# Supplementary material for: Computational refinement of spectroscopic FRET measurements
Source: Data Brief. 2017 Apr 2;12:213–21. doi: 10.1016/j.dib.2017.03.041 (PMC5397103; doi:10.1016/j.dib.2017.03.041)
Supplement: Supplementary file 2 — Supplementary material [file mmc2.zip]

Archive with 4 entries (3 files):
- fig-7/
- fig-7/Apparent-Rda-from-MD.txt
- fig-7/sm-FRET-histogram.txt
- fig-7/True-Rda-from-MD.txt
