# Supplementary material for: Computational refinement of spectroscopic FRET measurements
Source: Data Brief. 2017 Apr 2;12:213–21. doi: 10.1016/j.dib.2017.03.041 (PMC5397103; doi:10.1016/j.dib.2017.03.041)
Supplement: Supplementary file 2 — Supplementary material [file mmc2.zip › fig-7/Apparent-Rda-from-MD.txt]

98.77269	0
82.25074	0
75.27332	0
71.02313	0
67.66781	0
65.13973	0
63.04697	0
61.25491	0
59.6816		0
58.27347	0
56.99366	0
55.86106	1
54.71965	1
53.69058	2
52.71652	3
51.78785	1
50.89666	4
50.03627	4
49.20095	6
48.38561	5
47.61746	8
46.79698	14
46.01542	14
45.23708	12
44.45797	10
43.70547	12
42.88058	8
42.07288	4
41.24519	6
40.39076	4
39.50134	3
38.56644	3
37.57218	0
36.49946	1
35.32045	2
33.9919		0
32.44013	0
30.52151	1
27.88285	0
23.01329	0
