# Supplementary material for: Computational refinement of spectroscopic FRET measurements
Source: Data Brief. 2017 Apr 2;12:213–21. doi: 10.1016/j.dib.2017.03.041 (PMC5397103; doi:10.1016/j.dib.2017.03.041)
Supplement: Supplementary file 2 — Supplementary material [file mmc2.zip › fig-7/sm-FRET-histogram.txt]

0.013	0
0.038	0
0.063	0
0.087	0
0.113	0
0.138	0
0.163	0
0.188	0
0.213	0
0.238	0
0.263	0
0.287	1
0.313	1
0.338	2
0.363	3
0.388	1
0.413	4
0.438	4
0.463	6
0.488	5
0.512	8
0.538	14
0.563	14
0.588	12
0.613	10
0.637	12
0.663	8
0.688	4
0.713	6
0.738	4
0.763	3
0.788	3
0.813	0
0.838	1
0.863	2
0.888	0
0.913	0
0.938	1
0.963	0
0.988	0
1.000	0
