# Supplementary material for: Computational refinement of spectroscopic FRET measurements
Source: Data Brief. 2017 Apr 2;12:213–21. doi: 10.1016/j.dib.2017.03.041 (PMC5397103; doi:10.1016/j.dib.2017.03.041)
Supplement: Supplementary file 2 — Supplementary material [file mmc2.zip › fig-7/True-Rda-from-MD.txt]

39.025	0
39.075	0
39.125	0
39.175	0
39.225	0
39.275	0
39.325	0
39.375	0
39.425	0
39.475	0
39.525	0
39.575	0
39.625	0
39.675	0.01038
39.725	0
39.775	0
39.825	0.01038
39.875	0.02075
39.925	0.01038
39.975	0.02075
40.025	0.03113
40.075	0.03113
40.125	0.01038
40.175	0.09339
40.225	0.11414
40.275	0.08301
40.325	0.09339
40.375	0.12452
40.425	0.21791
40.475	0.23866
40.525	0.32168
40.575	0.36318
40.625	0.33205
40.675	0.40469
40.725	0.46695
40.775	0.61222
40.825	0.66411
40.875	0.60185
40.925	0.799
40.975	0.73674
41.025	0.799
41.075	0.74712
41.125	0.88201
41.175	0.9339
41.225	1.06879
41.275	1.15181
41.325	1.2452
41.375	1.51499
41.425	1.69139
41.475	1.63951
41.525	1.75365
41.575	2.12721
41.625	2.19985
41.675	2.26211
41.725	2.48002
41.775	2.40738
41.825	2.57341
41.875	2.92621
41.925	2.64604
41.975	3.07149
42.025	3.39316
42.075	3.57994
42.125	3.24789
42.175	4.18179
42.225	3.98463
42.275	4.14028
42.325	4.1299
42.375	4.49309
42.425	4.72137
42.475	4.80438
42.525	5.1987
42.575	5.59301
42.625	6.65143
42.675	6.63067
42.725	6.86934
42.775	6.57879
42.825	7.34666
42.875	7.5957
42.925	8.33244
42.975	8.3947
43.025	8.50885
43.075	9.57764
43.125	9.66065
43.175	10.23137
43.225	10.37664
43.275	10.304
43.325	10.15873
43.375	10.80208
43.425	10.45965
43.475	11.87088
43.525	11.5492
43.575	12.68026
43.625	12.68026
43.675	11.80862
43.725	12.84628
43.775	13.51039
43.825	12.9708
43.875	13.60378
43.925	14.02922
43.975	14.14336
44.025	13.38587
44.075	14.18487
44.125	14.63106
44.175	14.216
44.225	14.68295
44.275	14.73483
44.325	14.16412
44.375	15.015
44.425	14.50654
44.475	14.40278
44.525	14.15374
44.575	14.44428
44.625	13.42737
44.675	13.25097
44.725	13.12645
44.775	13.58302
44.825	11.52845
44.875	11.52845
44.925	11.76711
44.975	10.59455
45.025	10.62568
45.075	10.02384
45.125	9.41161
45.175	9.24559
45.225	9.59839
45.275	8.61261
45.325	8.71638
45.375	8.12491
45.425	7.39855
45.475	7.08725
45.525	7.54382
45.575	6.75519
45.625	6.43352
45.675	5.59301
45.725	6.05996
45.775	5.00154
45.825	4.62798
45.875	4.80438
45.925	4.23367
45.975	3.8186
46.025	3.38279
46.075	3.63182
46.125	2.60454
46.175	2.72906
46.225	2.397
46.275	1.99232
46.325	1.82629
46.375	1.85742
46.425	1.45273
46.475	1.22444
46.525	0.99616
46.575	0.9754
46.625	1.05842
46.675	0.58109
46.725	0.72636
46.775	0.70561
46.825	0.49808
46.875	0.37356
46.925	0.38394
46.975	0.24904
47.025	0.23866
47.075	0.15565
47.125	0.14527
47.175	0.20753
47.225	0.19716
47.275	0.08301
47.325	0.10377
47.375	0.05188
47.425	0.03113
47.475	0.02075
47.525	0.04151
47.575	0.03113
47.625	0.02075
47.675	0.01038
47.725	0.01038
47.775	0
47.825	0
47.875	0
47.925	0
47.975	0
