# Supplementary material for: Computational refinement of spectroscopic FRET measurements
Source: Data Brief. 2017 Apr 2;12:213–21. doi: 10.1016/j.dib.2017.03.041 (PMC5397103; doi:10.1016/j.dib.2017.03.041)
Supplement: Supplementary file 3 — Supplementary material [file mmc3.zip]

Archive with 4 entries (3 files):
- fig-8/
- fig-8/Apparent-Rda-from-MD.txt
- fig-8/Rda-from-sm-FRET.txt
- fig-8/True-Rda-from-MD.txt
