# Supplementary material for: Computational refinement of spectroscopic FRET measurements
Source: Data Brief. 2017 Apr 2;12:213–21. doi: 10.1016/j.dib.2017.03.041 (PMC5397103; doi:10.1016/j.dib.2017.03.041)
Supplement: Supplementary file 4 — Supplementary material [file mmc4.zip]

Archive with 5 entries (4 files):
- pdb/
- pdb/ECFP_l3_EYFP_c01.pdb
- pdb/ECFP_l3_EYFP_c02.pdb
- pdb/ECFP_l3_EYFP_c03.pdb
- pdb/ECFP_l3_EYFP_c04.pdb
