# Supplementary material for: Computational refinement of spectroscopic FRET measurements
Source: Data Brief. 2017 Apr 2;12:213–21. doi: 10.1016/j.dib.2017.03.041 (PMC5397103; doi:10.1016/j.dib.2017.03.041)
Supplement: Supplementary file 4 — Supplementary material [file mmc4.zip › pdb/ECFP_l3_EYFP_c01.pdb]

TITLE     ECFP-CLY3-YFP Charmm27 (b3lyp/cc-pvdz ESP charges on CRF and CRO) in TIP3P water
REMARK    THIS IS A SIMULATION BOX
CRYST1  149.459  149.459  149.459  90.00  90.00  90.00 P 1           1
MODEL        1
ATOM      1  N   MET     1      95.130  81.450  50.480  1.00  0.00            
ATOM      2  H1  MET     1      94.270  81.660  49.930  1.00  0.00            
ATOM      3  H2  MET     1      95.920  81.260  49.840  1.00  0.00            
ATOM      4  H3  MET     1      95.060  80.460  50.790  1.00  0.00            
ATOM      5  CA  MET     1      95.420  82.400  51.570  1.00  0.00            
ATOM      6  HA  MET     1      94.500  82.620  52.090  1.00  0.00            
ATOM      7  CB  MET     1      96.380  81.740  52.570  1.00  0.00            
ATOM      8  HB1 MET     1      96.230  82.110  53.610  1.00  0.00            
ATOM      9  HB2 MET     1      96.090  80.670  52.660  1.00  0.00            
ATOM     10  CG  MET     1      97.900  81.840  52.420  1.00  0.00            
ATOM     11  HG1 MET     1      98.270  82.860  52.180  1.00  0.00            
ATOM     12  HG2 MET     1      98.440  81.430  53.300  1.00  0.00            
ATOM     13  SD  MET     1      98.520  80.850  51.020  1.00  0.00            
ATOM     14  CE  MET     1     100.250  81.400  51.180  1.00  0.00            
ATOM     15  HE1 MET     1     100.620  81.450  52.220  1.00  0.00            
ATOM     16  HE2 MET     1     100.870  80.740  50.530  1.00  0.00            
ATOM     17  HE3 MET     1     100.200  82.470  50.880  1.00  0.00            
ATOM     18  C   MET     1      95.950  83.720  51.120  1.00  0.00            
ATOM     19  O   MET     1      96.420  83.820  49.990  1.00  0.00            
ATOM     20  N   SER     2      95.760  84.780  51.920  1.00  0.00            
ATOM     21  HN  SER     2      95.220  84.670  52.750  1.00  0.00            
ATOM     22  CA  SER     2      96.280  86.060  51.540  1.00  0.00            
ATOM     23  HA  SER     2      96.020  86.700  52.370  1.00  0.00            
ATOM     24  CB  SER     2      97.800  86.100  51.290  1.00  0.00            
ATOM     25  HB1 SER     2      98.130  85.420  52.110  1.00  0.00            
ATOM     26  HB2 SER     2      98.080  85.610  50.330  1.00  0.00            
ATOM     27  OG  SER     2      98.220  87.420  51.560  1.00  0.00            
ATOM     28  HG1 SER     2      98.880  87.520  50.870  1.00  0.00            
ATOM     29  C   SER     2      95.410  86.660  50.490  1.00  0.00            
ATOM     30  O   SER     2      95.830  87.360  49.560  1.00  0.00            
ATOM     31  N   LYS     3      94.080  86.470  50.570  1.00  0.00            
ATOM     32  HN  LYS     3      93.840  86.170  51.490  1.00  0.00            
ATOM     33  CA  LYS     3      93.080  86.910  49.640  1.00  0.00            
ATOM     34  HA  LYS     3      93.050  87.990  49.610  1.00  0.00            
ATOM     35  CB  LYS     3      91.690  86.470  50.120  1.00  0.00            
ATOM     36  HB1 LYS     3      91.760  85.390  50.360  1.00  0.00            
ATOM     37  HB2 LYS     3      91.540  86.850  51.150  1.00  0.00            
ATOM     38  CG  LYS     3      90.550  86.940  49.220  1.00  0.00            
ATOM     39  HG1 LYS     3      90.680  87.990  48.870  1.00  0.00            
ATOM     40  HG2 LYS     3      90.420  86.300  48.320  1.00  0.00            
ATOM     41  CD  LYS     3      89.190  86.910  49.910  1.00  0.00            
ATOM     42  HD1 LYS     3      88.470  87.180  49.100  1.00  0.00            
ATOM     43  HD2 LYS     3      89.000  85.850  50.160  1.00  0.00            
ATOM     44  CE  LYS     3      88.880  87.730  51.170  1.00  0.00            
ATOM     45  HE1 LYS     3      87.860  87.510  51.550  1.00  0.00            
ATOM     46  HE2 LYS     3      89.680  87.650  51.930  1.00  0.00            
ATOM     47  NZ  LYS     3      88.920  89.140  50.730  1.00  0.00            
ATOM     48  HZ1 LYS     3      89.320  89.270  49.780  1.00  0.00            
ATOM     49  HZ2 LYS     3      87.930  89.470  50.720  1.00  0.00            
ATOM     50  HZ3 LYS     3      89.420  89.740  51.410  1.00  0.00            
ATOM     51  C   LYS     3      93.300  86.470  48.230  1.00  0.00            
ATOM     52  O   LYS     3      93.480  85.290  47.960  1.00  0.00            
ATOM     53  N   GLY     4      93.330  87.470  47.340  1.00  0.00            
ATOM     54  HN  GLY     4      93.110  88.430  47.540  1.00  0.00            
ATOM     55  CA  GLY     4      93.540  87.240  45.940  1.00  0.00            
ATOM     56  HA1 GLY     4      93.170  86.270  45.620  1.00  0.00            
ATOM     57  HA2 GLY     4      93.110  88.050  45.370  1.00  0.00            
ATOM     58  C   GLY     4      94.980  87.240  45.560  1.00  0.00            
ATOM     59  O   GLY     4      95.360  87.050  44.410  1.00  0.00            
ATOM     60  N   GLU     5      95.950  87.450  46.460  1.00  0.00            
ATOM     61  HN  GLU     5      95.660  87.770  47.360  1.00  0.00            
ATOM     62  CA  GLU     5      97.360  87.310  46.270  1.00  0.00            
ATOM     63  HA  GLU     5      97.740  88.000  45.520  1.00  0.00            
ATOM     64  CB  GLU     5      98.120  87.620  47.570  1.00  0.00            
ATOM     65  HB1 GLU     5      97.840  88.610  47.980  1.00  0.00            
ATOM     66  HB2 GLU     5      97.750  86.930  48.360  1.00  0.00            
ATOM     67  CG  GLU     5      99.640  87.430  47.540  1.00  0.00            
ATOM     68  HG1 GLU     5      99.880  86.370  47.310  1.00  0.00            
ATOM     69  HG2 GLU     5     100.080  87.930  46.650  1.00  0.00            
ATOM     70  CD  GLU     5     100.440  87.870  48.760  1.00  0.00            
ATOM     71  OE1 GLU     5     101.690  87.810  48.800  1.00  0.00            
ATOM     72  OE2 GLU     5      99.890  88.310  49.810  1.00  0.00            
ATOM     73  C   GLU     5      97.740  85.940  45.820  1.00  0.00            
ATOM     74  O   GLU     5      98.630  85.810  44.980  1.00  0.00            
ATOM     75  N   GLU     6      97.220  84.840  46.380  1.00  0.00            
ATOM     76  HN  GLU     6      96.650  84.890  47.200  1.00  0.00            
ATOM     77  CA  GLU     6      97.240  83.550  45.760  1.00  0.00            
ATOM     78  HA  GLU     6      98.240  83.180  45.640  1.00  0.00            
ATOM     79  CB  GLU     6      96.510  82.620  46.750  1.00  0.00            
ATOM     80  HB1 GLU     6      96.820  82.810  47.800  1.00  0.00            
ATOM     81  HB2 GLU     6      95.480  83.030  46.830  1.00  0.00            
ATOM     82  CG  GLU     6      96.490  81.140  46.340  1.00  0.00            
ATOM     83  HG1 GLU     6      95.940  81.060  45.380  1.00  0.00            
ATOM     84  HG2 GLU     6      97.460  80.620  46.230  1.00  0.00            
ATOM     85  CD  GLU     6      95.800  80.400  47.470  1.00  0.00            
ATOM     86  OE1 GLU     6      94.580  80.110  47.360  1.00  0.00            
ATOM     87  OE2 GLU     6      96.470  80.230  48.530  1.00  0.00            
ATOM     88  C   GLU     6      96.550  83.500  44.440  1.00  0.00            
ATOM     89  O   GLU     6      97.090  83.000  43.460  1.00  0.00            
ATOM     90  N   LEU     7      95.300  84.000  44.330  1.00  0.00            
ATOM     91  HN  LEU     7      94.880  84.340  45.160  1.00  0.00            
ATOM     92  CA  LEU     7      94.530  83.840  43.130  1.00  0.00            
ATOM     93  HA  LEU     7      94.180  82.840  42.900  1.00  0.00            
ATOM     94  CB  LEU     7      93.180  84.500  43.430  1.00  0.00            
ATOM     95  HB1 LEU     7      92.830  84.110  44.410  1.00  0.00            
ATOM     96  HB2 LEU     7      93.360  85.560  43.720  1.00  0.00            
ATOM     97  CG  LEU     7      91.990  84.330  42.470  1.00  0.00            
ATOM     98  HG  LEU     7      92.320  84.510  41.430  1.00  0.00            
ATOM     99  CD1 LEU     7      91.420  82.900  42.510  1.00  0.00            
ATOM    100 1HD1 LEU     7      90.940  82.670  43.480  1.00  0.00            
ATOM    101 2HD1 LEU     7      90.660  82.950  41.690  1.00  0.00            
ATOM    102 3HD1 LEU     7      92.030  82.000  42.290  1.00  0.00            
ATOM    103  CD2 LEU     7      90.890  85.340  42.840  1.00  0.00            
ATOM    104 1HD2 LEU     7      89.900  85.160  42.350  1.00  0.00            
ATOM    105 2HD2 LEU     7      90.670  85.250  43.930  1.00  0.00            
ATOM    106 3HD2 LEU     7      91.210  86.340  42.500  1.00  0.00            
ATOM    107  C   LEU     7      94.950  84.450  41.840  1.00  0.00            
ATOM    108  O   LEU     7      94.700  83.770  40.850  1.00  0.00            
ATOM    109  N   PHE     8      95.590  85.630  41.790  1.00  0.00            
ATOM    110  HN  PHE     8      95.820  86.180  42.580  1.00  0.00            
ATOM    111  CA  PHE     8      95.960  86.250  40.550  1.00  0.00            
ATOM    112  HA  PHE     8      95.190  86.030  39.830  1.00  0.00            
ATOM    113  CB  PHE     8      95.970  87.790  40.600  1.00  0.00            
ATOM    114  HB1 PHE     8      96.850  88.120  41.190  1.00  0.00            
ATOM    115  HB2 PHE     8      96.170  88.190  39.590  1.00  0.00            
ATOM    116  CG  PHE     8      94.690  88.440  41.000  1.00  0.00            
ATOM    117  CD1 PHE     8      93.480  88.040  40.490  1.00  0.00            
ATOM    118  HD1 PHE     8      93.450  87.280  39.730  1.00  0.00            
ATOM    119  CE1 PHE     8      92.270  88.480  40.990  1.00  0.00            
ATOM    120  HE1 PHE     8      91.310  88.040  40.750  1.00  0.00            
ATOM    121  CZ  PHE     8      92.250  89.450  41.970  1.00  0.00            
ATOM    122  HZ  PHE     8      91.230  89.690  42.230  1.00  0.00            
ATOM    123  CD2 PHE     8      94.640  89.310  42.060  1.00  0.00            
ATOM    124  HD2 PHE     8      95.590  89.660  42.450  1.00  0.00            
ATOM    125  CE2 PHE     8      93.450  89.840  42.520  1.00  0.00            
ATOM    126  HE2 PHE     8      93.470  90.480  43.380  1.00  0.00            
ATOM    127  C   PHE     8      97.230  85.720  39.970  1.00  0.00            
ATOM    128  O   PHE     8      98.250  85.830  40.650  1.00  0.00            
ATOM    129  N   THR     9      97.180  85.170  38.740  1.00  0.00            
ATOM    130  HN  THR     9      96.290  85.050  38.320  1.00  0.00            
ATOM    131  CA  THR     9      98.260  84.370  38.250  1.00  0.00            
ATOM    132  HA  THR     9      99.190  84.870  38.470  1.00  0.00            
ATOM    133  CB  THR     9      98.350  83.090  39.030  1.00  0.00            
ATOM    134  HB  THR     9      98.540  83.520  40.040  1.00  0.00            
ATOM    135  OG1 THR     9      99.450  82.220  38.810  1.00  0.00            
ATOM    136  HG1 THR     9      99.460  81.570  39.520  1.00  0.00            
ATOM    137  CG2 THR     9      97.080  82.230  38.950  1.00  0.00            
ATOM    138 1HG2 THR     9      97.070  81.400  39.690  1.00  0.00            
ATOM    139 2HG2 THR     9      96.180  82.810  39.230  1.00  0.00            
ATOM    140 3HG2 THR     9      96.840  81.830  37.940  1.00  0.00            
ATOM    141  C   THR     9      98.190  84.250  36.760  1.00  0.00            
ATOM    142  O   THR     9      99.050  83.750  36.040  1.00  0.00            
ATOM    143  N   GLY    10      97.090  84.740  36.160  1.00  0.00            
ATOM    144  HN  GLY    10      96.380  85.230  36.650  1.00  0.00            
ATOM    145  CA  GLY    10      96.930  84.740  34.740  1.00  0.00            
ATOM    146  HA1 GLY    10      97.840  85.010  34.230  1.00  0.00            
ATOM    147  HA2 GLY    10      96.500  83.820  34.350  1.00  0.00            
ATOM    148  C   GLY    10      96.050  85.900  34.410  1.00  0.00            
ATOM    149  O   GLY    10      95.690  86.700  35.280  1.00  0.00            
ATOM    150  N   VAL    11      95.620  86.000  33.140  1.00  0.00            
ATOM    151  HN  VAL    11      96.090  85.400  32.500  1.00  0.00            
ATOM    152  CA  VAL    11      94.640  86.960  32.730  1.00  0.00            
ATOM    153  HA  VAL    11      95.000  87.930  33.040  1.00  0.00            
ATOM    154  CB  VAL    11      94.510  86.900  31.240  1.00  0.00            
ATOM    155  HB  VAL    11      94.350  85.870  30.880  1.00  0.00            
ATOM    156  CG1 VAL    11      93.280  87.670  30.730  1.00  0.00            
ATOM    157 1HG1 VAL    11      93.100  88.710  31.090  1.00  0.00            
ATOM    158 2HG1 VAL    11      93.230  87.660  29.620  1.00  0.00            
ATOM    159 3HG1 VAL    11      92.410  87.090  31.120  1.00  0.00            
ATOM    160  CG2 VAL    11      95.840  87.430  30.670  1.00  0.00            
ATOM    161 1HG2 VAL    11      95.850  87.740  29.600  1.00  0.00            
ATOM    162 2HG2 VAL    11      96.150  88.370  31.170  1.00  0.00            
ATOM    163 3HG2 VAL    11      96.670  86.790  31.030  1.00  0.00            
ATOM    164  C   VAL    11      93.310  86.800  33.400  1.00  0.00            
ATOM    165  O   VAL    11      92.680  85.750  33.470  1.00  0.00            
ATOM    166  N   VAL    12      92.760  87.910  33.910  1.00  0.00            
ATOM    167  HN  VAL    12      93.250  88.730  34.210  1.00  0.00            
ATOM    168  CA  VAL    12      91.410  88.030  34.380  1.00  0.00            
ATOM    169  HA  VAL    12      90.890  87.080  34.340  1.00  0.00            
ATOM    170  CB  VAL    12      91.430  88.510  35.800  1.00  0.00            
ATOM    171  HB  VAL    12      92.010  89.450  35.880  1.00  0.00            
ATOM    172  CG1 VAL    12      90.000  88.860  36.240  1.00  0.00            
ATOM    173 1HG1 VAL    12      89.970  89.010  37.340  1.00  0.00            
ATOM    174 2HG1 VAL    12      89.650  89.750  35.670  1.00  0.00            
ATOM    175 3HG1 VAL    12      89.380  87.980  35.970  1.00  0.00            
ATOM    176  CG2 VAL    12      92.130  87.460  36.680  1.00  0.00            
ATOM    177 1HG2 VAL    12      91.940  87.590  37.760  1.00  0.00            
ATOM    178 2HG2 VAL    12      91.740  86.490  36.320  1.00  0.00            
ATOM    179 3HG2 VAL    12      93.230  87.530  36.490  1.00  0.00            
ATOM    180  C   VAL    12      90.780  89.050  33.490  1.00  0.00            
ATOM    181  O   VAL    12      91.370  90.120  33.360  1.00  0.00            
ATOM    182  N   PRO    13      89.640  88.840  32.900  1.00  0.00            
ATOM    183  CD  PRO    13      88.910  87.580  32.780  1.00  0.00            
ATOM    184  HD1 PRO    13      88.710  87.090  33.760  1.00  0.00            
ATOM    185  HD2 PRO    13      89.370  86.760  32.200  1.00  0.00            
ATOM    186  CA  PRO    13      89.130  89.830  32.000  1.00  0.00            
ATOM    187  HA  PRO    13      89.930  90.200  31.370  1.00  0.00            
ATOM    188  CB  PRO    13      88.070  89.080  31.220  1.00  0.00            
ATOM    189  HB1 PRO    13      87.220  89.780  31.040  1.00  0.00            
ATOM    190  HB2 PRO    13      88.450  88.760  30.220  1.00  0.00            
ATOM    191  CG  PRO    13      87.560  88.000  32.190  1.00  0.00            
ATOM    192  HG1 PRO    13      86.900  88.390  33.000  1.00  0.00            
ATOM    193  HG2 PRO    13      87.050  87.150  31.690  1.00  0.00            
ATOM    194  C   PRO    13      88.520  90.940  32.790  1.00  0.00            
ATOM    195  O   PRO    13      87.950  90.770  33.870  1.00  0.00            
ATOM    196  N   ILE    14      88.680  92.200  32.340  1.00  0.00            
ATOM    197  HN  ILE    14      89.170  92.350  31.490  1.00  0.00            
ATOM    198  CA  ILE    14      88.120  93.330  33.000  1.00  0.00            
ATOM    199  HA  ILE    14      87.520  93.120  33.870  1.00  0.00            
ATOM    200  CB  ILE    14      89.130  94.400  33.300  1.00  0.00            
ATOM    201  HB  ILE    14      89.450  94.790  32.310  1.00  0.00            
ATOM    202  CG2 ILE    14      88.490  95.520  34.130  1.00  0.00            
ATOM    203 1HG2 ILE    14      89.170  96.370  34.350  1.00  0.00            
ATOM    204 2HG2 ILE    14      87.650  96.030  33.620  1.00  0.00            
ATOM    205 3HG2 ILE    14      88.050  95.120  35.070  1.00  0.00            
ATOM    206  CG1 ILE    14      90.380  93.790  33.950  1.00  0.00            
ATOM    207 1HG1 ILE    14      89.970  93.090  34.710  1.00  0.00            
ATOM    208 2HG1 ILE    14      90.920  93.140  33.220  1.00  0.00            
ATOM    209  CD  ILE    14      91.320  94.830  34.560  1.00  0.00            
ATOM    210  HD1 ILE    14      90.870  95.320  35.450  1.00  0.00            
ATOM    211  HD2 ILE    14      92.330  94.430  34.770  1.00  0.00            
ATOM    212  HD3 ILE    14      91.340  95.660  33.830  1.00  0.00            
ATOM    213  C   ILE    14      87.070  93.910  32.100  1.00  0.00            
ATOM    214  O   ILE    14      87.360  94.130  30.920  1.00  0.00            
ATOM    215  N   LEU    15      85.880  94.300  32.580  1.00  0.00            
ATOM    216  HN  LEU    15      85.710  94.100  33.540  1.00  0.00            
ATOM    217  CA  LEU    15      84.910  95.130  31.930  1.00  0.00            
ATOM    218  HA  LEU    15      85.120  95.190  30.870  1.00  0.00            
ATOM    219  CB  LEU    15      83.550  94.420  31.990  1.00  0.00            
ATOM    220  HB1 LEU    15      83.680  93.330  31.810  1.00  0.00            
ATOM    221  HB2 LEU    15      83.230  94.460  33.060  1.00  0.00            
ATOM    222  CG  LEU    15      82.430  94.810  31.010  1.00  0.00            
ATOM    223  HG  LEU    15      81.510  94.210  31.110  1.00  0.00            
ATOM    224  CD1 LEU    15      82.060  96.290  31.220  1.00  0.00            
ATOM    225 1HD1 LEU    15      81.030  96.450  30.830  1.00  0.00            
ATOM    226 2HD1 LEU    15      82.120  96.590  32.280  1.00  0.00            
ATOM    227 3HD1 LEU    15      82.610  97.010  30.590  1.00  0.00            
ATOM    228  CD2 LEU    15      82.870  94.490  29.570  1.00  0.00            
ATOM    229 1HD2 LEU    15      83.760  95.110  29.310  1.00  0.00            
ATOM    230 2HD2 LEU    15      83.210  93.430  29.590  1.00  0.00            
ATOM    231 3HD2 LEU    15      82.060  94.600  28.820  1.00  0.00            
ATOM    232  C   LEU    15      84.950  96.490  32.540  1.00  0.00            
ATOM    233  O   LEU    15      84.950  96.580  33.770  1.00  0.00            
ATOM    234  N   VAL    16      84.960  97.530  31.700  1.00  0.00            
ATOM    235  HN  VAL    16      85.090  97.440  30.710  1.00  0.00            
ATOM    236  CA  VAL    16      84.940  98.920  32.040  1.00  0.00            
ATOM    237  HA  VAL    16      84.740  99.040  33.100  1.00  0.00            
ATOM    238  CB  VAL    16      86.250  99.620  31.830  1.00  0.00            
ATOM    239  HB  VAL    16      86.420  99.620  30.740  1.00  0.00            
ATOM    240  CG1 VAL    16      86.170 101.090  32.290  1.00  0.00            
ATOM    241 1HG1 VAL    16      87.180 101.500  32.520  1.00  0.00            
ATOM    242 2HG1 VAL    16      85.640 101.780  31.600  1.00  0.00            
ATOM    243 3HG1 VAL    16      85.570 101.230  33.220  1.00  0.00            
ATOM    244  CG2 VAL    16      87.430  98.970  32.560  1.00  0.00            
ATOM    245 1HG2 VAL    16      88.370  99.380  32.140  1.00  0.00            
ATOM    246 2HG2 VAL    16      87.370  99.090  33.660  1.00  0.00            
ATOM    247 3HG2 VAL    16      87.510  97.910  32.240  1.00  0.00            
ATOM    248  C   VAL    16      83.770  99.630  31.450  1.00  0.00            
ATOM    249  O   VAL    16      83.480  99.530  30.260  1.00  0.00            
ATOM    250  N   GLU    17      83.110 100.510  32.220  1.00  0.00            
ATOM    251  HN  GLU    17      83.300 100.740  33.180  1.00  0.00            
ATOM    252  CA  GLU    17      82.040 101.340  31.750  1.00  0.00            
ATOM    253  HA  GLU    17      82.120 101.450  30.680  1.00  0.00            
ATOM    254  CB  GLU    17      80.650 100.780  32.100  1.00  0.00            
ATOM    255  HB1 GLU    17      80.710 100.460  33.160  1.00  0.00            
ATOM    256  HB2 GLU    17      79.920 101.620  32.030  1.00  0.00            
ATOM    257  CG  GLU    17      80.150  99.610  31.260  1.00  0.00            
ATOM    258  HG1 GLU    17      81.020  98.910  31.220  1.00  0.00            
ATOM    259  HG2 GLU    17      79.360  99.030  31.790  1.00  0.00            
ATOM    260  CD  GLU    17      79.540  99.870  29.890  1.00  0.00            
ATOM    261  OE1 GLU    17      79.410 101.050  29.480  1.00  0.00            
ATOM    262  OE2 GLU    17      79.270  98.870  29.170  1.00  0.00            
ATOM    263  C   GLU    17      82.230 102.620  32.490  1.00  0.00            
ATOM    264  O   GLU    17      82.700 102.730  33.620  1.00  0.00            
ATOM    265  N   LEU    18      81.910 103.780  31.870  1.00  0.00            
ATOM    266  HN  LEU    18      81.680 103.770  30.900  1.00  0.00            
ATOM    267  CA  LEU    18      82.030 105.060  32.500  1.00  0.00            
ATOM    268  HA  LEU    18      81.990 105.020  33.580  1.00  0.00            
ATOM    269  CB  LEU    18      83.360 105.650  32.020  1.00  0.00            
ATOM    270  HB1 LEU    18      84.070 104.800  32.110  1.00  0.00            
ATOM    271  HB2 LEU    18      83.260 105.800  30.930  1.00  0.00            
ATOM    272  CG  LEU    18      84.060 106.840  32.700  1.00  0.00            
ATOM    273  HG  LEU    18      83.790 106.690  33.770  1.00  0.00            
ATOM    274  CD1 LEU    18      85.560 106.540  32.600  1.00  0.00            
ATOM    275 1HD1 LEU    18      86.100 107.480  32.870  1.00  0.00            
ATOM    276 2HD1 LEU    18      85.950 105.740  33.270  1.00  0.00            
ATOM    277 3HD1 LEU    18      85.860 106.340  31.550  1.00  0.00            
ATOM    278  CD2 LEU    18      83.590 108.160  32.080  1.00  0.00            
ATOM    279 1HD2 LEU    18      83.910 108.160  31.010  1.00  0.00            
ATOM    280 2HD2 LEU    18      82.490 108.290  32.110  1.00  0.00            
ATOM    281 3HD2 LEU    18      84.030 109.010  32.650  1.00  0.00            
ATOM    282  C   LEU    18      80.930 105.990  32.100  1.00  0.00            
ATOM    283  O   LEU    18      80.490 105.950  30.950  1.00  0.00            
ATOM    284  N   ASP    19      80.490 106.860  33.020  1.00  0.00            
ATOM    285  HN  ASP    19      80.720 106.820  33.990  1.00  0.00            
ATOM    286  CA  ASP    19      79.530 107.900  32.820  1.00  0.00            
ATOM    287  HA  ASP    19      79.330 107.880  31.760  1.00  0.00            
ATOM    288  CB  ASP    19      78.230 107.680  33.600  1.00  0.00            
ATOM    289  HB1 ASP    19      78.450 107.520  34.680  1.00  0.00            
ATOM    290  HB2 ASP    19      77.510 108.520  33.530  1.00  0.00            
ATOM    291  CG  ASP    19      77.430 106.500  33.050  1.00  0.00            
ATOM    292  OD1 ASP    19      76.830 106.640  31.950  1.00  0.00            
ATOM    293  OD2 ASP    19      77.250 105.510  33.810  1.00  0.00            
ATOM    294  C   ASP    19      80.060 109.280  33.040  1.00  0.00            
ATOM    295  O   ASP    19      80.810 109.590  33.970  1.00  0.00            
ATOM    296  N   GLY    20      79.660 110.250  32.200  1.00  0.00            
ATOM    297  HN  GLY    20      79.160 110.130  31.350  1.00  0.00            
ATOM    298  CA  GLY    20      79.800 111.630  32.560  1.00  0.00            
ATOM    299  HA1 GLY    20      79.290 111.790  33.490  1.00  0.00            
ATOM    300  HA2 GLY    20      80.860 111.830  32.490  1.00  0.00            
ATOM    301  C   GLY    20      79.120 112.600  31.650  1.00  0.00            
ATOM    302  O   GLY    20      78.460 112.330  30.650  1.00  0.00            
ATOM    303  N   ASP    21      79.250 113.880  32.050  1.00  0.00            
ATOM    304  HN  ASP    21      79.520 114.110  32.980  1.00  0.00            
ATOM    305  CA  ASP    21      78.830 115.030  31.310  1.00  0.00            
ATOM    306  HA  ASP    21      78.950 114.900  30.250  1.00  0.00            
ATOM    307  CB  ASP    21      77.370 115.350  31.670  1.00  0.00            
ATOM    308  HB1 ASP    21      76.710 114.520  31.350  1.00  0.00            
ATOM    309  HB2 ASP    21      77.280 115.450  32.770  1.00  0.00            
ATOM    310  CG  ASP    21      76.810 116.610  31.010  1.00  0.00            
ATOM    311  OD1 ASP    21      77.160 117.780  31.300  1.00  0.00            
ATOM    312  OD2 ASP    21      75.750 116.490  30.340  1.00  0.00            
ATOM    313  C   ASP    21      79.790 116.120  31.650  1.00  0.00            
ATOM    314  O   ASP    21      80.080 116.350  32.820  1.00  0.00            
ATOM    315  N   VAL    22      80.400 116.830  30.690  1.00  0.00            
ATOM    316  HN  VAL    22      80.320 116.520  29.750  1.00  0.00            
ATOM    317  CA  VAL    22      81.310 117.900  30.970  1.00  0.00            
ATOM    318  HA  VAL    22      81.010 118.360  31.900  1.00  0.00            
ATOM    319  CB  VAL    22      82.740 117.470  30.900  1.00  0.00            
ATOM    320  HB  VAL    22      82.840 116.710  30.090  1.00  0.00            
ATOM    321  CG1 VAL    22      83.680 118.660  30.650  1.00  0.00            
ATOM    322 1HG1 VAL    22      83.540 119.150  29.670  1.00  0.00            
ATOM    323 2HG1 VAL    22      83.660 119.490  31.400  1.00  0.00            
ATOM    324 3HG1 VAL    22      84.690 118.220  30.550  1.00  0.00            
ATOM    325  CG2 VAL    22      83.150 116.840  32.240  1.00  0.00            
ATOM    326 1HG2 VAL    22      84.210 116.500  32.150  1.00  0.00            
ATOM    327 2HG2 VAL    22      83.140 117.580  33.070  1.00  0.00            
ATOM    328 3HG2 VAL    22      82.420 116.050  32.500  1.00  0.00            
ATOM    329  C   VAL    22      81.030 118.890  29.890  1.00  0.00            
ATOM    330  O   VAL    22      81.030 118.480  28.730  1.00  0.00            
ATOM    331  N   ASN    23      80.820 120.180  30.230  1.00  0.00            
ATOM    332  HN  ASN    23      80.850 120.390  31.200  1.00  0.00            
ATOM    333  CA  ASN    23      80.910 121.230  29.260  1.00  0.00            
ATOM    334  HA  ASN    23      80.530 122.070  29.810  1.00  0.00            
ATOM    335  CB  ASN    23      82.310 121.590  28.730  1.00  0.00            
ATOM    336  HB1 ASN    23      82.710 120.650  28.300  1.00  0.00            
ATOM    337  HB2 ASN    23      82.330 122.380  27.940  1.00  0.00            
ATOM    338  CG  ASN    23      83.130 122.130  29.890  1.00  0.00            
ATOM    339  OD1 ASN    23      82.640 122.470  30.960  1.00  0.00            
ATOM    340  ND2 ASN    23      84.470 122.220  29.650  1.00  0.00            
ATOM    341 1HD2 ASN    23      84.810 121.990  28.740  1.00  0.00            
ATOM    342 2HD2 ASN    23      85.100 122.750  30.220  1.00  0.00            
ATOM    343  C   ASN    23      79.870 121.130  28.190  1.00  0.00            
ATOM    344  O   ASN    23      80.130 121.450  27.040  1.00  0.00            
ATOM    345  N   GLY    24      78.620 120.770  28.540  1.00  0.00            
ATOM    346  HN  GLY    24      78.380 120.490  29.460  1.00  0.00            
ATOM    347  CA  GLY    24      77.520 120.700  27.630  1.00  0.00            
ATOM    348  HA1 GLY    24      76.670 120.660  28.290  1.00  0.00            
ATOM    349  HA2 GLY    24      77.610 121.600  27.040  1.00  0.00            
ATOM    350  C   GLY    24      77.500 119.440  26.830  1.00  0.00            
ATOM    351  O   GLY    24      76.550 119.200  26.090  1.00  0.00            
ATOM    352  N   HIS    25      78.520 118.590  27.020  1.00  0.00            
ATOM    353  HN  HIS    25      79.290 118.840  27.600  1.00  0.00            
ATOM    354  CA  HIS    25      78.680 117.400  26.250  1.00  0.00            
ATOM    355  HA  HIS    25      77.950 117.340  25.460  1.00  0.00            
ATOM    356  CB  HIS    25      80.080 117.310  25.600  1.00  0.00            
ATOM    357  HB1 HIS    25      80.790 117.560  26.420  1.00  0.00            
ATOM    358  HB2 HIS    25      80.450 116.340  25.200  1.00  0.00            
ATOM    359  ND1 HIS    25      81.510 118.330  23.820  1.00  0.00            
ATOM    360  CG  HIS    25      80.270 118.200  24.410  1.00  0.00            
ATOM    361  CE1 HIS    25      81.300 119.070  22.750  1.00  0.00            
ATOM    362  HE1 HIS    25      82.050 119.310  22.000  1.00  0.00            
ATOM    363  NE2 HIS    25      80.020 119.530  22.680  1.00  0.00            
ATOM    364  HE2 HIS    25      79.640 120.130  21.980  1.00  0.00            
ATOM    365  CD2 HIS    25      79.370 118.990  23.770  1.00  0.00            
ATOM    366  HD2 HIS    25      78.310 119.200  23.890  1.00  0.00            
ATOM    367  C   HIS    25      78.640 116.150  27.050  1.00  0.00            
ATOM    368  O   HIS    25      79.600 115.900  27.780  1.00  0.00            
ATOM    369  N   ARG    26      77.600 115.320  26.890  1.00  0.00            
ATOM    370  HN  ARG    26      76.940 115.550  26.170  1.00  0.00            
ATOM    371  CA  ARG    26      77.470 114.010  27.460  1.00  0.00            
ATOM    372  HA  ARG    26      77.610 113.980  28.530  1.00  0.00            
ATOM    373  CB  ARG    26      76.090 113.440  27.120  1.00  0.00            
ATOM    374  HB1 ARG    26      76.100 113.490  26.010  1.00  0.00            
ATOM    375  HB2 ARG    26      75.980 112.380  27.430  1.00  0.00            
ATOM    376  CG  ARG    26      74.890 114.270  27.590  1.00  0.00            
ATOM    377  HG1 ARG    26      75.210 115.270  27.930  1.00  0.00            
ATOM    378  HG2 ARG    26      74.150 114.440  26.780  1.00  0.00            
ATOM    379  CD  ARG    26      74.010 113.610  28.660  1.00  0.00            
ATOM    380  HD1 ARG    26      72.920 113.720  28.460  1.00  0.00            
ATOM    381  HD2 ARG    26      74.340 112.570  28.460  1.00  0.00            
ATOM    382  NE  ARG    26      74.420 114.100  30.000  1.00  0.00            
ATOM    383  HE  ARG    26      74.990 114.910  30.120  1.00  0.00            
ATOM    384  CZ  ARG    26      73.810 113.810  31.180  1.00  0.00            
ATOM    385  NH1 ARG    26      72.870 112.830  31.350  1.00  0.00            
ATOM    386 1HH1 ARG    26      72.910 112.030  30.760  1.00  0.00            
ATOM    387 2HH1 ARG    26      72.560 112.650  32.290  1.00  0.00            
ATOM    388  NH2 ARG    26      73.990 114.640  32.250  1.00  0.00            
ATOM    389 1HH2 ARG    26      74.520 115.490  32.320  1.00  0.00            
ATOM    390 2HH2 ARG    26      73.310 114.470  32.970  1.00  0.00            
ATOM    391  C   ARG    26      78.460 113.040  26.910  1.00  0.00            
ATOM    392  O   ARG    26      78.670 113.040  25.700  1.00  0.00            
ATOM    393  N   PHE    27      78.950 112.090  27.720  1.00  0.00            
ATOM    394  HN  PHE    27      78.710 112.160  28.690  1.00  0.00            
ATOM    395  CA  PHE    27      79.870 111.080  27.300  1.00  0.00            
ATOM    396  HA  PHE    27      79.550 110.760  26.310  1.00  0.00            
ATOM    397  CB  PHE    27      81.310 111.590  27.360  1.00  0.00            
ATOM    398  HB1 PHE    27      81.890 110.790  26.860  1.00  0.00            
ATOM    399  HB2 PHE    27      81.570 112.420  26.670  1.00  0.00            
ATOM    400  CG  PHE    27      81.930 111.990  28.660  1.00  0.00            
ATOM    401  CD1 PHE    27      81.850 113.280  29.120  1.00  0.00            
ATOM    402  HD1 PHE    27      81.180 113.990  28.680  1.00  0.00            
ATOM    403  CE1 PHE    27      82.520 113.720  30.240  1.00  0.00            
ATOM    404  HE1 PHE    27      82.350 114.690  30.690  1.00  0.00            
ATOM    405  CZ  PHE    27      83.250 112.840  30.990  1.00  0.00            
ATOM    406  HZ  PHE    27      83.770 113.080  31.910  1.00  0.00            
ATOM    407  CD2 PHE    27      82.710 111.140  29.410  1.00  0.00            
ATOM    408  HD2 PHE    27      82.840 110.100  29.130  1.00  0.00            
ATOM    409  CE2 PHE    27      83.380 111.540  30.540  1.00  0.00            
ATOM    410  HE2 PHE    27      83.890 110.810  31.150  1.00  0.00            
ATOM    411  C   PHE    27      79.660 109.850  28.120  1.00  0.00            
ATOM    412  O   PHE    27      79.270 109.860  29.290  1.00  0.00            
ATOM    413  N   SER    28      79.800 108.670  27.490  1.00  0.00            
ATOM    414  HN  SER    28      80.050 108.640  26.520  1.00  0.00            
ATOM    415  CA  SER    28      79.770 107.400  28.130  1.00  0.00            
ATOM    416  HA  SER    28      80.020 107.580  29.170  1.00  0.00            
ATOM    417  CB  SER    28      78.480 106.570  28.250  1.00  0.00            
ATOM    418  HB1 SER    28      77.720 107.160  28.810  1.00  0.00            
ATOM    419  HB2 SER    28      78.090 106.370  27.220  1.00  0.00            
ATOM    420  OG  SER    28      78.780 105.370  28.950  1.00  0.00            
ATOM    421  HG1 SER    28      79.270 105.590  29.750  1.00  0.00            
ATOM    422  C   SER    28      80.850 106.720  27.370  1.00  0.00            
ATOM    423  O   SER    28      81.130 106.960  26.190  1.00  0.00            
ATOM    424  N   VAL    29      81.630 105.840  28.020  1.00  0.00            
ATOM    425  HN  VAL    29      81.510 105.750  29.010  1.00  0.00            
ATOM    426  CA  VAL    29      82.720 105.150  27.400  1.00  0.00            
ATOM    427  HA  VAL    29      82.650 105.100  26.320  1.00  0.00            
ATOM    428  CB  VAL    29      84.020 105.710  27.900  1.00  0.00            
ATOM    429  HB  VAL    29      84.170 105.600  28.990  1.00  0.00            
ATOM    430  CG1 VAL    29      85.230 105.060  27.200  1.00  0.00            
ATOM    431 1HG1 VAL    29      86.130 105.710  27.210  1.00  0.00            
ATOM    432 2HG1 VAL    29      85.510 104.160  27.780  1.00  0.00            
ATOM    433 3HG1 VAL    29      85.060 104.680  26.170  1.00  0.00            
ATOM    434  CG2 VAL    29      84.060 107.220  27.620  1.00  0.00            
ATOM    435 1HG2 VAL    29      84.960 107.740  28.010  1.00  0.00            
ATOM    436 2HG2 VAL    29      84.110 107.440  26.530  1.00  0.00            
ATOM    437 3HG2 VAL    29      83.190 107.770  28.050  1.00  0.00            
ATOM    438  C   VAL    29      82.740 103.730  27.840  1.00  0.00            
ATOM    439  O   VAL    29      82.410 103.470  28.990  1.00  0.00            
ATOM    440  N   SER    30      83.000 102.740  26.960  1.00  0.00            
ATOM    441  HN  SER    30      83.260 102.950  26.030  1.00  0.00            
ATOM    442  CA  SER    30      82.980 101.360  27.340  1.00  0.00            
ATOM    443  HA  SER    30      83.010 101.300  28.420  1.00  0.00            
ATOM    444  CB  SER    30      81.800 100.480  26.890  1.00  0.00            
ATOM    445  HB1 SER    30      80.840 100.860  27.310  1.00  0.00            
ATOM    446  HB2 SER    30      81.700 100.490  25.790  1.00  0.00            
ATOM    447  OG  SER    30      81.800  99.150  27.380  1.00  0.00            
ATOM    448  HG1 SER    30      81.270  99.210  28.190  1.00  0.00            
ATOM    449  C   SER    30      84.190 100.690  26.790  1.00  0.00            
ATOM    450  O   SER    30      84.940 101.180  25.950  1.00  0.00            
ATOM    451  N   GLY    31      84.510  99.500  27.340  1.00  0.00            
ATOM    452  HN  GLY    31      83.930  99.210  28.090  1.00  0.00            
ATOM    453  CA  GLY    31      85.690  98.760  27.000  1.00  0.00            
ATOM    454  HA1 GLY    31      85.580  98.800  25.930  1.00  0.00            
ATOM    455  HA2 GLY    31      86.550  99.350  27.260  1.00  0.00            
ATOM    456  C   GLY    31      85.810  97.330  27.390  1.00  0.00            
ATOM    457  O   GLY    31      84.850  96.650  27.780  1.00  0.00            
ATOM    458  N   GLU    32      87.030  96.880  27.070  1.00  0.00            
ATOM    459  HN  GLU    32      87.750  97.490  26.760  1.00  0.00            
ATOM    460  CA  GLU    32      87.460  95.520  27.230  1.00  0.00            
ATOM    461  HA  GLU    32      87.030  94.970  28.050  1.00  0.00            
ATOM    462  CB  GLU    32      87.400  94.640  25.970  1.00  0.00            
ATOM    463  HB1 GLU    32      87.970  95.180  25.180  1.00  0.00            
ATOM    464  HB2 GLU    32      87.830  93.650  26.220  1.00  0.00            
ATOM    465  CG  GLU    32      85.990  94.330  25.460  1.00  0.00            
ATOM    466  HG1 GLU    32      85.420  93.680  26.150  1.00  0.00            
ATOM    467  HG2 GLU    32      85.370  95.230  25.240  1.00  0.00            
ATOM    468  CD  GLU    32      86.190  93.630  24.120  1.00  0.00            
ATOM    469  OE1 GLU    32      86.050  92.380  24.130  1.00  0.00            
ATOM    470  OE2 GLU    32      86.540  94.250  23.080  1.00  0.00            
ATOM    471  C   GLU    32      88.890  95.620  27.630  1.00  0.00            
ATOM    472  O   GLU    32      89.760  96.180  26.960  1.00  0.00            
ATOM    473  N   GLY    33      89.110  95.150  28.870  1.00  0.00            
ATOM    474  HN  GLY    33      88.420  94.710  29.440  1.00  0.00            
ATOM    475  CA  GLY    33      90.480  95.080  29.260  1.00  0.00            
ATOM    476  HA1 GLY    33      91.230  95.280  28.510  1.00  0.00            
ATOM    477  HA2 GLY    33      90.450  95.750  30.110  1.00  0.00            
ATOM    478  C   GLY    33      90.890  93.730  29.760  1.00  0.00            
ATOM    479  O   GLY    33      90.030  92.850  29.830  1.00  0.00            
ATOM    480  N   GLU    34      92.150  93.610  30.220  1.00  0.00            
ATOM    481  HN  GLU    34      92.830  94.320  30.120  1.00  0.00            
ATOM    482  CA  GLU    34      92.560  92.320  30.680  1.00  0.00            
ATOM    483  HA  GLU    34      91.720  91.850  31.180  1.00  0.00            
ATOM    484  CB  GLU    34      93.060  91.460  29.510  1.00  0.00            
ATOM    485  HB1 GLU    34      93.210  90.420  29.880  1.00  0.00            
ATOM    486  HB2 GLU    34      92.310  91.320  28.710  1.00  0.00            
ATOM    487  CG  GLU    34      94.430  91.890  28.960  1.00  0.00            
ATOM    488  HG1 GLU    34      94.410  92.800  28.330  1.00  0.00            
ATOM    489  HG2 GLU    34      95.090  92.000  29.850  1.00  0.00            
ATOM    490  CD  GLU    34      95.010  90.850  28.000  1.00  0.00            
ATOM    491  OE1 GLU    34      94.320  90.350  27.080  1.00  0.00            
ATOM    492  OE2 GLU    34      96.260  90.750  28.130  1.00  0.00            
ATOM    493  C   GLU    34      93.530  92.520  31.790  1.00  0.00            
ATOM    494  O   GLU    34      94.280  93.500  31.760  1.00  0.00            
ATOM    495  N   GLY    35      93.460  91.730  32.880  1.00  0.00            
ATOM    496  HN  GLY    35      92.780  91.010  32.940  1.00  0.00            
ATOM    497  CA  GLY    35      94.340  92.000  33.980  1.00  0.00            
ATOM    498  HA1 GLY    35      94.960  92.880  33.910  1.00  0.00            
ATOM    499  HA2 GLY    35      93.770  92.040  34.900  1.00  0.00            
ATOM    500  C   GLY    35      95.220  90.820  34.200  1.00  0.00            
ATOM    501  O   GLY    35      94.650  89.770  34.510  1.00  0.00            
ATOM    502  N   ASP    36      96.550  90.970  34.140  1.00  0.00            
ATOM    503  HN  ASP    36      97.000  91.820  33.880  1.00  0.00            
ATOM    504  CA  ASP    36      97.500  89.930  34.390  1.00  0.00            
ATOM    505  HA  ASP    36      96.980  89.020  34.660  1.00  0.00            
ATOM    506  CB  ASP    36      98.190  89.640  33.050  1.00  0.00            
ATOM    507  HB1 ASP    36      97.450  89.320  32.280  1.00  0.00            
ATOM    508  HB2 ASP    36      98.630  90.540  32.580  1.00  0.00            
ATOM    509  CG  ASP    36      99.190  88.490  33.080  1.00  0.00            
ATOM    510  OD1 ASP    36      99.110  87.610  33.970  1.00  0.00            
ATOM    511  OD2 ASP    36     100.130  88.610  32.250  1.00  0.00            
ATOM    512  C   ASP    36      98.440  90.250  35.500  1.00  0.00            
ATOM    513  O   ASP    36      98.860  91.400  35.600  1.00  0.00            
ATOM    514  N   ALA    37      98.720  89.220  36.310  1.00  0.00            
ATOM    515  HN  ALA    37      98.250  88.340  36.290  1.00  0.00            
ATOM    516  CA  ALA    37      99.640  89.380  37.390  1.00  0.00            
ATOM    517  HA  ALA    37      99.800  90.420  37.640  1.00  0.00            
ATOM    518  CB  ALA    37      99.000  88.730  38.630  1.00  0.00            
ATOM    519  HB1 ALA    37      99.600  88.660  39.550  1.00  0.00            
ATOM    520  HB2 ALA    37      98.040  89.280  38.770  1.00  0.00            
ATOM    521  HB3 ALA    37      98.690  87.690  38.380  1.00  0.00            
ATOM    522  C   ALA    37     100.990  88.790  37.120  1.00  0.00            
ATOM    523  O   ALA    37     101.820  88.880  38.020  1.00  0.00            
ATOM    524  N   THR    38     101.260  88.210  35.940  1.00  0.00            
ATOM    525  HN  THR    38     100.520  88.010  35.300  1.00  0.00            
ATOM    526  CA  THR    38     102.530  87.600  35.700  1.00  0.00            
ATOM    527  HA  THR    38     102.820  86.830  36.400  1.00  0.00            
ATOM    528  CB  THR    38     102.620  86.970  34.340  1.00  0.00            
ATOM    529  HB  THR    38     102.810  87.640  33.470  1.00  0.00            
ATOM    530  OG1 THR    38     101.540  86.110  33.990  1.00  0.00            
ATOM    531  HG1 THR    38     100.760  86.670  34.050  1.00  0.00            
ATOM    532  CG2 THR    38     103.870  86.090  34.390  1.00  0.00            
ATOM    533 1HG2 THR    38     104.120  85.800  33.340  1.00  0.00            
ATOM    534 2HG2 THR    38     104.700  86.690  34.830  1.00  0.00            
ATOM    535 3HG2 THR    38     103.660  85.190  35.010  1.00  0.00            
ATOM    536  C   THR    38     103.620  88.600  35.850  1.00  0.00            
ATOM    537  O   THR    38     104.620  88.330  36.510  1.00  0.00            
ATOM    538  N   TYR    39     103.480  89.780  35.220  1.00  0.00            
ATOM    539  HN  TYR    39     102.710  89.940  34.600  1.00  0.00            
ATOM    540  CA  TYR    39     104.410  90.870  35.270  1.00  0.00            
ATOM    541  HA  TYR    39     105.060  90.710  36.120  1.00  0.00            
ATOM    542  CB  TYR    39     105.160  91.000  33.940  1.00  0.00            
ATOM    543  HB1 TYR    39     104.390  90.960  33.140  1.00  0.00            
ATOM    544  HB2 TYR    39     105.700  91.970  33.930  1.00  0.00            
ATOM    545  CG  TYR    39     106.130  89.880  33.760  1.00  0.00            
ATOM    546  CD1 TYR    39     107.310  89.940  34.460  1.00  0.00            
ATOM    547  HD1 TYR    39     107.540  90.730  35.170  1.00  0.00            
ATOM    548  CE1 TYR    39     108.120  88.830  34.460  1.00  0.00            
ATOM    549  HE1 TYR    39     108.960  88.950  35.130  1.00  0.00            
ATOM    550  CZ  TYR    39     107.890  87.780  33.600  1.00  0.00            
ATOM    551  OH  TYR    39     108.840  86.770  33.380  1.00  0.00            
ATOM    552  HH  TYR    39     108.400  86.180  32.760  1.00  0.00            
ATOM    553  CD2 TYR    39     105.860  88.780  32.970  1.00  0.00            
ATOM    554  HD2 TYR    39     104.960  88.780  32.380  1.00  0.00            
ATOM    555  CE2 TYR    39     106.730  87.720  32.870  1.00  0.00            
ATOM    556  HE2 TYR    39     106.540  87.000  32.090  1.00  0.00            
ATOM    557  C   TYR    39     103.730  92.170  35.540  1.00  0.00            
ATOM    558  O   TYR    39     104.440  93.170  35.650  1.00  0.00            
ATOM    559  N   GLY    40     102.400  92.230  35.730  1.00  0.00            
ATOM    560  HN  GLY    40     101.820  91.420  35.620  1.00  0.00            
ATOM    561  CA  GLY    40     101.580  93.400  35.750  1.00  0.00            
ATOM    562  HA1 GLY    40     100.600  93.100  36.100  1.00  0.00            
ATOM    563  HA2 GLY    40     101.980  94.110  36.450  1.00  0.00            
ATOM    564  C   GLY    40     101.390  94.030  34.410  1.00  0.00            
ATOM    565  O   GLY    40     101.430  95.250  34.300  1.00  0.00            
ATOM    566  N   LYS    41     101.240  93.190  33.370  1.00  0.00            
ATOM    567  HN  LYS    41     101.300  92.200  33.450  1.00  0.00            
ATOM    568  CA  LYS    41     100.930  93.620  32.040  1.00  0.00            
ATOM    569  HA  LYS    41     101.490  94.540  31.940  1.00  0.00            
ATOM    570  CB  LYS    41     101.320  92.670  30.900  1.00  0.00            
ATOM    571  HB1 LYS    41     102.410  92.460  30.910  1.00  0.00            
ATOM    572  HB2 LYS    41     100.770  91.710  30.950  1.00  0.00            
ATOM    573  CG  LYS    41     101.130  93.230  29.480  1.00  0.00            
ATOM    574  HG1 LYS    41     100.220  93.850  29.340  1.00  0.00            
ATOM    575  HG2 LYS    41     101.930  93.950  29.230  1.00  0.00            
ATOM    576  CD  LYS    41     101.050  92.070  28.480  1.00  0.00            
ATOM    577  HD1 LYS    41     100.930  92.420  27.440  1.00  0.00            
ATOM    578  HD2 LYS    41     102.030  91.550  28.390  1.00  0.00            
ATOM    579  CE  LYS    41      99.910  91.060  28.610  1.00  0.00            
ATOM    580  HE1 LYS    41      99.850  90.380  27.730  1.00  0.00            
ATOM    581  HE2 LYS    41     100.200  90.410  29.460  1.00  0.00            
ATOM    582  NZ  LYS    41      98.640  91.820  28.730  1.00  0.00            
ATOM    583  HZ1 LYS    41      98.650  92.610  28.040  1.00  0.00            
ATOM    584  HZ2 LYS    41      97.790  91.250  28.580  1.00  0.00            
ATOM    585  HZ3 LYS    41      98.540  92.260  29.660  1.00  0.00            
ATOM    586  C   LYS    41      99.490  93.950  31.850  1.00  0.00            
ATOM    587  O   LYS    41      98.700  93.090  31.450  1.00  0.00            
ATOM    588  N   LEU    42      99.140  95.220  32.090  1.00  0.00            
ATOM    589  HN  LEU    42      99.800  95.830  32.530  1.00  0.00            
ATOM    590  CA  LEU    42      97.830  95.690  31.740  1.00  0.00            
ATOM    591  HA  LEU    42      97.180  94.860  31.980  1.00  0.00            
ATOM    592  CB  LEU    42      97.500  96.860  32.690  1.00  0.00            
ATOM    593  HB1 LEU    42      98.100  97.740  32.370  1.00  0.00            
ATOM    594  HB2 LEU    42      96.470  97.230  32.510  1.00  0.00            
ATOM    595  CG  LEU    42      97.790  96.590  34.170  1.00  0.00            
ATOM    596  HG  LEU    42      98.870  96.380  34.310  1.00  0.00            
ATOM    597  CD1 LEU    42      97.470  97.860  34.980  1.00  0.00            
ATOM    598 1HD1 LEU    42      97.690  97.830  36.060  1.00  0.00            
ATOM    599 2HD1 LEU    42      97.940  98.730  34.480  1.00  0.00            
ATOM    600 3HD1 LEU    42      96.390  98.130  34.900  1.00  0.00            
ATOM    601  CD2 LEU    42      96.880  95.450  34.670  1.00  0.00            
ATOM    602 1HD2 LEU    42      96.970  94.530  34.060  1.00  0.00            
ATOM    603 2HD2 LEU    42      97.170  95.050  35.670  1.00  0.00            
ATOM    604 3HD2 LEU    42      95.810  95.710  34.800  1.00  0.00            
ATOM    605  C   LEU    42      97.720  96.000  30.290  1.00  0.00            
ATOM    606  O   LEU    42      98.640  96.540  29.680  1.00  0.00            
ATOM    607  N   THR    43      96.580  95.640  29.670  1.00  0.00            
ATOM    608  HN  THR    43      95.920  95.080  30.140  1.00  0.00            
ATOM    609  CA  THR    43      96.220  96.040  28.340  1.00  0.00            
ATOM    610  HA  THR    43      96.730  96.960  28.090  1.00  0.00            
ATOM    611  CB  THR    43      96.540  95.020  27.280  1.00  0.00            
ATOM    612  HB  THR    43      95.880  94.130  27.360  1.00  0.00            
ATOM    613  OG1 THR    43      97.850  94.540  27.550  1.00  0.00            
ATOM    614  HG1 THR    43      98.420  95.270  27.300  1.00  0.00            
ATOM    615  CG2 THR    43      96.530  95.670  25.890  1.00  0.00            
ATOM    616 1HG2 THR    43      96.820  94.860  25.180  1.00  0.00            
ATOM    617 2HG2 THR    43      95.500  95.990  25.650  1.00  0.00            
ATOM    618 3HG2 THR    43      97.350  96.410  25.800  1.00  0.00            
ATOM    619  C   THR    43      94.750  96.270  28.280  1.00  0.00            
ATOM    620  O   THR    43      93.930  95.470  28.730  1.00  0.00            
ATOM    621  N   LEU    44      94.430  97.470  27.760  1.00  0.00            
ATOM    622  HN  LEU    44      95.160  98.030  27.390  1.00  0.00            
ATOM    623  CA  LEU    44      93.140  98.080  27.860  1.00  0.00            
ATOM    624  HA  LEU    44      92.460  97.330  28.230  1.00  0.00            
ATOM    625  CB  LEU    44      93.100  99.250  28.860  1.00  0.00            
ATOM    626  HB1 LEU    44      93.900  99.990  28.630  1.00  0.00            
ATOM    627  HB2 LEU    44      92.130  99.770  28.690  1.00  0.00            
ATOM    628  CG  LEU    44      93.140  98.940  30.360  1.00  0.00            
ATOM    629  HG  LEU    44      92.920  99.900  30.880  1.00  0.00            
ATOM    630  CD1 LEU    44      92.110  97.880  30.800  1.00  0.00            
ATOM    631 1HD1 LEU    44      92.090  97.790  31.900  1.00  0.00            
ATOM    632 2HD1 LEU    44      91.100  97.950  30.330  1.00  0.00            
ATOM    633 3HD1 LEU    44      92.530  96.910  30.440  1.00  0.00            
ATOM    634  CD2 LEU    44      94.570  98.610  30.820  1.00  0.00            
ATOM    635 1HD2 LEU    44      94.950  97.590  30.600  1.00  0.00            
ATOM    636 2HD2 LEU    44      95.260  99.270  30.260  1.00  0.00            
ATOM    637 3HD2 LEU    44      94.720  98.710  31.920  1.00  0.00            
ATOM    638  C   LEU    44      92.690  98.570  26.530  1.00  0.00            
ATOM    639  O   LEU    44      93.470  99.140  25.770  1.00  0.00            
ATOM    640  N   LYS    45      91.410  98.370  26.140  1.00  0.00            
ATOM    641  HN  LYS    45      90.740  97.770  26.560  1.00  0.00            
ATOM    642  CA  LYS    45      90.820  99.080  25.040  1.00  0.00            
ATOM    643  HA  LYS    45      91.520  99.730  24.550  1.00  0.00            
ATOM    644  CB  LYS    45      90.270  98.200  23.900  1.00  0.00            
ATOM    645  HB1 LYS    45      91.170  97.740  23.450  1.00  0.00            
ATOM    646  HB2 LYS    45      89.640  97.400  24.330  1.00  0.00            
ATOM    647  CG  LYS    45      89.640  98.950  22.720  1.00  0.00            
ATOM    648  HG1 LYS    45      88.600  99.260  22.950  1.00  0.00            
ATOM    649  HG2 LYS    45      90.090  99.950  22.590  1.00  0.00            
ATOM    650  CD  LYS    45      89.760  98.090  21.460  1.00  0.00            
ATOM    651  HD1 LYS    45      90.780  97.720  21.210  1.00  0.00            
ATOM    652  HD2 LYS    45      89.130  97.200  21.650  1.00  0.00            
ATOM    653  CE  LYS    45      89.280  98.820  20.200  1.00  0.00            
ATOM    654  HE1 LYS    45      88.200  99.050  20.290  1.00  0.00            
ATOM    655  HE2 LYS    45      89.860  99.760  20.060  1.00  0.00            
ATOM    656  NZ  LYS    45      89.510  97.930  19.040  1.00  0.00            
ATOM    657  HZ1 LYS    45      88.680  98.120  18.430  1.00  0.00            
ATOM    658  HZ2 LYS    45      90.400  98.060  18.520  1.00  0.00            
ATOM    659  HZ3 LYS    45      89.520  96.930  19.300  1.00  0.00            
ATOM    660  C   LYS    45      89.670  99.880  25.540  1.00  0.00            
ATOM    661  O   LYS    45      88.880  99.330  26.310  1.00  0.00            
ATOM    662  N   PHE    46      89.590 101.150  25.120  1.00  0.00            
ATOM    663  HN  PHE    46      90.320 101.510  24.540  1.00  0.00            
ATOM    664  CA  PHE    46      88.590 102.080  25.540  1.00  0.00            
ATOM    665  HA  PHE    46      87.720 101.730  26.080  1.00  0.00            
ATOM    666  CB  PHE    46      89.320 103.070  26.460  1.00  0.00            
ATOM    667  HB1 PHE    46      90.220 103.460  25.940  1.00  0.00            
ATOM    668  HB2 PHE    46      88.590 103.890  26.630  1.00  0.00            
ATOM    669  CG  PHE    46      89.700 102.600  27.820  1.00  0.00            
ATOM    670  CD1 PHE    46      90.980 102.290  28.250  1.00  0.00            
ATOM    671  HD1 PHE    46      91.790 102.260  27.540  1.00  0.00            
ATOM    672  CE1 PHE    46      91.260 102.020  29.570  1.00  0.00            
ATOM    673  HE1 PHE    46      92.280 101.910  29.890  1.00  0.00            
ATOM    674  CZ  PHE    46      90.250 101.970  30.500  1.00  0.00            
ATOM    675  HZ  PHE    46      90.450 101.750  31.540  1.00  0.00            
ATOM    676  CD2 PHE    46      88.690 102.380  28.720  1.00  0.00            
ATOM    677  HD2 PHE    46      87.670 102.530  28.400  1.00  0.00            
ATOM    678  CE2 PHE    46      88.950 102.080  30.040  1.00  0.00            
ATOM    679  HE2 PHE    46      88.100 101.920  30.680  1.00  0.00            
ATOM    680  C   PHE    46      88.050 102.810  24.350  1.00  0.00            
ATOM    681  O   PHE    46      88.800 103.400  23.560  1.00  0.00            
ATOM    682  N   ILE    47      86.760 102.620  24.050  1.00  0.00            
ATOM    683  HN  ILE    47      86.230 101.980  24.600  1.00  0.00            
ATOM    684  CA  ILE    47      86.070 103.180  22.930  1.00  0.00            
ATOM    685  HA  ILE    47      86.760 103.900  22.530  1.00  0.00            
ATOM    686  CB  ILE    47      85.870 102.210  21.790  1.00  0.00            
ATOM    687  HB  ILE    47      85.370 102.790  20.990  1.00  0.00            
ATOM    688  CG2 ILE    47      87.230 101.680  21.330  1.00  0.00            
ATOM    689 1HG2 ILE    47      87.290 101.070  20.410  1.00  0.00            
ATOM    690 2HG2 ILE    47      87.960 102.530  21.280  1.00  0.00            
ATOM    691 3HG2 ILE    47      87.660 101.050  22.140  1.00  0.00            
ATOM    692  CG1 ILE    47      85.040 100.950  22.100  1.00  0.00            
ATOM    693 1HG1 ILE    47      85.690 100.370  22.790  1.00  0.00            
ATOM    694 2HG1 ILE    47      84.070 101.160  22.600  1.00  0.00            
ATOM    695  CD  ILE    47      84.840 100.070  20.870  1.00  0.00            
ATOM    696  HD1 ILE    47      84.600  99.030  21.170  1.00  0.00            
ATOM    697  HD2 ILE    47      84.000 100.530  20.300  1.00  0.00            
ATOM    698  HD3 ILE    47      85.760  99.920  20.260  1.00  0.00            
ATOM    699  C   ILE    47      84.880 103.960  23.370  1.00  0.00            
ATOM    700  O   ILE    47      84.040 103.490  24.130  1.00  0.00            
ATOM    701  N   CYS    48      84.810 105.240  22.940  1.00  0.00            
ATOM    702  HN  CYS    48      85.440 105.610  22.270  1.00  0.00            
ATOM    703  CA  CYS    48      83.790 106.160  23.350  1.00  0.00            
ATOM    704  HA  CYS    48      83.690 105.970  24.410  1.00  0.00            
ATOM    705  CB  CYS    48      84.120 107.640  23.090  1.00  0.00            
ATOM    706  HB1 CYS    48      85.190 107.690  23.400  1.00  0.00            
ATOM    707  HB2 CYS    48      84.020 107.810  22.000  1.00  0.00            
ATOM    708  SG  CYS    48      83.230 108.850  24.110  1.00  0.00            
ATOM    709  HG1 CYS    48      83.960 109.930  23.880  1.00  0.00            
ATOM    710  C   CYS    48      82.470 105.880  22.720  1.00  0.00            
ATOM    711  O   CYS    48      82.390 105.620  21.520  1.00  0.00            
ATOM    712  N   THR    49      81.360 105.890  23.480  1.00  0.00            
ATOM    713  HN  THR    49      81.330 106.060  24.460  1.00  0.00            
ATOM    714  CA  THR    49      80.100 105.350  23.050  1.00  0.00            
ATOM    715  HA  THR    49      80.210 104.460  22.450  1.00  0.00            
ATOM    716  CB  THR    49      79.280 104.840  24.190  1.00  0.00            
ATOM    717  HB  THR    49      78.780 105.660  24.750  1.00  0.00            
ATOM    718  OG1 THR    49      80.160 104.180  25.090  1.00  0.00            
ATOM    719  HG1 THR    49      79.650 103.990  25.880  1.00  0.00            
ATOM    720  CG2 THR    49      78.200 103.840  23.740  1.00  0.00            
ATOM    721 1HG2 THR    49      78.700 102.850  23.630  1.00  0.00            
ATOM    722 2HG2 THR    49      77.450 103.750  24.550  1.00  0.00            
ATOM    723 3HG2 THR    49      77.590 104.150  22.870  1.00  0.00            
ATOM    724  C   THR    49      79.250 106.380  22.380  1.00  0.00            
ATOM    725  O   THR    49      78.460 106.070  21.490  1.00  0.00            
ATOM    726  N   THR    50      79.480 107.660  22.730  1.00  0.00            
ATOM    727  HN  THR    50      80.150 107.820  23.450  1.00  0.00            
ATOM    728  CA  THR    50      78.800 108.730  22.070  1.00  0.00            
ATOM    729  HA  THR    50      77.920 108.430  21.520  1.00  0.00            
ATOM    730  CB  THR    50      78.350 109.790  23.040  1.00  0.00            
ATOM    731  HB  THR    50      77.980 110.720  22.560  1.00  0.00            
ATOM    732  OG1 THR    50      79.370 109.940  24.020  1.00  0.00            
ATOM    733  HG1 THR    50      79.870 110.680  23.660  1.00  0.00            
ATOM    734  CG2 THR    50      77.080 109.200  23.670  1.00  0.00            
ATOM    735 1HG2 THR    50      76.780 109.940  24.440  1.00  0.00            
ATOM    736 2HG2 THR    50      76.280 109.000  22.920  1.00  0.00            
ATOM    737 3HG2 THR    50      77.280 108.230  24.180  1.00  0.00            
ATOM    738  C   THR    50      79.790 109.420  21.200  1.00  0.00            
ATOM    739  O   THR    50      79.570 110.520  20.690  1.00  0.00            
ATOM    740  N   GLY    51      80.910 108.740  20.900  1.00  0.00            
ATOM    741  HN  GLY    51      81.170 107.860  21.280  1.00  0.00            
ATOM    742  CA  GLY    51      81.750 109.200  19.830  1.00  0.00            
ATOM    743  HA1 GLY    51      82.290 108.330  19.490  1.00  0.00            
ATOM    744  HA2 GLY    51      81.060 109.610  19.100  1.00  0.00            
ATOM    745  C   GLY    51      82.800 110.220  20.080  1.00  0.00            
ATOM    746  O   GLY    51      83.680 110.240  19.220  1.00  0.00            
ATOM    747  N   LYS    52      82.700 111.100  21.100  1.00  0.00            
ATOM    748  HN  LYS    52      81.780 111.190  21.450  1.00  0.00            
ATOM    749  CA  LYS    52      83.650 112.150  21.320  1.00  0.00            
ATOM    750  HA  LYS    52      84.650 111.810  21.080  1.00  0.00            
ATOM    751  CB  LYS    52      83.220 113.480  20.670  1.00  0.00            
ATOM    752  HB1 LYS    52      82.260 113.270  20.140  1.00  0.00            
ATOM    753  HB2 LYS    52      83.000 114.290  21.400  1.00  0.00            
ATOM    754  CG  LYS    52      84.250 114.030  19.690  1.00  0.00            
ATOM    755  HG1 LYS    52      84.610 113.230  19.010  1.00  0.00            
ATOM    756  HG2 LYS    52      83.850 114.870  19.080  1.00  0.00            
ATOM    757  CD  LYS    52      85.490 114.650  20.340  1.00  0.00            
ATOM    758  HD1 LYS    52      85.210 115.530  20.950  1.00  0.00            
ATOM    759  HD2 LYS    52      85.870 113.890  21.050  1.00  0.00            
ATOM    760  CE  LYS    52      86.590 115.080  19.360  1.00  0.00            
ATOM    761  HE1 LYS    52      86.870 114.170  18.790  1.00  0.00            
ATOM    762  HE2 LYS    52      86.310 115.850  18.610  1.00  0.00            
ATOM    763  NZ  LYS    52      87.750 115.520  20.160  1.00  0.00            
ATOM    764  HZ1 LYS    52      87.460 116.320  20.750  1.00  0.00            
ATOM    765  HZ2 LYS    52      88.230 114.840  20.790  1.00  0.00            
ATOM    766  HZ3 LYS    52      88.430 115.840  19.450  1.00  0.00            
ATOM    767  C   LYS    52      83.710 112.380  22.790  1.00  0.00            
ATOM    768  O   LYS    52      82.730 112.610  23.500  1.00  0.00            
ATOM    769  N   LEU    53      84.950 112.400  23.310  1.00  0.00            
ATOM    770  HN  LEU    53      85.660 112.030  22.720  1.00  0.00            
ATOM    771  CA  LEU    53      85.180 112.750  24.680  1.00  0.00            
ATOM    772  HA  LEU    53      84.290 112.490  25.230  1.00  0.00            
ATOM    773  CB  LEU    53      86.140 111.730  25.320  1.00  0.00            
ATOM    774  HB1 LEU    53      85.880 110.680  25.050  1.00  0.00            
ATOM    775  HB2 LEU    53      87.160 111.870  24.900  1.00  0.00            
ATOM    776  CG  LEU    53      86.380 111.650  26.840  1.00  0.00            
ATOM    777  HG  LEU    53      86.330 112.710  27.150  1.00  0.00            
ATOM    778  CD1 LEU    53      85.320 110.800  27.560  1.00  0.00            
ATOM    779 1HD1 LEU    53      84.340 111.310  27.570  1.00  0.00            
ATOM    780 2HD1 LEU    53      85.250 109.870  26.970  1.00  0.00            
ATOM    781 3HD1 LEU    53      85.720 110.640  28.590  1.00  0.00            
ATOM    782  CD2 LEU    53      87.780 111.200  27.290  1.00  0.00            
ATOM    783 1HD2 LEU    53      88.050 110.140  27.080  1.00  0.00            
ATOM    784 2HD2 LEU    53      88.560 111.750  26.720  1.00  0.00            
ATOM    785 3HD2 LEU    53      88.000 111.390  28.360  1.00  0.00            
ATOM    786  C   LEU    53      85.580 114.170  24.860  1.00  0.00            
ATOM    787  O   LEU    53      86.530 114.600  24.200  1.00  0.00            
ATOM    788  N   PRO    54      84.920 114.970  25.650  1.00  0.00            
ATOM    789  CD  PRO    54      83.820 114.580  26.520  1.00  0.00            
ATOM    790  HD1 PRO    54      84.140 113.720  27.140  1.00  0.00            
ATOM    791  HD2 PRO    54      82.980 114.340  25.830  1.00  0.00            
ATOM    792  CA  PRO    54      85.190 116.370  25.650  1.00  0.00            
ATOM    793  HA  PRO    54      85.260 116.740  24.630  1.00  0.00            
ATOM    794  CB  PRO    54      84.000 116.960  26.410  1.00  0.00            
ATOM    795  HB1 PRO    54      84.260 117.860  27.000  1.00  0.00            
ATOM    796  HB2 PRO    54      83.180 117.180  25.700  1.00  0.00            
ATOM    797  CG  PRO    54      83.490 115.850  27.330  1.00  0.00            
ATOM    798  HG1 PRO    54      84.070 115.860  28.280  1.00  0.00            
ATOM    799  HG2 PRO    54      82.410 115.910  27.590  1.00  0.00            
ATOM    800  C   PRO    54      86.470 116.610  26.370  1.00  0.00            
ATOM    801  O   PRO    54      86.960 117.720  26.130  1.00  0.00            
ATOM    802  N   VAL    55      86.960 115.790  27.320  1.00  0.00            
ATOM    803  HN  VAL    55      86.550 114.880  27.360  1.00  0.00            
ATOM    804  CA  VAL    55      88.070 116.060  28.190  1.00  0.00            
ATOM    805  HA  VAL    55      88.220 117.130  28.210  1.00  0.00            
ATOM    806  CB  VAL    55      87.780 115.690  29.610  1.00  0.00            
ATOM    807  HB  VAL    55      88.670 115.940  30.220  1.00  0.00            
ATOM    808  CG1 VAL    55      86.740 116.650  30.230  1.00  0.00            
ATOM    809 1HG1 VAL    55      86.620 116.270  31.270  1.00  0.00            
ATOM    810 2HG1 VAL    55      86.990 117.730  30.160  1.00  0.00            
ATOM    811 3HG1 VAL    55      85.810 116.520  29.640  1.00  0.00            
ATOM    812  CG2 VAL    55      87.250 114.260  29.800  1.00  0.00            
ATOM    813 1HG2 VAL    55      87.020 114.030  30.860  1.00  0.00            
ATOM    814 2HG2 VAL    55      86.280 113.940  29.370  1.00  0.00            
ATOM    815 3HG2 VAL    55      87.990 113.500  29.480  1.00  0.00            
ATOM    816  C   VAL    55      89.220 115.360  27.550  1.00  0.00            
ATOM    817  O   VAL    55      89.150 114.140  27.450  1.00  0.00            
ATOM    818  N   PRO    56      90.300 115.950  27.130  1.00  0.00            
ATOM    819  CD  PRO    56      90.400 117.380  26.870  1.00  0.00            
ATOM    820  HD1 PRO    56      90.560 117.890  27.840  1.00  0.00            
ATOM    821  HD2 PRO    56      89.500 117.770  26.340  1.00  0.00            
ATOM    822  CA  PRO    56      91.380 115.200  26.570  1.00  0.00            
ATOM    823  HA  PRO    56      91.070 114.770  25.620  1.00  0.00            
ATOM    824  CB  PRO    56      92.430 116.260  26.280  1.00  0.00            
ATOM    825  HB1 PRO    56      93.020 116.480  27.200  1.00  0.00            
ATOM    826  HB2 PRO    56      93.120 116.030  25.440  1.00  0.00            
ATOM    827  CG  PRO    56      91.640 117.540  25.970  1.00  0.00            
ATOM    828  HG1 PRO    56      92.290 118.420  26.160  1.00  0.00            
ATOM    829  HG2 PRO    56      91.370 117.610  24.900  1.00  0.00            
ATOM    830  C   PRO    56      92.000 114.110  27.370  1.00  0.00            
ATOM    831  O   PRO    56      92.480 114.290  28.490  1.00  0.00            
ATOM    832  N   TRP    57      92.020 112.930  26.710  1.00  0.00            
ATOM    833  HN  TRP    57      91.550 112.950  25.830  1.00  0.00            
ATOM    834  CA  TRP    57      92.490 111.630  27.070  1.00  0.00            
ATOM    835  HA  TRP    57      91.820 111.360  27.870  1.00  0.00            
ATOM    836  CB  TRP    57      92.270 110.610  25.940  1.00  0.00            
ATOM    837  HB1 TRP    57      93.060 110.730  25.170  1.00  0.00            
ATOM    838  HB2 TRP    57      92.400 109.640  26.460  1.00  0.00            
ATOM    839  CG  TRP    57      90.920 110.530  25.280  1.00  0.00            
ATOM    840  CD1 TRP    57      90.460 111.300  24.250  1.00  0.00            
ATOM    841  HD1 TRP    57      90.890 112.170  23.780  1.00  0.00            
ATOM    842  NE1 TRP    57      89.230 110.870  23.830  1.00  0.00            
ATOM    843  HE1 TRP    57      88.650 111.320  23.180  1.00  0.00            
ATOM    844  CE2 TRP    57      88.940 109.730  24.530  1.00  0.00            
ATOM    845  CD2 TRP    57      89.940 109.490  25.480  1.00  0.00            
ATOM    846  CE3 TRP    57      89.910 108.400  26.310  1.00  0.00            
ATOM    847  HE3 TRP    57      90.720 108.090  26.950  1.00  0.00            
ATOM    848  CZ3 TRP    57      88.850 107.530  26.180  1.00  0.00            
ATOM    849  HZ3 TRP    57      88.680 106.690  26.840  1.00  0.00            
ATOM    850  CZ2 TRP    57      87.870 108.880  24.460  1.00  0.00            
ATOM    851  HZ2 TRP    57      87.050 109.120  23.800  1.00  0.00            
ATOM    852  CH2 TRP    57      87.830 107.790  25.310  1.00  0.00            
ATOM    853  HH2 TRP    57      86.950 107.160  25.310  1.00  0.00            
ATOM    854  C   TRP    57      93.840 111.520  27.690  1.00  0.00            
ATOM    855  O   TRP    57      93.910 110.980  28.790  1.00  0.00            
ATOM    856  N   PRO    58      94.960 112.050  27.270  1.00  0.00            
ATOM    857  CD  PRO    58      94.990 112.860  26.070  1.00  0.00            
ATOM    858  HD1 PRO    58      94.760 113.920  26.350  1.00  0.00            
ATOM    859  HD2 PRO    58      94.340 112.360  25.320  1.00  0.00            
ATOM    860  CA  PRO    58      96.230 112.020  27.920  1.00  0.00            
ATOM    861  HA  PRO    58      96.600 111.010  27.790  1.00  0.00            
ATOM    862  CB  PRO    58      97.130 112.950  27.120  1.00  0.00            
ATOM    863  HB1 PRO    58      97.170 114.030  27.410  1.00  0.00            
ATOM    864  HB2 PRO    58      98.160 112.530  27.050  1.00  0.00            
ATOM    865  CG  PRO    58      96.490 112.870  25.730  1.00  0.00            
ATOM    866  HG1 PRO    58      96.690 113.740  25.060  1.00  0.00            
ATOM    867  HG2 PRO    58      96.760 111.970  25.140  1.00  0.00            
ATOM    868  C   PRO    58      96.390 112.250  29.390  1.00  0.00            
ATOM    869  O   PRO    58      97.260 111.670  30.030  1.00  0.00            
ATOM    870  N   THR    59      95.520 113.040  30.040  1.00  0.00            
ATOM    871  HN  THR    59      94.770 113.520  29.600  1.00  0.00            
ATOM    872  CA  THR    59      95.580 113.230  31.460  1.00  0.00            
ATOM    873  HA  THR    59      96.610 113.310  31.760  1.00  0.00            
ATOM    874  CB  THR    59      94.910 114.520  31.840  1.00  0.00            
ATOM    875  HB  THR    59      94.920 114.580  32.950  1.00  0.00            
ATOM    876  OG1 THR    59      93.640 114.630  31.220  1.00  0.00            
ATOM    877  HG1 THR    59      93.740 114.950  30.320  1.00  0.00            
ATOM    878  CG2 THR    59      95.800 115.640  31.290  1.00  0.00            
ATOM    879 1HG2 THR    59      95.550 116.660  31.650  1.00  0.00            
ATOM    880 2HG2 THR    59      96.870 115.570  31.580  1.00  0.00            
ATOM    881 3HG2 THR    59      95.750 115.560  30.180  1.00  0.00            
ATOM    882  C   THR    59      95.020 112.130  32.290  1.00  0.00            
ATOM    883  O   THR    59      95.140 112.160  33.520  1.00  0.00            
ATOM    884  N   LEU    60      94.400 111.140  31.630  1.00  0.00            
ATOM    885  HN  LEU    60      94.350 111.110  30.630  1.00  0.00            
ATOM    886  CA  LEU    60      93.540 110.170  32.220  1.00  0.00            
ATOM    887  HA  LEU    60      93.330 110.450  33.240  1.00  0.00            
ATOM    888  CB  LEU    60      92.190 110.250  31.480  1.00  0.00            
ATOM    889  HB1 LEU    60      92.420 110.010  30.420  1.00  0.00            
ATOM    890  HB2 LEU    60      91.390 109.530  31.760  1.00  0.00            
ATOM    891  CG  LEU    60      91.630 111.680  31.440  1.00  0.00            
ATOM    892  HG  LEU    60      92.290 112.280  30.790  1.00  0.00            
ATOM    893  CD1 LEU    60      90.280 111.530  30.720  1.00  0.00            
ATOM    894 1HD1 LEU    60      89.510 111.150  31.430  1.00  0.00            
ATOM    895 2HD1 LEU    60      90.000 112.550  30.350  1.00  0.00            
ATOM    896 3HD1 LEU    60      90.380 110.850  29.850  1.00  0.00            
ATOM    897  CD2 LEU    60      91.500 112.200  32.880  1.00  0.00            
ATOM    898 1HD2 LEU    60      90.880 113.130  32.880  1.00  0.00            
ATOM    899 2HD2 LEU    60      90.980 111.430  33.490  1.00  0.00            
ATOM    900 3HD2 LEU    60      92.500 112.420  33.300  1.00  0.00            
ATOM    901  C   LEU    60      94.060 108.780  32.100  1.00  0.00            
ATOM    902  O   LEU    60      93.480 107.750  32.420  1.00  0.00            
ATOM    903  N   VAL    61      95.300 108.720  31.570  1.00  0.00            
ATOM    904  HN  VAL    61      95.710 109.620  31.500  1.00  0.00            
ATOM    905  CA  VAL    61      95.990 107.530  31.160  1.00  0.00            
ATOM    906  HA  VAL    61      95.380 106.940  30.490  1.00  0.00            
ATOM    907  CB  VAL    61      97.250 107.880  30.440  1.00  0.00            
ATOM    908  HB  VAL    61      97.870 108.600  31.020  1.00  0.00            
ATOM    909  CG1 VAL    61      98.110 106.630  30.240  1.00  0.00            
ATOM    910 1HG1 VAL    61      98.980 106.790  29.560  1.00  0.00            
ATOM    911 2HG1 VAL    61      98.640 106.490  31.200  1.00  0.00            
ATOM    912 3HG1 VAL    61      97.620 105.760  29.740  1.00  0.00            
ATOM    913  CG2 VAL    61      96.890 108.410  29.040  1.00  0.00            
ATOM    914 1HG2 VAL    61      97.720 108.900  28.490  1.00  0.00            
ATOM    915 2HG2 VAL    61      96.580 107.580  28.370  1.00  0.00            
ATOM    916 3HG2 VAL    61      96.050 109.140  29.070  1.00  0.00            
ATOM    917  C   VAL    61      96.150 106.640  32.340  1.00  0.00            
ATOM    918  O   VAL    61      95.920 105.430  32.350  1.00  0.00            
ATOM    919  N   THR    62      96.520 107.180  33.520  1.00  0.00            
ATOM    920  HN  THR    62      96.710 108.150  33.610  1.00  0.00            
ATOM    921  CA  THR    62      96.710 106.540  34.780  1.00  0.00            
ATOM    922  HA  THR    62      96.940 105.510  34.550  1.00  0.00            
ATOM    923  CB  THR    62      97.880 107.080  35.550  1.00  0.00            
ATOM    924  HB  THR    62      98.110 106.430  36.410  1.00  0.00            
ATOM    925  OG1 THR    62      97.660 108.440  35.890  1.00  0.00            
ATOM    926  HG1 THR    62      98.400 108.750  36.410  1.00  0.00            
ATOM    927  CG2 THR    62      99.120 107.040  34.640  1.00  0.00            
ATOM    928 1HG2 THR    62      99.110 107.840  33.860  1.00  0.00            
ATOM    929 2HG2 THR    62      99.920 107.280  35.380  1.00  0.00            
ATOM    930 3HG2 THR    62      99.330 106.030  34.230  1.00  0.00            
ATOM    931  C   THR    62      95.500 106.580  35.650  1.00  0.00            
ATOM    932  O   THR    62      95.600 106.350  36.860  1.00  0.00            
ATOM    933  N   THR    63      94.390 107.140  35.140  1.00  0.00            
ATOM    934  HN  THR    63      94.360 107.240  34.150  1.00  0.00            
ATOM    935  CA  THR    63      93.230 107.340  35.950  1.00  0.00            
ATOM    936  HA  THR    63      93.290 106.920  36.940  1.00  0.00            
ATOM    937  CB  THR    63      92.780 108.760  36.130  1.00  0.00            
ATOM    938  HB  THR    63      92.630 109.190  35.120  1.00  0.00            
ATOM    939  OG1 THR    63      93.740 109.540  36.830  1.00  0.00            
ATOM    940  HG1 THR    63      93.420 110.440  36.830  1.00  0.00            
ATOM    941  CG2 THR    63      91.520 108.960  36.990  1.00  0.00            
ATOM    942 1HG2 THR    63      91.600 108.570  38.030  1.00  0.00            
ATOM    943 2HG2 THR    63      91.350 110.060  37.040  1.00  0.00            
ATOM    944 3HG2 THR    63      90.700 108.470  36.430  1.00  0.00            
ATOM    945  C   THR    63      92.040 106.560  35.520  1.00  0.00            
ATOM    946  O   THR    63      91.300 106.100  36.390  1.00  0.00            
ATOM    947  N   LEU    64      91.870 106.170  34.240  1.00  0.00            
ATOM    948  HN  LEU    64      92.350 106.650  33.510  1.00  0.00            
ATOM    949  CA  LEU    64      90.890 105.280  33.710  1.00  0.00            
ATOM    950  HA  LEU    64      89.920 105.630  34.020  1.00  0.00            
ATOM    951  CB  LEU    64      91.080 105.270  32.180  1.00  0.00            
ATOM    952  HB1 LEU    64      92.120 105.110  31.830  1.00  0.00            
ATOM    953  HB2 LEU    64      90.360 104.510  31.800  1.00  0.00            
ATOM    954  CG  LEU    64      90.480 106.550  31.570  1.00  0.00            
ATOM    955  HG  LEU    64      90.660 107.430  32.210  1.00  0.00            
ATOM    956  CD1 LEU    64      91.110 106.840  30.190  1.00  0.00            
ATOM    957 1HD1 LEU    64      90.790 107.850  29.870  1.00  0.00            
ATOM    958 2HD1 LEU    64      92.210 106.760  30.280  1.00  0.00            
ATOM    959 3HD1 LEU    64      90.710 106.180  29.400  1.00  0.00            
ATOM    960  CD2 LEU    64      88.940 106.510  31.550  1.00  0.00            
ATOM    961 1HD2 LEU    64      88.450 106.120  32.470  1.00  0.00            
ATOM    962 2HD2 LEU    64      88.510 107.530  31.420  1.00  0.00            
ATOM    963 3HD2 LEU    64      88.620 105.950  30.650  1.00  0.00            
ATOM    964  C   LEU    64      90.900 103.920  34.320  1.00  0.00            
ATOM    965  O   LEU    64      89.880 103.400  34.750  1.00  0.00            
ATOM    966  N   CRF    65      92.080 103.280  34.400  1.00  0.00            
ATOM    967  HN  CRF    65      92.770 103.530  33.720  1.00  0.00            
ATOM    968  CA  CRF    65      92.330 102.020  35.110  1.00  0.00            
ATOM    969  HA  CRF    65      91.550 101.520  35.480  1.00  0.00            
ATOM    970  CB1 CRF    65      92.960 101.000  34.150  1.00  0.00            
ATOM    971  CG1 CRF    65      92.970  99.660  34.880  1.00  0.00            
ATOM    972 1HG1 CRF    65      93.290  98.870  34.350  1.00  0.00            
ATOM    973 2HG1 CRF    65      93.500  99.820  35.720  1.00  0.00            
ATOM    974 3HG1 CRF    65      92.020  99.400  35.030  1.00  0.00            
ATOM    975  OG1 CRF    65      92.130 100.750  33.010  1.00  0.00            
ATOM    976  C1  CRF    65      93.340 102.340  36.220  1.00  0.00            
ATOM    977  N2  CRF    65      94.630 102.580  35.970  1.00  0.00            
ATOM    978  N3  CRF    65      93.010 102.370  37.500  1.00  0.00            
ATOM    979  C2  CRF    65      94.140 102.790  38.070  1.00  0.00            
ATOM    980  OA2 CRF    65      94.260 103.070  39.260  1.00  0.00            
ATOM    981  CA2 CRF    65      95.110 102.910  37.160  1.00  0.00            
ATOM    982  CA3 CRF    65      91.820 102.270  38.120  1.00  0.00            
ATOM    983 1HA3 CRF    65      91.300 101.800  37.410  1.00  0.00            
ATOM    984 2HA3 CRF    65      91.900 103.220  38.420  1.00  0.00            
ATOM    985  CB2 CRF    65      96.330 103.270  37.550  1.00  0.00            
ATOM    986  HB2 CRF    65      96.540 103.440  38.510  1.00  0.00            
ATOM    987  CG2 CRF    65      97.390 103.360  36.760  1.00  0.00            
ATOM    988  CD1 CRF    65      97.480 103.070  35.460  1.00  0.00            
ATOM    989  HD1 CRF    65      96.760 102.770  34.840  1.00  0.00            
ATOM    990  CD2 CRF    65      98.560 103.850  37.160  1.00  0.00            
ATOM    991  CE2 CRF    65      99.370 103.790  36.100  1.00  0.00            
ATOM    992  NE1 CRF    65      98.730 103.260  35.050  1.00  0.00            
ATOM    993  HE1 CRF    65      98.980 102.950  34.140  1.00  0.00            
ATOM    994  CE3 CRF    65      98.950 104.440  38.280  1.00  0.00            
ATOM    995  HE3 CRF    65      98.250 104.530  39.000  1.00  0.00            
ATOM    996  CZ2 CRF    65     100.630 104.370  36.170  1.00  0.00            
ATOM    997  HZ2 CRF    65     101.280 104.290  35.410  1.00  0.00            
ATOM    998  CZ3 CRF    65     100.220 104.990  38.440  1.00  0.00            
ATOM    999  HZ3 CRF    65     100.390 105.450  39.310  1.00  0.00            
ATOM   1000  CH2 CRF    65     101.070 104.970  37.340  1.00  0.00            
ATOM   1001  HH2 CRF    65     102.000 105.310  37.470  1.00  0.00            
ATOM   1002  C   CRF    65      91.690 101.580  39.210  1.00  0.00            
ATOM   1003  O   CRF    65      90.520 101.270  39.460  1.00  0.00            
ATOM   1004  N   VAL    66      92.590 100.610  39.440  1.00  0.00            
ATOM   1005  HN  VAL    66      93.490 100.610  39.000  1.00  0.00            
ATOM   1006  CA  VAL    66      92.610  99.510  40.360  1.00  0.00            
ATOM   1007  HA  VAL    66      92.200  99.800  41.310  1.00  0.00            
ATOM   1008  CB  VAL    66      91.780  98.350  39.890  1.00  0.00            
ATOM   1009  HB  VAL    66      92.030  97.380  40.360  1.00  0.00            
ATOM   1010  CG1 VAL    66      90.330  98.340  40.380  1.00  0.00            
ATOM   1011 1HG1 VAL    66      89.730  97.470  40.040  1.00  0.00            
ATOM   1012 2HG1 VAL    66      90.220  98.150  41.470  1.00  0.00            
ATOM   1013 3HG1 VAL    66      89.720  99.240  40.100  1.00  0.00            
ATOM   1014  CG2 VAL    66      91.920  98.040  38.390  1.00  0.00            
ATOM   1015 1HG2 VAL    66      91.750  96.960  38.170  1.00  0.00            
ATOM   1016 2HG2 VAL    66      91.210  98.610  37.760  1.00  0.00            
ATOM   1017 3HG2 VAL    66      92.910  98.290  37.950  1.00  0.00            
ATOM   1018  C   VAL    66      94.040  99.110  40.490  1.00  0.00            
ATOM   1019  O   VAL    66      94.750  99.190  39.490  1.00  0.00            
ATOM   1020  N   GLN    67      94.510  98.640  41.660  1.00  0.00            
ATOM   1021  HN  GLN    67      93.950  98.760  42.480  1.00  0.00            
ATOM   1022  CA  GLN    67      95.880  98.320  41.920  1.00  0.00            
ATOM   1023  HA  GLN    67      96.570  98.590  41.140  1.00  0.00            
ATOM   1024  CB  GLN    67      96.310  99.010  43.220  1.00  0.00            
ATOM   1025  HB1 GLN    67      95.520  98.840  43.980  1.00  0.00            
ATOM   1026  HB2 GLN    67      97.280  98.590  43.560  1.00  0.00            
ATOM   1027  CG  GLN    67      96.550 100.510  43.020  1.00  0.00            
ATOM   1028  HG1 GLN    67      97.340 100.610  42.250  1.00  0.00            
ATOM   1029  HG2 GLN    67      95.650 101.030  42.630  1.00  0.00            
ATOM   1030  CD  GLN    67      97.200 101.210  44.210  1.00  0.00            
ATOM   1031  OE1 GLN    67      98.330 100.900  44.590  1.00  0.00            
ATOM   1032  NE2 GLN    67      96.380 102.070  44.880  1.00  0.00            
ATOM   1033 1HE2 GLN    67      96.700 102.440  45.750  1.00  0.00            
ATOM   1034 2HE2 GLN    67      95.420 102.030  44.620  1.00  0.00            
ATOM   1035  C   GLN    67      96.030  96.850  42.090  1.00  0.00            
ATOM   1036  O   GLN    67      97.070  96.300  42.440  1.00  0.00            
ATOM   1037  N   CYS    68      94.960  96.110  41.760  1.00  0.00            
ATOM   1038  HN  CYS    68      94.180  96.560  41.330  1.00  0.00            
ATOM   1039  CA  CYS    68      94.830  94.730  42.120  1.00  0.00            
ATOM   1040  HA  CYS    68      95.250  94.600  43.110  1.00  0.00            
ATOM   1041  CB  CYS    68      93.400  94.160  42.260  1.00  0.00            
ATOM   1042  HB1 CYS    68      93.560  93.110  42.570  1.00  0.00            
ATOM   1043  HB2 CYS    68      92.990  94.780  43.090  1.00  0.00            
ATOM   1044  SG  CYS    68      92.300  94.480  40.840  1.00  0.00            
ATOM   1045  HG1 CYS    68      92.740  93.500  40.070  1.00  0.00            
ATOM   1046  C   CYS    68      95.520  93.770  41.230  1.00  0.00            
ATOM   1047  O   CYS    68      96.110  92.770  41.650  1.00  0.00            
ATOM   1048  N   PHE    69      95.580  94.110  39.930  1.00  0.00            
ATOM   1049  HN  PHE    69      95.310  95.030  39.660  1.00  0.00            
ATOM   1050  CA  PHE    69      96.270  93.320  38.960  1.00  0.00            
ATOM   1051  HA  PHE    69      96.460  92.290  39.230  1.00  0.00            
ATOM   1052  CB  PHE    69      95.510  93.220  37.630  1.00  0.00            
ATOM   1053  HB1 PHE    69      95.300  94.230  37.210  1.00  0.00            
ATOM   1054  HB2 PHE    69      96.080  92.660  36.870  1.00  0.00            
ATOM   1055  CG  PHE    69      94.170  92.580  37.820  1.00  0.00            
ATOM   1056  CD1 PHE    69      94.090  91.250  38.170  1.00  0.00            
ATOM   1057  HD1 PHE    69      95.020  90.760  38.390  1.00  0.00            
ATOM   1058  CE1 PHE    69      92.850  90.650  38.260  1.00  0.00            
ATOM   1059  HE1 PHE    69      92.750  89.620  38.570  1.00  0.00            
ATOM   1060  CZ  PHE    69      91.720  91.400  38.080  1.00  0.00            
ATOM   1061  HZ  PHE    69      90.820  90.840  38.290  1.00  0.00            
ATOM   1062  CD2 PHE    69      93.030  93.310  37.630  1.00  0.00            
ATOM   1063  HD2 PHE    69      93.110  94.350  37.330  1.00  0.00            
ATOM   1064  CE2 PHE    69      91.780  92.750  37.810  1.00  0.00            
ATOM   1065  HE2 PHE    69      90.870  93.200  37.460  1.00  0.00            
ATOM   1066  C   PHE    69      97.620  93.840  38.590  1.00  0.00            
ATOM   1067  O   PHE    69      98.410  93.180  37.920  1.00  0.00            
ATOM   1068  N   SER    70      97.980  95.040  39.070  1.00  0.00            
ATOM   1069  HN  SER    70      97.250  95.580  39.500  1.00  0.00            
ATOM   1070  CA  SER    70      99.240  95.670  38.810  1.00  0.00            
ATOM   1071  HA  SER    70      99.480  95.440  37.780  1.00  0.00            
ATOM   1072  CB  SER    70      99.310  97.200  38.980  1.00  0.00            
ATOM   1073  HB1 SER    70      99.190  97.460  40.050  1.00  0.00            
ATOM   1074  HB2 SER    70     100.300  97.610  38.680  1.00  0.00            
ATOM   1075  OG  SER    70      98.280  97.820  38.220  1.00  0.00            
ATOM   1076  HG1 SER    70      98.640  98.530  37.690  1.00  0.00            
ATOM   1077  C   SER    70     100.330  95.120  39.670  1.00  0.00            
ATOM   1078  O   SER    70     100.760  95.740  40.640  1.00  0.00            
ATOM   1079  N   ARG    71     100.830  93.950  39.240  1.00  0.00            
ATOM   1080  HN  ARG    71     100.300  93.500  38.530  1.00  0.00            
ATOM   1081  CA  ARG    71     101.790  93.220  40.010  1.00  0.00            
ATOM   1082  HA  ARG    71     101.320  92.990  40.950  1.00  0.00            
ATOM   1083  CB  ARG    71     102.190  91.900  39.340  1.00  0.00            
ATOM   1084  HB1 ARG    71     101.340  91.190  39.250  1.00  0.00            
ATOM   1085  HB2 ARG    71     102.550  92.120  38.310  1.00  0.00            
ATOM   1086  CG  ARG    71     103.180  91.100  40.190  1.00  0.00            
ATOM   1087  HG1 ARG    71     103.360  91.510  41.200  1.00  0.00            
ATOM   1088  HG2 ARG    71     102.720  90.110  40.400  1.00  0.00            
ATOM   1089  CD  ARG    71     104.500  90.790  39.470  1.00  0.00            
ATOM   1090  HD1 ARG    71     105.120  90.240  40.200  1.00  0.00            
ATOM   1091  HD2 ARG    71     104.230  90.150  38.600  1.00  0.00            
ATOM   1092  NE  ARG    71     105.260  91.970  38.990  1.00  0.00            
ATOM   1093  HE  ARG    71     104.830  92.850  39.190  1.00  0.00            
ATOM   1094  CZ  ARG    71     106.320  91.980  38.130  1.00  0.00            
ATOM   1095  NH1 ARG    71     107.120  90.910  37.850  1.00  0.00            
ATOM   1096 1HH1 ARG    71     106.990  90.000  38.250  1.00  0.00            
ATOM   1097 2HH1 ARG    71     107.990  91.040  37.370  1.00  0.00            
ATOM   1098  NH2 ARG    71     106.700  93.160  37.560  1.00  0.00            
ATOM   1099 1HH2 ARG    71     106.040  93.900  37.500  1.00  0.00            
ATOM   1100 2HH2 ARG    71     107.580  93.170  37.080  1.00  0.00            
ATOM   1101  C   ARG    71     103.020  93.990  40.370  1.00  0.00            
ATOM   1102  O   ARG    71     103.780  94.380  39.480  1.00  0.00            
ATOM   1103  N   TYR    72     103.320  94.150  41.670  1.00  0.00            
ATOM   1104  HN  TYR    72     102.630  93.850  42.320  1.00  0.00            
ATOM   1105  CA  TYR    72     104.420  94.910  42.190  1.00  0.00            
ATOM   1106  HA  TYR    72     104.670  95.680  41.470  1.00  0.00            
ATOM   1107  CB  TYR    72     104.060  95.630  43.500  1.00  0.00            
ATOM   1108  HB1 TYR    72     103.550  94.870  44.120  1.00  0.00            
ATOM   1109  HB2 TYR    72     104.960  96.100  43.960  1.00  0.00            
ATOM   1110  CG  TYR    72     103.040  96.690  43.260  1.00  0.00            
ATOM   1111  CD1 TYR    72     103.200  97.690  42.340  1.00  0.00            
ATOM   1112  HD1 TYR    72     104.100  97.780  41.750  1.00  0.00            
ATOM   1113  CE1 TYR    72     102.290  98.730  42.240  1.00  0.00            
ATOM   1114  HE1 TYR    72     102.490  99.580  41.610  1.00  0.00            
ATOM   1115  CZ  TYR    72     101.180  98.740  43.050  1.00  0.00            
ATOM   1116  OH  TYR    72     100.450  99.940  43.040  1.00  0.00            
ATOM   1117  HH  TYR    72      99.750 100.010  43.690  1.00  0.00            
ATOM   1118  CD2 TYR    72     101.950  96.740  44.100  1.00  0.00            
ATOM   1119  HD2 TYR    72     101.770  95.940  44.810  1.00  0.00            
ATOM   1120  CE2 TYR    72     100.990  97.710  43.950  1.00  0.00            
ATOM   1121  HE2 TYR    72     100.110  97.670  44.570  1.00  0.00            
ATOM   1122  C   TYR    72     105.590  94.010  42.380  1.00  0.00            
ATOM   1123  O   TYR    72     105.270  92.930  42.860  1.00  0.00            
ATOM   1124  N   PRO    73     106.790  94.260  41.950  1.00  0.00            
ATOM   1125  CD  PRO    73     107.300  95.580  41.590  1.00  0.00            
ATOM   1126  HD1 PRO    73     106.990  96.350  42.330  1.00  0.00            
ATOM   1127  HD2 PRO    73     106.880  95.910  40.620  1.00  0.00            
ATOM   1128  CA  PRO    73     107.740  93.190  41.860  1.00  0.00            
ATOM   1129  HA  PRO    73     107.190  92.440  41.310  1.00  0.00            
ATOM   1130  CB  PRO    73     108.790  93.880  40.990  1.00  0.00            
ATOM   1131  HB1 PRO    73     109.730  93.300  41.100  1.00  0.00            
ATOM   1132  HB2 PRO    73     108.450  93.840  39.930  1.00  0.00            
ATOM   1133  CG  PRO    73     108.810  95.340  41.490  1.00  0.00            
ATOM   1134  HG1 PRO    73     109.350  95.310  42.460  1.00  0.00            
ATOM   1135  HG2 PRO    73     109.320  95.990  40.760  1.00  0.00            
ATOM   1136  C   PRO    73     108.100  92.530  43.150  1.00  0.00            
ATOM   1137  O   PRO    73     108.070  93.120  44.230  1.00  0.00            
ATOM   1138  N   ASP    74     108.660  91.310  43.130  1.00  0.00            
ATOM   1139  HN  ASP    74     108.900  90.800  42.310  1.00  0.00            
ATOM   1140  CA  ASP    74     109.080  90.720  44.360  1.00  0.00            
ATOM   1141  HA  ASP    74     108.350  90.900  45.130  1.00  0.00            
ATOM   1142  CB  ASP    74     109.220  89.200  44.110  1.00  0.00            
ATOM   1143  HB1 ASP    74     109.980  89.120  43.310  1.00  0.00            
ATOM   1144  HB2 ASP    74     109.470  88.650  45.040  1.00  0.00            
ATOM   1145  CG  ASP    74     107.840  88.640  43.800  1.00  0.00            
ATOM   1146  OD1 ASP    74     107.470  88.450  42.620  1.00  0.00            
ATOM   1147  OD2 ASP    74     107.100  88.470  44.810  1.00  0.00            
ATOM   1148  C   ASP    74     110.380  91.180  44.940  1.00  0.00            
ATOM   1149  O   ASP    74     110.820  90.690  45.970  1.00  0.00            
ATOM   1150  N   HIS    75     110.930  92.300  44.440  1.00  0.00            
ATOM   1151  HN  HIS    75     110.610  92.630  43.550  1.00  0.00            
ATOM   1152  CA  HIS    75     112.050  93.020  44.950  1.00  0.00            
ATOM   1153  HA  HIS    75     112.800  92.230  44.940  1.00  0.00            
ATOM   1154  CB  HIS    75     112.390  94.310  44.200  1.00  0.00            
ATOM   1155  HB1 HIS    75     111.720  95.170  44.410  1.00  0.00            
ATOM   1156  HB2 HIS    75     113.340  94.740  44.590  1.00  0.00            
ATOM   1157  ND1 HIS    75     113.450  93.100  42.330  1.00  0.00            
ATOM   1158  CG  HIS    75     112.670  94.170  42.730  1.00  0.00            
ATOM   1159  CE1 HIS    75     113.510  93.130  41.020  1.00  0.00            
ATOM   1160  HE1 HIS    75     114.160  92.460  40.440  1.00  0.00            
ATOM   1161  NE2 HIS    75     112.750  94.140  40.510  1.00  0.00            
ATOM   1162  HE2 HIS    75     112.670  94.320  39.530  1.00  0.00            
ATOM   1163  CD2 HIS    75     112.260  94.820  41.610  1.00  0.00            
ATOM   1164  HD2 HIS    75     111.560  95.650  41.570  1.00  0.00            
ATOM   1165  C   HIS    75     111.870  93.540  46.330  1.00  0.00            
ATOM   1166  O   HIS    75     112.810  93.530  47.120  1.00  0.00            
ATOM   1167  N   MET    76     110.640  94.000  46.620  1.00  0.00            
ATOM   1168  HN  MET    76     109.930  93.860  45.940  1.00  0.00            
ATOM   1169  CA  MET    76     110.110  94.410  47.890  1.00  0.00            
ATOM   1170  HA  MET    76     110.720  94.020  48.690  1.00  0.00            
ATOM   1171  CB  MET    76     110.210  95.930  48.120  1.00  0.00            
ATOM   1172  HB1 MET    76     109.860  96.190  49.150  1.00  0.00            
ATOM   1173  HB2 MET    76     111.300  96.120  48.020  1.00  0.00            
ATOM   1174  CG  MET    76     109.470  96.810  47.110  1.00  0.00            
ATOM   1175  HG1 MET    76     109.590  96.380  46.100  1.00  0.00            
ATOM   1176  HG2 MET    76     108.400  96.620  47.310  1.00  0.00            
ATOM   1177  SD  MET    76     109.720  98.610  47.250  1.00  0.00            
ATOM   1178  CE  MET    76     108.500  98.790  45.920  1.00  0.00            
ATOM   1179  HE1 MET    76     108.810  97.990  45.220  1.00  0.00            
ATOM   1180  HE2 MET    76     107.480  98.530  46.270  1.00  0.00            
ATOM   1181  HE3 MET    76     108.560  99.720  45.310  1.00  0.00            
ATOM   1182  C   MET    76     108.700  93.940  48.020  1.00  0.00            
ATOM   1183  O   MET    76     107.790  94.220  47.250  1.00  0.00            
ATOM   1184  N   LYS    77     108.360  93.220  49.100  1.00  0.00            
ATOM   1185  HN  LYS    77     109.070  93.050  49.780  1.00  0.00            
ATOM   1186  CA  LYS    77     107.100  92.680  49.540  1.00  0.00            
ATOM   1187  HA  LYS    77     106.340  93.260  49.030  1.00  0.00            
ATOM   1188  CB  LYS    77     106.920  91.190  49.240  1.00  0.00            
ATOM   1189  HB1 LYS    77     107.760  90.620  49.690  1.00  0.00            
ATOM   1190  HB2 LYS    77     105.970  90.860  49.720  1.00  0.00            
ATOM   1191  CG  LYS    77     106.830  90.950  47.730  1.00  0.00            
ATOM   1192  HG1 LYS    77     107.760  91.230  47.200  1.00  0.00            
ATOM   1193  HG2 LYS    77     106.730  89.860  47.570  1.00  0.00            
ATOM   1194  CD  LYS    77     105.670  91.670  47.040  1.00  0.00            
ATOM   1195  HD1 LYS    77     104.890  91.460  47.800  1.00  0.00            
ATOM   1196  HD2 LYS    77     105.860  92.760  46.950  1.00  0.00            
ATOM   1197  CE  LYS    77     105.370  91.090  45.650  1.00  0.00            
ATOM   1198  HE1 LYS    77     104.520  91.640  45.200  1.00  0.00            
ATOM   1199  HE2 LYS    77     106.180  91.250  44.900  1.00  0.00            
ATOM   1200  NZ  LYS    77     104.870  89.700  45.720  1.00  0.00            
ATOM   1201  HZ1 LYS    77     104.280  89.430  46.530  1.00  0.00            
ATOM   1202  HZ2 LYS    77     104.330  89.400  44.880  1.00  0.00            
ATOM   1203  HZ3 LYS    77     105.800  89.220  45.680  1.00  0.00            
ATOM   1204  C   LYS    77     106.880  93.060  50.960  1.00  0.00            
ATOM   1205  O   LYS    77     107.800  93.550  51.620  1.00  0.00            
ATOM   1206  N   GLN    78     105.610  92.920  51.370  1.00  0.00            
ATOM   1207  HN  GLN    78     105.060  92.280  50.820  1.00  0.00            
ATOM   1208  CA  GLN    78     104.950  93.490  52.500  1.00  0.00            
ATOM   1209  HA  GLN    78     104.390  92.670  52.930  1.00  0.00            
ATOM   1210  CB  GLN    78     105.710  94.170  53.650  1.00  0.00            
ATOM   1211  HB1 GLN    78     105.000  94.100  54.500  1.00  0.00            
ATOM   1212  HB2 GLN    78     106.520  93.470  53.960  1.00  0.00            
ATOM   1213  CG  GLN    78     106.230  95.600  53.550  1.00  0.00            
ATOM   1214  HG1 GLN    78     106.810  95.710  52.610  1.00  0.00            
ATOM   1215  HG2 GLN    78     105.350  96.280  53.430  1.00  0.00            
ATOM   1216  CD  GLN    78     107.120  96.060  54.690  1.00  0.00            
ATOM   1217  OE1 GLN    78     107.480  95.320  55.610  1.00  0.00            
ATOM   1218  NE2 GLN    78     107.600  97.320  54.560  1.00  0.00            
ATOM   1219 1HE2 GLN    78     108.290  97.600  55.220  1.00  0.00            
ATOM   1220 2HE2 GLN    78     107.460  97.790  53.690  1.00  0.00            
ATOM   1221  C   GLN    78     103.870  94.430  52.070  1.00  0.00            
ATOM   1222  O   GLN    78     103.160  94.960  52.920  1.00  0.00            
ATOM   1223  N   HIS    79     103.690  94.680  50.760  1.00  0.00            
ATOM   1224  HN  HIS    79     104.320  94.160  50.180  1.00  0.00            
ATOM   1225  CA  HIS    79     103.050  95.840  50.220  1.00  0.00            
ATOM   1226  HA  HIS    79     102.550  96.410  50.990  1.00  0.00            
ATOM   1227  CB  HIS    79     104.130  96.660  49.500  1.00  0.00            
ATOM   1228  HB1 HIS    79     104.640  96.290  48.580  1.00  0.00            
ATOM   1229  HB2 HIS    79     103.740  97.590  49.040  1.00  0.00            
ATOM   1230  ND1 HIS    79     105.040  98.110  51.320  1.00  0.00            
ATOM   1231  CG  HIS    79     105.230  97.070  50.430  1.00  0.00            
ATOM   1232  CE1 HIS    79     106.240  98.490  51.700  1.00  0.00            
ATOM   1233  HE1 HIS    79     106.450  99.190  52.510  1.00  0.00            
ATOM   1234  NE2 HIS    79     107.180  97.660  51.170  1.00  0.00            
ATOM   1235  HE2 HIS    79     108.170  97.810  51.200  1.00  0.00            
ATOM   1236  CD2 HIS    79     106.550  96.760  50.330  1.00  0.00            
ATOM   1237  HD2 HIS    79     106.990  96.070  49.620  1.00  0.00            
ATOM   1238  C   HIS    79     101.990  95.590  49.210  1.00  0.00            
ATOM   1239  O   HIS    79     101.600  96.440  48.400  1.00  0.00            
ATOM   1240  N   ASP    80     101.380  94.390  49.180  1.00  0.00            
ATOM   1241  HN  ASP    80     101.620  93.660  49.800  1.00  0.00            
ATOM   1242  CA  ASP    80     100.310  94.080  48.280  1.00  0.00            
ATOM   1243  HA  ASP    80     100.330  94.820  47.500  1.00  0.00            
ATOM   1244  CB  ASP    80     100.720  92.670  47.810  1.00  0.00            
ATOM   1245  HB1 ASP    80     101.800  92.620  47.550  1.00  0.00            
ATOM   1246  HB2 ASP    80     100.640  91.900  48.610  1.00  0.00            
ATOM   1247  CG  ASP    80     100.050  92.260  46.510  1.00  0.00            
ATOM   1248  OD1 ASP    80     100.470  91.220  45.930  1.00  0.00            
ATOM   1249  OD2 ASP    80      99.270  93.050  45.920  1.00  0.00            
ATOM   1250  C   ASP    80      99.020  93.960  49.030  1.00  0.00            
ATOM   1251  O   ASP    80      98.380  92.930  49.230  1.00  0.00            
ATOM   1252  N   PHE    81      98.510  95.120  49.470  1.00  0.00            
ATOM   1253  HN  PHE    81      99.110  95.920  49.410  1.00  0.00            
ATOM   1254  CA  PHE    81      97.240  95.380  50.070  1.00  0.00            
ATOM   1255  HA  PHE    81      97.170  94.800  50.980  1.00  0.00            
ATOM   1256  CB  PHE    81      97.130  96.860  50.450  1.00  0.00            
ATOM   1257  HB1 PHE    81      98.070  97.190  50.960  1.00  0.00            
ATOM   1258  HB2 PHE    81      97.070  97.560  49.590  1.00  0.00            
ATOM   1259  CG  PHE    81      96.030  97.330  51.340  1.00  0.00            
ATOM   1260  CD1 PHE    81      96.280  97.560  52.670  1.00  0.00            
ATOM   1261  HD1 PHE    81      97.250  97.280  53.070  1.00  0.00            
ATOM   1262  CE1 PHE    81      95.390  98.320  53.400  1.00  0.00            
ATOM   1263  HE1 PHE    81      95.560  98.450  54.460  1.00  0.00            
ATOM   1264  CZ  PHE    81      94.260  98.860  52.830  1.00  0.00            
ATOM   1265  HZ  PHE    81      93.590  99.440  53.440  1.00  0.00            
ATOM   1266  CD2 PHE    81      94.860  97.810  50.800  1.00  0.00            
ATOM   1267  HD2 PHE    81      94.690  97.670  49.740  1.00  0.00            
ATOM   1268  CE2 PHE    81      93.990  98.610  51.500  1.00  0.00            
ATOM   1269  HE2 PHE    81      93.070  99.000  51.090  1.00  0.00            
ATOM   1270  C   PHE    81      96.030  95.000  49.290  1.00  0.00            
ATOM   1271  O   PHE    81      95.160  94.370  49.880  1.00  0.00            
ATOM   1272  N   PHE    82      95.960  95.390  48.000  1.00  0.00            
ATOM   1273  HN  PHE    82      96.730  95.590  47.400  1.00  0.00            
ATOM   1274  CA  PHE    82      94.690  95.500  47.340  1.00  0.00            
ATOM   1275  HA  PHE    82      93.920  95.790  48.030  1.00  0.00            
ATOM   1276  CB  PHE    82      94.830  96.580  46.250  1.00  0.00            
ATOM   1277  HB1 PHE    82      95.610  96.370  45.480  1.00  0.00            
ATOM   1278  HB2 PHE    82      93.950  96.720  45.590  1.00  0.00            
ATOM   1279  CG  PHE    82      95.180  97.900  46.850  1.00  0.00            
ATOM   1280  CD1 PHE    82      94.150  98.620  47.400  1.00  0.00            
ATOM   1281  HD1 PHE    82      93.110  98.310  47.400  1.00  0.00            
ATOM   1282  CE1 PHE    82      94.460  99.840  47.960  1.00  0.00            
ATOM   1283  HE1 PHE    82      93.680 100.550  48.190  1.00  0.00            
ATOM   1284  CZ  PHE    82      95.730 100.360  48.030  1.00  0.00            
ATOM   1285  HZ  PHE    82      95.980 101.350  48.360  1.00  0.00            
ATOM   1286  CD2 PHE    82      96.490  98.310  46.990  1.00  0.00            
ATOM   1287  HD2 PHE    82      97.330  97.730  46.660  1.00  0.00            
ATOM   1288  CE2 PHE    82      96.720  99.580  47.470  1.00  0.00            
ATOM   1289  HE2 PHE    82      97.720  99.970  47.490  1.00  0.00            
ATOM   1290  C   PHE    82      94.250  94.220  46.720  1.00  0.00            
ATOM   1291  O   PHE    82      93.120  94.110  46.230  1.00  0.00            
ATOM   1292  N   LYS    83      95.080  93.170  46.780  1.00  0.00            
ATOM   1293  HN  LYS    83      96.020  93.150  47.100  1.00  0.00            
ATOM   1294  CA  LYS    83      94.620  91.840  46.520  1.00  0.00            
ATOM   1295  HA  LYS    83      93.870  91.800  45.750  1.00  0.00            
ATOM   1296  CB  LYS    83      95.700  90.890  45.950  1.00  0.00            
ATOM   1297  HB1 LYS    83      96.510  90.630  46.670  1.00  0.00            
ATOM   1298  HB2 LYS    83      95.160  89.950  45.710  1.00  0.00            
ATOM   1299  CG  LYS    83      96.470  91.390  44.730  1.00  0.00            
ATOM   1300  HG1 LYS    83      95.810  91.600  43.860  1.00  0.00            
ATOM   1301  HG2 LYS    83      96.950  92.370  44.960  1.00  0.00            
ATOM   1302  CD  LYS    83      97.610  90.480  44.280  1.00  0.00            
ATOM   1303  HD1 LYS    83      98.330  90.220  45.100  1.00  0.00            
ATOM   1304  HD2 LYS    83      97.110  89.500  44.150  1.00  0.00            
ATOM   1305  CE  LYS    83      98.510  90.850  43.100  1.00  0.00            
ATOM   1306  HE1 LYS    83      99.200  89.990  42.950  1.00  0.00            
ATOM   1307  HE2 LYS    83      98.000  91.160  42.170  1.00  0.00            
ATOM   1308  NZ  LYS    83      99.330  92.010  43.530  1.00  0.00            
ATOM   1309  HZ1 LYS    83      99.180  92.280  44.520  1.00  0.00            
ATOM   1310  HZ2 LYS    83     100.370  91.920  43.530  1.00  0.00            
ATOM   1311  HZ3 LYS    83      99.090  92.790  42.890  1.00  0.00            
ATOM   1312  C   LYS    83      93.960  91.230  47.700  1.00  0.00            
ATOM   1313  O   LYS    83      93.180  90.290  47.560  1.00  0.00            
ATOM   1314  N   SER    84      94.190  91.630  48.970  1.00  0.00            
ATOM   1315  HN  SER    84      94.800  92.400  49.130  1.00  0.00            
ATOM   1316  CA  SER    84      93.540  91.130  50.140  1.00  0.00            
ATOM   1317  HA  SER    84      93.500  90.050  50.150  1.00  0.00            
ATOM   1318  CB  SER    84      94.270  91.650  51.390  1.00  0.00            
ATOM   1319  HB1 SER    84      95.370  91.500  51.340  1.00  0.00            
ATOM   1320  HB2 SER    84      94.080  92.730  51.540  1.00  0.00            
ATOM   1321  OG  SER    84      93.770  90.930  52.500  1.00  0.00            
ATOM   1322  HG1 SER    84      94.480  90.300  52.610  1.00  0.00            
ATOM   1323  C   SER    84      92.110  91.540  50.190  1.00  0.00            
ATOM   1324  O   SER    84      91.280  90.900  50.830  1.00  0.00            
ATOM   1325  N   ALA    85      91.830  92.730  49.630  1.00  0.00            
ATOM   1326  HN  ALA    85      92.600  93.250  49.280  1.00  0.00            
ATOM   1327  CA  ALA    85      90.600  93.460  49.610  1.00  0.00            
ATOM   1328  HA  ALA    85      90.100  93.250  50.540  1.00  0.00            
ATOM   1329  CB  ALA    85      90.990  94.950  49.620  1.00  0.00            
ATOM   1330  HB1 ALA    85      90.050  95.540  49.710  1.00  0.00            
ATOM   1331  HB2 ALA    85      91.740  95.170  50.410  1.00  0.00            
ATOM   1332  HB3 ALA    85      91.270  95.240  48.590  1.00  0.00            
ATOM   1333  C   ALA    85      89.660  93.040  48.530  1.00  0.00            
ATOM   1334  O   ALA    85      88.450  93.270  48.570  1.00  0.00            
ATOM   1335  N   MET    86      90.130  92.380  47.450  1.00  0.00            
ATOM   1336  HN  MET    86      91.100  92.160  47.500  1.00  0.00            
ATOM   1337  CA  MET    86      89.360  91.590  46.540  1.00  0.00            
ATOM   1338  HA  MET    86      88.540  92.180  46.150  1.00  0.00            
ATOM   1339  CB  MET    86      90.160  91.090  45.330  1.00  0.00            
ATOM   1340  HB1 MET    86      91.030  90.480  45.660  1.00  0.00            
ATOM   1341  HB2 MET    86      89.460  90.370  44.860  1.00  0.00            
ATOM   1342  CG  MET    86      90.560  92.150  44.300  1.00  0.00            
ATOM   1343  HG1 MET    86      91.370  92.790  44.720  1.00  0.00            
ATOM   1344  HG2 MET    86      91.070  91.530  43.530  1.00  0.00            
ATOM   1345  SD  MET    86      89.170  93.020  43.510  1.00  0.00            
ATOM   1346  CE  MET    86      89.230  94.640  44.330  1.00  0.00            
ATOM   1347  HE1 MET    86      88.580  95.410  43.860  1.00  0.00            
ATOM   1348  HE2 MET    86      89.200  94.690  45.440  1.00  0.00            
ATOM   1349  HE3 MET    86      90.260  95.010  44.160  1.00  0.00            
ATOM   1350  C   MET    86      88.710  90.440  47.220  1.00  0.00            
ATOM   1351  O   MET    86      89.380  89.810  48.040  1.00  0.00            
ATOM   1352  N   PRO    87      87.530  90.060  46.840  1.00  0.00            
ATOM   1353  CD  PRO    87      87.130  88.750  47.340  1.00  0.00            
ATOM   1354  HD1 PRO    87      86.900  88.700  48.420  1.00  0.00            
ATOM   1355  HD2 PRO    87      87.890  87.990  47.060  1.00  0.00            
ATOM   1356  CA  PRO    87      86.640  90.600  45.850  1.00  0.00            
ATOM   1357  HA  PRO    87      87.060  91.020  44.950  1.00  0.00            
ATOM   1358  CB  PRO    87      85.830  89.390  45.400  1.00  0.00            
ATOM   1359  HB1 PRO    87      84.760  89.600  45.200  1.00  0.00            
ATOM   1360  HB2 PRO    87      86.380  89.000  44.520  1.00  0.00            
ATOM   1361  CG  PRO    87      85.910  88.320  46.510  1.00  0.00            
ATOM   1362  HG1 PRO    87      85.010  88.310  47.150  1.00  0.00            
ATOM   1363  HG2 PRO    87      86.120  87.270  46.210  1.00  0.00            
ATOM   1364  C   PRO    87      85.780  91.650  46.480  1.00  0.00            
ATOM   1365  O   PRO    87      84.860  92.140  45.820  1.00  0.00            
ATOM   1366  N   GLU    88      85.810  91.880  47.800  1.00  0.00            
ATOM   1367  HN  GLU    88      86.430  91.350  48.380  1.00  0.00            
ATOM   1368  CA  GLU    88      84.970  92.820  48.480  1.00  0.00            
ATOM   1369  HA  GLU    88      83.930  92.590  48.340  1.00  0.00            
ATOM   1370  CB  GLU    88      85.090  92.830  50.010  1.00  0.00            
ATOM   1371  HB1 GLU    88      86.150  93.010  50.320  1.00  0.00            
ATOM   1372  HB2 GLU    88      84.600  93.770  50.330  1.00  0.00            
ATOM   1373  CG  GLU    88      84.560  91.570  50.690  1.00  0.00            
ATOM   1374  HG1 GLU    88      84.630  91.610  51.800  1.00  0.00            
ATOM   1375  HG2 GLU    88      83.530  91.240  50.420  1.00  0.00            
ATOM   1376  CD  GLU    88      85.460  90.400  50.350  1.00  0.00            
ATOM   1377  OE1 GLU    88      86.710  90.440  50.520  1.00  0.00            
ATOM   1378  OE2 GLU    88      84.820  89.380  49.990  1.00  0.00            
ATOM   1379  C   GLU    88      85.090  94.200  47.930  1.00  0.00            
ATOM   1380  O   GLU    88      84.110  94.870  47.590  1.00  0.00            
ATOM   1381  N   GLY    89      86.330  94.690  47.730  1.00  0.00            
ATOM   1382  HN  GLY    89      87.090  94.120  48.030  1.00  0.00            
ATOM   1383  CA  GLY    89      86.600  95.960  47.140  1.00  0.00            
ATOM   1384  HA1 GLY    89      87.380  95.670  46.440  1.00  0.00            
ATOM   1385  HA2 GLY    89      85.760  96.420  46.650  1.00  0.00            
ATOM   1386  C   GLY    89      87.110  97.000  48.080  1.00  0.00            
ATOM   1387  O   GLY    89      87.180  96.820  49.300  1.00  0.00            
ATOM   1388  N   TYR    90      87.480  98.140  47.470  1.00  0.00            
ATOM   1389  HN  TYR    90      87.250  98.160  46.500  1.00  0.00            
ATOM   1390  CA  TYR    90      87.780  99.340  48.190  1.00  0.00            
ATOM   1391  HA  TYR    90      87.420  99.290  49.210  1.00  0.00            
ATOM   1392  CB  TYR    90      89.300  99.450  48.380  1.00  0.00            
ATOM   1393  HB1 TYR    90      89.560 100.330  49.000  1.00  0.00            
ATOM   1394  HB2 TYR    90      89.650  98.580  48.980  1.00  0.00            
ATOM   1395  CG  TYR    90      90.160  99.420  47.160  1.00  0.00            
ATOM   1396  CD1 TYR    90      90.510 100.610  46.570  1.00  0.00            
ATOM   1397  HD1 TYR    90      90.160 101.570  46.930  1.00  0.00            
ATOM   1398  CE1 TYR    90      91.450 100.620  45.570  1.00  0.00            
ATOM   1399  HE1 TYR    90      91.720 101.570  45.140  1.00  0.00            
ATOM   1400  CZ  TYR    90      91.800  99.440  44.940  1.00  0.00            
ATOM   1401  OH  TYR    90      92.770  99.360  43.930  1.00  0.00            
ATOM   1402  HH  TYR    90      93.040 100.270  43.820  1.00  0.00            
ATOM   1403  CD2 TYR    90      90.540  98.240  46.560  1.00  0.00            
ATOM   1404  HD2 TYR    90      90.200  97.310  46.980  1.00  0.00            
ATOM   1405  CE2 TYR    90      91.300  98.250  45.420  1.00  0.00            
ATOM   1406  HE2 TYR    90      91.630  97.290  45.060  1.00  0.00            
ATOM   1407  C   TYR    90      87.160 100.510  47.500  1.00  0.00            
ATOM   1408  O   TYR    90      86.790 100.450  46.330  1.00  0.00            
ATOM   1409  N   VAL    91      87.000 101.660  48.180  1.00  0.00            
ATOM   1410  HN  VAL    91      87.210 101.650  49.160  1.00  0.00            
ATOM   1411  CA  VAL    91      86.630 102.930  47.660  1.00  0.00            
ATOM   1412  HA  VAL    91      85.840 102.780  46.940  1.00  0.00            
ATOM   1413  CB  VAL    91      86.080 103.880  48.690  1.00  0.00            
ATOM   1414  HB  VAL    91      86.910 104.070  49.400  1.00  0.00            
ATOM   1415  CG1 VAL    91      85.490 105.070  47.910  1.00  0.00            
ATOM   1416 1HG1 VAL    91      84.960 105.740  48.630  1.00  0.00            
ATOM   1417 2HG1 VAL    91      86.230 105.710  47.380  1.00  0.00            
ATOM   1418 3HG1 VAL    91      84.790 104.750  47.110  1.00  0.00            
ATOM   1419  CG2 VAL    91      84.950 103.090  49.380  1.00  0.00            
ATOM   1420 1HG2 VAL    91      84.520 103.860  50.050  1.00  0.00            
ATOM   1421 2HG2 VAL    91      84.120 102.860  48.670  1.00  0.00            
ATOM   1422 3HG2 VAL    91      85.280 102.250  50.030  1.00  0.00            
ATOM   1423  C   VAL    91      87.790 103.440  46.880  1.00  0.00            
ATOM   1424  O   VAL    91      88.910 103.640  47.360  1.00  0.00            
ATOM   1425  N   GLN    92      87.550 103.740  45.590  1.00  0.00            
ATOM   1426  HN  GLN    92      86.800 103.360  45.070  1.00  0.00            
ATOM   1427  CA  GLN    92      88.440 104.510  44.780  1.00  0.00            
ATOM   1428  HA  GLN    92      89.400 104.650  45.250  1.00  0.00            
ATOM   1429  CB  GLN    92      88.730 103.890  43.400  1.00  0.00            
ATOM   1430  HB1 GLN    92      89.100 102.840  43.440  1.00  0.00            
ATOM   1431  HB2 GLN    92      87.750 103.800  42.890  1.00  0.00            
ATOM   1432  CG  GLN    92      89.620 104.610  42.400  1.00  0.00            
ATOM   1433  HG1 GLN    92      89.530 103.990  41.480  1.00  0.00            
ATOM   1434  HG2 GLN    92      89.410 105.660  42.110  1.00  0.00            
ATOM   1435  CD  GLN    92      91.080 104.750  42.820  1.00  0.00            
ATOM   1436  OE1 GLN    92      91.550 104.100  43.750  1.00  0.00            
ATOM   1437  NE2 GLN    92      91.900 105.570  42.110  1.00  0.00            
ATOM   1438 1HE2 GLN    92      91.450 106.040  41.350  1.00  0.00            
ATOM   1439 2HE2 GLN    92      92.790 105.840  42.490  1.00  0.00            
ATOM   1440  C   GLN    92      87.820 105.850  44.600  1.00  0.00            
ATOM   1441  O   GLN    92      86.740 106.000  44.020  1.00  0.00            
ATOM   1442  N   GLU    93      88.490 106.860  45.190  1.00  0.00            
ATOM   1443  HN  GLU    93      89.110 106.690  45.960  1.00  0.00            
ATOM   1444  CA  GLU    93      88.170 108.240  45.020  1.00  0.00            
ATOM   1445  HA  GLU    93      87.630 108.340  44.090  1.00  0.00            
ATOM   1446  CB  GLU    93      87.240 108.700  46.160  1.00  0.00            
ATOM   1447  HB1 GLU    93      86.450 107.930  46.280  1.00  0.00            
ATOM   1448  HB2 GLU    93      87.900 108.710  47.050  1.00  0.00            
ATOM   1449  CG  GLU    93      86.530 110.040  45.920  1.00  0.00            
ATOM   1450  HG1 GLU    93      87.360 110.780  45.910  1.00  0.00            
ATOM   1451  HG2 GLU    93      86.060 110.050  44.920  1.00  0.00            
ATOM   1452  CD  GLU    93      85.480 110.340  46.980  1.00  0.00            
ATOM   1453  OE1 GLU    93      84.420 109.650  46.980  1.00  0.00            
ATOM   1454  OE2 GLU    93      85.550 111.330  47.740  1.00  0.00            
ATOM   1455  C   GLU    93      89.470 108.960  44.890  1.00  0.00            
ATOM   1456  O   GLU    93      90.410 108.670  45.630  1.00  0.00            
ATOM   1457  N   ARG    94      89.560 109.870  43.900  1.00  0.00            
ATOM   1458  HN  ARG    94      88.740 110.090  43.380  1.00  0.00            
ATOM   1459  CA  ARG    94      90.730 110.630  43.580  1.00  0.00            
ATOM   1460  HA  ARG    94      91.450 110.400  44.350  1.00  0.00            
ATOM   1461  CB  ARG    94      91.310 110.320  42.200  1.00  0.00            
ATOM   1462  HB1 ARG    94      90.450 109.880  41.660  1.00  0.00            
ATOM   1463  HB2 ARG    94      91.670 111.240  41.680  1.00  0.00            
ATOM   1464  CG  ARG    94      92.340 109.180  42.180  1.00  0.00            
ATOM   1465  HG1 ARG    94      93.070 109.510  42.950  1.00  0.00            
ATOM   1466  HG2 ARG    94      91.930 108.230  42.560  1.00  0.00            
ATOM   1467  CD  ARG    94      93.020 109.120  40.810  1.00  0.00            
ATOM   1468  HD1 ARG    94      92.350 108.950  39.930  1.00  0.00            
ATOM   1469  HD2 ARG    94      93.650 110.020  40.690  1.00  0.00            
ATOM   1470  NE  ARG    94      94.020 108.030  40.970  1.00  0.00            
ATOM   1471  HE  ARG    94      94.020 107.540  41.840  1.00  0.00            
ATOM   1472  CZ  ARG    94      94.990 107.630  40.100  1.00  0.00            
ATOM   1473  NH1 ARG    94      95.100 108.110  38.820  1.00  0.00            
ATOM   1474 1HH1 ARG    94      94.420 108.720  38.430  1.00  0.00            
ATOM   1475 2HH1 ARG    94      95.430 107.480  38.120  1.00  0.00            
ATOM   1476  NH2 ARG    94      95.750 106.560  40.490  1.00  0.00            
ATOM   1477 1HH2 ARG    94      95.550 106.160  41.380  1.00  0.00            
ATOM   1478 2HH2 ARG    94      96.490 106.270  39.880  1.00  0.00            
ATOM   1479  C   ARG    94      90.390 112.080  43.510  1.00  0.00            
ATOM   1480  O   ARG    94      89.250 112.420  43.200  1.00  0.00            
ATOM   1481  N   THR    95      91.340 113.000  43.760  1.00  0.00            
ATOM   1482  HN  THR    95      92.190 112.690  44.160  1.00  0.00            
ATOM   1483  CA  THR    95      91.240 114.370  43.370  1.00  0.00            
ATOM   1484  HA  THR    95      90.440 114.470  42.650  1.00  0.00            
ATOM   1485  CB  THR    95      91.040 115.450  44.400  1.00  0.00            
ATOM   1486  HB  THR    95      91.970 115.470  45.010  1.00  0.00            
ATOM   1487  OG1 THR    95      89.850 115.210  45.150  1.00  0.00            
ATOM   1488  HG1 THR    95      89.970 115.760  45.920  1.00  0.00            
ATOM   1489  CG2 THR    95      90.790 116.840  43.810  1.00  0.00            
ATOM   1490 1HG2 THR    95      91.770 117.140  43.380  1.00  0.00            
ATOM   1491 2HG2 THR    95      90.030 116.750  43.010  1.00  0.00            
ATOM   1492 3HG2 THR    95      90.540 117.650  44.540  1.00  0.00            
ATOM   1493  C   THR    95      92.530 114.650  42.680  1.00  0.00            
ATOM   1494  O   THR    95      93.600 114.420  43.230  1.00  0.00            
ATOM   1495  N   ILE    96      92.450 115.020  41.390  1.00  0.00            
ATOM   1496  HN  ILE    96      91.520 115.240  41.100  1.00  0.00            
ATOM   1497  CA  ILE    96      93.590 115.350  40.590  1.00  0.00            
ATOM   1498  HA  ILE    96      94.510 115.030  41.060  1.00  0.00            
ATOM   1499  CB  ILE    96      93.480 114.720  39.230  1.00  0.00            
ATOM   1500  HB  ILE    96      92.500 115.070  38.840  1.00  0.00            
ATOM   1501  CG2 ILE    96      94.700 115.120  38.390  1.00  0.00            
ATOM   1502 1HG2 ILE    96      94.750 114.560  37.430  1.00  0.00            
ATOM   1503 2HG2 ILE    96      94.690 116.180  38.060  1.00  0.00            
ATOM   1504 3HG2 ILE    96      95.670 114.940  38.900  1.00  0.00            
ATOM   1505  CG1 ILE    96      93.420 113.190  39.400  1.00  0.00            
ATOM   1506 1HG1 ILE    96      94.390 112.810  39.790  1.00  0.00            
ATOM   1507 2HG1 ILE    96      92.570 112.960  40.060  1.00  0.00            
ATOM   1508  CD  ILE    96      93.160 112.480  38.070  1.00  0.00            
ATOM   1509  HD1 ILE    96      92.280 112.960  37.610  1.00  0.00            
ATOM   1510  HD2 ILE    96      94.020 112.370  37.380  1.00  0.00            
ATOM   1511  HD3 ILE    96      92.760 111.500  38.420  1.00  0.00            
ATOM   1512  C   ILE    96      93.580 116.830  40.450  1.00  0.00            
ATOM   1513  O   ILE    96      92.710 117.480  39.850  1.00  0.00            
ATOM   1514  N   PHE    97      94.600 117.510  41.000  1.00  0.00            
ATOM   1515  HN  PHE    97      95.320 117.040  41.500  1.00  0.00            
ATOM   1516  CA  PHE    97      94.780 118.930  41.030  1.00  0.00            
ATOM   1517  HA  PHE    97      93.870 119.410  40.700  1.00  0.00            
ATOM   1518  CB  PHE    97      95.170 119.540  42.390  1.00  0.00            
ATOM   1519  HB1 PHE    97      96.140 119.180  42.800  1.00  0.00            
ATOM   1520  HB2 PHE    97      95.320 120.650  42.380  1.00  0.00            
ATOM   1521  CG  PHE    97      94.200 119.270  43.480  1.00  0.00            
ATOM   1522  CD1 PHE    97      93.190 120.160  43.740  1.00  0.00            
ATOM   1523  HD1 PHE    97      92.960 120.980  43.080  1.00  0.00            
ATOM   1524  CE1 PHE    97      92.440 120.090  44.900  1.00  0.00            
ATOM   1525  HE1 PHE    97      91.660 120.840  44.930  1.00  0.00            
ATOM   1526  CZ  PHE    97      92.640 119.040  45.760  1.00  0.00            
ATOM   1527  HZ  PHE    97      92.080 119.020  46.680  1.00  0.00            
ATOM   1528  CD2 PHE    97      94.460 118.280  44.400  1.00  0.00            
ATOM   1529  HD2 PHE    97      95.330 117.660  44.210  1.00  0.00            
ATOM   1530  CE2 PHE    97      93.630 118.130  45.490  1.00  0.00            
ATOM   1531  HE2 PHE    97      93.730 117.280  46.150  1.00  0.00            
ATOM   1532  C   PHE    97      95.850 119.340  40.080  1.00  0.00            
ATOM   1533  O   PHE    97      97.020 119.030  40.290  1.00  0.00            
ATOM   1534  N   PHE    98      95.440 120.170  39.100  1.00  0.00            
ATOM   1535  HN  PHE    98      94.510 120.470  38.890  1.00  0.00            
ATOM   1536  CA  PHE    98      96.400 120.900  38.330  1.00  0.00            
ATOM   1537  HA  PHE    98      97.310 120.350  38.120  1.00  0.00            
ATOM   1538  CB  PHE    98      95.810 121.380  37.000  1.00  0.00            
ATOM   1539  HB1 PHE    98      94.840 121.910  37.180  1.00  0.00            
ATOM   1540  HB2 PHE    98      96.470 122.030  36.390  1.00  0.00            
ATOM   1541  CG  PHE    98      95.560 120.170  36.170  1.00  0.00            
ATOM   1542  CD1 PHE    98      94.360 119.500  36.300  1.00  0.00            
ATOM   1543  HD1 PHE    98      93.670 119.920  37.010  1.00  0.00            
ATOM   1544  CE1 PHE    98      94.070 118.340  35.620  1.00  0.00            
ATOM   1545  HE1 PHE    98      93.120 117.840  35.700  1.00  0.00            
ATOM   1546  CZ  PHE    98      95.030 117.880  34.750  1.00  0.00            
ATOM   1547  HZ  PHE    98      94.840 116.950  34.220  1.00  0.00            
ATOM   1548  CD2 PHE    98      96.510 119.680  35.310  1.00  0.00            
ATOM   1549  HD2 PHE    98      97.460 120.170  35.180  1.00  0.00            
ATOM   1550  CE2 PHE    98      96.220 118.540  34.590  1.00  0.00            
ATOM   1551  HE2 PHE    98      96.990 118.160  33.940  1.00  0.00            
ATOM   1552  C   PHE    98      96.870 122.140  39.000  1.00  0.00            
ATOM   1553  O   PHE    98      96.210 122.860  39.760  1.00  0.00            
ATOM   1554  N   LYS    99      98.190 122.370  38.880  1.00  0.00            
ATOM   1555  HN  LYS    99      98.800 121.770  38.360  1.00  0.00            
ATOM   1556  CA  LYS    99      98.900 123.360  39.650  1.00  0.00            
ATOM   1557  HA  LYS    99      98.760 123.050  40.670  1.00  0.00            
ATOM   1558  CB  LYS    99     100.390 123.340  39.280  1.00  0.00            
ATOM   1559  HB1 LYS    99     100.710 122.280  39.220  1.00  0.00            
ATOM   1560  HB2 LYS    99     100.660 123.840  38.330  1.00  0.00            
ATOM   1561  CG  LYS    99     101.270 124.020  40.340  1.00  0.00            
ATOM   1562  HG1 LYS    99     101.230 125.130  40.320  1.00  0.00            
ATOM   1563  HG2 LYS    99     100.980 123.640  41.340  1.00  0.00            
ATOM   1564  CD  LYS    99     102.730 123.680  40.060  1.00  0.00            
ATOM   1565  HD1 LYS    99     102.870 122.580  39.930  1.00  0.00            
ATOM   1566  HD2 LYS    99     103.050 124.110  39.090  1.00  0.00            
ATOM   1567  CE  LYS    99     103.710 124.260  41.090  1.00  0.00            
ATOM   1568  HE1 LYS    99     104.760 124.020  40.820  1.00  0.00            
ATOM   1569  HE2 LYS    99     103.560 125.350  41.190  1.00  0.00            
ATOM   1570  NZ  LYS    99     103.510 123.660  42.430  1.00  0.00            
ATOM   1571  HZ1 LYS    99     103.340 122.640  42.370  1.00  0.00            
ATOM   1572  HZ2 LYS    99     104.290 123.960  43.050  1.00  0.00            
ATOM   1573  HZ3 LYS    99     102.650 123.960  42.940  1.00  0.00            
ATOM   1574  C   LYS    99      98.440 124.770  39.510  1.00  0.00            
ATOM   1575  O   LYS    99      98.750 125.480  38.560  1.00  0.00            
ATOM   1576  N   ASP   100      97.720 125.150  40.580  1.00  0.00            
ATOM   1577  HN  ASP   100      97.630 124.450  41.290  1.00  0.00            
ATOM   1578  CA  ASP   100      97.030 126.370  40.880  1.00  0.00            
ATOM   1579  HA  ASP   100      96.470 126.340  41.800  1.00  0.00            
ATOM   1580  CB  ASP   100      97.990 127.560  40.980  1.00  0.00            
ATOM   1581  HB1 ASP   100      98.510 127.580  40.000  1.00  0.00            
ATOM   1582  HB2 ASP   100      97.560 128.550  41.250  1.00  0.00            
ATOM   1583  CG  ASP   100      99.070 127.350  42.030  1.00  0.00            
ATOM   1584  OD1 ASP   100      98.760 126.990  43.200  1.00  0.00            
ATOM   1585  OD2 ASP   100     100.240 127.660  41.680  1.00  0.00            
ATOM   1586  C   ASP   100      95.930 126.600  39.900  1.00  0.00            
ATOM   1587  O   ASP   100      95.690 127.700  39.400  1.00  0.00            
ATOM   1588  N   ASP   101      95.190 125.540  39.530  1.00  0.00            
ATOM   1589  HN  ASP   101      95.390 124.640  39.900  1.00  0.00            
ATOM   1590  CA  ASP   101      94.200 125.610  38.510  1.00  0.00            
ATOM   1591  HA  ASP   101      93.710 126.570  38.610  1.00  0.00            
ATOM   1592  CB  ASP   101      94.910 125.330  37.180  1.00  0.00            
ATOM   1593  HB1 ASP   101      95.830 125.950  37.080  1.00  0.00            
ATOM   1594  HB2 ASP   101      95.210 124.260  37.080  1.00  0.00            
ATOM   1595  CG  ASP   101      94.060 125.720  35.980  1.00  0.00            
ATOM   1596  OD1 ASP   101      93.660 124.790  35.230  1.00  0.00            
ATOM   1597  OD2 ASP   101      93.720 126.940  35.910  1.00  0.00            
ATOM   1598  C   ASP   101      93.040 124.710  38.800  1.00  0.00            
ATOM   1599  O   ASP   101      92.550 124.610  39.930  1.00  0.00            
ATOM   1600  N   GLY   102      92.470 124.030  37.800  1.00  0.00            
ATOM   1601  HN  GLY   102      92.750 124.150  36.850  1.00  0.00            
ATOM   1602  CA  GLY   102      91.330 123.170  37.900  1.00  0.00            
ATOM   1603  HA1 GLY   102      90.600 123.690  38.510  1.00  0.00            
ATOM   1604  HA2 GLY   102      91.040 122.880  36.900  1.00  0.00            
ATOM   1605  C   GLY   102      91.620 121.870  38.560  1.00  0.00            
ATOM   1606  O   GLY   102      92.730 121.520  38.960  1.00  0.00            
ATOM   1607  N   ASN   103      90.530 121.090  38.640  1.00  0.00            
ATOM   1608  HN  ASN   103      89.620 121.350  38.320  1.00  0.00            
ATOM   1609  CA  ASN   103      90.540 119.840  39.330  1.00  0.00            
ATOM   1610  HA  ASN   103      91.520 119.400  39.200  1.00  0.00            
ATOM   1611  CB  ASN   103      90.440 119.970  40.860  1.00  0.00            
ATOM   1612  HB1 ASN   103      90.500 118.980  41.360  1.00  0.00            
ATOM   1613  HB2 ASN   103      91.250 120.620  41.260  1.00  0.00            
ATOM   1614  CG  ASN   103      89.150 120.570  41.390  1.00  0.00            
ATOM   1615  OD1 ASN   103      89.220 121.610  42.040  1.00  0.00            
ATOM   1616  ND2 ASN   103      87.940 119.980  41.140  1.00  0.00            
ATOM   1617 1HD2 ASN   103      87.860 119.140  40.610  1.00  0.00            
ATOM   1618 2HD2 ASN   103      87.100 120.380  41.520  1.00  0.00            
ATOM   1619  C   ASN   103      89.590 118.830  38.770  1.00  0.00            
ATOM   1620  O   ASN   103      88.560 119.160  38.190  1.00  0.00            
ATOM   1621  N   TYR   104      89.930 117.530  38.870  1.00  0.00            
ATOM   1622  HN  TYR   104      90.890 117.300  38.990  1.00  0.00            
ATOM   1623  CA  TYR   104      89.070 116.410  38.680  1.00  0.00            
ATOM   1624  HA  TYR   104      88.090 116.750  38.360  1.00  0.00            
ATOM   1625  CB  TYR   104      89.630 115.340  37.730  1.00  0.00            
ATOM   1626  HB1 TYR   104      90.670 115.120  38.060  1.00  0.00            
ATOM   1627  HB2 TYR   104      89.090 114.380  37.750  1.00  0.00            
ATOM   1628  CG  TYR   104      89.800 115.720  36.300  1.00  0.00            
ATOM   1629  CD1 TYR   104      88.680 115.600  35.500  1.00  0.00            
ATOM   1630  HD1 TYR   104      87.790 115.240  36.000  1.00  0.00            
ATOM   1631  CE1 TYR   104      88.780 115.760  34.140  1.00  0.00            
ATOM   1632  HE1 TYR   104      87.860 115.620  33.590  1.00  0.00            
ATOM   1633  CZ  TYR   104      90.020 115.940  33.590  1.00  0.00            
ATOM   1634  OH  TYR   104      90.140 115.910  32.180  1.00  0.00            
ATOM   1635  HH  TYR   104      91.080 116.040  32.050  1.00  0.00            
ATOM   1636  CD2 TYR   104      90.990 116.030  35.700  1.00  0.00            
ATOM   1637  HD2 TYR   104      91.910 115.930  36.260  1.00  0.00            
ATOM   1638  CE2 TYR   104      91.170 116.070  34.340  1.00  0.00            
ATOM   1639  HE2 TYR   104      92.120 116.110  33.830  1.00  0.00            
ATOM   1640  C   TYR   104      88.830 115.780  40.010  1.00  0.00            
ATOM   1641  O   TYR   104      89.700 115.830  40.880  1.00  0.00            
ATOM   1642  N   LYS   105      87.680 115.090  40.150  1.00  0.00            
ATOM   1643  HN  LYS   105      86.920 115.150  39.510  1.00  0.00            
ATOM   1644  CA  LYS   105      87.470 114.040  41.100  1.00  0.00            
ATOM   1645  HA  LYS   105      88.380 113.900  41.670  1.00  0.00            
ATOM   1646  CB  LYS   105      86.360 114.300  42.120  1.00  0.00            
ATOM   1647  HB1 LYS   105      85.360 114.470  41.660  1.00  0.00            
ATOM   1648  HB2 LYS   105      86.250 113.450  42.830  1.00  0.00            
ATOM   1649  CG  LYS   105      86.730 115.450  43.060  1.00  0.00            
ATOM   1650  HG1 LYS   105      87.830 115.430  43.240  1.00  0.00            
ATOM   1651  HG2 LYS   105      86.410 116.360  42.500  1.00  0.00            
ATOM   1652  CD  LYS   105      86.020 115.370  44.410  1.00  0.00            
ATOM   1653  HD1 LYS   105      84.940 115.450  44.150  1.00  0.00            
ATOM   1654  HD2 LYS   105      86.190 114.370  44.870  1.00  0.00            
ATOM   1655  CE  LYS   105      86.470 116.440  45.400  1.00  0.00            
ATOM   1656  HE1 LYS   105      87.560 116.470  45.620  1.00  0.00            
ATOM   1657  HE2 LYS   105      86.230 117.440  45.000  1.00  0.00            
ATOM   1658  NZ  LYS   105      85.870 116.300  46.750  1.00  0.00            
ATOM   1659  HZ1 LYS   105      86.550 116.490  47.510  1.00  0.00            
ATOM   1660  HZ2 LYS   105      84.990 116.830  46.920  1.00  0.00            
ATOM   1661  HZ3 LYS   105      85.510 115.330  46.820  1.00  0.00            
ATOM   1662  C   LYS   105      87.030 112.890  40.250  1.00  0.00            
ATOM   1663  O   LYS   105      86.110 113.050  39.460  1.00  0.00            
ATOM   1664  N   THR   106      87.540 111.670  40.470  1.00  0.00            
ATOM   1665  HN  THR   106      88.240 111.540  41.160  1.00  0.00            
ATOM   1666  CA  THR   106      87.070 110.570  39.680  1.00  0.00            
ATOM   1667  HA  THR   106      86.210 110.810  39.060  1.00  0.00            
ATOM   1668  CB  THR   106      88.030 110.060  38.650  1.00  0.00            
ATOM   1669  HB  THR   106      87.880 109.020  38.280  1.00  0.00            
ATOM   1670  OG1 THR   106      89.400 110.070  39.020  1.00  0.00            
ATOM   1671  HG1 THR   106      89.510 109.180  39.370  1.00  0.00            
ATOM   1672  CG2 THR   106      88.000 110.940  37.390  1.00  0.00            
ATOM   1673 1HG2 THR   106      88.820 110.700  36.670  1.00  0.00            
ATOM   1674 2HG2 THR   106      87.070 110.750  36.810  1.00  0.00            
ATOM   1675 3HG2 THR   106      88.080 112.020  37.640  1.00  0.00            
ATOM   1676  C   THR   106      86.760 109.400  40.550  1.00  0.00            
ATOM   1677  O   THR   106      87.590 108.770  41.200  1.00  0.00            
ATOM   1678  N   ARG   107      85.470 109.130  40.840  1.00  0.00            
ATOM   1679  HN  ARG   107      84.730 109.620  40.380  1.00  0.00            
ATOM   1680  CA  ARG   107      84.990 108.060  41.660  1.00  0.00            
ATOM   1681  HA  ARG   107      85.450 107.950  42.620  1.00  0.00            
ATOM   1682  CB  ARG   107      83.530 108.390  42.040  1.00  0.00            
ATOM   1683  HB1 ARG   107      83.470 109.450  42.370  1.00  0.00            
ATOM   1684  HB2 ARG   107      82.910 108.270  41.130  1.00  0.00            
ATOM   1685  CG  ARG   107      82.970 107.440  43.100  1.00  0.00            
ATOM   1686  HG1 ARG   107      83.220 106.390  42.820  1.00  0.00            
ATOM   1687  HG2 ARG   107      83.350 107.810  44.070  1.00  0.00            
ATOM   1688  CD  ARG   107      81.450 107.450  43.330  1.00  0.00            
ATOM   1689  HD1 ARG   107      81.320 106.960  44.320  1.00  0.00            
ATOM   1690  HD2 ARG   107      80.920 108.420  43.330  1.00  0.00            
ATOM   1691  NE  ARG   107      80.910 106.620  42.220  1.00  0.00            
ATOM   1692  HE  ARG   107      80.360 107.120  41.550  1.00  0.00            
ATOM   1693  CZ  ARG   107      80.450 105.340  42.310  1.00  0.00            
ATOM   1694  NH1 ARG   107      80.730 104.490  43.340  1.00  0.00            
ATOM   1695 1HH1 ARG   107      81.330 104.840  44.060  1.00  0.00            
ATOM   1696 2HH1 ARG   107      80.250 103.610  43.360  1.00  0.00            
ATOM   1697  NH2 ARG   107      79.600 104.840  41.370  1.00  0.00            
ATOM   1698 1HH2 ARG   107      79.610 105.160  40.420  1.00  0.00            
ATOM   1699 2HH2 ARG   107      79.380 103.880  41.550  1.00  0.00            
ATOM   1700  C   ARG   107      85.020 106.740  40.970  1.00  0.00            
ATOM   1701  O   ARG   107      84.830 106.630  39.760  1.00  0.00            
ATOM   1702  N   ALA   108      85.260 105.600  41.630  1.00  0.00            
ATOM   1703  HN  ALA   108      85.580 105.650  42.570  1.00  0.00            
ATOM   1704  CA  ALA   108      84.980 104.310  41.080  1.00  0.00            
ATOM   1705  HA  ALA   108      84.140 104.360  40.400  1.00  0.00            
ATOM   1706  CB  ALA   108      86.200 103.810  40.290  1.00  0.00            
ATOM   1707  HB1 ALA   108      86.090 102.810  39.810  1.00  0.00            
ATOM   1708  HB2 ALA   108      86.400 104.590  39.530  1.00  0.00            
ATOM   1709  HB3 ALA   108      87.110 103.780  40.920  1.00  0.00            
ATOM   1710  C   ALA   108      84.520 103.290  42.070  1.00  0.00            
ATOM   1711  O   ALA   108      84.630 103.340  43.290  1.00  0.00            
ATOM   1712  N   GLU   109      84.030 102.160  41.540  1.00  0.00            
ATOM   1713  HN  GLU   109      83.730 102.190  40.590  1.00  0.00            
ATOM   1714  CA  GLU   109      83.670 101.010  42.300  1.00  0.00            
ATOM   1715  HA  GLU   109      84.430 100.870  43.050  1.00  0.00            
ATOM   1716  CB  GLU   109      82.270 101.030  42.930  1.00  0.00            
ATOM   1717  HB1 GLU   109      81.880 100.150  43.490  1.00  0.00            
ATOM   1718  HB2 GLU   109      82.360 101.850  43.680  1.00  0.00            
ATOM   1719  CG  GLU   109      81.180 101.330  41.900  1.00  0.00            
ATOM   1720  HG1 GLU   109      81.280 102.310  41.400  1.00  0.00            
ATOM   1721  HG2 GLU   109      81.250 100.570  41.090  1.00  0.00            
ATOM   1722  CD  GLU   109      79.760 101.440  42.450  1.00  0.00            
ATOM   1723  OE1 GLU   109      79.230 100.480  43.070  1.00  0.00            
ATOM   1724  OE2 GLU   109      79.090 102.490  42.280  1.00  0.00            
ATOM   1725  C   GLU   109      83.850  99.720  41.560  1.00  0.00            
ATOM   1726  O   GLU   109      83.530  99.570  40.380  1.00  0.00            
ATOM   1727  N   VAL   110      84.450  98.730  42.230  1.00  0.00            
ATOM   1728  HN  VAL   110      84.690  98.920  43.180  1.00  0.00            
ATOM   1729  CA  VAL   110      84.940  97.500  41.680  1.00  0.00            
ATOM   1730  HA  VAL   110      84.720  97.540  40.620  1.00  0.00            
ATOM   1731  CB  VAL   110      86.430  97.500  41.860  1.00  0.00            
ATOM   1732  HB  VAL   110      86.890  98.320  41.260  1.00  0.00            
ATOM   1733  CG1 VAL   110      86.900  97.700  43.310  1.00  0.00            
ATOM   1734 1HG1 VAL   110      88.000  97.840  43.250  1.00  0.00            
ATOM   1735 2HG1 VAL   110      86.490  98.610  43.800  1.00  0.00            
ATOM   1736 3HG1 VAL   110      86.690  96.850  44.000  1.00  0.00            
ATOM   1737  CG2 VAL   110      86.920  96.180  41.260  1.00  0.00            
ATOM   1738 1HG2 VAL   110      88.020  96.230  41.140  1.00  0.00            
ATOM   1739 2HG2 VAL   110      86.820  95.320  41.960  1.00  0.00            
ATOM   1740 3HG2 VAL   110      86.410  95.980  40.290  1.00  0.00            
ATOM   1741  C   VAL   110      84.280  96.320  42.290  1.00  0.00            
ATOM   1742  O   VAL   110      84.380  96.140  43.500  1.00  0.00            
ATOM   1743  N   LYS   111      83.680  95.420  41.490  1.00  0.00            
ATOM   1744  HN  LYS   111      83.680  95.610  40.510  1.00  0.00            
ATOM   1745  CA  LYS   111      83.160  94.150  41.870  1.00  0.00            
ATOM   1746  HA  LYS   111      83.550  93.830  42.820  1.00  0.00            
ATOM   1747  CB  LYS   111      81.620  94.140  41.980  1.00  0.00            
ATOM   1748  HB1 LYS   111      81.300  93.250  42.550  1.00  0.00            
ATOM   1749  HB2 LYS   111      81.360  94.970  42.670  1.00  0.00            
ATOM   1750  CG  LYS   111      80.890  94.290  40.640  1.00  0.00            
ATOM   1751  HG1 LYS   111      81.410  95.120  40.120  1.00  0.00            
ATOM   1752  HG2 LYS   111      81.000  93.370  40.040  1.00  0.00            
ATOM   1753  CD  LYS   111      79.450  94.790  40.780  1.00  0.00            
ATOM   1754  HD1 LYS   111      79.470  95.650  41.490  1.00  0.00            
ATOM   1755  HD2 LYS   111      79.120  95.080  39.770  1.00  0.00            
ATOM   1756  CE  LYS   111      78.430  93.780  41.330  1.00  0.00            
ATOM   1757  HE1 LYS   111      78.520  92.840  40.740  1.00  0.00            
ATOM   1758  HE2 LYS   111      78.780  93.590  42.360  1.00  0.00            
ATOM   1759  NZ  LYS   111      77.050  94.320  41.370  1.00  0.00            
ATOM   1760  HZ1 LYS   111      76.380  93.660  41.820  1.00  0.00            
ATOM   1761  HZ2 LYS   111      76.980  95.140  41.990  1.00  0.00            
ATOM   1762  HZ3 LYS   111      76.550  94.450  40.470  1.00  0.00            
ATOM   1763  C   LYS   111      83.620  93.080  40.930  1.00  0.00            
ATOM   1764  O   LYS   111      83.890  93.380  39.770  1.00  0.00            
ATOM   1765  N   PHE   112      83.660  91.810  41.400  1.00  0.00            
ATOM   1766  HN  PHE   112      83.260  91.580  42.280  1.00  0.00            
ATOM   1767  CA  PHE   112      83.830  90.560  40.740  1.00  0.00            
ATOM   1768  HA  PHE   112      84.400  90.740  39.830  1.00  0.00            
ATOM   1769  CB  PHE   112      84.620  89.570  41.610  1.00  0.00            
ATOM   1770  HB1 PHE   112      84.730  90.000  42.630  1.00  0.00            
ATOM   1771  HB2 PHE   112      84.050  88.630  41.770  1.00  0.00            
ATOM   1772  CG  PHE   112      86.010  89.270  41.160  1.00  0.00            
ATOM   1773  CD1 PHE   112      86.260  88.730  39.920  1.00  0.00            
ATOM   1774  HD1 PHE   112      85.390  88.420  39.360  1.00  0.00            
ATOM   1775  CE1 PHE   112      87.540  88.640  39.430  1.00  0.00            
ATOM   1776  HE1 PHE   112      87.590  88.050  38.520  1.00  0.00            
ATOM   1777  CZ  PHE   112      88.630  89.160  40.090  1.00  0.00            
ATOM   1778  HZ  PHE   112      89.600  89.050  39.630  1.00  0.00            
ATOM   1779  CD2 PHE   112      87.090  89.890  41.730  1.00  0.00            
ATOM   1780  HD2 PHE   112      86.910  90.340  42.700  1.00  0.00            
ATOM   1781  CE2 PHE   112      88.390  89.800  41.280  1.00  0.00            
ATOM   1782  HE2 PHE   112      89.150  90.290  41.880  1.00  0.00            
ATOM   1783  C   PHE   112      82.440  90.110  40.440  1.00  0.00            
ATOM   1784  O   PHE   112      81.670  89.820  41.350  1.00  0.00            
ATOM   1785  N   GLU   113      82.100  90.000  39.140  1.00  0.00            
ATOM   1786  HN  GLU   113      82.670  90.390  38.420  1.00  0.00            
ATOM   1787  CA  GLU   113      80.830  89.410  38.840  1.00  0.00            
ATOM   1788  HA  GLU   113      80.180  89.080  39.640  1.00  0.00            
ATOM   1789  CB  GLU   113      79.860  90.340  38.100  1.00  0.00            
ATOM   1790  HB1 GLU   113      79.870  91.350  38.570  1.00  0.00            
ATOM   1791  HB2 GLU   113      80.190  90.540  37.060  1.00  0.00            
ATOM   1792  CG  GLU   113      78.380  89.970  38.160  1.00  0.00            
ATOM   1793  HG1 GLU   113      78.170  90.120  39.240  1.00  0.00            
ATOM   1794  HG2 GLU   113      77.780  90.720  37.600  1.00  0.00            
ATOM   1795  CD  GLU   113      78.040  88.570  37.670  1.00  0.00            
ATOM   1796  OE1 GLU   113      78.010  88.450  36.410  1.00  0.00            
ATOM   1797  OE2 GLU   113      77.750  87.620  38.450  1.00  0.00            
ATOM   1798  C   GLU   113      81.180  88.210  38.030  1.00  0.00            
ATOM   1799  O   GLU   113      81.730  88.310  36.930  1.00  0.00            
ATOM   1800  N   GLY   114      80.950  87.010  38.590  1.00  0.00            
ATOM   1801  HN  GLY   114      80.470  86.990  39.460  1.00  0.00            
ATOM   1802  CA  GLY   114      81.150  85.800  37.850  1.00  0.00            
ATOM   1803  HA1 GLY   114      80.650  85.030  38.420  1.00  0.00            
ATOM   1804  HA2 GLY   114      80.740  86.010  36.880  1.00  0.00            
ATOM   1805  C   GLY   114      82.570  85.370  37.690  1.00  0.00            
ATOM   1806  O   GLY   114      83.150  84.830  38.640  1.00  0.00            
ATOM   1807  N   ASP   115      83.110  85.520  36.470  1.00  0.00            
ATOM   1808  HN  ASP   115      82.540  85.720  35.680  1.00  0.00            
ATOM   1809  CA  ASP   115      84.470  85.430  36.010  1.00  0.00            
ATOM   1810  HA  ASP   115      85.050  84.930  36.770  1.00  0.00            
ATOM   1811  CB  ASP   115      84.540  84.630  34.700  1.00  0.00            
ATOM   1812  HB1 ASP   115      85.570  84.520  34.290  1.00  0.00            
ATOM   1813  HB2 ASP   115      84.230  83.570  34.810  1.00  0.00            
ATOM   1814  CG  ASP   115      83.680  85.160  33.550  1.00  0.00            
ATOM   1815  OD1 ASP   115      83.820  84.640  32.410  1.00  0.00            
ATOM   1816  OD2 ASP   115      82.790  86.020  33.750  1.00  0.00            
ATOM   1817  C   ASP   115      85.140  86.720  35.730  1.00  0.00            
ATOM   1818  O   ASP   115      86.360  86.700  35.560  1.00  0.00            
ATOM   1819  N   THR   116      84.360  87.820  35.690  1.00  0.00            
ATOM   1820  HN  THR   116      83.460  87.860  36.110  1.00  0.00            
ATOM   1821  CA  THR   116      84.750  89.100  35.180  1.00  0.00            
ATOM   1822  HA  THR   116      85.740  89.010  34.770  1.00  0.00            
ATOM   1823  CB  THR   116      83.800  89.580  34.120  1.00  0.00            
ATOM   1824  HB  THR   116      82.800  89.850  34.530  1.00  0.00            
ATOM   1825  OG1 THR   116      83.660  88.590  33.120  1.00  0.00            
ATOM   1826  HG1 THR   116      83.230  87.820  33.500  1.00  0.00            
ATOM   1827  CG2 THR   116      84.200  90.810  33.280  1.00  0.00            
ATOM   1828 1HG2 THR   116      83.380  91.270  32.690  1.00  0.00            
ATOM   1829 2HG2 THR   116      84.510  91.590  34.010  1.00  0.00            
ATOM   1830 3HG2 THR   116      85.080  90.540  32.650  1.00  0.00            
ATOM   1831  C   THR   116      84.810  90.120  36.270  1.00  0.00            
ATOM   1832  O   THR   116      83.950  90.340  37.110  1.00  0.00            
ATOM   1833  N   LEU   117      85.870  90.940  36.200  1.00  0.00            
ATOM   1834  HN  LEU   117      86.580  90.900  35.490  1.00  0.00            
ATOM   1835  CA  LEU   117      86.060  92.120  36.990  1.00  0.00            
ATOM   1836  HA  LEU   117      85.510  92.040  37.920  1.00  0.00            
ATOM   1837  CB  LEU   117      87.540  92.350  37.290  1.00  0.00            
ATOM   1838  HB1 LEU   117      87.890  91.360  37.640  1.00  0.00            
ATOM   1839  HB2 LEU   117      88.070  92.730  36.390  1.00  0.00            
ATOM   1840  CG  LEU   117      87.910  93.230  38.500  1.00  0.00            
ATOM   1841  HG  LEU   117      88.900  92.820  38.820  1.00  0.00            
ATOM   1842  CD1 LEU   117      88.110  94.720  38.190  1.00  0.00            
ATOM   1843 1HD1 LEU   117      87.160  95.160  37.840  1.00  0.00            
ATOM   1844 2HD1 LEU   117      88.520  95.280  39.060  1.00  0.00            
ATOM   1845 3HD1 LEU   117      88.850  94.780  37.360  1.00  0.00            
ATOM   1846  CD2 LEU   117      87.070  93.080  39.790  1.00  0.00            
ATOM   1847 1HD2 LEU   117      87.610  93.430  40.700  1.00  0.00            
ATOM   1848 2HD2 LEU   117      86.260  93.840  39.710  1.00  0.00            
ATOM   1849 3HD2 LEU   117      86.710  92.050  39.940  1.00  0.00            
ATOM   1850  C   LEU   117      85.320  93.240  36.330  1.00  0.00            
ATOM   1851  O   LEU   117      85.530  93.570  35.160  1.00  0.00            
ATOM   1852  N   VAL   118      84.390  93.890  37.060  1.00  0.00            
ATOM   1853  HN  VAL   118      84.200  93.710  38.020  1.00  0.00            
ATOM   1854  CA  VAL   118      83.630  94.950  36.480  1.00  0.00            
ATOM   1855  HA  VAL   118      83.970  95.150  35.470  1.00  0.00            
ATOM   1856  CB  VAL   118      82.190  94.540  36.570  1.00  0.00            
ATOM   1857  HB  VAL   118      81.850  94.590  37.630  1.00  0.00            
ATOM   1858  CG1 VAL   118      81.330  95.540  35.790  1.00  0.00            
ATOM   1859 1HG1 VAL   118      81.720  95.710  34.760  1.00  0.00            
ATOM   1860 2HG1 VAL   118      80.320  95.100  35.600  1.00  0.00            
ATOM   1861 3HG1 VAL   118      81.120  96.540  36.230  1.00  0.00            
ATOM   1862  CG2 VAL   118      81.950  93.110  36.040  1.00  0.00            
ATOM   1863 1HG2 VAL   118      80.870  92.890  36.200  1.00  0.00            
ATOM   1864 2HG2 VAL   118      82.340  92.860  35.030  1.00  0.00            
ATOM   1865 3HG2 VAL   118      82.450  92.410  36.740  1.00  0.00            
ATOM   1866  C   VAL   118      83.880  96.240  37.190  1.00  0.00            
ATOM   1867  O   VAL   118      83.730  96.330  38.410  1.00  0.00            
ATOM   1868  N   ASN   119      84.210  97.300  36.440  1.00  0.00            
ATOM   1869  HN  ASN   119      84.480  97.190  35.490  1.00  0.00            
ATOM   1870  CA  ASN   119      84.530  98.550  37.070  1.00  0.00            
ATOM   1871  HA  ASN   119      84.500  98.460  38.140  1.00  0.00            
ATOM   1872  CB  ASN   119      85.980  98.850  36.650  1.00  0.00            
ATOM   1873  HB1 ASN   119      86.600  98.040  37.090  1.00  0.00            
ATOM   1874  HB2 ASN   119      86.150  98.880  35.550  1.00  0.00            
ATOM   1875  CG  ASN   119      86.520 100.090  37.360  1.00  0.00            
ATOM   1876  OD1 ASN   119      85.850 100.790  38.130  1.00  0.00            
ATOM   1877  ND2 ASN   119      87.830 100.370  37.150  1.00  0.00            
ATOM   1878 1HD2 ASN   119      88.340 100.020  36.360  1.00  0.00            
ATOM   1879 2HD2 ASN   119      88.170 101.170  37.640  1.00  0.00            
ATOM   1880  C   ASN   119      83.490  99.510  36.610  1.00  0.00            
ATOM   1881  O   ASN   119      83.330  99.730  35.410  1.00  0.00            
ATOM   1882  N   ARG   120      82.920 100.320  37.530  1.00  0.00            
ATOM   1883  HN  ARG   120      82.930 100.080  38.500  1.00  0.00            
ATOM   1884  CA  ARG   120      82.020 101.350  37.140  1.00  0.00            
ATOM   1885  HA  ARG   120      81.980 101.360  36.060  1.00  0.00            
ATOM   1886  CB  ARG   120      80.570 101.090  37.600  1.00  0.00            
ATOM   1887  HB1 ARG   120      80.340 100.010  37.480  1.00  0.00            
ATOM   1888  HB2 ARG   120      80.320 101.390  38.640  1.00  0.00            
ATOM   1889  CG  ARG   120      79.740 101.900  36.590  1.00  0.00            
ATOM   1890  HG1 ARG   120      79.880 102.960  36.870  1.00  0.00            
ATOM   1891  HG2 ARG   120      80.130 101.780  35.560  1.00  0.00            
ATOM   1892  CD  ARG   120      78.220 101.720  36.510  1.00  0.00            
ATOM   1893  HD1 ARG   120      77.670 101.800  37.470  1.00  0.00            
ATOM   1894  HD2 ARG   120      77.740 102.270  35.670  1.00  0.00            
ATOM   1895  NE  ARG   120      78.090 100.270  36.170  1.00  0.00            
ATOM   1896  HE  ARG   120      78.230  99.610  36.910  1.00  0.00            
ATOM   1897  CZ  ARG   120      77.580  99.820  34.990  1.00  0.00            
ATOM   1898  NH1 ARG   120      77.430 100.550  33.850  1.00  0.00            
ATOM   1899 1HH1 ARG   120      77.860 101.450  33.790  1.00  0.00            
ATOM   1900 2HH1 ARG   120      76.980 100.210  33.030  1.00  0.00            
ATOM   1901  NH2 ARG   120      77.200  98.510  34.950  1.00  0.00            
ATOM   1902 1HH2 ARG   120      77.480  97.910  35.700  1.00  0.00            
ATOM   1903 2HH2 ARG   120      77.250  98.090  34.050  1.00  0.00            
ATOM   1904  C   ARG   120      82.490 102.640  37.710  1.00  0.00            
ATOM   1905  O   ARG   120      82.580 102.790  38.930  1.00  0.00            
ATOM   1906  N   ILE   121      82.910 103.530  36.790  1.00  0.00            
ATOM   1907  HN  ILE   121      82.800 103.330  35.820  1.00  0.00            
ATOM   1908  CA  ILE   121      83.620 104.760  36.950  1.00  0.00            
ATOM   1909  HA  ILE   121      83.860 104.930  37.990  1.00  0.00            
ATOM   1910  CB  ILE   121      84.900 104.810  36.160  1.00  0.00            
ATOM   1911  HB  ILE   121      84.600 104.900  35.090  1.00  0.00            
ATOM   1912  CG2 ILE   121      85.750 106.050  36.500  1.00  0.00            
ATOM   1913 1HG2 ILE   121      86.770 105.960  36.070  1.00  0.00            
ATOM   1914 2HG2 ILE   121      85.340 106.930  35.960  1.00  0.00            
ATOM   1915 3HG2 ILE   121      85.860 106.270  37.580  1.00  0.00            
ATOM   1916  CG1 ILE   121      85.730 103.510  36.100  1.00  0.00            
ATOM   1917 1HG1 ILE   121      86.170 103.350  37.110  1.00  0.00            
ATOM   1918 2HG1 ILE   121      85.110 102.610  35.920  1.00  0.00            
ATOM   1919  CD  ILE   121      86.880 103.430  35.100  1.00  0.00            
ATOM   1920  HD1 ILE   121      87.290 102.400  35.140  1.00  0.00            
ATOM   1921  HD2 ILE   121      86.610 103.620  34.040  1.00  0.00            
ATOM   1922  HD3 ILE   121      87.750 104.070  35.370  1.00  0.00            
ATOM   1923  C   ILE   121      82.740 105.930  36.690  1.00  0.00            
ATOM   1924  O   ILE   121      81.780 105.790  35.920  1.00  0.00            
ATOM   1925  N   GLU   122      82.920 107.110  37.300  1.00  0.00            
ATOM   1926  HN  GLU   122      83.730 107.150  37.890  1.00  0.00            
ATOM   1927  CA  GLU   122      82.380 108.380  36.940  1.00  0.00            
ATOM   1928  HA  GLU   122      81.730 108.320  36.070  1.00  0.00            
ATOM   1929  CB  GLU   122      81.520 108.900  38.100  1.00  0.00            
ATOM   1930  HB1 GLU   122      80.830 108.110  38.480  1.00  0.00            
ATOM   1931  HB2 GLU   122      82.230 109.060  38.940  1.00  0.00            
ATOM   1932  CG  GLU   122      80.570 110.070  37.800  1.00  0.00            
ATOM   1933  HG1 GLU   122      81.140 110.920  37.370  1.00  0.00            
ATOM   1934  HG2 GLU   122      79.730 109.770  37.140  1.00  0.00            
ATOM   1935  CD  GLU   122      79.980 110.620  39.090  1.00  0.00            
ATOM   1936  OE1 GLU   122      78.940 111.320  38.970  1.00  0.00            
ATOM   1937  OE2 GLU   122      80.510 110.340  40.200  1.00  0.00            
ATOM   1938  C   GLU   122      83.520 109.310  36.670  1.00  0.00            
ATOM   1939  O   GLU   122      84.600 109.040  37.180  1.00  0.00            
ATOM   1940  N   LEU   123      83.290 110.390  35.910  1.00  0.00            
ATOM   1941  HN  LEU   123      82.450 110.580  35.400  1.00  0.00            
ATOM   1942  CA  LEU   123      84.320 111.320  35.570  1.00  0.00            
ATOM   1943  HA  LEU   123      85.130 111.200  36.280  1.00  0.00            
ATOM   1944  CB  LEU   123      85.060 110.990  34.260  1.00  0.00            
ATOM   1945  HB1 LEU   123      85.360 109.920  34.250  1.00  0.00            
ATOM   1946  HB2 LEU   123      84.380 111.240  33.420  1.00  0.00            
ATOM   1947  CG  LEU   123      86.390 111.750  34.170  1.00  0.00            
ATOM   1948  HG  LEU   123      86.640 112.150  35.180  1.00  0.00            
ATOM   1949  CD1 LEU   123      87.660 110.940  33.840  1.00  0.00            
ATOM   1950 1HD1 LEU   123      88.470 111.620  33.510  1.00  0.00            
ATOM   1951 2HD1 LEU   123      88.050 110.370  34.710  1.00  0.00            
ATOM   1952 3HD1 LEU   123      87.550 110.260  32.980  1.00  0.00            
ATOM   1953  CD2 LEU   123      86.270 113.050  33.350  1.00  0.00            
ATOM   1954 1HD2 LEU   123      85.500 113.770  33.710  1.00  0.00            
ATOM   1955 2HD2 LEU   123      87.230 113.610  33.320  1.00  0.00            
ATOM   1956 3HD2 LEU   123      85.950 112.760  32.330  1.00  0.00            
ATOM   1957  C   LEU   123      83.880 112.740  35.700  1.00  0.00            
ATOM   1958  O   LEU   123      83.090 113.170  34.860  1.00  0.00            
ATOM   1959  N   LYS   124      84.320 113.490  36.720  1.00  0.00            
ATOM   1960  HN  LYS   124      84.960 113.070  37.360  1.00  0.00            
ATOM   1961  CA  LYS   124      83.750 114.780  36.930  1.00  0.00            
ATOM   1962  HA  LYS   124      83.200 115.080  36.050  1.00  0.00            
ATOM   1963  CB  LYS   124      82.860 114.750  38.180  1.00  0.00            
ATOM   1964  HB1 LYS   124      82.290 113.840  37.900  1.00  0.00            
ATOM   1965  HB2 LYS   124      83.450 114.600  39.110  1.00  0.00            
ATOM   1966  CG  LYS   124      81.820 115.860  38.320  1.00  0.00            
ATOM   1967  HG1 LYS   124      82.020 116.710  39.010  1.00  0.00            
ATOM   1968  HG2 LYS   124      81.740 116.330  37.310  1.00  0.00            
ATOM   1969  CD  LYS   124      80.430 115.300  38.590  1.00  0.00            
ATOM   1970  HD1 LYS   124      79.720 116.150  38.620  1.00  0.00            
ATOM   1971  HD2 LYS   124      80.180 114.660  37.720  1.00  0.00            
ATOM   1972  CE  LYS   124      80.420 114.460  39.880  1.00  0.00            
ATOM   1973  HE1 LYS   124      81.200 113.670  39.900  1.00  0.00            
ATOM   1974  HE2 LYS   124      80.620 115.100  40.760  1.00  0.00            
ATOM   1975  NZ  LYS   124      79.140 113.780  40.180  1.00  0.00            
ATOM   1976  HZ1 LYS   124      78.360 114.450  40.290  1.00  0.00            
ATOM   1977  HZ2 LYS   124      78.830 113.020  39.540  1.00  0.00            
ATOM   1978  HZ3 LYS   124      79.290 113.380  41.130  1.00  0.00            
ATOM   1979  C   LYS   124      84.850 115.770  37.090  1.00  0.00            
ATOM   1980  O   LYS   124      85.860 115.570  37.750  1.00  0.00            
ATOM   1981  N   GLY   125      84.740 116.910  36.380  1.00  0.00            
ATOM   1982  HN  GLY   125      84.030 117.230  35.760  1.00  0.00            
ATOM   1983  CA  GLY   125      85.840 117.830  36.260  1.00  0.00            
ATOM   1984  HA1 GLY   125      86.440 117.940  37.160  1.00  0.00            
ATOM   1985  HA2 GLY   125      86.260 117.550  35.310  1.00  0.00            
ATOM   1986  C   GLY   125      85.380 119.230  36.060  1.00  0.00            
ATOM   1987  O   GLY   125      84.300 119.480  35.520  1.00  0.00            
ATOM   1988  N   ILE   126      86.120 120.280  36.450  1.00  0.00            
ATOM   1989  HN  ILE   126      87.010 120.060  36.830  1.00  0.00            
ATOM   1990  CA  ILE   126      85.650 121.630  36.470  1.00  0.00            
ATOM   1991  HA  ILE   126      85.020 121.700  35.590  1.00  0.00            
ATOM   1992  CB  ILE   126      84.840 122.050  37.660  1.00  0.00            
ATOM   1993  HB  ILE   126      84.130 121.210  37.830  1.00  0.00            
ATOM   1994  CG2 ILE   126      85.710 122.180  38.920  1.00  0.00            
ATOM   1995 1HG2 ILE   126      85.080 122.600  39.720  1.00  0.00            
ATOM   1996 2HG2 ILE   126      86.100 121.180  39.200  1.00  0.00            
ATOM   1997 3HG2 ILE   126      86.520 122.920  38.750  1.00  0.00            
ATOM   1998  CG1 ILE   126      84.090 123.360  37.370  1.00  0.00            
ATOM   1999 1HG1 ILE   126      84.740 124.240  37.540  1.00  0.00            
ATOM   2000 2HG1 ILE   126      83.900 123.450  36.280  1.00  0.00            
ATOM   2001  CD  ILE   126      82.750 123.560  38.070  1.00  0.00            
ATOM   2002  HD1 ILE   126      82.880 123.480  39.170  1.00  0.00            
ATOM   2003  HD2 ILE   126      82.330 124.560  37.840  1.00  0.00            
ATOM   2004  HD3 ILE   126      81.980 122.870  37.660  1.00  0.00            
ATOM   2005  C   ILE   126      86.880 122.450  36.330  1.00  0.00            
ATOM   2006  O   ILE   126      87.910 122.090  36.900  1.00  0.00            
ATOM   2007  N   ASP   127      86.800 123.570  35.580  1.00  0.00            
ATOM   2008  HN  ASP   127      85.930 123.920  35.250  1.00  0.00            
ATOM   2009  CA  ASP   127      87.830 124.540  35.360  1.00  0.00            
ATOM   2010  HA  ASP   127      87.270 125.350  34.920  1.00  0.00            
ATOM   2011  CB  ASP   127      88.410 125.250  36.590  1.00  0.00            
ATOM   2012  HB1 ASP   127      88.630 124.520  37.400  1.00  0.00            
ATOM   2013  HB2 ASP   127      89.310 125.860  36.370  1.00  0.00            
ATOM   2014  CG  ASP   127      87.410 126.260  37.140  1.00  0.00            
ATOM   2015  OD1 ASP   127      87.160 127.280  36.440  1.00  0.00            
ATOM   2016  OD2 ASP   127      86.970 126.260  38.330  1.00  0.00            
ATOM   2017  C   ASP   127      88.880 124.270  34.330  1.00  0.00            
ATOM   2018  O   ASP   127      90.060 124.310  34.650  1.00  0.00            
ATOM   2019  N   PHE   128      88.500 124.000  33.070  1.00  0.00            
ATOM   2020  HN  PHE   128      87.520 124.020  32.900  1.00  0.00            
ATOM   2021  CA  PHE   128      89.430 123.780  32.000  1.00  0.00            
ATOM   2022  HA  PHE   128      90.380 123.570  32.470  1.00  0.00            
ATOM   2023  CB  PHE   128      89.110 122.540  31.150  1.00  0.00            
ATOM   2024  HB1 PHE   128      88.180 122.840  30.620  1.00  0.00            
ATOM   2025  HB2 PHE   128      89.840 122.120  30.440  1.00  0.00            
ATOM   2026  CG  PHE   128      88.890 121.410  32.090  1.00  0.00            
ATOM   2027  CD1 PHE   128      87.640 120.840  32.250  1.00  0.00            
ATOM   2028  HD1 PHE   128      86.770 121.260  31.770  1.00  0.00            
ATOM   2029  CE1 PHE   128      87.430 119.790  33.110  1.00  0.00            
ATOM   2030  HE1 PHE   128      86.450 119.340  33.180  1.00  0.00            
ATOM   2031  CZ  PHE   128      88.520 119.220  33.730  1.00  0.00            
ATOM   2032  HZ  PHE   128      88.440 118.310  34.310  1.00  0.00            
ATOM   2033  CD2 PHE   128      89.930 120.890  32.820  1.00  0.00            
ATOM   2034  HD2 PHE   128      90.880 121.400  32.700  1.00  0.00            
ATOM   2035  CE2 PHE   128      89.770 119.800  33.630  1.00  0.00            
ATOM   2036  HE2 PHE   128      90.670 119.480  34.140  1.00  0.00            
ATOM   2037  C   PHE   128      89.460 124.940  31.070  1.00  0.00            
ATOM   2038  O   PHE   128      88.500 125.160  30.340  1.00  0.00            
ATOM   2039  N   LYS   129      90.570 125.700  30.930  1.00  0.00            
ATOM   2040  HN  LYS   129      91.390 125.460  31.440  1.00  0.00            
ATOM   2041  CA  LYS   129      90.630 126.810  30.030  1.00  0.00            
ATOM   2042  HA  LYS   129      89.710 127.310  30.290  1.00  0.00            
ATOM   2043  CB  LYS   129      91.740 127.830  30.330  1.00  0.00            
ATOM   2044  HB1 LYS   129      92.730 127.380  30.080  1.00  0.00            
ATOM   2045  HB2 LYS   129      91.620 128.750  29.710  1.00  0.00            
ATOM   2046  CG  LYS   129      91.910 128.140  31.820  1.00  0.00            
ATOM   2047  HG1 LYS   129      91.010 128.270  32.450  1.00  0.00            
ATOM   2048  HG2 LYS   129      92.380 127.260  32.300  1.00  0.00            
ATOM   2049  CD  LYS   129      92.750 129.400  32.060  1.00  0.00            
ATOM   2050  HD1 LYS   129      93.700 129.290  31.490  1.00  0.00            
ATOM   2051  HD2 LYS   129      92.320 130.330  31.630  1.00  0.00            
ATOM   2052  CE  LYS   129      92.920 129.540  33.570  1.00  0.00            
ATOM   2053  HE1 LYS   129      93.190 130.580  33.830  1.00  0.00            
ATOM   2054  HE2 LYS   129      91.960 129.150  33.980  1.00  0.00            
ATOM   2055  NZ  LYS   129      94.060 128.730  34.050  1.00  0.00            
ATOM   2056  HZ1 LYS   129      93.880 128.090  34.850  1.00  0.00            
ATOM   2057  HZ2 LYS   129      94.360 128.100  33.270  1.00  0.00            
ATOM   2058  HZ3 LYS   129      94.860 129.350  34.290  1.00  0.00            
ATOM   2059  C   LYS   129      90.570 126.520  28.580  1.00  0.00            
ATOM   2060  O   LYS   129      91.300 125.660  28.060  1.00  0.00            
ATOM   2061  N   GLU   130      89.620 127.160  27.880  1.00  0.00            
ATOM   2062  HN  GLU   130      89.020 127.800  28.370  1.00  0.00            
ATOM   2063  CA  GLU   130      89.210 126.860  26.540  1.00  0.00            
ATOM   2064  HA  GLU   130      89.230 125.780  26.550  1.00  0.00            
ATOM   2065  CB  GLU   130      87.840 127.530  26.300  1.00  0.00            
ATOM   2066  HB1 GLU   130      87.200 127.120  27.110  1.00  0.00            
ATOM   2067  HB2 GLU   130      88.020 128.570  26.620  1.00  0.00            
ATOM   2068  CG  GLU   130      87.320 127.330  24.870  1.00  0.00            
ATOM   2069  HG1 GLU   130      88.030 127.890  24.230  1.00  0.00            
ATOM   2070  HG2 GLU   130      87.260 126.240  24.640  1.00  0.00            
ATOM   2071  CD  GLU   130      85.910 127.880  24.760  1.00  0.00            
ATOM   2072  OE1 GLU   130      85.030 127.370  25.510  1.00  0.00            
ATOM   2073  OE2 GLU   130      85.670 128.750  23.880  1.00  0.00            
ATOM   2074  C   GLU   130      90.250 127.200  25.530  1.00  0.00            
ATOM   2075  O   GLU   130      90.560 126.580  24.520  1.00  0.00            
ATOM   2076  N   ASP   131      90.890 128.360  25.750  1.00  0.00            
ATOM   2077  HN  ASP   131      90.670 128.870  26.580  1.00  0.00            
ATOM   2078  CA  ASP   131      91.810 129.040  24.890  1.00  0.00            
ATOM   2079  HA  ASP   131      91.930 128.580  23.920  1.00  0.00            
ATOM   2080  CB  ASP   131      91.320 130.500  24.860  1.00  0.00            
ATOM   2081  HB1 ASP   131      90.790 130.800  25.790  1.00  0.00            
ATOM   2082  HB2 ASP   131      92.080 131.260  24.600  1.00  0.00            
ATOM   2083  CG  ASP   131      90.210 130.700  23.840  1.00  0.00            
ATOM   2084  OD1 ASP   131      89.060 131.110  24.150  1.00  0.00            
ATOM   2085  OD2 ASP   131      90.430 130.370  22.640  1.00  0.00            
ATOM   2086  C   ASP   131      93.130 128.960  25.570  1.00  0.00            
ATOM   2087  O   ASP   131      94.100 129.450  25.000  1.00  0.00            
ATOM   2088  N   GLY   132      93.230 128.140  26.640  1.00  0.00            
ATOM   2089  HN  GLY   132      92.370 127.720  26.900  1.00  0.00            
ATOM   2090  CA  GLY   132      94.440 127.570  27.140  1.00  0.00            
ATOM   2091  HA1 GLY   132      95.230 128.300  27.100  1.00  0.00            
ATOM   2092  HA2 GLY   132      94.300 127.180  28.140  1.00  0.00            
ATOM   2093  C   GLY   132      95.020 126.500  26.280  1.00  0.00            
ATOM   2094  O   GLY   132      94.480 126.120  25.240  1.00  0.00            
ATOM   2095  N   ASN   133      96.150 125.850  26.630  1.00  0.00            
ATOM   2096  HN  ASN   133      96.640 126.160  27.430  1.00  0.00            
ATOM   2097  CA  ASN   133      96.760 124.790  25.890  1.00  0.00            
ATOM   2098  HA  ASN   133      97.110 125.170  24.940  1.00  0.00            
ATOM   2099  CB  ASN   133      98.080 124.470  26.620  1.00  0.00            
ATOM   2100  HB1 ASN   133      97.880 124.380  27.710  1.00  0.00            
ATOM   2101  HB2 ASN   133      98.470 123.530  26.180  1.00  0.00            
ATOM   2102  CG  ASN   133      99.140 125.520  26.290  1.00  0.00            
ATOM   2103  OD1 ASN   133      99.360 125.670  25.090  1.00  0.00            
ATOM   2104  ND2 ASN   133      99.880 126.050  27.290  1.00  0.00            
ATOM   2105 1HD2 ASN   133      99.730 125.650  28.200  1.00  0.00            
ATOM   2106 2HD2 ASN   133     100.600 126.700  27.050  1.00  0.00            
ATOM   2107  C   ASN   133      95.950 123.560  25.690  1.00  0.00            
ATOM   2108  O   ASN   133      95.940 122.960  24.620  1.00  0.00            
ATOM   2109  N   ILE   134      95.270 123.150  26.780  1.00  0.00            
ATOM   2110  HN  ILE   134      95.370 123.760  27.560  1.00  0.00            
ATOM   2111  CA  ILE   134      94.510 121.960  27.020  1.00  0.00            
ATOM   2112  HA  ILE   134      95.120 121.070  27.000  1.00  0.00            
ATOM   2113  CB  ILE   134      93.890 122.100  28.380  1.00  0.00            
ATOM   2114  HB  ILE   134      93.090 122.870  28.320  1.00  0.00            
ATOM   2115  CG2 ILE   134      93.280 120.710  28.650  1.00  0.00            
ATOM   2116 1HG2 ILE   134      93.120 120.650  29.750  1.00  0.00            
ATOM   2117 2HG2 ILE   134      92.270 120.660  28.180  1.00  0.00            
ATOM   2118 3HG2 ILE   134      93.980 119.890  28.410  1.00  0.00            
ATOM   2119  CG1 ILE   134      94.860 122.460  29.520  1.00  0.00            
ATOM   2120 1HG1 ILE   134      94.590 121.950  30.470  1.00  0.00            
ATOM   2121 2HG1 ILE   134      95.810 121.970  29.200  1.00  0.00            
ATOM   2122  CD  ILE   134      94.970 123.940  29.850  1.00  0.00            
ATOM   2123  HD1 ILE   134      93.960 124.390  29.960  1.00  0.00            
ATOM   2124  HD2 ILE   134      95.600 124.110  30.750  1.00  0.00            
ATOM   2125  HD3 ILE   134      95.400 124.630  29.090  1.00  0.00            
ATOM   2126  C   ILE   134      93.500 121.650  25.980  1.00  0.00            
ATOM   2127  O   ILE   134      93.380 120.560  25.420  1.00  0.00            
ATOM   2128  N   LEU   135      92.720 122.660  25.560  1.00  0.00            
ATOM   2129  HN  LEU   135      92.820 123.580  25.940  1.00  0.00            
ATOM   2130  CA  LEU   135      91.670 122.560  24.590  1.00  0.00            
ATOM   2131  HA  LEU   135      91.520 121.510  24.410  1.00  0.00            
ATOM   2132  CB  LEU   135      90.270 122.950  25.110  1.00  0.00            
ATOM   2133  HB1 LEU   135      90.310 124.000  25.460  1.00  0.00            
ATOM   2134  HB2 LEU   135      89.540 122.920  24.270  1.00  0.00            
ATOM   2135  CG  LEU   135      89.790 122.060  26.280  1.00  0.00            
ATOM   2136  HG  LEU   135      90.640 121.680  26.880  1.00  0.00            
ATOM   2137  CD1 LEU   135      88.920 122.870  27.250  1.00  0.00            
ATOM   2138 1HD1 LEU   135      88.000 123.300  26.800  1.00  0.00            
ATOM   2139 2HD1 LEU   135      88.530 122.180  28.030  1.00  0.00            
ATOM   2140 3HD1 LEU   135      89.520 123.660  27.750  1.00  0.00            
ATOM   2141  CD2 LEU   135      89.210 120.730  25.770  1.00  0.00            
ATOM   2142 1HD2 LEU   135      88.770 120.170  26.620  1.00  0.00            
ATOM   2143 2HD2 LEU   135      88.490 120.810  24.930  1.00  0.00            
ATOM   2144 3HD2 LEU   135      90.000 120.140  25.250  1.00  0.00            
ATOM   2145  C   LEU   135      92.090 123.180  23.310  1.00  0.00            
ATOM   2146  O   LEU   135      91.360 123.120  22.320  1.00  0.00            
ATOM   2147  N   GLY   136      93.290 123.790  23.300  1.00  0.00            
ATOM   2148  HN  GLY   136      93.850 124.000  24.090  1.00  0.00            
ATOM   2149  CA  GLY   136      93.820 124.270  22.060  1.00  0.00            
ATOM   2150  HA1 GLY   136      93.010 124.750  21.540  1.00  0.00            
ATOM   2151  HA2 GLY   136      94.620 124.940  22.330  1.00  0.00            
ATOM   2152  C   GLY   136      94.390 123.210  21.180  1.00  0.00            
ATOM   2153  O   GLY   136      94.840 123.510  20.080  1.00  0.00            
ATOM   2154  N   HIS   137      94.380 121.950  21.660  1.00  0.00            
ATOM   2155  HN  HIS   137      93.910 121.770  22.520  1.00  0.00            
ATOM   2156  CA  HIS   137      94.990 120.840  21.010  1.00  0.00            
ATOM   2157  HA  HIS   137      94.740 120.030  21.680  1.00  0.00            
ATOM   2158  CB  HIS   137      94.290 120.190  19.800  1.00  0.00            
ATOM   2159  HB1 HIS   137      94.370 120.860  18.920  1.00  0.00            
ATOM   2160  HB2 HIS   137      94.890 119.320  19.460  1.00  0.00            
ATOM   2161  ND1 HIS   137      92.390 118.630  20.370  1.00  0.00            
ATOM   2162  CG  HIS   137      92.840 119.890  20.040  1.00  0.00            
ATOM   2163  CE1 HIS   137      91.070 118.660  20.380  1.00  0.00            
ATOM   2164  HE1 HIS   137      90.360 117.850  20.540  1.00  0.00            
ATOM   2165  NE2 HIS   137      90.620 119.910  20.140  1.00  0.00            
ATOM   2166  HE2 HIS   137      89.660 120.170  20.180  1.00  0.00            
ATOM   2167  CD2 HIS   137      91.740 120.680  19.900  1.00  0.00            
ATOM   2168  HD2 HIS   137      91.630 121.750  19.760  1.00  0.00            
ATOM   2169  C   HIS   137      96.470 120.790  20.980  1.00  0.00            
ATOM   2170  O   HIS   137      97.170 120.270  20.110  1.00  0.00            
ATOM   2171  N   LYS   138      97.110 121.300  22.060  1.00  0.00            
ATOM   2172  HN  LYS   138      96.620 121.720  22.820  1.00  0.00            
ATOM   2173  CA  LYS   138      98.530 121.300  22.100  1.00  0.00            
ATOM   2174  HA  LYS   138      99.030 121.090  21.170  1.00  0.00            
ATOM   2175  CB  LYS   138      98.900 122.700  22.620  1.00  0.00            
ATOM   2176  HB1 LYS   138      98.380 123.060  23.530  1.00  0.00            
ATOM   2177  HB2 LYS   138     100.000 122.710  22.790  1.00  0.00            
ATOM   2178  CG  LYS   138      98.650 123.790  21.580  1.00  0.00            
ATOM   2179  HG1 LYS   138      99.140 123.620  20.600  1.00  0.00            
ATOM   2180  HG2 LYS   138      97.540 123.820  21.430  1.00  0.00            
ATOM   2181  CD  LYS   138      99.070 125.190  22.050  1.00  0.00            
ATOM   2182  HD1 LYS   138      98.710 125.970  21.340  1.00  0.00            
ATOM   2183  HD2 LYS   138      98.530 125.180  23.020  1.00  0.00            
ATOM   2184  CE  LYS   138     100.580 125.370  22.140  1.00  0.00            
ATOM   2185  HE1 LYS   138     101.010 124.530  22.740  1.00  0.00            
ATOM   2186  HE2 LYS   138     101.110 125.410  21.170  1.00  0.00            
ATOM   2187  NZ  LYS   138     100.920 126.540  22.970  1.00  0.00            
ATOM   2188  HZ1 LYS   138     100.940 127.470  22.510  1.00  0.00            
ATOM   2189  HZ2 LYS   138     100.340 126.540  23.840  1.00  0.00            
ATOM   2190  HZ3 LYS   138     101.880 126.370  23.320  1.00  0.00            
ATOM   2191  C   LYS   138      99.120 120.350  23.090  1.00  0.00            
ATOM   2192  O   LYS   138     100.330 120.370  23.290  1.00  0.00            
ATOM   2193  N   LEU   139      98.300 119.440  23.640  1.00  0.00            
ATOM   2194  HN  LEU   139      97.330 119.320  23.430  1.00  0.00            
ATOM   2195  CA  LEU   139      98.810 118.550  24.640  1.00  0.00            
ATOM   2196  HA  LEU   139      99.800 118.810  24.990  1.00  0.00            
ATOM   2197  CB  LEU   139      97.910 118.520  25.890  1.00  0.00            
ATOM   2198  HB1 LEU   139      97.800 119.610  26.050  1.00  0.00            
ATOM   2199  HB2 LEU   139      96.940 118.030  25.680  1.00  0.00            
ATOM   2200  CG  LEU   139      98.420 117.930  27.220  1.00  0.00            
ATOM   2201  HG  LEU   139      99.480 118.230  27.290  1.00  0.00            
ATOM   2202  CD1 LEU   139      97.690 118.490  28.460  1.00  0.00            
ATOM   2203 1HD1 LEU   139      97.750 119.600  28.560  1.00  0.00            
ATOM   2204 2HD1 LEU   139      96.640 118.150  28.300  1.00  0.00            
ATOM   2205 3HD1 LEU   139      97.980 118.110  29.460  1.00  0.00            
ATOM   2206  CD2 LEU   139      98.290 116.400  27.260  1.00  0.00            
ATOM   2207 1HD2 LEU   139      97.300 116.140  26.830  1.00  0.00            
ATOM   2208 2HD2 LEU   139      99.030 115.830  26.660  1.00  0.00            
ATOM   2209 3HD2 LEU   139      98.310 116.100  28.330  1.00  0.00            
ATOM   2210  C   LEU   139      98.980 117.190  24.050  1.00  0.00            
ATOM   2211  O   LEU   139      98.180 116.790  23.210  1.00  0.00            
ATOM   2212  N   GLU   140     100.040 116.460  24.410  1.00  0.00            
ATOM   2213  HN  GLU   140     100.670 116.810  25.110  1.00  0.00            
ATOM   2214  CA  GLU   140     100.650 115.430  23.620  1.00  0.00            
ATOM   2215  HA  GLU   140     100.410 115.750  22.620  1.00  0.00            
ATOM   2216  CB  GLU   140     102.170 115.470  23.820  1.00  0.00            
ATOM   2217  HB1 GLU   140     102.410 115.000  24.790  1.00  0.00            
ATOM   2218  HB2 GLU   140     102.660 114.890  23.010  1.00  0.00            
ATOM   2219  CG  GLU   140     102.810 116.860  23.780  1.00  0.00            
ATOM   2220  HG1 GLU   140     102.340 117.440  22.950  1.00  0.00            
ATOM   2221  HG2 GLU   140     102.620 117.420  24.730  1.00  0.00            
ATOM   2222  CD  GLU   140     104.320 116.770  23.610  1.00  0.00            
ATOM   2223  OE1 GLU   140     104.890 115.980  24.410  1.00  0.00            
ATOM   2224  OE2 GLU   140     104.900 117.510  22.780  1.00  0.00            
ATOM   2225  C   GLU   140     100.210 114.020  23.820  1.00  0.00            
ATOM   2226  O   GLU   140      99.890 113.600  24.930  1.00  0.00            
ATOM   2227  N   TYR   141     100.170 113.150  22.800  1.00  0.00            
ATOM   2228  HN  TYR   141     100.300 113.490  21.870  1.00  0.00            
ATOM   2229  CA  TYR   141      99.640 111.830  22.890  1.00  0.00            
ATOM   2230  HA  TYR   141      98.780 111.790  23.550  1.00  0.00            
ATOM   2231  CB  TYR   141      99.170 111.380  21.490  1.00  0.00            
ATOM   2232  HB1 TYR   141      98.470 112.170  21.150  1.00  0.00            
ATOM   2233  HB2 TYR   141     100.070 111.270  20.850  1.00  0.00            
ATOM   2234  CG  TYR   141      98.440 110.090  21.480  1.00  0.00            
ATOM   2235  CD1 TYR   141      97.130 110.080  21.890  1.00  0.00            
ATOM   2236  HD1 TYR   141      96.630 111.000  22.160  1.00  0.00            
ATOM   2237  CE1 TYR   141      96.380 108.930  21.860  1.00  0.00            
ATOM   2238  HE1 TYR   141      95.350 108.940  22.180  1.00  0.00            
ATOM   2239  CZ  TYR   141      96.940 107.730  21.490  1.00  0.00            
ATOM   2240  OH  TYR   141      96.150 106.570  21.410  1.00  0.00            
ATOM   2241  HH  TYR   141      96.720 105.800  21.360  1.00  0.00            
ATOM   2242  CD2 TYR   141      99.020 108.900  21.090  1.00  0.00            
ATOM   2243  HD2 TYR   141     100.030 108.940  20.710  1.00  0.00            
ATOM   2244  CE2 TYR   141      98.230 107.780  21.010  1.00  0.00            
ATOM   2245  HE2 TYR   141      98.800 106.890  20.770  1.00  0.00            
ATOM   2246  C   TYR   141     100.610 110.850  23.450  1.00  0.00            
ATOM   2247  O   TYR   141     100.270 110.000  24.280  1.00  0.00            
ATOM   2248  N   ASN   142     101.920 111.020  23.190  1.00  0.00            
ATOM   2249  HN  ASN   142     102.150 111.630  22.440  1.00  0.00            
ATOM   2250  CA  ASN   142     102.990 110.280  23.790  1.00  0.00            
ATOM   2251  HA  ASN   142     102.890 109.220  23.620  1.00  0.00            
ATOM   2252  CB  ASN   142     104.280 110.670  23.060  1.00  0.00            
ATOM   2253  HB1 ASN   142     105.180 110.420  23.650  1.00  0.00            
ATOM   2254  HB2 ASN   142     104.230 110.080  22.120  1.00  0.00            
ATOM   2255  CG  ASN   142     104.290 112.100  22.530  1.00  0.00            
ATOM   2256  OD1 ASN   142     103.680 112.390  21.500  1.00  0.00            
ATOM   2257  ND2 ASN   142     104.820 113.050  23.340  1.00  0.00            
ATOM   2258 1HD2 ASN   142     104.880 112.830  24.310  1.00  0.00            
ATOM   2259 2HD2 ASN   142     104.860 114.010  23.040  1.00  0.00            
ATOM   2260  C   ASN   142     103.180 110.460  25.260  1.00  0.00            
ATOM   2261  O   ASN   142     104.010 111.240  25.730  1.00  0.00            
ATOM   2262  N   TYR   143     102.470 109.700  26.110  1.00  0.00            
ATOM   2263  HN  TYR   143     101.700 109.180  25.750  1.00  0.00            
ATOM   2264  CA  TYR   143     102.640 109.730  27.530  1.00  0.00            
ATOM   2265  HA  TYR   143     102.490 110.760  27.780  1.00  0.00            
ATOM   2266  CB  TYR   143     101.430 109.050  28.190  1.00  0.00            
ATOM   2267  HB1 TYR   143     100.440 109.440  27.870  1.00  0.00            
ATOM   2268  HB2 TYR   143     101.380 107.950  28.000  1.00  0.00            
ATOM   2269  CG  TYR   143     101.470 109.130  29.680  1.00  0.00            
ATOM   2270  CD1 TYR   143     101.520 110.370  30.270  1.00  0.00            
ATOM   2271  HD1 TYR   143     101.530 111.260  29.670  1.00  0.00            
ATOM   2272  CE1 TYR   143     101.770 110.550  31.610  1.00  0.00            
ATOM   2273  HE1 TYR   143     102.040 111.490  32.070  1.00  0.00            
ATOM   2274  CZ  TYR   143     101.760 109.460  32.450  1.00  0.00            
ATOM   2275  OH  TYR   143     101.900 109.630  33.850  1.00  0.00            
ATOM   2276  HH  TYR   143     102.340 110.480  33.900  1.00  0.00            
ATOM   2277  CD2 TYR   143     101.420 108.050  30.530  1.00  0.00            
ATOM   2278  HD2 TYR   143     101.300 107.040  30.180  1.00  0.00            
ATOM   2279  CE2 TYR   143     101.620 108.220  31.890  1.00  0.00            
ATOM   2280  HE2 TYR   143     101.630 107.330  32.510  1.00  0.00            
ATOM   2281  C   TYR   143     103.960 109.250  28.020  1.00  0.00            
ATOM   2282  O   TYR   143     104.480 108.280  27.470  1.00  0.00            
ATOM   2283  N   ILE   144     104.550 110.000  28.970  1.00  0.00            
ATOM   2284  HN  ILE   144     104.070 110.800  29.320  1.00  0.00            
ATOM   2285  CA  ILE   144     105.680 109.520  29.710  1.00  0.00            
ATOM   2286  HA  ILE   144     105.830 108.470  29.500  1.00  0.00            
ATOM   2287  CB  ILE   144     106.980 110.200  29.410  1.00  0.00            
ATOM   2288  HB  ILE   144     107.690 110.040  30.250  1.00  0.00            
ATOM   2289  CG2 ILE   144     107.670 109.680  28.150  1.00  0.00            
ATOM   2290 1HG2 ILE   144     108.370 110.460  27.780  1.00  0.00            
ATOM   2291 2HG2 ILE   144     108.140 108.670  28.200  1.00  0.00            
ATOM   2292 3HG2 ILE   144     106.950 109.580  27.310  1.00  0.00            
ATOM   2293  CG1 ILE   144     106.800 111.730  29.320  1.00  0.00            
ATOM   2294 1HG1 ILE   144     106.350 112.050  28.360  1.00  0.00            
ATOM   2295 2HG1 ILE   144     106.100 112.040  30.120  1.00  0.00            
ATOM   2296  CD  ILE   144     108.090 112.530  29.540  1.00  0.00            
ATOM   2297  HD1 ILE   144     108.790 112.410  28.690  1.00  0.00            
ATOM   2298  HD2 ILE   144     108.030 113.630  29.650  1.00  0.00            
ATOM   2299  HD3 ILE   144     108.650 112.280  30.460  1.00  0.00            
ATOM   2300  C   ILE   144     105.360 109.630  31.160  1.00  0.00            
ATOM   2301  O   ILE   144     105.140 110.670  31.790  1.00  0.00            
ATOM   2302  N   SER   145     105.390 108.500  31.890  1.00  0.00            
ATOM   2303  HN  SER   145     105.520 107.640  31.400  1.00  0.00            
ATOM   2304  CA  SER   145     105.260 108.450  33.310  1.00  0.00            
ATOM   2305  HA  SER   145     104.280 108.830  33.530  1.00  0.00            
ATOM   2306  CB  SER   145     105.520 107.000  33.770  1.00  0.00            
ATOM   2307  HB1 SER   145     105.110 106.970  34.800  1.00  0.00            
ATOM   2308  HB2 SER   145     104.880 106.320  33.180  1.00  0.00            
ATOM   2309  OG  SER   145     106.860 106.570  33.570  1.00  0.00            
ATOM   2310  HG1 SER   145     106.860 105.640  33.780  1.00  0.00            
ATOM   2311  C   SER   145     106.130 109.310  34.160  1.00  0.00            
ATOM   2312  O   SER   145     107.190 109.820  33.780  1.00  0.00            
ATOM   2313  N   HIS   146     105.730 109.470  35.430  1.00  0.00            
ATOM   2314  HN  HIS   146     104.870 109.100  35.780  1.00  0.00            
ATOM   2315  CA  HIS   146     106.560 109.980  36.480  1.00  0.00            
ATOM   2316  HA  HIS   146     107.570 110.040  36.110  1.00  0.00            
ATOM   2317  CB  HIS   146     106.130 111.390  36.900  1.00  0.00            
ATOM   2318  HB1 HIS   146     106.270 112.130  36.080  1.00  0.00            
ATOM   2319  HB2 HIS   146     105.050 111.530  37.140  1.00  0.00            
ATOM   2320  ND1 HIS   146     108.240 112.330  37.750  1.00  0.00            
ATOM   2321  CG  HIS   146     106.930 111.980  38.020  1.00  0.00            
ATOM   2322  CE1 HIS   146     108.800 112.560  38.930  1.00  0.00            
ATOM   2323  HE1 HIS   146     109.880 112.690  39.010  1.00  0.00            
ATOM   2324  NE2 HIS   146     107.910 112.410  39.940  1.00  0.00            
ATOM   2325  HE2 HIS   146     108.120 112.430  40.920  1.00  0.00            
ATOM   2326  CD2 HIS   146     106.700 112.100  39.360  1.00  0.00            
ATOM   2327  HD2 HIS   146     105.800 111.980  39.960  1.00  0.00            
ATOM   2328  C   HIS   146     106.440 108.980  37.580  1.00  0.00            
ATOM   2329  O   HIS   146     105.510 108.180  37.580  1.00  0.00            
ATOM   2330  N   ASN   147     107.310 108.970  38.610  1.00  0.00            
ATOM   2331  HN  ASN   147     107.950 109.730  38.700  1.00  0.00            
ATOM   2332  CA  ASN   147     107.250 108.120  39.760  1.00  0.00            
ATOM   2333  HA  ASN   147     107.380 107.080  39.480  1.00  0.00            
ATOM   2334  CB  ASN   147     108.380 108.400  40.760  1.00  0.00            
ATOM   2335  HB1 ASN   147     108.200 109.340  41.320  1.00  0.00            
ATOM   2336  HB2 ASN   147     108.420 107.610  41.540  1.00  0.00            
ATOM   2337  CG  ASN   147     109.710 108.520  40.030  1.00  0.00            
ATOM   2338  OD1 ASN   147     110.130 107.690  39.220  1.00  0.00            
ATOM   2339  ND2 ASN   147     110.370 109.700  40.200  1.00  0.00            
ATOM   2340 1HD2 ASN   147     110.190 110.180  41.050  1.00  0.00            
ATOM   2341 2HD2 ASN   147     111.210 109.910  39.700  1.00  0.00            
ATOM   2342  C   ASN   147     105.980 108.120  40.540  1.00  0.00            
ATOM   2343  O   ASN   147     105.410 109.200  40.710  1.00  0.00            
ATOM   2344  N   VAL   148     105.500 106.970  41.030  1.00  0.00            
ATOM   2345  HN  VAL   148     106.020 106.120  40.930  1.00  0.00            
ATOM   2346  CA  VAL   148     104.230 106.990  41.690  1.00  0.00            
ATOM   2347  HA  VAL   148     103.860 108.000  41.820  1.00  0.00            
ATOM   2348  CB  VAL   148     103.110 106.360  40.920  1.00  0.00            
ATOM   2349  HB  VAL   148     102.140 106.460  41.460  1.00  0.00            
ATOM   2350  CG1 VAL   148     102.900 107.220  39.660  1.00  0.00            
ATOM   2351 1HG1 VAL   148     101.910 106.910  39.250  1.00  0.00            
ATOM   2352 2HG1 VAL   148     102.940 108.310  39.850  1.00  0.00            
ATOM   2353 3HG1 VAL   148     103.690 107.010  38.900  1.00  0.00            
ATOM   2354  CG2 VAL   148     103.240 104.870  40.590  1.00  0.00            
ATOM   2355 1HG2 VAL   148     102.320 104.590  40.030  1.00  0.00            
ATOM   2356 2HG2 VAL   148     104.180 104.750  40.010  1.00  0.00            
ATOM   2357 3HG2 VAL   148     103.190 104.250  41.510  1.00  0.00            
ATOM   2358  C   VAL   148     104.500 106.450  43.060  1.00  0.00            
ATOM   2359  O   VAL   148     105.520 105.810  43.300  1.00  0.00            
ATOM   2360  N   TYR   149     103.660 106.760  44.060  1.00  0.00            
ATOM   2361  HN  TYR   149     102.780 107.170  43.860  1.00  0.00            
ATOM   2362  CA  TYR   149     103.900 106.440  45.440  1.00  0.00            
ATOM   2363  HA  TYR   149     104.770 105.810  45.570  1.00  0.00            
ATOM   2364  CB  TYR   149     104.270 107.640  46.340  1.00  0.00            
ATOM   2365  HB1 TYR   149     103.540 108.460  46.190  1.00  0.00            
ATOM   2366  HB2 TYR   149     104.200 107.350  47.410  1.00  0.00            
ATOM   2367  CG  TYR   149     105.580 108.280  46.050  1.00  0.00            
ATOM   2368  CD1 TYR   149     106.630 108.060  46.910  1.00  0.00            
ATOM   2369  HD1 TYR   149     106.540 107.220  47.580  1.00  0.00            
ATOM   2370  CE1 TYR   149     107.760 108.850  46.900  1.00  0.00            
ATOM   2371  HE1 TYR   149     108.450 108.670  47.710  1.00  0.00            
ATOM   2372  CZ  TYR   149     107.810 109.850  45.960  1.00  0.00            
ATOM   2373  OH  TYR   149     108.950 110.680  45.890  1.00  0.00            
ATOM   2374  HH  TYR   149     109.450 110.630  46.700  1.00  0.00            
ATOM   2375  CD2 TYR   149     105.740 109.200  45.040  1.00  0.00            
ATOM   2376  HD2 TYR   149     104.980 109.300  44.280  1.00  0.00            
ATOM   2377  CE2 TYR   149     106.880 109.950  44.950  1.00  0.00            
ATOM   2378  HE2 TYR   149     106.920 110.680  44.160  1.00  0.00            
ATOM   2379  C   TYR   149     102.730 105.700  45.990  1.00  0.00            
ATOM   2380  O   TYR   149     101.570 105.760  45.580  1.00  0.00            
ATOM   2381  N   ILE   150     102.950 104.840  47.000  1.00  0.00            
ATOM   2382  HN  ILE   150     103.890 104.690  47.290  1.00  0.00            
ATOM   2383  CA  ILE   150     101.960 104.470  47.960  1.00  0.00            
ATOM   2384  HA  ILE   150     100.990 104.720  47.560  1.00  0.00            
ATOM   2385  CB  ILE   150     102.050 103.000  48.250  1.00  0.00            
ATOM   2386  HB  ILE   150     103.040 102.850  48.740  1.00  0.00            
ATOM   2387  CG2 ILE   150     101.100 102.540  49.370  1.00  0.00            
ATOM   2388 1HG2 ILE   150     101.110 101.440  49.510  1.00  0.00            
ATOM   2389 2HG2 ILE   150     101.550 103.020  50.270  1.00  0.00            
ATOM   2390 3HG2 ILE   150     100.070 102.930  49.190  1.00  0.00            
ATOM   2391  CG1 ILE   150     101.940 101.990  47.090  1.00  0.00            
ATOM   2392 1HG1 ILE   150     102.840 102.020  46.450  1.00  0.00            
ATOM   2393 2HG1 ILE   150     101.890 100.930  47.420  1.00  0.00            
ATOM   2394  CD  ILE   150     100.810 102.310  46.110  1.00  0.00            
ATOM   2395  HD1 ILE   150     100.730 101.430  45.440  1.00  0.00            
ATOM   2396  HD2 ILE   150      99.810 102.350  46.580  1.00  0.00            
ATOM   2397  HD3 ILE   150     101.080 103.170  45.440  1.00  0.00            
ATOM   2398  C   ILE   150     102.220 105.290  49.170  1.00  0.00            
ATOM   2399  O   ILE   150     103.340 105.470  49.640  1.00  0.00            
ATOM   2400  N   THR   151     101.180 105.750  49.890  1.00  0.00            
ATOM   2401  HN  THR   151     100.230 105.630  49.630  1.00  0.00            
ATOM   2402  CA  THR   151     101.270 106.570  51.060  1.00  0.00            
ATOM   2403  HA  THR   151     102.320 106.720  51.280  1.00  0.00            
ATOM   2404  CB  THR   151     100.680 107.930  50.840  1.00  0.00            
ATOM   2405  HB  THR   151      99.630 107.740  50.520  1.00  0.00            
ATOM   2406  OG1 THR   151     101.250 108.590  49.720  1.00  0.00            
ATOM   2407  HG1 THR   151     102.200 108.700  49.840  1.00  0.00            
ATOM   2408  CG2 THR   151     100.890 108.850  52.050  1.00  0.00            
ATOM   2409 1HG2 THR   151     100.210 108.550  52.870  1.00  0.00            
ATOM   2410 2HG2 THR   151     101.960 108.760  52.310  1.00  0.00            
ATOM   2411 3HG2 THR   151     100.580 109.860  51.700  1.00  0.00            
ATOM   2412  C   THR   151     100.670 105.840  52.220  1.00  0.00            
ATOM   2413  O   THR   151      99.450 105.670  52.270  1.00  0.00            
ATOM   2414  N   ALA   152     101.470 105.530  53.250  1.00  0.00            
ATOM   2415  HN  ALA   152     102.460 105.580  53.190  1.00  0.00            
ATOM   2416  CA  ALA   152     101.050 104.880  54.460  1.00  0.00            
ATOM   2417  HA  ALA   152     100.140 104.320  54.310  1.00  0.00            
ATOM   2418  CB  ALA   152     102.060 103.780  54.830  1.00  0.00            
ATOM   2419  HB1 ALA   152     101.760 103.230  55.740  1.00  0.00            
ATOM   2420  HB2 ALA   152     102.260 103.020  54.050  1.00  0.00            
ATOM   2421  HB3 ALA   152     103.020 104.330  54.990  1.00  0.00            
ATOM   2422  C   ALA   152     100.840 105.840  55.580  1.00  0.00            
ATOM   2423  O   ALA   152     101.700 105.970  56.450  1.00  0.00            
ATOM   2424  N   ASP   153      99.740 106.600  55.550  1.00  0.00            
ATOM   2425  HN  ASP   153      99.000 106.360  54.930  1.00  0.00            
ATOM   2426  CA  ASP   153      99.580 107.800  56.320  1.00  0.00            
ATOM   2427  HA  ASP   153     100.520 108.330  56.230  1.00  0.00            
ATOM   2428  CB  ASP   153      98.420 108.570  55.680  1.00  0.00            
ATOM   2429  HB1 ASP   153      98.590 108.650  54.580  1.00  0.00            
ATOM   2430  HB2 ASP   153      97.460 108.030  55.850  1.00  0.00            
ATOM   2431  CG  ASP   153      98.330 109.990  56.200  1.00  0.00            
ATOM   2432  OD1 ASP   153      99.120 110.380  57.100  1.00  0.00            
ATOM   2433  OD2 ASP   153      97.360 110.680  55.770  1.00  0.00            
ATOM   2434  C   ASP   153      99.510 107.540  57.790  1.00  0.00            
ATOM   2435  O   ASP   153      98.780 106.620  58.180  1.00  0.00            
ATOM   2436  N   LYS   154     100.270 108.250  58.640  1.00  0.00            
ATOM   2437  HN  LYS   154     100.810 109.030  58.340  1.00  0.00            
ATOM   2438  CA  LYS   154     100.290 107.870  60.020  1.00  0.00            
ATOM   2439  HA  LYS   154      99.820 106.910  60.140  1.00  0.00            
ATOM   2440  CB  LYS   154     101.760 107.920  60.470  1.00  0.00            
ATOM   2441  HB1 LYS   154     102.330 107.540  59.600  1.00  0.00            
ATOM   2442  HB2 LYS   154     102.120 108.960  60.630  1.00  0.00            
ATOM   2443  CG  LYS   154     102.180 107.110  61.690  1.00  0.00            
ATOM   2444  HG1 LYS   154     101.760 107.480  62.650  1.00  0.00            
ATOM   2445  HG2 LYS   154     101.790 106.060  61.730  1.00  0.00            
ATOM   2446  CD  LYS   154     103.680 107.070  62.000  1.00  0.00            
ATOM   2447  HD1 LYS   154     104.180 108.060  62.030  1.00  0.00            
ATOM   2448  HD2 LYS   154     103.950 106.710  63.010  1.00  0.00            
ATOM   2449  CE  LYS   154     104.500 106.200  61.060  1.00  0.00            
ATOM   2450  HE1 LYS   154     104.070 105.180  60.960  1.00  0.00            
ATOM   2451  HE2 LYS   154     104.410 106.530  60.000  1.00  0.00            
ATOM   2452  NZ  LYS   154     105.950 106.270  61.370  1.00  0.00            
ATOM   2453  HZ1 LYS   154     106.480 105.760  60.640  1.00  0.00            
ATOM   2454  HZ2 LYS   154     106.280 107.260  61.430  1.00  0.00            
ATOM   2455  HZ3 LYS   154     106.190 105.840  62.290  1.00  0.00            
ATOM   2456  C   LYS   154      99.430 108.780  60.830  1.00  0.00            
ATOM   2457  O   LYS   154      99.200 108.490  62.000  1.00  0.00            
ATOM   2458  N   GLN   155      98.910 109.870  60.230  1.00  0.00            
ATOM   2459  HN  GLN   155      99.240 110.090  59.320  1.00  0.00            
ATOM   2460  CA  GLN   155      97.880 110.720  60.730  1.00  0.00            
ATOM   2461  HA  GLN   155      97.680 111.550  60.060  1.00  0.00            
ATOM   2462  CB  GLN   155      98.060 111.290  62.150  1.00  0.00            
ATOM   2463  HB1 GLN   155      97.940 110.510  62.930  1.00  0.00            
ATOM   2464  HB2 GLN   155      99.130 111.570  62.220  1.00  0.00            
ATOM   2465  CG  GLN   155      97.130 112.450  62.490  1.00  0.00            
ATOM   2466  HG1 GLN   155      97.610 113.010  63.320  1.00  0.00            
ATOM   2467  HG2 GLN   155      96.900 113.010  61.560  1.00  0.00            
ATOM   2468  CD  GLN   155      95.770 111.970  62.990  1.00  0.00            
ATOM   2469  OE1 GLN   155      95.650 110.890  63.560  1.00  0.00            
ATOM   2470  NE2 GLN   155      94.680 112.680  62.620  1.00  0.00            
ATOM   2471 1HE2 GLN   155      94.770 113.590  62.200  1.00  0.00            
ATOM   2472 2HE2 GLN   155      93.760 112.440  62.930  1.00  0.00            
ATOM   2473  C   GLN   155      96.630 109.980  60.400  1.00  0.00            
ATOM   2474  O   GLN   155      96.310 108.990  61.060  1.00  0.00            
ATOM   2475  N   LYS   156      95.880 110.370  59.360  1.00  0.00            
ATOM   2476  HN  LYS   156      96.240 111.180  58.900  1.00  0.00            
ATOM   2477  CA  LYS   156      94.640 109.830  58.890  1.00  0.00            
ATOM   2478  HA  LYS   156      94.480 110.280  57.920  1.00  0.00            
ATOM   2479  CB  LYS   156      93.440 110.130  59.810  1.00  0.00            
ATOM   2480  HB1 LYS   156      93.660 109.340  60.560  1.00  0.00            
ATOM   2481  HB2 LYS   156      93.560 111.120  60.290  1.00  0.00            
ATOM   2482  CG  LYS   156      92.100 109.950  59.100  1.00  0.00            
ATOM   2483  HG1 LYS   156      91.970 110.900  58.530  1.00  0.00            
ATOM   2484  HG2 LYS   156      92.190 109.060  58.440  1.00  0.00            
ATOM   2485  CD  LYS   156      90.860 109.700  59.970  1.00  0.00            
ATOM   2486  HD1 LYS   156      90.620 110.610  60.560  1.00  0.00            
ATOM   2487  HD2 LYS   156      89.990 109.480  59.330  1.00  0.00            
ATOM   2488  CE  LYS   156      90.960 108.520  60.940  1.00  0.00            
ATOM   2489  HE1 LYS   156      91.330 107.560  60.510  1.00  0.00            
ATOM   2490  HE2 LYS   156      91.710 108.830  61.700  1.00  0.00            
ATOM   2491  NZ  LYS   156      89.620 108.330  61.540  1.00  0.00            
ATOM   2492  HZ1 LYS   156      89.400 109.100  62.200  1.00  0.00            
ATOM   2493  HZ2 LYS   156      88.900 108.290  60.790  1.00  0.00            
ATOM   2494  HZ3 LYS   156      89.570 107.410  62.020  1.00  0.00            
ATOM   2495  C   LYS   156      94.750 108.390  58.530  1.00  0.00            
ATOM   2496  O   LYS   156      95.370 108.050  57.530  1.00  0.00            
ATOM   2497  N   ASN   157      94.240 107.400  59.280  1.00  0.00            
ATOM   2498  HN  ASN   157      93.960 107.680  60.200  1.00  0.00            
ATOM   2499  CA  ASN   157      94.050 106.020  58.960  1.00  0.00            
ATOM   2500  HA  ASN   157      95.070 105.720  58.770  1.00  0.00            
ATOM   2501  CB  ASN   157      93.670 105.160  60.180  1.00  0.00            
ATOM   2502  HB1 ASN   157      93.940 105.590  61.170  1.00  0.00            
ATOM   2503  HB2 ASN   157      92.570 105.230  60.250  1.00  0.00            
ATOM   2504  CG  ASN   157      94.190 103.730  60.060  1.00  0.00            
ATOM   2505  OD1 ASN   157      93.500 102.720  60.020  1.00  0.00            
ATOM   2506  ND2 ASN   157      95.540 103.610  60.170  1.00  0.00            
ATOM   2507 1HD2 ASN   157      96.140 104.380  60.360  1.00  0.00            
ATOM   2508 2HD2 ASN   157      95.920 102.680  60.170  1.00  0.00            
ATOM   2509  C   ASN   157      93.200 105.650  57.790  1.00  0.00            
ATOM   2510  O   ASN   157      92.310 106.420  57.430  1.00  0.00            
ATOM   2511  N   GLY   158      93.530 104.560  57.070  1.00  0.00            
ATOM   2512  HN  GLY   158      94.210 103.900  57.360  1.00  0.00            
ATOM   2513  CA  GLY   158      93.120 104.280  55.730  1.00  0.00            
ATOM   2514  HA1 GLY   158      93.210 103.210  55.570  1.00  0.00            
ATOM   2515  HA2 GLY   158      92.190 104.720  55.420  1.00  0.00            
ATOM   2516  C   GLY   158      94.160 104.850  54.830  1.00  0.00            
ATOM   2517  O   GLY   158      94.720 105.920  55.070  1.00  0.00            
ATOM   2518  N   ILE   159      94.490 104.140  53.740  1.00  0.00            
ATOM   2519  HN  ILE   159      93.890 103.380  53.480  1.00  0.00            
ATOM   2520  CA  ILE   159      95.710 104.360  53.020  1.00  0.00            
ATOM   2521  HA  ILE   159      96.330 104.990  53.640  1.00  0.00            
ATOM   2522  CB  ILE   159      96.580 103.160  52.830  1.00  0.00            
ATOM   2523  HB  ILE   159      97.430 103.510  52.210  1.00  0.00            
ATOM   2524  CG2 ILE   159      97.190 102.610  54.130  1.00  0.00            
ATOM   2525 1HG2 ILE   159      97.100 101.500  54.210  1.00  0.00            
ATOM   2526 2HG2 ILE   159      98.290 102.750  54.210  1.00  0.00            
ATOM   2527 3HG2 ILE   159      96.790 103.090  55.050  1.00  0.00            
ATOM   2528  CG1 ILE   159      95.870 102.020  52.090  1.00  0.00            
ATOM   2529 1HG1 ILE   159      95.180 101.550  52.830  1.00  0.00            
ATOM   2530 2HG1 ILE   159      95.140 102.380  51.340  1.00  0.00            
ATOM   2531  CD  ILE   159      96.900 101.090  51.460  1.00  0.00            
ATOM   2532  HD1 ILE   159      96.480 100.380  50.720  1.00  0.00            
ATOM   2533  HD2 ILE   159      97.620 101.780  50.970  1.00  0.00            
ATOM   2534  HD3 ILE   159      97.360 100.530  52.300  1.00  0.00            
ATOM   2535  C   ILE   159      95.580 105.270  51.840  1.00  0.00            
ATOM   2536  O   ILE   159      94.640 105.250  51.060  1.00  0.00            
ATOM   2537  N   LYS   160      96.590 106.150  51.710  1.00  0.00            
ATOM   2538  HN  LYS   160      97.430 105.980  52.210  1.00  0.00            
ATOM   2539  CA  LYS   160      96.550 107.130  50.670  1.00  0.00            
ATOM   2540  HA  LYS   160      95.510 107.150  50.380  1.00  0.00            
ATOM   2541  CB  LYS   160      97.010 108.530  51.120  1.00  0.00            
ATOM   2542  HB1 LYS   160      97.980 108.540  51.670  1.00  0.00            
ATOM   2543  HB2 LYS   160      97.120 109.190  50.240  1.00  0.00            
ATOM   2544  CG  LYS   160      95.970 109.180  52.040  1.00  0.00            
ATOM   2545  HG1 LYS   160      94.940 109.090  51.630  1.00  0.00            
ATOM   2546  HG2 LYS   160      95.960 108.620  53.000  1.00  0.00            
ATOM   2547  CD  LYS   160      96.270 110.660  52.270  1.00  0.00            
ATOM   2548  HD1 LYS   160      97.230 110.800  52.800  1.00  0.00            
ATOM   2549  HD2 LYS   160      96.440 111.250  51.340  1.00  0.00            
ATOM   2550  CE  LYS   160      95.200 111.390  53.090  1.00  0.00            
ATOM   2551  HE1 LYS   160      95.600 112.420  53.150  1.00  0.00            
ATOM   2552  HE2 LYS   160      94.210 111.330  52.590  1.00  0.00            
ATOM   2553  NZ  LYS   160      94.960 110.940  54.480  1.00  0.00            
ATOM   2554  HZ1 LYS   160      94.380 111.640  54.980  1.00  0.00            
ATOM   2555  HZ2 LYS   160      94.560 109.980  54.600  1.00  0.00            
ATOM   2556  HZ3 LYS   160      95.880 110.870  54.960  1.00  0.00            
ATOM   2557  C   LYS   160      97.350 106.710  49.490  1.00  0.00            
ATOM   2558  O   LYS   160      98.040 105.690  49.420  1.00  0.00            
ATOM   2559  N   ALA   161      97.300 107.510  48.410  1.00  0.00            
ATOM   2560  HN  ALA   161      96.590 108.200  48.350  1.00  0.00            
ATOM   2561  CA  ALA   161      98.500 107.650  47.650  1.00  0.00            
ATOM   2562  HA  ALA   161      99.350 107.380  48.270  1.00  0.00            
ATOM   2563  CB  ALA   161      98.670 106.750  46.410  1.00  0.00            
ATOM   2564  HB1 ALA   161      99.530 107.050  45.770  1.00  0.00            
ATOM   2565  HB2 ALA   161      98.750 105.680  46.710  1.00  0.00            
ATOM   2566  HB3 ALA   161      97.740 106.840  45.810  1.00  0.00            
ATOM   2567  C   ALA   161      98.560 109.090  47.300  1.00  0.00            
ATOM   2568  O   ALA   161      97.510 109.620  46.940  1.00  0.00            
ATOM   2569  N   HIS   162      99.750 109.730  47.370  1.00  0.00            
ATOM   2570  HN  HIS   162     100.570 109.290  47.720  1.00  0.00            
ATOM   2571  CA  HIS   162      99.880 111.050  46.830  1.00  0.00            
ATOM   2572  HA  HIS   162      98.990 111.360  46.300  1.00  0.00            
ATOM   2573  CB  HIS   162     100.050 112.110  47.930  1.00  0.00            
ATOM   2574  HB1 HIS   162      99.040 112.190  48.380  1.00  0.00            
ATOM   2575  HB2 HIS   162     100.760 111.690  48.670  1.00  0.00            
ATOM   2576  ND1 HIS   162     101.110 114.060  48.930  1.00  0.00            
ATOM   2577  CG  HIS   162     100.610 113.490  47.780  1.00  0.00            
ATOM   2578  CE1 HIS   162     101.620 115.210  48.510  1.00  0.00            
ATOM   2579  HE1 HIS   162     102.000 115.910  49.250  1.00  0.00            
ATOM   2580  NE2 HIS   162     101.380 115.470  47.190  1.00  0.00            
ATOM   2581  HE2 HIS   162     101.870 116.150  46.640  1.00  0.00            
ATOM   2582  CD2 HIS   162     100.710 114.350  46.730  1.00  0.00            
ATOM   2583  HD2 HIS   162     100.460 114.180  45.690  1.00  0.00            
ATOM   2584  C   HIS   162     101.060 111.110  45.930  1.00  0.00            
ATOM   2585  O   HIS   162     102.200 110.900  46.350  1.00  0.00            
ATOM   2586  N   PHE   163     100.930 111.410  44.620  1.00  0.00            
ATOM   2587  HN  PHE   163     100.010 111.510  44.250  1.00  0.00            
ATOM   2588  CA  PHE   163     101.960 111.550  43.640  1.00  0.00            
ATOM   2589  HA  PHE   163     102.850 111.770  44.210  1.00  0.00            
ATOM   2590  CB  PHE   163     102.270 110.210  42.950  1.00  0.00            
ATOM   2591  HB1 PHE   163     102.970 110.300  42.100  1.00  0.00            
ATOM   2592  HB2 PHE   163     102.770 109.520  43.660  1.00  0.00            
ATOM   2593  CG  PHE   163     101.090 109.490  42.400  1.00  0.00            
ATOM   2594  CD1 PHE   163     100.550 108.600  43.310  1.00  0.00            
ATOM   2595  HD1 PHE   163     100.910 108.510  44.320  1.00  0.00            
ATOM   2596  CE1 PHE   163      99.580 107.740  42.850  1.00  0.00            
ATOM   2597  HE1 PHE   163      99.320 106.910  43.490  1.00  0.00            
ATOM   2598  CZ  PHE   163      99.070 107.860  41.580  1.00  0.00            
ATOM   2599  HZ  PHE   163      98.440 107.080  41.190  1.00  0.00            
ATOM   2600  CD2 PHE   163     100.600 109.610  41.120  1.00  0.00            
ATOM   2601  HD2 PHE   163     100.920 110.310  40.370  1.00  0.00            
ATOM   2602  CE2 PHE   163      99.540 108.820  40.720  1.00  0.00            
ATOM   2603  HE2 PHE   163      99.250 108.800  39.680  1.00  0.00            
ATOM   2604  C   PHE   163     101.640 112.660  42.690  1.00  0.00            
ATOM   2605  O   PHE   163     100.640 113.370  42.820  1.00  0.00            
ATOM   2606  N   LYS   164     102.530 112.790  41.690  1.00  0.00            
ATOM   2607  HN  LYS   164     103.300 112.160  41.650  1.00  0.00            
ATOM   2608  CA  LYS   164     102.480 113.830  40.710  1.00  0.00            
ATOM   2609  HA  LYS   164     101.420 114.070  40.650  1.00  0.00            
ATOM   2610  CB  LYS   164     103.290 115.050  41.180  1.00  0.00            
ATOM   2611  HB1 LYS   164     103.170 115.850  40.410  1.00  0.00            
ATOM   2612  HB2 LYS   164     102.880 115.430  42.140  1.00  0.00            
ATOM   2613  CG  LYS   164     104.790 114.810  41.330  1.00  0.00            
ATOM   2614  HG1 LYS   164     105.050 115.210  42.340  1.00  0.00            
ATOM   2615  HG2 LYS   164     105.010 113.730  41.400  1.00  0.00            
ATOM   2616  CD  LYS   164     105.660 115.350  40.200  1.00  0.00            
ATOM   2617  HD1 LYS   164     106.630 114.820  40.350  1.00  0.00            
ATOM   2618  HD2 LYS   164     105.300 114.950  39.230  1.00  0.00            
ATOM   2619  CE  LYS   164     105.850 116.870  40.190  1.00  0.00            
ATOM   2620  HE1 LYS   164     106.640 117.150  39.460  1.00  0.00            
ATOM   2621  HE2 LYS   164     104.950 117.460  39.900  1.00  0.00            
ATOM   2622  NZ  LYS   164     106.190 117.370  41.540  1.00  0.00            
ATOM   2623  HZ1 LYS   164     106.580 116.650  42.170  1.00  0.00            
ATOM   2624  HZ2 LYS   164     106.890 118.130  41.410  1.00  0.00            
ATOM   2625  HZ3 LYS   164     105.410 117.740  42.120  1.00  0.00            
ATOM   2626  C   LYS   164     102.870 113.410  39.340  1.00  0.00            
ATOM   2627  O   LYS   164     103.630 112.470  39.110  1.00  0.00            
ATOM   2628  N   ILE   165     102.270 114.060  38.330  1.00  0.00            
ATOM   2629  HN  ILE   165     101.750 114.870  38.590  1.00  0.00            
ATOM   2630  CA  ILE   165     102.220 113.610  36.980  1.00  0.00            
ATOM   2631  HA  ILE   165     102.970 112.850  36.790  1.00  0.00            
ATOM   2632  CB  ILE   165     100.860 113.040  36.700  1.00  0.00            
ATOM   2633  HB  ILE   165      99.990 113.650  37.020  1.00  0.00            
ATOM   2634  CG2 ILE   165     100.670 112.840  35.180  1.00  0.00            
ATOM   2635 1HG2 ILE   165     100.310 113.770  34.700  1.00  0.00            
ATOM   2636 2HG2 ILE   165     101.610 112.490  34.730  1.00  0.00            
ATOM   2637 3HG2 ILE   165      99.880 112.080  35.020  1.00  0.00            
ATOM   2638  CG1 ILE   165     100.550 111.750  37.480  1.00  0.00            
ATOM   2639 1HG1 ILE   165     100.640 111.970  38.560  1.00  0.00            
ATOM   2640 2HG1 ILE   165      99.490 111.480  37.320  1.00  0.00            
ATOM   2641  CD  ILE   165     101.380 110.540  37.050  1.00  0.00            
ATOM   2642  HD1 ILE   165     101.080 109.540  37.430  1.00  0.00            
ATOM   2643  HD2 ILE   165     101.180 110.370  35.970  1.00  0.00            
ATOM   2644  HD3 ILE   165     102.450 110.810  37.230  1.00  0.00            
ATOM   2645  C   ILE   165     102.600 114.780  36.130  1.00  0.00            
ATOM   2646  O   ILE   165     102.170 115.910  36.360  1.00  0.00            
ATOM   2647  N   ARG   166     103.540 114.550  35.190  1.00  0.00            
ATOM   2648  HN  ARG   166     103.830 113.620  35.020  1.00  0.00            
ATOM   2649  CA  ARG   166     104.020 115.480  34.210  1.00  0.00            
ATOM   2650  HA  ARG   166     103.710 116.450  34.570  1.00  0.00            
ATOM   2651  CB  ARG   166     105.560 115.390  34.170  1.00  0.00            
ATOM   2652  HB1 ARG   166     105.850 114.340  33.960  1.00  0.00            
ATOM   2653  HB2 ARG   166     105.950 115.930  33.270  1.00  0.00            
ATOM   2654  CG  ARG   166     106.220 115.930  35.430  1.00  0.00            
ATOM   2655  HG1 ARG   166     105.900 116.980  35.610  1.00  0.00            
ATOM   2656  HG2 ARG   166     105.910 115.350  36.330  1.00  0.00            
ATOM   2657  CD  ARG   166     107.740 115.980  35.310  1.00  0.00            
ATOM   2658  HD1 ARG   166     108.120 114.950  35.140  1.00  0.00            
ATOM   2659  HD2 ARG   166     107.990 116.560  34.390  1.00  0.00            
ATOM   2660  NE  ARG   166     108.310 116.620  36.530  1.00  0.00            
ATOM   2661  HE  ARG   166     108.390 116.090  37.380  1.00  0.00            
ATOM   2662  CZ  ARG   166     108.590 117.950  36.680  1.00  0.00            
ATOM   2663  NH1 ARG   166     108.650 118.830  35.640  1.00  0.00            
ATOM   2664 1HH1 ARG   166     108.750 118.440  34.720  1.00  0.00            
ATOM   2665 2HH1 ARG   166     109.190 119.650  35.800  1.00  0.00            
ATOM   2666  NH2 ARG   166     108.890 118.390  37.940  1.00  0.00            
ATOM   2667 1HH2 ARG   166     109.000 119.370  38.090  1.00  0.00            
ATOM   2668 2HH2 ARG   166     109.100 117.760  38.690  1.00  0.00            
ATOM   2669  C   ARG   166     103.420 115.180  32.880  1.00  0.00            
ATOM   2670  O   ARG   166     103.460 114.030  32.440  1.00  0.00            
ATOM   2671  N   HIS   167     102.870 116.170  32.160  1.00  0.00            
ATOM   2672  HN  HIS   167     102.670 117.070  32.540  1.00  0.00            
ATOM   2673  CA  HIS   167     102.430 116.090  30.800  1.00  0.00            
ATOM   2674  HA  HIS   167     102.770 115.160  30.360  1.00  0.00            
ATOM   2675  CB  HIS   167     100.910 116.120  30.570  1.00  0.00            
ATOM   2676  HB1 HIS   167     100.520 116.890  31.260  1.00  0.00            
ATOM   2677  HB2 HIS   167     100.790 116.380  29.490  1.00  0.00            
ATOM   2678  ND1 HIS   167     100.370 113.800  29.870  1.00  0.00            
ATOM   2679  CG  HIS   167     100.290 114.780  30.840  1.00  0.00            
ATOM   2680  CE1 HIS   167      99.750 112.750  30.380  1.00  0.00            
ATOM   2681  HE1 HIS   167      99.440 111.920  29.760  1.00  0.00            
ATOM   2682  NE2 HIS   167      99.310 113.010  31.640  1.00  0.00            
ATOM   2683  HE2 HIS   167      98.640 112.400  32.060  1.00  0.00            
ATOM   2684  CD2 HIS   167      99.630 114.320  31.940  1.00  0.00            
ATOM   2685  HD2 HIS   167      99.490 114.750  32.920  1.00  0.00            
ATOM   2686  C   HIS   167     103.060 117.190  30.020  1.00  0.00            
ATOM   2687  O   HIS   167     103.090 118.240  30.660  1.00  0.00            
ATOM   2688  N   ASN   168     103.440 117.020  28.740  1.00  0.00            
ATOM   2689  HN  ASN   168     103.300 116.150  28.270  1.00  0.00            
ATOM   2690  CA  ASN   168     104.030 118.110  28.030  1.00  0.00            
ATOM   2691  HA  ASN   168     104.350 118.860  28.740  1.00  0.00            
ATOM   2692  CB  ASN   168     105.280 117.690  27.240  1.00  0.00            
ATOM   2693  HB1 ASN   168     105.060 116.810  26.600  1.00  0.00            
ATOM   2694  HB2 ASN   168     105.720 118.580  26.750  1.00  0.00            
ATOM   2695  CG  ASN   168     106.370 117.170  28.180  1.00  0.00            
ATOM   2696  OD1 ASN   168     106.730 117.880  29.110  1.00  0.00            
ATOM   2697  ND2 ASN   168     106.810 115.900  27.940  1.00  0.00            
ATOM   2698 1HD2 ASN   168     106.340 115.380  27.220  1.00  0.00            
ATOM   2699 2HD2 ASN   168     107.380 115.370  28.550  1.00  0.00            
ATOM   2700  C   ASN   168     102.980 118.750  27.190  1.00  0.00            
ATOM   2701  O   ASN   168     101.950 118.140  26.940  1.00  0.00            
ATOM   2702  N   ILE   169     103.250 119.970  26.690  1.00  0.00            
ATOM   2703  HN  ILE   169     104.110 120.400  26.960  1.00  0.00            
ATOM   2704  CA  ILE   169     102.550 120.810  25.770  1.00  0.00            
ATOM   2705  HA  ILE   169     101.650 120.340  25.410  1.00  0.00            
ATOM   2706  CB  ILE   169     102.300 122.200  26.300  1.00  0.00            
ATOM   2707  HB  ILE   169     103.280 122.680  26.460  1.00  0.00            
ATOM   2708  CG2 ILE   169     101.570 123.040  25.230  1.00  0.00            
ATOM   2709 1HG2 ILE   169     101.380 124.090  25.550  1.00  0.00            
ATOM   2710 2HG2 ILE   169     102.160 123.190  24.310  1.00  0.00            
ATOM   2711 3HG2 ILE   169     100.590 122.670  24.880  1.00  0.00            
ATOM   2712  CG1 ILE   169     101.540 122.240  27.640  1.00  0.00            
ATOM   2713 1HG1 ILE   169     102.210 121.840  28.440  1.00  0.00            
ATOM   2714 2HG1 ILE   169     101.160 123.220  27.980  1.00  0.00            
ATOM   2715  CD  ILE   169     100.260 121.420  27.610  1.00  0.00            
ATOM   2716  HD1 ILE   169      99.680 121.630  28.530  1.00  0.00            
ATOM   2717  HD2 ILE   169      99.710 121.680  26.680  1.00  0.00            
ATOM   2718  HD3 ILE   169     100.440 120.320  27.630  1.00  0.00            
ATOM   2719  C   ILE   169     103.520 120.860  24.650  1.00  0.00            
ATOM   2720  O   ILE   169     104.690 121.020  24.990  1.00  0.00            
ATOM   2721  N   GLU   170     103.140 120.840  23.360  1.00  0.00            
ATOM   2722  HN  GLU   170     102.180 120.640  23.200  1.00  0.00            
ATOM   2723  CA  GLU   170     104.060 120.750  22.260  1.00  0.00            
ATOM   2724  HA  GLU   170     104.690 119.900  22.460  1.00  0.00            
ATOM   2725  CB  GLU   170     103.320 120.310  20.990  1.00  0.00            
ATOM   2726  HB1 GLU   170     104.090 119.970  20.270  1.00  0.00            
ATOM   2727  HB2 GLU   170     102.630 119.470  21.220  1.00  0.00            
ATOM   2728  CG  GLU   170     102.420 121.370  20.340  1.00  0.00            
ATOM   2729  HG1 GLU   170     101.640 121.790  21.020  1.00  0.00            
ATOM   2730  HG2 GLU   170     102.950 122.320  20.100  1.00  0.00            
ATOM   2731  CD  GLU   170     101.740 120.960  19.050  1.00  0.00            
ATOM   2732  OE1 GLU   170     101.310 121.950  18.380  1.00  0.00            
ATOM   2733  OE2 GLU   170     101.720 119.770  18.640  1.00  0.00            
ATOM   2734  C   GLU   170     105.030 121.830  21.930  1.00  0.00            
ATOM   2735  O   GLU   170     105.970 121.650  21.160  1.00  0.00            
ATOM   2736  N   ASP   171     104.930 123.040  22.510  1.00  0.00            
ATOM   2737  HN  ASP   171     104.140 123.430  22.980  1.00  0.00            
ATOM   2738  CA  ASP   171     105.910 124.080  22.600  1.00  0.00            
ATOM   2739  HA  ASP   171     106.300 124.040  21.600  1.00  0.00            
ATOM   2740  CB  ASP   171     105.390 125.470  23.010  1.00  0.00            
ATOM   2741  HB1 ASP   171     106.240 126.150  23.270  1.00  0.00            
ATOM   2742  HB2 ASP   171     104.830 125.960  22.190  1.00  0.00            
ATOM   2743  CG  ASP   171     104.460 125.460  24.220  1.00  0.00            
ATOM   2744  OD1 ASP   171     104.940 125.160  25.340  1.00  0.00            
ATOM   2745  OD2 ASP   171     103.260 125.790  24.030  1.00  0.00            
ATOM   2746  C   ASP   171     107.040 123.720  23.510  1.00  0.00            
ATOM   2747  O   ASP   171     108.180 124.110  23.270  1.00  0.00            
ATOM   2748  N   GLY   172     106.840 122.940  24.590  1.00  0.00            
ATOM   2749  HN  GLY   172     105.920 122.700  24.890  1.00  0.00            
ATOM   2750  CA  GLY   172     107.920 122.440  25.370  1.00  0.00            
ATOM   2751  HA1 GLY   172     107.900 121.370  25.190  1.00  0.00            
ATOM   2752  HA2 GLY   172     108.890 122.870  25.130  1.00  0.00            
ATOM   2753  C   GLY   172     107.760 122.710  26.820  1.00  0.00            
ATOM   2754  O   GLY   172     108.560 122.290  27.650  1.00  0.00            
ATOM   2755  N   SER   173     106.660 123.410  27.160  1.00  0.00            
ATOM   2756  HN  SER   173     105.990 123.610  26.450  1.00  0.00            
ATOM   2757  CA  SER   173     106.310 123.580  28.540  1.00  0.00            
ATOM   2758  HA  SER   173     107.220 123.680  29.110  1.00  0.00            
ATOM   2759  CB  SER   173     105.480 124.850  28.750  1.00  0.00            
ATOM   2760  HB1 SER   173     105.140 124.850  29.810  1.00  0.00            
ATOM   2761  HB2 SER   173     106.040 125.800  28.650  1.00  0.00            
ATOM   2762  OG  SER   173     104.310 124.870  27.950  1.00  0.00            
ATOM   2763  HG1 SER   173     104.590 124.970  27.040  1.00  0.00            
ATOM   2764  C   SER   173     105.560 122.410  29.080  1.00  0.00            
ATOM   2765  O   SER   173     105.050 121.550  28.360  1.00  0.00            
ATOM   2766  N   VAL   174     105.550 122.270  30.420  1.00  0.00            
ATOM   2767  HN  VAL   174     106.030 122.920  31.000  1.00  0.00            
ATOM   2768  CA  VAL   174     105.110 121.110  31.140  1.00  0.00            
ATOM   2769  HA  VAL   174     104.790 120.430  30.360  1.00  0.00            
ATOM   2770  CB  VAL   174     106.140 120.630  32.110  1.00  0.00            
ATOM   2771  HB  VAL   174     107.020 120.620  31.420  1.00  0.00            
ATOM   2772  CG1 VAL   174     106.410 121.520  33.340  1.00  0.00            
ATOM   2773 1HG1 VAL   174     107.310 121.270  33.930  1.00  0.00            
ATOM   2774 2HG1 VAL   174     106.370 122.580  33.020  1.00  0.00            
ATOM   2775 3HG1 VAL   174     105.620 121.330  34.090  1.00  0.00            
ATOM   2776  CG2 VAL   174     105.890 119.220  32.660  1.00  0.00            
ATOM   2777 1HG2 VAL   174     106.800 118.840  33.190  1.00  0.00            
ATOM   2778 2HG2 VAL   174     105.050 119.180  33.380  1.00  0.00            
ATOM   2779 3HG2 VAL   174     105.490 118.640  31.800  1.00  0.00            
ATOM   2780  C   VAL   174     103.880 121.550  31.860  1.00  0.00            
ATOM   2781  O   VAL   174     103.760 122.750  32.100  1.00  0.00            
ATOM   2782  N   GLN   175     102.960 120.590  32.060  1.00  0.00            
ATOM   2783  HN  GLN   175     103.180 119.660  31.770  1.00  0.00            
ATOM   2784  CA  GLN   175     101.710 120.670  32.760  1.00  0.00            
ATOM   2785  HA  GLN   175     101.560 121.690  33.090  1.00  0.00            
ATOM   2786  CB  GLN   175     100.560 120.230  31.830  1.00  0.00            
ATOM   2787  HB1 GLN   175     100.550 120.740  30.850  1.00  0.00            
ATOM   2788  HB2 GLN   175     100.780 119.160  31.660  1.00  0.00            
ATOM   2789  CG  GLN   175      99.140 120.260  32.400  1.00  0.00            
ATOM   2790  HG1 GLN   175      98.440 119.700  31.750  1.00  0.00            
ATOM   2791  HG2 GLN   175      99.010 119.670  33.330  1.00  0.00            
ATOM   2792  CD  GLN   175      98.430 121.600  32.510  1.00  0.00            
ATOM   2793  OE1 GLN   175      98.530 122.230  33.550  1.00  0.00            
ATOM   2794  NE2 GLN   175      97.770 122.120  31.430  1.00  0.00            
ATOM   2795 1HE2 GLN   175      97.710 121.490  30.660  1.00  0.00            
ATOM   2796 2HE2 GLN   175      97.420 123.050  31.370  1.00  0.00            
ATOM   2797  C   GLN   175     101.700 119.760  33.940  1.00  0.00            
ATOM   2798  O   GLN   175     102.030 118.580  33.790  1.00  0.00            
ATOM   2799  N   LEU   176     101.500 120.320  35.140  1.00  0.00            
ATOM   2800  HN  LEU   176     101.250 121.290  35.140  1.00  0.00            
ATOM   2801  CA  LEU   176     101.810 119.750  36.410  1.00  0.00            
ATOM   2802  HA  LEU   176     102.370 118.850  36.240  1.00  0.00            
ATOM   2803  CB  LEU   176     102.710 120.670  37.250  1.00  0.00            
ATOM   2804  HB1 LEU   176     102.150 121.620  37.180  1.00  0.00            
ATOM   2805  HB2 LEU   176     102.770 120.310  38.300  1.00  0.00            
ATOM   2806  CG  LEU   176     104.060 120.870  36.550  1.00  0.00            
ATOM   2807  HG  LEU   176     103.860 121.160  35.500  1.00  0.00            
ATOM   2808  CD1 LEU   176     104.810 122.040  37.220  1.00  0.00            
ATOM   2809 1HD1 LEU   176     105.910 121.950  37.100  1.00  0.00            
ATOM   2810 2HD1 LEU   176     104.450 123.040  36.890  1.00  0.00            
ATOM   2811 3HD1 LEU   176     104.610 122.050  38.310  1.00  0.00            
ATOM   2812  CD2 LEU   176     104.940 119.610  36.600  1.00  0.00            
ATOM   2813 1HD2 LEU   176     105.300 119.340  37.620  1.00  0.00            
ATOM   2814 2HD2 LEU   176     104.430 118.700  36.210  1.00  0.00            
ATOM   2815 3HD2 LEU   176     105.860 119.690  35.990  1.00  0.00            
ATOM   2816  C   LEU   176     100.540 119.470  37.150  1.00  0.00            
ATOM   2817  O   LEU   176      99.650 120.290  37.360  1.00  0.00            
ATOM   2818  N   ALA   177     100.340 118.200  37.520  1.00  0.00            
ATOM   2819  HN  ALA   177     101.020 117.520  37.240  1.00  0.00            
ATOM   2820  CA  ALA   177      99.220 117.740  38.280  1.00  0.00            
ATOM   2821  HA  ALA   177      98.710 118.600  38.700  1.00  0.00            
ATOM   2822  CB  ALA   177      98.220 116.930  37.440  1.00  0.00            
ATOM   2823  HB1 ALA   177      97.310 116.590  38.000  1.00  0.00            
ATOM   2824  HB2 ALA   177      97.940 117.520  36.540  1.00  0.00            
ATOM   2825  HB3 ALA   177      98.730 116.030  37.060  1.00  0.00            
ATOM   2826  C   ALA   177      99.680 116.990  39.480  1.00  0.00            
ATOM   2827  O   ALA   177     100.660 116.250  39.410  1.00  0.00            
ATOM   2828  N   ASP   178      98.900 117.160  40.560  1.00  0.00            
ATOM   2829  HN  ASP   178      98.060 117.700  40.520  1.00  0.00            
ATOM   2830  CA  ASP   178      99.010 116.510  41.830  1.00  0.00            
ATOM   2831  HA  ASP   178      99.850 115.830  41.740  1.00  0.00            
ATOM   2832  CB  ASP   178      99.200 117.430  43.040  1.00  0.00            
ATOM   2833  HB1 ASP   178      98.330 118.130  43.140  1.00  0.00            
ATOM   2834  HB2 ASP   178      99.190 116.880  44.010  1.00  0.00            
ATOM   2835  CG  ASP   178     100.520 118.170  42.930  1.00  0.00            
ATOM   2836  OD1 ASP   178     101.490 117.850  43.670  1.00  0.00            
ATOM   2837  OD2 ASP   178     100.610 119.080  42.050  1.00  0.00            
ATOM   2838  C   ASP   178      97.820 115.660  42.110  1.00  0.00            
ATOM   2839  O   ASP   178      96.650 116.050  42.080  1.00  0.00            
ATOM   2840  N   HIS   179      98.120 114.360  42.300  1.00  0.00            
ATOM   2841  HN  HIS   179      99.060 114.090  42.460  1.00  0.00            
ATOM   2842  CA  HIS   179      97.210 113.260  42.320  1.00  0.00            
ATOM   2843  HA  HIS   179      96.200 113.550  42.070  1.00  0.00            
ATOM   2844  CB  HIS   179      97.670 112.110  41.410  1.00  0.00            
ATOM   2845  HB1 HIS   179      98.780 112.140  41.300  1.00  0.00            
ATOM   2846  HB2 HIS   179      97.320 111.150  41.850  1.00  0.00            
ATOM   2847  ND1 HIS   179      97.580 113.160  39.170  1.00  0.00            
ATOM   2848  CG  HIS   179      97.260 112.080  39.970  1.00  0.00            
ATOM   2849  CE1 HIS   179      97.210 112.830  37.950  1.00  0.00            
ATOM   2850  HE1 HIS   179      97.310 113.470  37.070  1.00  0.00            
ATOM   2851  NE2 HIS   179      96.700 111.570  37.890  1.00  0.00            
ATOM   2852  HE2 HIS   179      96.660 110.970  37.090  1.00  0.00            
ATOM   2853  CD2 HIS   179      96.670 111.130  39.200  1.00  0.00            
ATOM   2854  HD2 HIS   179      96.410 110.130  39.540  1.00  0.00            
ATOM   2855  C   HIS   179      97.200 112.690  43.700  1.00  0.00            
ATOM   2856  O   HIS   179      98.250 112.220  44.120  1.00  0.00            
ATOM   2857  N   TYR   180      95.980 112.690  44.280  1.00  0.00            
ATOM   2858  HN  TYR   180      95.220 113.210  43.910  1.00  0.00            
ATOM   2859  CA  TYR   180      95.730 112.140  45.580  1.00  0.00            
ATOM   2860  HA  TYR   180      96.590 111.540  45.830  1.00  0.00            
ATOM   2861  CB  TYR   180      95.410 113.180  46.660  1.00  0.00            
ATOM   2862  HB1 TYR   180      94.480 113.710  46.340  1.00  0.00            
ATOM   2863  HB2 TYR   180      95.240 112.690  47.640  1.00  0.00            
ATOM   2864  CG  TYR   180      96.400 114.280  46.800  1.00  0.00            
ATOM   2865  CD1 TYR   180      97.280 114.370  47.850  1.00  0.00            
ATOM   2866  HD1 TYR   180      97.490 113.470  48.410  1.00  0.00            
ATOM   2867  CE1 TYR   180      98.020 115.520  48.000  1.00  0.00            
ATOM   2868  HE1 TYR   180      98.760 115.590  48.790  1.00  0.00            
ATOM   2869  CZ  TYR   180      97.910 116.570  47.110  1.00  0.00            
ATOM   2870  OH  TYR   180      98.700 117.720  47.290  1.00  0.00            
ATOM   2871  HH  TYR   180      99.190 117.660  48.120  1.00  0.00            
ATOM   2872  CD2 TYR   180      96.270 115.330  45.920  1.00  0.00            
ATOM   2873  HD2 TYR   180      95.560 115.280  45.110  1.00  0.00            
ATOM   2874  CE2 TYR   180      97.000 116.490  46.090  1.00  0.00            
ATOM   2875  HE2 TYR   180      96.900 117.250  45.330  1.00  0.00            
ATOM   2876  C   TYR   180      94.590 111.190  45.490  1.00  0.00            
ATOM   2877  O   TYR   180      93.600 111.420  44.790  1.00  0.00            
ATOM   2878  N   GLN   181      94.700 110.080  46.240  1.00  0.00            
ATOM   2879  HN  GLN   181      95.620 109.870  46.560  1.00  0.00            
ATOM   2880  CA  GLN   181      93.570 109.260  46.520  1.00  0.00            
ATOM   2881  HA  GLN   181      92.690 109.870  46.380  1.00  0.00            
ATOM   2882  CB  GLN   181      93.500 107.980  45.670  1.00  0.00            
ATOM   2883  HB1 GLN   181      92.640 107.300  45.880  1.00  0.00            
ATOM   2884  HB2 GLN   181      93.330 108.400  44.650  1.00  0.00            
ATOM   2885  CG  GLN   181      94.800 107.180  45.540  1.00  0.00            
ATOM   2886  HG1 GLN   181      95.710 107.780  45.310  1.00  0.00            
ATOM   2887  HG2 GLN   181      95.000 106.580  46.450  1.00  0.00            
ATOM   2888  CD  GLN   181      94.560 106.220  44.380  1.00  0.00            
ATOM   2889  OE1 GLN   181      94.320 106.640  43.250  1.00  0.00            
ATOM   2890  NE2 GLN   181      94.660 104.880  44.580  1.00  0.00            
ATOM   2891 1HE2 GLN   181      94.890 104.480  45.460  1.00  0.00            
ATOM   2892 2HE2 GLN   181      94.550 104.280  43.790  1.00  0.00            
ATOM   2893  C   GLN   181      93.490 108.780  47.930  1.00  0.00            
ATOM   2894  O   GLN   181      94.450 108.710  48.700  1.00  0.00            
ATOM   2895  N   GLN   182      92.230 108.460  48.290  1.00  0.00            
ATOM   2896  HN  GLN   182      91.430 108.550  47.700  1.00  0.00            
ATOM   2897  CA  GLN   182      91.990 107.930  49.590  1.00  0.00            
ATOM   2898  HA  GLN   182      92.920 107.720  50.110  1.00  0.00            
ATOM   2899  CB  GLN   182      91.080 108.870  50.390  1.00  0.00            
ATOM   2900  HB1 GLN   182      90.090 109.050  49.920  1.00  0.00            
ATOM   2901  HB2 GLN   182      90.760 108.450  51.370  1.00  0.00            
ATOM   2902  CG  GLN   182      91.670 110.230  50.750  1.00  0.00            
ATOM   2903  HG1 GLN   182      92.640 110.110  51.280  1.00  0.00            
ATOM   2904  HG2 GLN   182      91.790 110.770  49.780  1.00  0.00            
ATOM   2905  CD  GLN   182      90.800 111.180  51.550  1.00  0.00            
ATOM   2906  OE1 GLN   182      90.770 111.040  52.780  1.00  0.00            
ATOM   2907  NE2 GLN   182      90.020 112.030  50.830  1.00  0.00            
ATOM   2908 1HE2 GLN   182      89.930 111.810  49.860  1.00  0.00            
ATOM   2909 2HE2 GLN   182      89.410 112.660  51.310  1.00  0.00            
ATOM   2910  C   GLN   182      91.260 106.630  49.500  1.00  0.00            
ATOM   2911  O   GLN   182      90.200 106.610  48.890  1.00  0.00            
ATOM   2912  N   ASN   183      91.800 105.520  50.040  1.00  0.00            
ATOM   2913  HN  ASN   183      92.690 105.500  50.500  1.00  0.00            
ATOM   2914  CA  ASN   183      91.320 104.200  49.770  1.00  0.00            
ATOM   2915  HA  ASN   183      90.440 104.210  49.130  1.00  0.00            
ATOM   2916  CB  ASN   183      92.300 103.300  49.010  1.00  0.00            
ATOM   2917  HB1 ASN   183      93.330 103.320  49.440  1.00  0.00            
ATOM   2918  HB2 ASN   183      91.970 102.250  48.850  1.00  0.00            
ATOM   2919  CG  ASN   183      92.640 103.960  47.680  1.00  0.00            
ATOM   2920  OD1 ASN   183      93.820 104.200  47.420  1.00  0.00            
ATOM   2921  ND2 ASN   183      91.620 104.270  46.840  1.00  0.00            
ATOM   2922 1HD2 ASN   183      90.670 104.100  47.120  1.00  0.00            
ATOM   2923 2HD2 ASN   183      91.790 104.780  46.000  1.00  0.00            
ATOM   2924  C   ASN   183      91.040 103.490  51.050  1.00  0.00            
ATOM   2925  O   ASN   183      91.820 103.490  52.000  1.00  0.00            
ATOM   2926  N   THR   184      89.820 102.940  51.170  1.00  0.00            
ATOM   2927  HN  THR   184      89.150 103.120  50.460  1.00  0.00            
ATOM   2928  CA  THR   184      89.210 102.350  52.320  1.00  0.00            
ATOM   2929  HA  THR   184      89.980 102.350  53.080  1.00  0.00            
ATOM   2930  CB  THR   184      88.220 103.300  52.940  1.00  0.00            
ATOM   2931  HB  THR   184      87.680 102.670  53.680  1.00  0.00            
ATOM   2932  OG1 THR   184      87.330 103.880  52.000  1.00  0.00            
ATOM   2933  HG1 THR   184      86.600 104.210  52.520  1.00  0.00            
ATOM   2934  CG2 THR   184      88.990 104.390  53.690  1.00  0.00            
ATOM   2935 1HG2 THR   184      88.300 105.090  54.220  1.00  0.00            
ATOM   2936 2HG2 THR   184      89.590 103.970  54.530  1.00  0.00            
ATOM   2937 3HG2 THR   184      89.660 104.950  53.000  1.00  0.00            
ATOM   2938  C   THR   184      88.540 101.050  52.010  1.00  0.00            
ATOM   2939  O   THR   184      87.740 101.070  51.080  1.00  0.00            
ATOM   2940  N   PRO   185      88.780  99.930  52.630  1.00  0.00            
ATOM   2941  CD  PRO   185      89.860  99.710  53.580  1.00  0.00            
ATOM   2942  HD1 PRO   185      89.400  99.800  54.590  1.00  0.00            
ATOM   2943  HD2 PRO   185      90.720 100.400  53.490  1.00  0.00            
ATOM   2944  CA  PRO   185      88.080  98.730  52.270  1.00  0.00            
ATOM   2945  HA  PRO   185      88.080  98.630  51.190  1.00  0.00            
ATOM   2946  CB  PRO   185      88.810  97.650  53.060  1.00  0.00            
ATOM   2947  HB1 PRO   185      88.380  97.440  54.060  1.00  0.00            
ATOM   2948  HB2 PRO   185      88.920  96.700  52.490  1.00  0.00            
ATOM   2949  CG  PRO   185      90.190  98.220  53.410  1.00  0.00            
ATOM   2950  HG1 PRO   185      90.600  97.770  54.340  1.00  0.00            
ATOM   2951  HG2 PRO   185      90.890  98.070  52.560  1.00  0.00            
ATOM   2952  C   PRO   185      86.640  98.820  52.650  1.00  0.00            
ATOM   2953  O   PRO   185      86.230  99.250  53.720  1.00  0.00            
ATOM   2954  N   ILE   186      85.850  98.360  51.660  1.00  0.00            
ATOM   2955  HN  ILE   186      86.160  97.940  50.810  1.00  0.00            
ATOM   2956  CA  ILE   186      84.450  98.140  51.820  1.00  0.00            
ATOM   2957  HA  ILE   186      84.110  99.040  52.310  1.00  0.00            
ATOM   2958  CB  ILE   186      83.790  98.020  50.470  1.00  0.00            
ATOM   2959  HB  ILE   186      84.170  97.150  49.910  1.00  0.00            
ATOM   2960  CG2 ILE   186      82.290  97.750  50.640  1.00  0.00            
ATOM   2961 1HG2 ILE   186      81.740  97.390  49.740  1.00  0.00            
ATOM   2962 2HG2 ILE   186      82.030  96.900  51.300  1.00  0.00            
ATOM   2963 3HG2 ILE   186      81.740  98.630  51.010  1.00  0.00            
ATOM   2964  CG1 ILE   186      84.030  99.300  49.650  1.00  0.00            
ATOM   2965 1HG1 ILE   186      83.720 100.230  50.170  1.00  0.00            
ATOM   2966 2HG1 ILE   186      85.110  99.530  49.500  1.00  0.00            
ATOM   2967  CD  ILE   186      83.450  99.290  48.230  1.00  0.00            
ATOM   2968  HD1 ILE   186      83.750 100.240  47.730  1.00  0.00            
ATOM   2969  HD2 ILE   186      83.630  98.320  47.730  1.00  0.00            
ATOM   2970  HD3 ILE   186      82.350  99.370  48.280  1.00  0.00            
ATOM   2971  C   ILE   186      84.140  97.050  52.790  1.00  0.00            
ATOM   2972  O   ILE   186      83.230  97.180  53.600  1.00  0.00            
ATOM   2973  N   GLY   187      84.780  95.890  52.570  1.00  0.00            
ATOM   2974  HN  GLY   187      85.520  95.850  51.900  1.00  0.00            
ATOM   2975  CA  GLY   187      84.480  94.710  53.320  1.00  0.00            
ATOM   2976  HA1 GLY   187      83.410  94.710  53.470  1.00  0.00            
ATOM   2977  HA2 GLY   187      84.770  93.880  52.680  1.00  0.00            
ATOM   2978  C   GLY   187      85.050  94.630  54.690  1.00  0.00            
ATOM   2979  O   GLY   187      85.630  95.560  55.250  1.00  0.00            
ATOM   2980  N   ASP   188      84.820  93.450  55.290  1.00  0.00            
ATOM   2981  HN  ASP   188      84.350  92.760  54.750  1.00  0.00            
ATOM   2982  CA  ASP   188      85.230  93.080  56.610  1.00  0.00            
ATOM   2983  HA  ASP   188      84.660  93.800  57.180  1.00  0.00            
ATOM   2984  CB  ASP   188      84.740  91.660  56.930  1.00  0.00            
ATOM   2985  HB1 ASP   188      85.050  91.360  57.950  1.00  0.00            
ATOM   2986  HB2 ASP   188      83.640  91.570  56.820  1.00  0.00            
ATOM   2987  CG  ASP   188      85.360  90.700  55.930  1.00  0.00            
ATOM   2988  OD1 ASP   188      84.920  90.760  54.750  1.00  0.00            
ATOM   2989  OD2 ASP   188      86.170  89.790  56.270  1.00  0.00            
ATOM   2990  C   ASP   188      86.700  93.210  56.840  1.00  0.00            
ATOM   2991  O   ASP   188      87.220  93.770  57.800  1.00  0.00            
ATOM   2992  N   GLY   189      87.480  92.790  55.830  1.00  0.00            
ATOM   2993  HN  GLY   189      87.080  92.300  55.060  1.00  0.00            
ATOM   2994  CA  GLY   189      88.770  93.290  55.450  1.00  0.00            
ATOM   2995  HA1 GLY   189      89.160  92.520  54.810  1.00  0.00            
ATOM   2996  HA2 GLY   189      88.690  94.230  54.920  1.00  0.00            
ATOM   2997  C   GLY   189      89.800  93.590  56.480  1.00  0.00            
ATOM   2998  O   GLY   189      90.310  94.710  56.480  1.00  0.00            
ATOM   2999  N   PRO   190      90.170  92.770  57.420  1.00  0.00            
ATOM   3000  CD  PRO   190      89.680  91.410  57.590  1.00  0.00            
ATOM   3001  HD1 PRO   190      89.750  90.810  56.660  1.00  0.00            
ATOM   3002  HD2 PRO   190      88.630  91.410  57.980  1.00  0.00            
ATOM   3003  CA  PRO   190      91.410  93.020  58.090  1.00  0.00            
ATOM   3004  HA  PRO   190      91.530  94.030  58.460  1.00  0.00            
ATOM   3005  CB  PRO   190      91.360  92.000  59.230  1.00  0.00            
ATOM   3006  HB1 PRO   190      92.350  91.710  59.640  1.00  0.00            
ATOM   3007  HB2 PRO   190      90.700  92.400  60.020  1.00  0.00            
ATOM   3008  CG  PRO   190      90.640  90.790  58.620  1.00  0.00            
ATOM   3009  HG1 PRO   190      91.510  90.300  58.120  1.00  0.00            
ATOM   3010  HG2 PRO   190      90.250  90.220  59.490  1.00  0.00            
ATOM   3011  C   PRO   190      92.650  92.750  57.300  1.00  0.00            
ATOM   3012  O   PRO   190      92.640  91.860  56.460  1.00  0.00            
ATOM   3013  N   VAL   191      93.690  93.600  57.370  1.00  0.00            
ATOM   3014  HN  VAL   191      93.780  94.160  58.190  1.00  0.00            
ATOM   3015  CA  VAL   191      94.660  93.760  56.330  1.00  0.00            
ATOM   3016  HA  VAL   191      94.740  92.790  55.850  1.00  0.00            
ATOM   3017  CB  VAL   191      94.090  94.700  55.300  1.00  0.00            
ATOM   3018  HB  VAL   191      93.100  94.350  54.940  1.00  0.00            
ATOM   3019  CG1 VAL   191      93.870  96.110  55.870  1.00  0.00            
ATOM   3020 1HG1 VAL   191      93.340  96.700  55.100  1.00  0.00            
ATOM   3021 2HG1 VAL   191      93.230  96.050  56.770  1.00  0.00            
ATOM   3022 3HG1 VAL   191      94.830  96.640  56.050  1.00  0.00            
ATOM   3023  CG2 VAL   191      94.850  94.810  53.970  1.00  0.00            
ATOM   3024 1HG2 VAL   191      94.430  95.630  53.350  1.00  0.00            
ATOM   3025 2HG2 VAL   191      95.920  95.060  54.110  1.00  0.00            
ATOM   3026 3HG2 VAL   191      94.740  93.900  53.330  1.00  0.00            
ATOM   3027  C   VAL   191      96.000  94.170  56.820  1.00  0.00            
ATOM   3028  O   VAL   191      96.140  94.990  57.720  1.00  0.00            
ATOM   3029  N   LEU   192      97.050  93.610  56.180  1.00  0.00            
ATOM   3030  HN  LEU   192      96.910  92.750  55.700  1.00  0.00            
ATOM   3031  CA  LEU   192      98.380  94.140  56.230  1.00  0.00            
ATOM   3032  HA  LEU   192      98.630  94.360  57.260  1.00  0.00            
ATOM   3033  CB  LEU   192      99.250  93.040  55.580  1.00  0.00            
ATOM   3034  HB1 LEU   192      99.020  92.150  56.200  1.00  0.00            
ATOM   3035  HB2 LEU   192      98.850  92.820  54.570  1.00  0.00            
ATOM   3036  CG  LEU   192     100.770  93.290  55.590  1.00  0.00            
ATOM   3037  HG  LEU   192     100.980  94.320  55.240  1.00  0.00            
ATOM   3038  CD1 LEU   192     101.480  93.160  56.940  1.00  0.00            
ATOM   3039 1HD1 LEU   192     101.040  92.250  57.390  1.00  0.00            
ATOM   3040 2HD1 LEU   192     102.560  93.010  56.720  1.00  0.00            
ATOM   3041 3HD1 LEU   192     101.320  94.040  57.610  1.00  0.00            
ATOM   3042  CD2 LEU   192     101.320  92.250  54.600  1.00  0.00            
ATOM   3043 1HD2 LEU   192     100.850  92.400  53.610  1.00  0.00            
ATOM   3044 2HD2 LEU   192     102.420  92.430  54.600  1.00  0.00            
ATOM   3045 3HD2 LEU   192     101.090  91.220  54.960  1.00  0.00            
ATOM   3046  C   LEU   192      98.550  95.420  55.480  1.00  0.00            
ATOM   3047  O   LEU   192      98.480  95.420  54.260  1.00  0.00            
ATOM   3048  N   LEU   193      98.820  96.500  56.230  1.00  0.00            
ATOM   3049  HN  LEU   193      98.690  96.360  57.210  1.00  0.00            
ATOM   3050  CA  LEU   193      99.130  97.790  55.680  1.00  0.00            
ATOM   3051  HA  LEU   193      98.300  98.040  55.030  1.00  0.00            
ATOM   3052  CB  LEU   193      99.270  98.760  56.870  1.00  0.00            
ATOM   3053  HB1 LEU   193      99.810  98.340  57.740  1.00  0.00            
ATOM   3054  HB2 LEU   193      99.880  99.650  56.590  1.00  0.00            
ATOM   3055  CG  LEU   193      97.960  99.150  57.580  1.00  0.00            
ATOM   3056  HG  LEU   193      97.400  98.260  57.900  1.00  0.00            
ATOM   3057  CD1 LEU   193      98.080  99.890  58.920  1.00  0.00            
ATOM   3058 1HD1 LEU   193      97.110  99.980  59.450  1.00  0.00            
ATOM   3059 2HD1 LEU   193      98.770  99.370  59.620  1.00  0.00            
ATOM   3060 3HD1 LEU   193      98.490 100.920  58.780  1.00  0.00            
ATOM   3061  CD2 LEU   193      97.010 100.010  56.730  1.00  0.00            
ATOM   3062 1HD2 LEU   193      96.880  99.570  55.710  1.00  0.00            
ATOM   3063 2HD2 LEU   193      96.050 100.080  57.290  1.00  0.00            
ATOM   3064 3HD2 LEU   193      97.430 101.030  56.590  1.00  0.00            
ATOM   3065  C   LEU   193     100.420  97.880  54.940  1.00  0.00            
ATOM   3066  O   LEU   193     101.390  97.360  55.490  1.00  0.00            
ATOM   3067  N   PRO   194     100.590  98.480  53.810  1.00  0.00            
ATOM   3068  CD  PRO   194      99.560  99.300  53.180  1.00  0.00            
ATOM   3069  HD1 PRO   194      99.240 100.110  53.860  1.00  0.00            
ATOM   3070  HD2 PRO   194      98.700  98.740  52.760  1.00  0.00            
ATOM   3071  CA  PRO   194     101.890  98.790  53.280  1.00  0.00            
ATOM   3072  HA  PRO   194     102.430  97.870  53.150  1.00  0.00            
ATOM   3073  CB  PRO   194     101.520  99.240  51.860  1.00  0.00            
ATOM   3074  HB1 PRO   194     102.240  99.760  51.200  1.00  0.00            
ATOM   3075  HB2 PRO   194     101.190  98.350  51.290  1.00  0.00            
ATOM   3076  CG  PRO   194     100.270 100.110  52.080  1.00  0.00            
ATOM   3077  HG1 PRO   194     100.360 101.200  52.310  1.00  0.00            
ATOM   3078  HG2 PRO   194      99.650  99.960  51.170  1.00  0.00            
ATOM   3079  C   PRO   194     102.690  99.780  54.050  1.00  0.00            
ATOM   3080  O   PRO   194     102.280 100.300  55.080  1.00  0.00            
ATOM   3081  N   ASP   195     103.940 100.030  53.610  1.00  0.00            
ATOM   3082  HN  ASP   195     104.280  99.550  52.810  1.00  0.00            
ATOM   3083  CA  ASP   195     104.780 101.120  54.000  1.00  0.00            
ATOM   3084  HA  ASP   195     104.330 101.770  54.740  1.00  0.00            
ATOM   3085  CB  ASP   195     106.070 100.580  54.650  1.00  0.00            
ATOM   3086  HB1 ASP   195     105.770  99.830  55.410  1.00  0.00            
ATOM   3087  HB2 ASP   195     106.660 100.070  53.860  1.00  0.00            
ATOM   3088  CG  ASP   195     106.860 101.600  55.440  1.00  0.00            
ATOM   3089  OD1 ASP   195     106.240 102.640  55.790  1.00  0.00            
ATOM   3090  OD2 ASP   195     108.070 101.450  55.780  1.00  0.00            
ATOM   3091  C   ASP   195     105.090 101.980  52.820  1.00  0.00            
ATOM   3092  O   ASP   195     104.790 101.590  51.700  1.00  0.00            
ATOM   3093  N   ASN   196     105.760 103.110  53.130  1.00  0.00            
ATOM   3094  HN  ASN   196     106.160 103.230  54.030  1.00  0.00            
ATOM   3095  CA  ASN   196     105.980 104.120  52.140  1.00  0.00            
ATOM   3096  HA  ASN   196     105.060 104.260  51.600  1.00  0.00            
ATOM   3097  CB  ASN   196     106.400 105.440  52.820  1.00  0.00            
ATOM   3098  HB1 ASN   196     107.260 105.190  53.480  1.00  0.00            
ATOM   3099  HB2 ASN   196     106.810 106.190  52.110  1.00  0.00            
ATOM   3100  CG  ASN   196     105.320 106.060  53.690  1.00  0.00            
ATOM   3101  OD1 ASN   196     104.160 106.190  53.310  1.00  0.00            
ATOM   3102  ND2 ASN   196     105.750 106.600  54.870  1.00  0.00            
ATOM   3103 1HD2 ASN   196     106.710 106.570  55.120  1.00  0.00            
ATOM   3104 2HD2 ASN   196     105.030 106.970  55.470  1.00  0.00            
ATOM   3105  C   ASN   196     106.990 103.670  51.140  1.00  0.00            
ATOM   3106  O   ASN   196     108.040 103.180  51.550  1.00  0.00            
ATOM   3107  N   HIS   197     106.820 103.810  49.820  1.00  0.00            
ATOM   3108  HN  HIS   197     105.930 104.080  49.460  1.00  0.00            
ATOM   3109  CA  HIS   197     107.810 103.640  48.800  1.00  0.00            
ATOM   3110  HA  HIS   197     108.690 104.220  49.050  1.00  0.00            
ATOM   3111  CB  HIS   197     108.160 102.150  48.650  1.00  0.00            
ATOM   3112  HB1 HIS   197     108.750 102.040  47.720  1.00  0.00            
ATOM   3113  HB2 HIS   197     108.770 101.810  49.520  1.00  0.00            
ATOM   3114  CD2 HIS   197     106.220 100.900  47.360  1.00  0.00            
ATOM   3115  HD2 HIS   197     106.420 101.030  46.300  1.00  0.00            
ATOM   3116  CG  HIS   197     106.950 101.290  48.430  1.00  0.00            
ATOM   3117  NE2 HIS   197     105.170 100.110  47.780  1.00  0.00            
ATOM   3118  HE2 HIS   197     104.580  99.620  47.150  1.00  0.00            
ATOM   3119  ND1 HIS   197     106.320 100.670  49.480  1.00  0.00            
ATOM   3120  HD1 HIS   197     106.730 100.580  50.390  1.00  0.00            
ATOM   3121  CE1 HIS   197     105.220 100.060  49.090  1.00  0.00            
ATOM   3122  HE1 HIS   197     104.550  99.550  49.750  1.00  0.00            
ATOM   3123  C   HIS   197     107.310 104.050  47.460  1.00  0.00            
ATOM   3124  O   HIS   197     106.100 104.180  47.290  1.00  0.00            
ATOM   3125  N   TYR   198     108.240 104.220  46.500  1.00  0.00            
ATOM   3126  HN  TYR   198     109.200 104.010  46.690  1.00  0.00            
ATOM   3127  CA  TYR   198     107.860 104.700  45.210  1.00  0.00            
ATOM   3128  HA  TYR   198     106.830 105.030  45.230  1.00  0.00            
ATOM   3129  CB  TYR   198     108.520 106.020  44.780  1.00  0.00            
ATOM   3130  HB1 TYR   198     108.500 106.270  43.700  1.00  0.00            
ATOM   3131  HB2 TYR   198     107.890 106.760  45.310  1.00  0.00            
ATOM   3132  CG  TYR   198     109.940 106.130  45.250  1.00  0.00            
ATOM   3133  CD1 TYR   198     110.960 105.860  44.370  1.00  0.00            
ATOM   3134  HD1 TYR   198     110.700 105.580  43.360  1.00  0.00            
ATOM   3135  CE1 TYR   198     112.280 106.080  44.720  1.00  0.00            
ATOM   3136  HE1 TYR   198     113.080 106.000  44.010  1.00  0.00            
ATOM   3137  CZ  TYR   198     112.640 106.410  46.000  1.00  0.00            
ATOM   3138  OH  TYR   198     113.950 106.760  46.390  1.00  0.00            
ATOM   3139  HH  TYR   198     113.880 107.090  47.290  1.00  0.00            
ATOM   3140  CD2 TYR   198     110.300 106.540  46.510  1.00  0.00            
ATOM   3141  HD2 TYR   198     109.480 106.830  47.160  1.00  0.00            
ATOM   3142  CE2 TYR   198     111.610 106.700  46.870  1.00  0.00            
ATOM   3143  HE2 TYR   198     112.020 106.970  47.830  1.00  0.00            
ATOM   3144  C   TYR   198     107.980 103.610  44.200  1.00  0.00            
ATOM   3145  O   TYR   198     108.580 102.550  44.360  1.00  0.00            
ATOM   3146  N   LEU   199     107.320 103.790  43.050  1.00  0.00            
ATOM   3147  HN  LEU   199     106.870 104.670  42.930  1.00  0.00            
ATOM   3148  CA  LEU   199     107.180 102.840  41.990  1.00  0.00            
ATOM   3149  HA  LEU   199     107.980 102.110  42.060  1.00  0.00            
ATOM   3150  CB  LEU   199     105.780 102.220  42.060  1.00  0.00            
ATOM   3151  HB1 LEU   199     105.060 102.960  41.640  1.00  0.00            
ATOM   3152  HB2 LEU   199     105.740 101.310  41.420  1.00  0.00            
ATOM   3153  CG  LEU   199     105.310 101.680  43.420  1.00  0.00            
ATOM   3154  HG  LEU   199     105.730 102.270  44.260  1.00  0.00            
ATOM   3155  CD1 LEU   199     103.780 101.760  43.590  1.00  0.00            
ATOM   3156 1HD1 LEU   199     103.520 102.820  43.820  1.00  0.00            
ATOM   3157 2HD1 LEU   199     103.380 101.360  42.640  1.00  0.00            
ATOM   3158 3HD1 LEU   199     103.470 101.180  44.490  1.00  0.00            
ATOM   3159  CD2 LEU   199     105.810 100.250  43.680  1.00  0.00            
ATOM   3160 1HD2 LEU   199     105.520 100.000  44.730  1.00  0.00            
ATOM   3161 2HD2 LEU   199     105.330  99.450  43.070  1.00  0.00            
ATOM   3162 3HD2 LEU   199     106.910 100.210  43.590  1.00  0.00            
ATOM   3163  C   LEU   199     107.260 103.430  40.620  1.00  0.00            
ATOM   3164  O   LEU   199     107.120 104.630  40.420  1.00  0.00            
ATOM   3165  N   SER   200     107.600 102.620  39.600  1.00  0.00            
ATOM   3166  HN  SER   200     107.730 101.640  39.700  1.00  0.00            
ATOM   3167  CA  SER   200     107.730 103.030  38.240  1.00  0.00            
ATOM   3168  HA  SER   200     107.480 104.080  38.120  1.00  0.00            
ATOM   3169  CB  SER   200     109.150 102.780  37.690  1.00  0.00            
ATOM   3170  HB1 SER   200     109.410 101.800  38.150  1.00  0.00            
ATOM   3171  HB2 SER   200     109.170 102.710  36.580  1.00  0.00            
ATOM   3172  OG  SER   200     110.040 103.820  38.070  1.00  0.00            
ATOM   3173  HG1 SER   200     110.860 103.650  37.590  1.00  0.00            
ATOM   3174  C   SER   200     106.880 102.210  37.330  1.00  0.00            
ATOM   3175  O   SER   200     106.570 101.050  37.580  1.00  0.00            
ATOM   3176  N   THR   201     106.320 102.880  36.310  1.00  0.00            
ATOM   3177  HN  THR   201     106.430 103.870  36.240  1.00  0.00            
ATOM   3178  CA  THR   201     105.410 102.350  35.340  1.00  0.00            
ATOM   3179  HA  THR   201     105.250 101.280  35.370  1.00  0.00            
ATOM   3180  CB  THR   201     104.020 102.900  35.480  1.00  0.00            
ATOM   3181  HB  THR   201     104.140 104.000  35.370  1.00  0.00            
ATOM   3182  OG1 THR   201     103.430 102.480  36.700  1.00  0.00            
ATOM   3183  HG1 THR   201     103.790 103.030  37.400  1.00  0.00            
ATOM   3184  CG2 THR   201     103.150 102.240  34.410  1.00  0.00            
ATOM   3185 1HG2 THR   201     102.060 102.360  34.570  1.00  0.00            
ATOM   3186 2HG2 THR   201     103.310 102.640  33.380  1.00  0.00            
ATOM   3187 3HG2 THR   201     103.200 101.130  34.470  1.00  0.00            
ATOM   3188  C   THR   201     105.850 102.770  33.980  1.00  0.00            
ATOM   3189  O   THR   201     106.150 103.950  33.770  1.00  0.00            
ATOM   3190  N   GLN   202     105.880 101.910  32.950  1.00  0.00            
ATOM   3191  HN  GLN   202     105.780 100.950  33.210  1.00  0.00            
ATOM   3192  CA  GLN   202     106.120 102.350  31.610  1.00  0.00            
ATOM   3193  HA  GLN   202     106.240 103.420  31.610  1.00  0.00            
ATOM   3194  CB  GLN   202     107.480 101.930  31.040  1.00  0.00            
ATOM   3195  HB1 GLN   202     107.350 101.980  29.940  1.00  0.00            
ATOM   3196  HB2 GLN   202     108.170 102.730  31.380  1.00  0.00            
ATOM   3197  CG  GLN   202     107.970 100.530  31.400  1.00  0.00            
ATOM   3198  HG1 GLN   202     108.050 100.480  32.510  1.00  0.00            
ATOM   3199  HG2 GLN   202     107.170  99.810  31.110  1.00  0.00            
ATOM   3200  CD  GLN   202     109.260 100.310  30.620  1.00  0.00            
ATOM   3201  OE1 GLN   202     110.340 100.320  31.210  1.00  0.00            
ATOM   3202  NE2 GLN   202     109.120 100.040  29.300  1.00  0.00            
ATOM   3203 1HE2 GLN   202     108.200  99.900  28.930  1.00  0.00            
ATOM   3204 2HE2 GLN   202     109.920 100.100  28.700  1.00  0.00            
ATOM   3205  C   GLN   202     104.880 102.010  30.860  1.00  0.00            
ATOM   3206  O   GLN   202     104.520 100.870  30.590  1.00  0.00            
ATOM   3207  N   SER   203     104.030 103.010  30.550  1.00  0.00            
ATOM   3208  HN  SER   203     104.300 103.940  30.770  1.00  0.00            
ATOM   3209  CA  SER   203     102.720 102.920  29.990  1.00  0.00            
ATOM   3210  HA  SER   203     102.510 101.870  29.850  1.00  0.00            
ATOM   3211  CB  SER   203     101.640 103.590  30.850  1.00  0.00            
ATOM   3212  HB1 SER   203     101.800 103.130  31.850  1.00  0.00            
ATOM   3213  HB2 SER   203     101.890 104.660  31.040  1.00  0.00            
ATOM   3214  OG  SER   203     100.290 103.350  30.460  1.00  0.00            
ATOM   3215  HG1 SER   203      99.890 102.940  31.230  1.00  0.00            
ATOM   3216  C   SER   203     102.670 103.670  28.700  1.00  0.00            
ATOM   3217  O   SER   203     103.010 104.850  28.620  1.00  0.00            
ATOM   3218  N   ALA   204     102.390 102.970  27.580  1.00  0.00            
ATOM   3219  HN  ALA   204     102.060 102.030  27.630  1.00  0.00            
ATOM   3220  CA  ALA   204     102.490 103.440  26.240  1.00  0.00            
ATOM   3221  HA  ALA   204     102.840 104.460  26.220  1.00  0.00            
ATOM   3222  CB  ALA   204     103.460 102.540  25.460  1.00  0.00            
ATOM   3223  HB1 ALA   204     103.570 102.870  24.400  1.00  0.00            
ATOM   3224  HB2 ALA   204     104.460 102.480  25.950  1.00  0.00            
ATOM   3225  HB3 ALA   204     103.070 101.500  25.330  1.00  0.00            
ATOM   3226  C   ALA   204     101.110 103.450  25.670  1.00  0.00            
ATOM   3227  O   ALA   204     100.290 102.600  26.030  1.00  0.00            
ATOM   3228  N   LEU   205     100.830 104.390  24.760  1.00  0.00            
ATOM   3229  HN  LEU   205     101.560 104.990  24.440  1.00  0.00            
ATOM   3230  CA  LEU   205      99.620 104.380  24.010  1.00  0.00            
ATOM   3231  HA  LEU   205      98.900 103.710  24.460  1.00  0.00            
ATOM   3232  CB  LEU   205      98.830 105.700  24.030  1.00  0.00            
ATOM   3233  HB1 LEU   205      99.250 106.390  23.280  1.00  0.00            
ATOM   3234  HB2 LEU   205      97.790 105.620  23.650  1.00  0.00            
ATOM   3235  CG  LEU   205      98.760 106.490  25.350  1.00  0.00            
ATOM   3236  HG  LEU   205      99.800 106.650  25.700  1.00  0.00            
ATOM   3237  CD1 LEU   205      98.110 107.890  25.280  1.00  0.00            
ATOM   3238 1HD1 LEU   205      98.410 108.520  26.140  1.00  0.00            
ATOM   3239 2HD1 LEU   205      98.650 108.400  24.440  1.00  0.00            
ATOM   3240 3HD1 LEU   205      97.020 107.800  25.110  1.00  0.00            
ATOM   3241  CD2 LEU   205      98.050 105.670  26.440  1.00  0.00            
ATOM   3242 1HD2 LEU   205      98.200 106.160  27.420  1.00  0.00            
ATOM   3243 2HD2 LEU   205      96.990 105.490  26.180  1.00  0.00            
ATOM   3244 3HD2 LEU   205      98.510 104.660  26.460  1.00  0.00            
ATOM   3245  C   LEU   205      99.830 103.930  22.610  1.00  0.00            
ATOM   3246  O   LEU   205     100.920 104.070  22.060  1.00  0.00            
ATOM   3247  N   SER   206      98.750 103.380  22.010  1.00  0.00            
ATOM   3248  HN  SER   206      97.910 103.290  22.530  1.00  0.00            
ATOM   3249  CA  SER   206      98.740 102.850  20.680  1.00  0.00            
ATOM   3250  HA  SER   206      99.550 103.290  20.120  1.00  0.00            
ATOM   3251  CB  SER   206      98.920 101.320  20.690  1.00  0.00            
ATOM   3252  HB1 SER   206      98.830 100.790  19.710  1.00  0.00            
ATOM   3253  HB2 SER   206      99.960 101.160  21.040  1.00  0.00            
ATOM   3254  OG  SER   206      97.990 100.650  21.520  1.00  0.00            
ATOM   3255  HG1 SER   206      97.370 100.310  20.870  1.00  0.00            
ATOM   3256  C   SER   206      97.470 103.350  20.070  1.00  0.00            
ATOM   3257  O   SER   206      96.550 103.870  20.700  1.00  0.00            
ATOM   3258  N   LYS   207      97.410 103.380  18.730  1.00  0.00            
ATOM   3259  HN  LYS   207      98.230 103.080  18.240  1.00  0.00            
ATOM   3260  CA  LYS   207      96.370 103.770  17.840  1.00  0.00            
ATOM   3261  HA  LYS   207      95.540 104.140  18.420  1.00  0.00            
ATOM   3262  CB  LYS   207      96.900 104.850  16.880  1.00  0.00            
ATOM   3263  HB1 LYS   207      97.220 105.760  17.430  1.00  0.00            
ATOM   3264  HB2 LYS   207      97.740 104.470  16.260  1.00  0.00            
ATOM   3265  CG  LYS   207      95.850 105.410  15.920  1.00  0.00            
ATOM   3266  HG1 LYS   207      96.260 106.180  15.240  1.00  0.00            
ATOM   3267  HG2 LYS   207      95.520 104.580  15.260  1.00  0.00            
ATOM   3268  CD  LYS   207      94.620 106.020  16.600  1.00  0.00            
ATOM   3269  HD1 LYS   207      94.060 105.150  17.000  1.00  0.00            
ATOM   3270  HD2 LYS   207      94.890 106.570  17.520  1.00  0.00            
ATOM   3271  CE  LYS   207      93.830 106.860  15.600  1.00  0.00            
ATOM   3272  HE1 LYS   207      92.920 107.190  16.150  1.00  0.00            
ATOM   3273  HE2 LYS   207      94.470 107.610  15.080  1.00  0.00            
ATOM   3274  NZ  LYS   207      93.370 106.060  14.440  1.00  0.00            
ATOM   3275  HZ1 LYS   207      94.130 105.550  13.930  1.00  0.00            
ATOM   3276  HZ2 LYS   207      92.720 105.340  14.800  1.00  0.00            
ATOM   3277  HZ3 LYS   207      92.900 106.710  13.770  1.00  0.00            
ATOM   3278  C   LYS   207      95.770 102.610  17.110  1.00  0.00            
ATOM   3279  O   LYS   207      96.400 102.040  16.230  1.00  0.00            
ATOM   3280  N   ASP   208      94.510 102.290  17.460  1.00  0.00            
ATOM   3281  HN  ASP   208      94.040 102.700  18.240  1.00  0.00            
ATOM   3282  CA  ASP   208      93.640 101.360  16.800  1.00  0.00            
ATOM   3283  HA  ASP   208      94.100 100.410  17.020  1.00  0.00            
ATOM   3284  CB  ASP   208      92.250 101.430  17.460  1.00  0.00            
ATOM   3285  HB1 ASP   208      92.360 101.340  18.560  1.00  0.00            
ATOM   3286  HB2 ASP   208      91.650 102.300  17.120  1.00  0.00            
ATOM   3287  CG  ASP   208      91.490 100.170  17.110  1.00  0.00            
ATOM   3288  OD1 ASP   208      91.560  99.170  17.870  1.00  0.00            
ATOM   3289  OD2 ASP   208      90.790 100.190  16.060  1.00  0.00            
ATOM   3290  C   ASP   208      93.420 101.760  15.380  1.00  0.00            
ATOM   3291  O   ASP   208      93.010 102.880  15.100  1.00  0.00            
ATOM   3292  N   PRO   209      93.660 100.930  14.410  1.00  0.00            
ATOM   3293  CD  PRO   209      94.160  99.580  14.590  1.00  0.00            
ATOM   3294  HD1 PRO   209      93.400  99.030  15.180  1.00  0.00            
ATOM   3295  HD2 PRO   209      95.090  99.680  15.200  1.00  0.00            
ATOM   3296  CA  PRO   209      93.600 101.280  13.020  1.00  0.00            
ATOM   3297  HA  PRO   209      93.810 102.340  12.910  1.00  0.00            
ATOM   3298  CB  PRO   209      94.580 100.320  12.340  1.00  0.00            
ATOM   3299  HB1 PRO   209      94.390 100.220  11.250  1.00  0.00            
ATOM   3300  HB2 PRO   209      95.610 100.680  12.540  1.00  0.00            
ATOM   3301  CG  PRO   209      94.460  99.040  13.180  1.00  0.00            
ATOM   3302  HG1 PRO   209      93.670  98.310  12.890  1.00  0.00            
ATOM   3303  HG2 PRO   209      95.380  98.450  13.050  1.00  0.00            
ATOM   3304  C   PRO   209      92.240 101.120  12.440  1.00  0.00            
ATOM   3305  O   PRO   209      92.090 101.640  11.340  1.00  0.00            
ATOM   3306  N   ASN   210      91.310 100.440  13.130  1.00  0.00            
ATOM   3307  HN  ASN   210      91.420 100.040  14.040  1.00  0.00            
ATOM   3308  CA  ASN   210      90.080 100.190  12.440  1.00  0.00            
ATOM   3309  HA  ASN   210      90.160 100.610  11.450  1.00  0.00            
ATOM   3310  CB  ASN   210      89.790  98.680  12.500  1.00  0.00            
ATOM   3311  HB1 ASN   210      90.710  98.180  12.110  1.00  0.00            
ATOM   3312  HB2 ASN   210      89.660  98.340  13.550  1.00  0.00            
ATOM   3313  CG  ASN   210      88.650  98.250  11.590  1.00  0.00            
ATOM   3314  OD1 ASN   210      88.610  98.610  10.420  1.00  0.00            
ATOM   3315  ND2 ASN   210      87.670  97.390  12.000  1.00  0.00            
ATOM   3316 1HD2 ASN   210      87.670  97.120  12.960  1.00  0.00            
ATOM   3317 2HD2 ASN   210      86.990  97.010  11.370  1.00  0.00            
ATOM   3318  C   ASN   210      89.000 101.040  13.040  1.00  0.00            
ATOM   3319  O   ASN   210      88.250 101.600  12.240  1.00  0.00            
ATOM   3320  N   GLU   211      88.800 101.230  14.350  1.00  0.00            
ATOM   3321  HN  GLU   211      89.360 100.720  14.990  1.00  0.00            
ATOM   3322  CA  GLU   211      87.870 102.140  14.950  1.00  0.00            
ATOM   3323  HA  GLU   211      86.880 101.840  14.640  1.00  0.00            
ATOM   3324  CB  GLU   211      87.950 101.980  16.480  1.00  0.00            
ATOM   3325  HB1 GLU   211      87.960 100.890  16.690  1.00  0.00            
ATOM   3326  HB2 GLU   211      88.950 102.330  16.810  1.00  0.00            
ATOM   3327  CG  GLU   211      86.910 102.670  17.360  1.00  0.00            
ATOM   3328  HG1 GLU   211      86.940 102.410  18.440  1.00  0.00            
ATOM   3329  HG2 GLU   211      86.980 103.780  17.330  1.00  0.00            
ATOM   3330  CD  GLU   211      85.530 102.280  16.850  1.00  0.00            
ATOM   3331  OE1 GLU   211      85.070 101.120  17.020  1.00  0.00            
ATOM   3332  OE2 GLU   211      84.830 103.180  16.320  1.00  0.00            
ATOM   3333  C   GLU   211      87.920 103.590  14.610  1.00  0.00            
ATOM   3334  O   GLU   211      89.010 104.140  14.460  1.00  0.00            
ATOM   3335  N   LYS   212      86.790 104.300  14.480  1.00  0.00            
ATOM   3336  HN  LYS   212      85.900 103.930  14.740  1.00  0.00            
ATOM   3337  CA  LYS   212      86.730 105.700  14.180  1.00  0.00            
ATOM   3338  HA  LYS   212      87.710 106.080  13.940  1.00  0.00            
ATOM   3339  CB  LYS   212      85.880 105.950  12.930  1.00  0.00            
ATOM   3340  HB1 LYS   212      84.890 105.540  13.230  1.00  0.00            
ATOM   3341  HB2 LYS   212      85.700 107.040  12.750  1.00  0.00            
ATOM   3342  CG  LYS   212      86.190 105.150  11.660  1.00  0.00            
ATOM   3343  HG1 LYS   212      86.160 104.050  11.810  1.00  0.00            
ATOM   3344  HG2 LYS   212      85.350 105.250  10.930  1.00  0.00            
ATOM   3345  CD  LYS   212      87.400 105.700  10.900  1.00  0.00            
ATOM   3346  HD1 LYS   212      87.380 105.100   9.970  1.00  0.00            
ATOM   3347  HD2 LYS   212      87.210 106.740  10.560  1.00  0.00            
ATOM   3348  CE  LYS   212      88.800 105.430  11.460  1.00  0.00            
ATOM   3349  HE1 LYS   212      89.070 105.940  12.400  1.00  0.00            
ATOM   3350  HE2 LYS   212      88.900 104.330  11.580  1.00  0.00            
ATOM   3351  NZ  LYS   212      89.800 105.920  10.490  1.00  0.00            
ATOM   3352  HZ1 LYS   212      90.640 105.330  10.680  1.00  0.00            
ATOM   3353  HZ2 LYS   212      89.490 105.680   9.530  1.00  0.00            
ATOM   3354  HZ3 LYS   212      90.010 106.940  10.500  1.00  0.00            
ATOM   3355  C   LYS   212      86.250 106.520  15.330  1.00  0.00            
ATOM   3356  O   LYS   212      86.460 107.740  15.380  1.00  0.00            
ATOM   3357  N   ARG   213      85.560 105.920  16.320  1.00  0.00            
ATOM   3358  HN  ARG   213      85.440 104.930  16.320  1.00  0.00            
ATOM   3359  CA  ARG   213      85.180 106.640  17.490  1.00  0.00            
ATOM   3360  HA  ARG   213      84.850 107.610  17.170  1.00  0.00            
ATOM   3361  CB  ARG   213      84.090 105.860  18.260  1.00  0.00            
ATOM   3362  HB1 ARG   213      84.500 104.860  18.510  1.00  0.00            
ATOM   3363  HB2 ARG   213      83.740 106.420  19.160  1.00  0.00            
ATOM   3364  CG  ARG   213      82.830 105.620  17.420  1.00  0.00            
ATOM   3365  HG1 ARG   213      82.200 106.530  17.420  1.00  0.00            
ATOM   3366  HG2 ARG   213      83.190 105.380  16.400  1.00  0.00            
ATOM   3367  CD  ARG   213      81.890 104.530  17.930  1.00  0.00            
ATOM   3368  HD1 ARG   213      81.510 104.860  18.920  1.00  0.00            
ATOM   3369  HD2 ARG   213      81.050 104.410  17.210  1.00  0.00            
ATOM   3370  NE  ARG   213      82.490 103.170  17.860  1.00  0.00            
ATOM   3371  HE  ARG   213      83.380 103.040  17.420  1.00  0.00            
ATOM   3372  CZ  ARG   213      81.950 102.000  18.310  1.00  0.00            
ATOM   3373  NH1 ARG   213      80.790 101.920  19.030  1.00  0.00            
ATOM   3374 1HH1 ARG   213      80.350 102.780  19.280  1.00  0.00            
ATOM   3375 2HH1 ARG   213      80.390 101.070  19.380  1.00  0.00            
ATOM   3376  NH2 ARG   213      82.680 100.880  18.020  1.00  0.00            
ATOM   3377 1HH2 ARG   213      83.630 100.970  17.700  1.00  0.00            
ATOM   3378 2HH2 ARG   213      82.340  99.960  18.220  1.00  0.00            
ATOM   3379  C   ARG   213      86.330 107.000  18.360  1.00  0.00            
ATOM   3380  O   ARG   213      87.400 106.400  18.430  1.00  0.00            
ATOM   3381  N   ASP   214      86.180 108.090  19.130  1.00  0.00            
ATOM   3382  HN  ASP   214      85.380 108.680  19.010  1.00  0.00            
ATOM   3383  CA  ASP   214      87.130 108.520  20.110  1.00  0.00            
ATOM   3384  HA  ASP   214      88.030 108.750  19.540  1.00  0.00            
ATOM   3385  CB  ASP   214      86.490 109.750  20.750  1.00  0.00            
ATOM   3386  HB1 ASP   214      86.030 110.420  19.980  1.00  0.00            
ATOM   3387  HB2 ASP   214      85.720 109.490  21.510  1.00  0.00            
ATOM   3388  CG  ASP   214      87.560 110.690  21.280  1.00  0.00            
ATOM   3389  OD1 ASP   214      88.730 110.570  20.820  1.00  0.00            
ATOM   3390  OD2 ASP   214      87.280 111.690  21.990  1.00  0.00            
ATOM   3391  C   ASP   214      87.550 107.430  21.040  1.00  0.00            
ATOM   3392  O   ASP   214      86.720 106.610  21.450  1.00  0.00            
ATOM   3393  N   HIS   215      88.850 107.380  21.360  1.00  0.00            
ATOM   3394  HN  HIS   215      89.520 107.960  20.890  1.00  0.00            
ATOM   3395  CA  HIS   215      89.480 106.140  21.690  1.00  0.00            
ATOM   3396  HA  HIS   215      88.750 105.570  22.240  1.00  0.00            
ATOM   3397  CB  HIS   215      89.970 105.300  20.500  1.00  0.00            
ATOM   3398  HB1 HIS   215      90.180 104.230  20.680  1.00  0.00            
ATOM   3399  HB2 HIS   215      89.210 105.260  19.700  1.00  0.00            
ATOM   3400  ND1 HIS   215      91.330 106.870  19.150  1.00  0.00            
ATOM   3401  CG  HIS   215      91.300 105.770  19.970  1.00  0.00            
ATOM   3402  CE1 HIS   215      92.580 107.280  19.210  1.00  0.00            
ATOM   3403  HE1 HIS   215      92.930 108.180  18.710  1.00  0.00            
ATOM   3404  NE2 HIS   215      93.340 106.470  19.990  1.00  0.00            
ATOM   3405  HE2 HIS   215      94.250 106.630  20.370  1.00  0.00            
ATOM   3406  CD2 HIS   215      92.530 105.460  20.460  1.00  0.00            
ATOM   3407  HD2 HIS   215      92.830 104.670  21.140  1.00  0.00            
ATOM   3408  C   HIS   215      90.620 106.310  22.640  1.00  0.00            
ATOM   3409  O   HIS   215      91.210 107.380  22.740  1.00  0.00            
ATOM   3410  N   MET   216      91.020 105.250  23.380  1.00  0.00            
ATOM   3411  HN  MET   216      90.410 104.470  23.420  1.00  0.00            
ATOM   3412  CA  MET   216      92.320 105.060  23.960  1.00  0.00            
ATOM   3413  HA  MET   216      93.030 105.440  23.240  1.00  0.00            
ATOM   3414  CB  MET   216      92.350 105.680  25.360  1.00  0.00            
ATOM   3415  HB1 MET   216      91.770 106.630  25.360  1.00  0.00            
ATOM   3416  HB2 MET   216      91.830 105.070  26.120  1.00  0.00            
ATOM   3417  CG  MET   216      93.760 106.040  25.850  1.00  0.00            
ATOM   3418  HG1 MET   216      94.420 105.160  25.720  1.00  0.00            
ATOM   3419  HG2 MET   216      94.080 106.850  25.150  1.00  0.00            
ATOM   3420  SD  MET   216      93.870 106.710  27.530  1.00  0.00            
ATOM   3421  CE  MET   216      93.810 105.180  28.500  1.00  0.00            
ATOM   3422  HE1 MET   216      94.190 105.410  29.510  1.00  0.00            
ATOM   3423  HE2 MET   216      92.790 104.730  28.510  1.00  0.00            
ATOM   3424  HE3 MET   216      94.550 104.430  28.120  1.00  0.00            
ATOM   3425  C   MET   216      92.580 103.590  23.920  1.00  0.00            
ATOM   3426  O   MET   216      91.620 102.830  23.910  1.00  0.00            
ATOM   3427  N   VAL   217      93.860 103.230  23.730  1.00  0.00            
ATOM   3428  HN  VAL   217      94.570 103.930  23.750  1.00  0.00            
ATOM   3429  CA  VAL   217      94.350 101.880  23.780  1.00  0.00            
ATOM   3430  HA  VAL   217      93.630 101.450  24.470  1.00  0.00            
ATOM   3431  CB  VAL   217      94.400 101.150  22.470  1.00  0.00            
ATOM   3432  HB  VAL   217      95.340 101.440  21.970  1.00  0.00            
ATOM   3433  CG1 VAL   217      94.510  99.630  22.660  1.00  0.00            
ATOM   3434 1HG1 VAL   217      93.500  99.300  22.990  1.00  0.00            
ATOM   3435 2HG1 VAL   217      94.710  99.190  21.650  1.00  0.00            
ATOM   3436 3HG1 VAL   217      95.240  99.380  23.460  1.00  0.00            
ATOM   3437  CG2 VAL   217      93.240 101.440  21.510  1.00  0.00            
ATOM   3438 1HG2 VAL   217      93.200 100.770  20.630  1.00  0.00            
ATOM   3439 2HG2 VAL   217      92.250 101.340  22.000  1.00  0.00            
ATOM   3440 3HG2 VAL   217      93.410 102.510  21.240  1.00  0.00            
ATOM   3441  C   VAL   217      95.660 101.940  24.480  1.00  0.00            
ATOM   3442  O   VAL   217      96.480 102.790  24.140  1.00  0.00            
ATOM   3443  N   LEU   218      95.830 101.030  25.460  1.00  0.00            
ATOM   3444  HN  LEU   218      95.240 100.230  25.530  1.00  0.00            
ATOM   3445  CA  LEU   218      96.880 101.070  26.430  1.00  0.00            
ATOM   3446  HA  LEU   218      97.670 101.710  26.080  1.00  0.00            
ATOM   3447  CB  LEU   218      96.350 101.680  27.740  1.00  0.00            
ATOM   3448  HB1 LEU   218      95.770 102.550  27.370  1.00  0.00            
ATOM   3449  HB2 LEU   218      95.700 100.870  28.140  1.00  0.00            
ATOM   3450  CG  LEU   218      97.300 102.070  28.890  1.00  0.00            
ATOM   3451  HG  LEU   218      98.260 102.450  28.460  1.00  0.00            
ATOM   3452  CD1 LEU   218      96.700 103.160  29.780  1.00  0.00            
ATOM   3453 1HD1 LEU   218      96.320 104.040  29.210  1.00  0.00            
ATOM   3454 2HD1 LEU   218      95.910 102.730  30.430  1.00  0.00            
ATOM   3455 3HD1 LEU   218      97.590 103.370  30.410  1.00  0.00            
ATOM   3456  CD2 LEU   218      97.450 100.830  29.800  1.00  0.00            
ATOM   3457 1HD2 LEU   218      97.420  99.900  29.200  1.00  0.00            
ATOM   3458 2HD2 LEU   218      98.420 100.960  30.340  1.00  0.00            
ATOM   3459 3HD2 LEU   218      96.620 100.880  30.540  1.00  0.00            
ATOM   3460  C   LEU   218      97.560  99.760  26.630  1.00  0.00            
ATOM   3461  O   LEU   218      96.960  98.700  26.780  1.00  0.00            
ATOM   3462  N   LEU   219      98.880  99.850  26.880  1.00  0.00            
ATOM   3463  HN  LEU   219      99.250 100.770  26.880  1.00  0.00            
ATOM   3464  CA  LEU   219      99.630  98.720  27.350  1.00  0.00            
ATOM   3465  HA  LEU   219      99.030  98.100  27.990  1.00  0.00            
ATOM   3466  CB  LEU   219     100.150  97.790  26.230  1.00  0.00            
ATOM   3467  HB1 LEU   219      99.210  97.550  25.690  1.00  0.00            
ATOM   3468  HB2 LEU   219     100.800  98.370  25.540  1.00  0.00            
ATOM   3469  CG  LEU   219     100.690  96.420  26.670  1.00  0.00            
ATOM   3470  HG  LEU   219     100.170  96.210  27.630  1.00  0.00            
ATOM   3471  CD1 LEU   219     100.380  95.370  25.590  1.00  0.00            
ATOM   3472 1HD1 LEU   219     100.840  94.390  25.810  1.00  0.00            
ATOM   3473 2HD1 LEU   219      99.280  95.200  25.510  1.00  0.00            
ATOM   3474 3HD1 LEU   219     100.720  95.650  24.570  1.00  0.00            
ATOM   3475  CD2 LEU   219     102.210  96.360  26.860  1.00  0.00            
ATOM   3476 1HD2 LEU   219     102.590  95.510  27.470  1.00  0.00            
ATOM   3477 2HD2 LEU   219     102.780  96.310  25.910  1.00  0.00            
ATOM   3478 3HD2 LEU   219     102.610  97.270  27.370  1.00  0.00            
ATOM   3479  C   LEU   219     100.740  99.160  28.240  1.00  0.00            
ATOM   3480  O   LEU   219     101.440 100.120  27.930  1.00  0.00            
ATOM   3481  N   GLU   220     100.880  98.530  29.420  1.00  0.00            
ATOM   3482  HN  GLU   220     100.240  97.850  29.790  1.00  0.00            
ATOM   3483  CA  GLU   220     101.950  98.900  30.290  1.00  0.00            
ATOM   3484  HA  GLU   220     102.860  99.200  29.790  1.00  0.00            
ATOM   3485  CB  GLU   220     101.490  99.940  31.330  1.00  0.00            
ATOM   3486  HB1 GLU   220     102.330 100.310  31.940  1.00  0.00            
ATOM   3487  HB2 GLU   220     101.130 100.800  30.730  1.00  0.00            
ATOM   3488  CG  GLU   220     100.330  99.590  32.260  1.00  0.00            
ATOM   3489  HG1 GLU   220      99.440  99.290  31.670  1.00  0.00            
ATOM   3490  HG2 GLU   220     100.520  98.680  32.880  1.00  0.00            
ATOM   3491  CD  GLU   220      99.960 100.740  33.180  1.00  0.00            
ATOM   3492  OE1 GLU   220     100.060 100.610  34.430  1.00  0.00            
ATOM   3493  OE2 GLU   220      99.460 101.780  32.660  1.00  0.00            
ATOM   3494  C   GLU   220     102.560  97.750  31.000  1.00  0.00            
ATOM   3495  O   GLU   220     102.040  96.630  31.000  1.00  0.00            
ATOM   3496  N   PHE   221     103.760  97.970  31.580  1.00  0.00            
ATOM   3497  HN  PHE   221     104.240  98.820  31.380  1.00  0.00            
ATOM   3498  CA  PHE   221     104.400  97.090  32.510  1.00  0.00            
ATOM   3499  HA  PHE   221     103.680  96.430  32.970  1.00  0.00            
ATOM   3500  CB  PHE   221     105.640  96.370  31.940  1.00  0.00            
ATOM   3501  HB1 PHE   221     106.350  97.090  31.490  1.00  0.00            
ATOM   3502  HB2 PHE   221     106.180  95.920  32.800  1.00  0.00            
ATOM   3503  CG  PHE   221     105.300  95.280  30.980  1.00  0.00            
ATOM   3504  CD1 PHE   221     104.990  93.980  31.310  1.00  0.00            
ATOM   3505  HD1 PHE   221     104.890  93.740  32.360  1.00  0.00            
ATOM   3506  CE1 PHE   221     104.750  93.030  30.350  1.00  0.00            
ATOM   3507  HE1 PHE   221     104.380  92.060  30.640  1.00  0.00            
ATOM   3508  CZ  PHE   221     104.770  93.400  29.020  1.00  0.00            
ATOM   3509  HZ  PHE   221     104.570  92.720  28.200  1.00  0.00            
ATOM   3510  CD2 PHE   221     105.400  95.560  29.640  1.00  0.00            
ATOM   3511  HD2 PHE   221     105.760  96.510  29.250  1.00  0.00            
ATOM   3512  CE2 PHE   221     105.160  94.660  28.630  1.00  0.00            
ATOM   3513  HE2 PHE   221     105.190  95.010  27.610  1.00  0.00            
ATOM   3514  C   PHE   221     104.770  97.810  33.750  1.00  0.00            
ATOM   3515  O   PHE   221     105.020  99.010  33.710  1.00  0.00            
ATOM   3516  N   VAL   222     104.870  97.110  34.900  1.00  0.00            
ATOM   3517  HN  VAL   222     104.720  96.120  34.900  1.00  0.00            
ATOM   3518  CA  VAL   222     104.830  97.680  36.210  1.00  0.00            
ATOM   3519  HA  VAL   222     105.070  98.730  36.120  1.00  0.00            
ATOM   3520  CB  VAL   222     103.500  97.470  36.870  1.00  0.00            
ATOM   3521  HB  VAL   222     103.170  96.420  36.690  1.00  0.00            
ATOM   3522  CG1 VAL   222     103.600  97.810  38.360  1.00  0.00            
ATOM   3523 1HG1 VAL   222     104.330  97.250  38.990  1.00  0.00            
ATOM   3524 2HG1 VAL   222     103.860  98.870  38.550  1.00  0.00            
ATOM   3525 3HG1 VAL   222     102.710  97.450  38.930  1.00  0.00            
ATOM   3526  CG2 VAL   222     102.400  98.370  36.270  1.00  0.00            
ATOM   3527 1HG2 VAL   222     101.930  97.990  35.340  1.00  0.00            
ATOM   3528 2HG2 VAL   222     101.500  98.350  36.920  1.00  0.00            
ATOM   3529 3HG2 VAL   222     102.720  99.430  36.140  1.00  0.00            
ATOM   3530  C   VAL   222     105.980  97.120  36.970  1.00  0.00            
ATOM   3531  O   VAL   222     106.180  95.910  37.080  1.00  0.00            
ATOM   3532  N   THR   223     106.730  98.020  37.630  1.00  0.00            
ATOM   3533  HN  THR   223     106.630  98.970  37.360  1.00  0.00            
ATOM   3534  CA  THR   223     107.860  97.720  38.460  1.00  0.00            
ATOM   3535  HA  THR   223     107.670  96.820  39.030  1.00  0.00            
ATOM   3536  CB  THR   223     109.070  97.480  37.600  1.00  0.00            
ATOM   3537  HB  THR   223     108.790  96.690  36.870  1.00  0.00            
ATOM   3538  OG1 THR   223     110.110  96.810  38.290  1.00  0.00            
ATOM   3539  HG1 THR   223     110.830  96.740  37.660  1.00  0.00            
ATOM   3540  CG2 THR   223     109.630  98.780  36.990  1.00  0.00            
ATOM   3541 1HG2 THR   223     110.250  98.370  36.160  1.00  0.00            
ATOM   3542 2HG2 THR   223     108.930  99.440  36.440  1.00  0.00            
ATOM   3543 3HG2 THR   223     110.180  99.370  37.750  1.00  0.00            
ATOM   3544  C   THR   223     108.050  98.740  39.530  1.00  0.00            
ATOM   3545  O   THR   223     107.180  99.510  39.950  1.00  0.00            
ATOM   3546  N   ALA   224     109.260  98.790  40.110  1.00  0.00            
ATOM   3547  HN  ALA   224     109.910  98.070  39.870  1.00  0.00            
ATOM   3548  CA  ALA   224     109.510  99.630  41.240  1.00  0.00            
ATOM   3549  HA  ALA   224     108.700 100.340  41.350  1.00  0.00            
ATOM   3550  CB  ALA   224     109.510  98.850  42.560  1.00  0.00            
ATOM   3551  HB1 ALA   224     109.790  99.490  43.420  1.00  0.00            
ATOM   3552  HB2 ALA   224     108.550  98.310  42.670  1.00  0.00            
ATOM   3553  HB3 ALA   224     110.350  98.110  42.490  1.00  0.00            
ATOM   3554  C   ALA   224     110.740 100.450  41.070  1.00  0.00            
ATOM   3555  O   ALA   224     111.490 100.170  40.140  1.00  0.00            
ATOM   3556  N   ALA   225     110.970 101.500  41.890  1.00  0.00            
ATOM   3557  HN  ALA   225     110.400 101.640  42.690  1.00  0.00            
ATOM   3558  CA  ALA   225     112.170 102.270  41.840  1.00  0.00            
ATOM   3559  HA  ALA   225     112.930 101.620  41.420  1.00  0.00            
ATOM   3560  CB  ALA   225     111.960 103.620  41.140  1.00  0.00            
ATOM   3561  HB1 ALA   225     111.740 103.400  40.070  1.00  0.00            
ATOM   3562  HB2 ALA   225     111.100 104.190  41.560  1.00  0.00            
ATOM   3563  HB3 ALA   225     112.860 104.260  41.120  1.00  0.00            
ATOM   3564  C   ALA   225     112.480 102.570  43.260  1.00  0.00            
ATOM   3565  O   ALA   225     111.560 102.460  44.070  1.00  0.00            
ATOM   3566  N   GLY   226     113.770 102.760  43.580  1.00  0.00            
ATOM   3567  HN  GLY   226     114.480 102.650  42.890  1.00  0.00            
ATOM   3568  CA  GLY   226     114.200 103.100  44.900  1.00  0.00            
ATOM   3569  HA1 GLY   226     115.250 103.330  44.890  1.00  0.00            
ATOM   3570  HA2 GLY   226     113.560 103.910  45.220  1.00  0.00            
ATOM   3571  C   GLY   226     114.050 102.130  46.030  1.00  0.00            
ATOM   3572  O   GLY   226     114.110 102.460  47.210  1.00  0.00            
ATOM   3573  N   THR   227     114.020 100.850  45.620  1.00  0.00            
ATOM   3574  HN  THR   227     114.170 100.740  44.640  1.00  0.00            
ATOM   3575  CA  THR   227     113.740  99.740  46.490  1.00  0.00            
ATOM   3576  HA  THR   227     112.820 100.020  46.970  1.00  0.00            
ATOM   3577  CB  THR   227     113.640  98.510  45.640  1.00  0.00            
ATOM   3578  HB  THR   227     113.500  97.640  46.310  1.00  0.00            
ATOM   3579  OG1 THR   227     114.790  98.330  44.830  1.00  0.00            
ATOM   3580  HG1 THR   227     115.160  97.480  45.090  1.00  0.00            
ATOM   3581  CG2 THR   227     112.430  98.480  44.680  1.00  0.00            
ATOM   3582 1HG2 THR   227     112.430  97.600  44.010  1.00  0.00            
ATOM   3583 2HG2 THR   227     111.460  98.570  45.210  1.00  0.00            
ATOM   3584 3HG2 THR   227     112.670  99.320  43.990  1.00  0.00            
ATOM   3585  C   THR   227     114.710  99.550  47.600  1.00  0.00            
ATOM   3586  O   THR   227     115.920  99.620  47.360  1.00  0.00            
ATOM   3587  N   LEU   228     114.170  99.270  48.800  1.00  0.00            
ATOM   3588  HN  LEU   228     113.170  99.290  48.790  1.00  0.00            
ATOM   3589  CA  LEU   228     114.800  99.180  50.070  1.00  0.00            
ATOM   3590  HA  LEU   228     115.770  98.730  49.900  1.00  0.00            
ATOM   3591  CB  LEU   228     114.790 100.570  50.720  1.00  0.00            
ATOM   3592  HB1 LEU   228     115.230 101.300  50.010  1.00  0.00            
ATOM   3593  HB2 LEU   228     113.750 100.880  50.960  1.00  0.00            
ATOM   3594  CG  LEU   228     115.620 100.660  52.010  1.00  0.00            
ATOM   3595  HG  LEU   228     115.380  99.780  52.650  1.00  0.00            
ATOM   3596  CD1 LEU   228     117.120 100.580  51.680  1.00  0.00            
ATOM   3597 1HD1 LEU   228     117.780 100.560  52.580  1.00  0.00            
ATOM   3598 2HD1 LEU   228     117.310  99.720  51.000  1.00  0.00            
ATOM   3599 3HD1 LEU   228     117.360 101.430  51.000  1.00  0.00            
ATOM   3600  CD2 LEU   228     115.370 101.980  52.760  1.00  0.00            
ATOM   3601 1HD2 LEU   228     116.160 102.170  53.520  1.00  0.00            
ATOM   3602 2HD2 LEU   228     115.310 102.850  52.070  1.00  0.00            
ATOM   3603 3HD2 LEU   228     114.320 101.930  53.110  1.00  0.00            
ATOM   3604  C   LEU   228     114.040  98.220  50.920  1.00  0.00            
ATOM   3605  O   LEU   228     112.810  98.300  50.940  1.00  0.00            
ATOM   3606  N   GLY   229     114.740  97.360  51.680  1.00  0.00            
ATOM   3607  HN  GLY   229     115.730  97.270  51.590  1.00  0.00            
ATOM   3608  CA  GLY   229     114.040  96.380  52.460  1.00  0.00            
ATOM   3609  HA1 GLY   229     113.100  96.750  52.840  1.00  0.00            
ATOM   3610  HA2 GLY   229     114.090  95.450  51.920  1.00  0.00            
ATOM   3611  C   GLY   229     114.940  96.210  53.640  1.00  0.00            
ATOM   3612  O   GLY   229     115.480  95.160  53.970  1.00  0.00            
ATOM   3613  N   MET   230     115.140  97.320  54.380  1.00  0.00            
ATOM   3614  HN  MET   230     114.620  98.130  54.110  1.00  0.00            
ATOM   3615  CA  MET   230     116.200  97.500  55.330  1.00  0.00            
ATOM   3616  HA  MET   230     116.910  96.690  55.330  1.00  0.00            
ATOM   3617  CB  MET   230     116.820  98.880  55.050  1.00  0.00            
ATOM   3618  HB1 MET   230     116.860  99.020  53.950  1.00  0.00            
ATOM   3619  HB2 MET   230     116.130  99.680  55.380  1.00  0.00            
ATOM   3620  CG  MET   230     118.230  99.190  55.560  1.00  0.00            
ATOM   3621  HG1 MET   230     118.220  99.180  56.670  1.00  0.00            
ATOM   3622  HG2 MET   230     119.040  98.470  55.350  1.00  0.00            
ATOM   3623  SD  MET   230     118.890 100.810  55.050  1.00  0.00            
ATOM   3624  CE  MET   230     120.520 100.680  55.850  1.00  0.00            
ATOM   3625  HE1 MET   230     120.470 100.730  56.960  1.00  0.00            
ATOM   3626  HE2 MET   230     121.030  99.730  55.570  1.00  0.00            
ATOM   3627  HE3 MET   230     121.190 101.510  55.540  1.00  0.00            
ATOM   3628  C   MET   230     115.600  97.680  56.690  1.00  0.00            
ATOM   3629  O   MET   230     116.320  97.720  57.690  1.00  0.00            
ATOM   3630  N   ASP   231     114.270  97.790  56.770  1.00  0.00            
ATOM   3631  HN  ASP   231     113.700  97.700  55.960  1.00  0.00            
ATOM   3632  CA  ASP   231     113.590  97.800  58.030  1.00  0.00            
ATOM   3633  HA  ASP   231     114.110  98.330  58.820  1.00  0.00            
ATOM   3634  CB  ASP   231     112.170  98.400  58.090  1.00  0.00            
ATOM   3635  HB1 ASP   231     111.480  97.830  57.420  1.00  0.00            
ATOM   3636  HB2 ASP   231     111.790  98.340  59.130  1.00  0.00            
ATOM   3637  CG  ASP   231     112.300  99.830  57.600  1.00  0.00            
ATOM   3638  OD1 ASP   231     112.900 100.700  58.290  1.00  0.00            
ATOM   3639  OD2 ASP   231     111.650 100.140  56.560  1.00  0.00            
ATOM   3640  C   ASP   231     113.470  96.450  58.640  1.00  0.00            
ATOM   3641  O   ASP   231     112.890  95.570  58.010  1.00  0.00            
ATOM   3642  N   GLU   232     114.070  96.200  59.820  1.00  0.00            
ATOM   3643  HN  GLU   232     114.490  96.840  60.460  1.00  0.00            
ATOM   3644  CA  GLU   232     114.160  94.940  60.490  1.00  0.00            
ATOM   3645  HA  GLU   232     113.240  94.420  60.240  1.00  0.00            
ATOM   3646  CB  GLU   232     115.360  94.060  60.120  1.00  0.00            
ATOM   3647  HB1 GLU   232     116.300  94.540  60.480  1.00  0.00            
ATOM   3648  HB2 GLU   232     115.300  93.070  60.610  1.00  0.00            
ATOM   3649  CG  GLU   232     115.430  93.830  58.610  1.00  0.00            
ATOM   3650  HG1 GLU   232     114.490  93.300  58.330  1.00  0.00            
ATOM   3651  HG2 GLU   232     115.670  94.710  57.980  1.00  0.00            
ATOM   3652  CD  GLU   232     116.490  92.810  58.220  1.00  0.00            
ATOM   3653  OE1 GLU   232     116.180  91.940  57.360  1.00  0.00            
ATOM   3654  OE2 GLU   232     117.640  92.870  58.730  1.00  0.00            
ATOM   3655  C   GLU   232     114.160  95.170  61.970  1.00  0.00            
ATOM   3656  O   GLU   232     114.860  95.990  62.550  1.00  0.00            
ATOM   3657  N   LEU   233     113.350  94.320  62.640  1.00  0.00            
ATOM   3658  HN  LEU   233     112.750  93.730  62.100  1.00  0.00            
ATOM   3659  CA  LEU   233     113.130  94.370  64.050  1.00  0.00            
ATOM   3660  HA  LEU   233     113.980  94.780  64.570  1.00  0.00            
ATOM   3661  CB  LEU   233     111.860  95.170  64.350  1.00  0.00            
ATOM   3662  HB1 LEU   233     111.690  95.800  63.450  1.00  0.00            
ATOM   3663  HB2 LEU   233     110.940  94.540  64.360  1.00  0.00            
ATOM   3664  CG  LEU   233     111.850  96.100  65.580  1.00  0.00            
ATOM   3665  HG  LEU   233     110.980  96.770  65.420  1.00  0.00            
ATOM   3666  CD1 LEU   233     111.560  95.420  66.920  1.00  0.00            
ATOM   3667 1HD1 LEU   233     111.480  96.180  67.730  1.00  0.00            
ATOM   3668 2HD1 LEU   233     110.610  94.860  66.810  1.00  0.00            
ATOM   3669 3HD1 LEU   233     112.280  94.620  67.180  1.00  0.00            
ATOM   3670  CD2 LEU   233     113.090  97.010  65.640  1.00  0.00            
ATOM   3671 1HD2 LEU   233     112.960  97.810  66.400  1.00  0.00            
ATOM   3672 2HD2 LEU   233     114.010  96.410  65.840  1.00  0.00            
ATOM   3673 3HD2 LEU   233     113.200  97.510  64.650  1.00  0.00            
ATOM   3674  C   LEU   233     113.000  92.990  64.610  1.00  0.00            
ATOM   3675  O   LEU   233     113.360  92.730  65.760  1.00  0.00            
ATOM   3676  N   TYR   234     112.640  92.010  63.770  1.00  0.00            
ATOM   3677  HN  TYR   234     112.430  92.370  62.870  1.00  0.00            
ATOM   3678  CA  TYR   234     112.520  90.620  64.100  1.00  0.00            
ATOM   3679  HA  TYR   234     112.070  90.620  65.080  1.00  0.00            
ATOM   3680  CB  TYR   234     111.640  89.950  63.030  1.00  0.00            
ATOM   3681  HB1 TYR   234     110.720  90.560  62.930  1.00  0.00            
ATOM   3682  HB2 TYR   234     112.020  89.740  62.010  1.00  0.00            
ATOM   3683  CG  TYR   234     111.040  88.680  63.550  1.00  0.00            
ATOM   3684  CD1 TYR   234     111.660  87.500  63.220  1.00  0.00            
ATOM   3685  HD1 TYR   234     112.580  87.440  62.660  1.00  0.00            
ATOM   3686  CE1 TYR   234     111.190  86.350  63.810  1.00  0.00            
ATOM   3687  HE1 TYR   234     111.700  85.400  63.660  1.00  0.00            
ATOM   3688  CZ  TYR   234     110.060  86.350  64.590  1.00  0.00            
ATOM   3689  OH  TYR   234     109.620  85.110  65.100  1.00  0.00            
ATOM   3690  HH  TYR   234     108.880  85.370  65.650  1.00  0.00            
ATOM   3691  CD2 TYR   234     109.940  88.710  64.370  1.00  0.00            
ATOM   3692  HD2 TYR   234     109.510  89.670  64.640  1.00  0.00            
ATOM   3693  CE2 TYR   234     109.440  87.540  64.890  1.00  0.00            
ATOM   3694  HE2 TYR   234     108.600  87.560  65.570  1.00  0.00            
ATOM   3695  C   TYR   234     113.810  89.860  64.140  1.00  0.00            
ATOM   3696  O   TYR   234     114.500  89.640  63.140  1.00  0.00            
ATOM   3697  N   LYS   235     114.230  89.360  65.310  1.00  0.00            
ATOM   3698  HN  LYS   235     113.690  89.370  66.150  1.00  0.00            
ATOM   3699  CA  LYS   235     115.550  88.850  65.500  1.00  0.00            
ATOM   3700  HA  LYS   235     115.810  88.370  64.570  1.00  0.00            
ATOM   3701  CB  LYS   235     116.610  89.930  65.810  1.00  0.00            
ATOM   3702  HB1 LYS   235     116.490  90.690  65.010  1.00  0.00            
ATOM   3703  HB2 LYS   235     116.490  90.480  66.760  1.00  0.00            
ATOM   3704  CG  LYS   235     118.060  89.510  65.560  1.00  0.00            
ATOM   3705  HG1 LYS   235     118.400  88.840  66.380  1.00  0.00            
ATOM   3706  HG2 LYS   235     117.980  88.960  64.600  1.00  0.00            
ATOM   3707  CD  LYS   235     118.950  90.750  65.680  1.00  0.00            
ATOM   3708  HD1 LYS   235     118.620  91.620  65.060  1.00  0.00            
ATOM   3709  HD2 LYS   235     119.000  91.110  66.730  1.00  0.00            
ATOM   3710  CE  LYS   235     120.420  90.500  65.310  1.00  0.00            
ATOM   3711  HE1 LYS   235     120.850  89.600  65.790  1.00  0.00            
ATOM   3712  HE2 LYS   235     120.500  90.410  64.210  1.00  0.00            
ATOM   3713  NZ  LYS   235     121.340  91.620  65.600  1.00  0.00            
ATOM   3714  HZ1 LYS   235     122.260  91.630  65.120  1.00  0.00            
ATOM   3715  HZ2 LYS   235     120.840  92.480  65.320  1.00  0.00            
ATOM   3716  HZ3 LYS   235     121.490  91.790  66.620  1.00  0.00            
ATOM   3717  C   LYS   235     115.610  87.830  66.580  1.00  0.00            
ATOM   3718  O   LYS   235     116.600  87.160  66.850  1.00  0.00            
ATOM   3719  N   SER   236     114.500  87.610  67.310  1.00  0.00            
ATOM   3720  HN  SER   236     113.680  88.160  67.110  1.00  0.00            
ATOM   3721  CA  SER   236     114.440  86.750  68.450  1.00  0.00            
ATOM   3722  HA  SER   236     115.010  85.840  68.290  1.00  0.00            
ATOM   3723  CB  SER   236     114.960  87.410  69.730  1.00  0.00            
ATOM   3724  HB1 SER   236     115.940  87.880  69.530  1.00  0.00            
ATOM   3725  HB2 SER   236     114.340  88.300  69.980  1.00  0.00            
ATOM   3726  OG  SER   236     115.310  86.610  70.850  1.00  0.00            
ATOM   3727  HG1 SER   236     115.910  87.190  71.320  1.00  0.00            
ATOM   3728  C   SER   236     113.050  86.300  68.780  1.00  0.00            
ATOM   3729  O   SER   236     112.330  86.820  69.630  1.00  0.00            
ATOM   3730  N   GLY   237     112.650  85.170  68.180  1.00  0.00            
ATOM   3731  HN  GLY   237     113.170  84.850  67.390  1.00  0.00            
ATOM   3732  CA  GLY   237     111.380  84.560  68.450  1.00  0.00            
ATOM   3733  HA1 GLY   237     110.880  84.900  69.340  1.00  0.00            
ATOM   3734  HA2 GLY   237     110.810  84.730  67.550  1.00  0.00            
ATOM   3735  C   GLY   237     111.480  83.090  68.660  1.00  0.00            
ATOM   3736  O   GLY   237     110.450  82.450  68.880  1.00  0.00            
ATOM   3737  N   ILE   238     112.710  82.540  68.630  1.00  0.00            
ATOM   3738  HN  ILE   238     113.460  83.120  68.320  1.00  0.00            
ATOM   3739  CA  ILE   238     113.060  81.160  68.780  1.00  0.00            
ATOM   3740  HA  ILE   238     112.430  80.640  68.070  1.00  0.00            
ATOM   3741  CB  ILE   238     114.450  80.980  68.240  1.00  0.00            
ATOM   3742  HB  ILE   238     114.460  81.580  67.310  1.00  0.00            
ATOM   3743  CG2 ILE   238     115.540  81.500  69.200  1.00  0.00            
ATOM   3744 1HG2 ILE   238     116.480  81.590  68.610  1.00  0.00            
ATOM   3745 2HG2 ILE   238     115.190  82.480  69.590  1.00  0.00            
ATOM   3746 3HG2 ILE   238     115.650  80.920  70.130  1.00  0.00            
ATOM   3747  CG1 ILE   238     114.720  79.500  67.920  1.00  0.00            
ATOM   3748 1HG1 ILE   238     114.400  78.820  68.740  1.00  0.00            
ATOM   3749 2HG1 ILE   238     114.000  79.370  67.080  1.00  0.00            
ATOM   3750  CD  ILE   238     116.120  79.290  67.360  1.00  0.00            
ATOM   3751  HD1 ILE   238     116.810  79.390  68.220  1.00  0.00            
ATOM   3752  HD2 ILE   238     116.400  78.310  66.910  1.00  0.00            
ATOM   3753  HD3 ILE   238     116.320  80.040  66.560  1.00  0.00            
ATOM   3754  C   ILE   238     112.760  80.580  70.110  1.00  0.00            
ATOM   3755  O   ILE   238     112.280  79.450  70.160  1.00  0.00            
ATOM   3756  N   ARG   239     112.990  81.280  71.240  1.00  0.00            
ATOM   3757  HN  ARG   239     113.480  82.150  71.180  1.00  0.00            
ATOM   3758  CA  ARG   239     112.840  80.910  72.610  1.00  0.00            
ATOM   3759  HA  ARG   239     113.300  81.600  73.310  1.00  0.00            
ATOM   3760  CB  ARG   239     111.380  81.100  73.050  1.00  0.00            
ATOM   3761  HB1 ARG   239     110.660  80.340  72.660  1.00  0.00            
ATOM   3762  HB2 ARG   239     111.270  80.950  74.140  1.00  0.00            
ATOM   3763  CG  ARG   239     110.830  82.470  72.650  1.00  0.00            
ATOM   3764  HG1 ARG   239     111.370  83.250  73.230  1.00  0.00            
ATOM   3765  HG2 ARG   239     111.070  82.670  71.590  1.00  0.00            
ATOM   3766  CD  ARG   239     109.330  82.770  72.790  1.00  0.00            
ATOM   3767  HD1 ARG   239     108.710  82.170  72.090  1.00  0.00            
ATOM   3768  HD2 ARG   239     108.980  82.560  73.820  1.00  0.00            
ATOM   3769  NE  ARG   239     109.200  84.240  72.540  1.00  0.00            
ATOM   3770  HE  ARG   239     110.020  84.780  72.330  1.00  0.00            
ATOM   3771  CZ  ARG   239     107.990  84.790  72.250  1.00  0.00            
ATOM   3772  NH1 ARG   239     107.950  86.100  71.860  1.00  0.00            
ATOM   3773 1HH1 ARG   239     108.720  86.630  71.490  1.00  0.00            
ATOM   3774 2HH1 ARG   239     107.050  86.470  71.630  1.00  0.00            
ATOM   3775  NH2 ARG   239     106.810  84.150  72.500  1.00  0.00            
ATOM   3776 1HH2 ARG   239     106.850  83.280  72.990  1.00  0.00            
ATOM   3777 2HH2 ARG   239     105.980  84.530  72.100  1.00  0.00            
ATOM   3778  C   ARG   239     113.510  79.620  72.930  1.00  0.00            
ATOM   3779  O   ARG   239     114.560  79.260  72.400  1.00  0.00            
ATOM   3780  N   GLY   240     112.930  78.810  73.830  1.00  0.00            
ATOM   3781  HN  GLY   240     112.040  79.140  74.160  1.00  0.00            
ATOM   3782  CA  GLY   240     113.260  77.470  74.200  1.00  0.00            
ATOM   3783  HA1 GLY   240     112.500  76.750  73.940  1.00  0.00            
ATOM   3784  HA2 GLY   240     114.220  77.370  73.700  1.00  0.00            
ATOM   3785  C   GLY   240     113.540  77.110  75.620  1.00  0.00            
ATOM   3786  O   GLY   240     113.120  77.900  76.470  1.00  0.00            
ATOM   3787  N   GLY   241     114.090  75.910  75.870  1.00  0.00            
ATOM   3788  HN  GLY   241     114.330  75.340  75.090  1.00  0.00            
ATOM   3789  CA  GLY   241     114.410  75.350  77.150  1.00  0.00            
ATOM   3790  HA1 GLY   241     115.420  74.970  77.160  1.00  0.00            
ATOM   3791  HA2 GLY   241     114.150  75.950  78.010  1.00  0.00            
ATOM   3792  C   GLY   241     113.460  74.200  77.320  1.00  0.00            
ATOM   3793  O   GLY   241     112.710  73.870  76.400  1.00  0.00            
ATOM   3794  N   SER   242     113.450  73.640  78.540  1.00  0.00            
ATOM   3795  HN  SER   242     114.050  74.050  79.230  1.00  0.00            
ATOM   3796  CA  SER   242     112.790  72.420  78.880  1.00  0.00            
ATOM   3797  HA  SER   242     111.770  72.460  78.550  1.00  0.00            
ATOM   3798  CB  SER   242     113.480  71.120  78.420  1.00  0.00            
ATOM   3799  HB1 SER   242     114.570  71.290  78.310  1.00  0.00            
ATOM   3800  HB2 SER   242     113.370  70.300  79.170  1.00  0.00            
ATOM   3801  OG  SER   242     112.890  70.720  77.190  1.00  0.00            
ATOM   3802  HG1 SER   242     113.610  70.410  76.640  1.00  0.00            
ATOM   3803  C   SER   242     112.770  72.290  80.370  1.00  0.00            
ATOM   3804  O   SER   242     113.680  72.830  80.990  1.00  0.00            
ATOM   3805  N   GLY   243     111.780  71.520  80.860  1.00  0.00            
ATOM   3806  HN  GLY   243     111.130  71.100  80.230  1.00  0.00            
ATOM   3807  CA  GLY   243     111.600  71.380  82.270  1.00  0.00            
ATOM   3808  HA1 GLY   243     112.080  72.180  82.810  1.00  0.00            
ATOM   3809  HA2 GLY   243     110.540  71.350  82.470  1.00  0.00            
ATOM   3810  C   GLY   243     112.200  70.160  82.880  1.00  0.00            
ATOM   3811  O   GLY   243     113.390  69.930  82.680  1.00  0.00            
ATOM   3812  N   GLY   244     111.430  69.450  83.720  1.00  0.00            
ATOM   3813  HN  GLY   244     110.550  69.870  83.950  1.00  0.00            
ATOM   3814  CA  GLY   244     111.950  68.400  84.530  1.00  0.00            
ATOM   3815  HA1 GLY   244     111.990  67.590  83.820  1.00  0.00            
ATOM   3816  HA2 GLY   244     112.880  68.730  84.990  1.00  0.00            
ATOM   3817  C   GLY   244     111.100  68.180  85.730  1.00  0.00            
ATOM   3818  O   GLY   244     109.990  68.710  85.750  1.00  0.00            
ATOM   3819  N   SER   245     111.580  67.450  86.750  1.00  0.00            
ATOM   3820  HN  SER   245     112.490  67.050  86.640  1.00  0.00            
ATOM   3821  CA  SER   245     110.850  67.040  87.910  1.00  0.00            
ATOM   3822  HA  SER   245     110.300  67.920  88.210  1.00  0.00            
ATOM   3823  CB  SER   245     109.960  65.800  87.760  1.00  0.00            
ATOM   3824  HB1 SER   245     109.300  66.110  86.920  1.00  0.00            
ATOM   3825  HB2 SER   245     110.480  64.930  87.290  1.00  0.00            
ATOM   3826  OG  SER   245     109.270  65.410  88.940  1.00  0.00            
ATOM   3827  HG1 SER   245     109.090  64.490  88.730  1.00  0.00            
ATOM   3828  C   SER   245     111.770  66.870  89.070  1.00  0.00            
ATOM   3829  O   SER   245     112.690  66.060  88.940  1.00  0.00            
ATOM   3830  N   GLY   246     111.480  67.510  90.220  1.00  0.00            
ATOM   3831  HN  GLY   246     110.680  68.100  90.290  1.00  0.00            
ATOM   3832  CA  GLY   246     112.310  67.400  91.380  1.00  0.00            
ATOM   3833  HA1 GLY   246     113.000  66.590  91.250  1.00  0.00            
ATOM   3834  HA2 GLY   246     112.650  68.430  91.390  1.00  0.00            
ATOM   3835  C   GLY   246     111.670  67.050  92.680  1.00  0.00            
ATOM   3836  O   GLY   246     112.380  66.810  93.650  1.00  0.00            
ATOM   3837  N   GLY   247     110.340  66.850  92.710  1.00  0.00            
ATOM   3838  HN  GLY   247     109.880  66.960  91.830  1.00  0.00            
ATOM   3839  CA  GLY   247     109.510  66.490  93.820  1.00  0.00            
ATOM   3840  HA1 GLY   247     109.560  67.220  94.620  1.00  0.00            
ATOM   3841  HA2 GLY   247     108.540  66.530  93.360  1.00  0.00            
ATOM   3842  C   GLY   247     109.640  65.110  94.380  1.00  0.00            
ATOM   3843  O   GLY   247     110.450  64.280  93.970  1.00  0.00            
ATOM   3844  N   SER   248     108.800  64.730  95.350  1.00  0.00            
ATOM   3845  HN  SER   248     108.200  65.470  95.650  1.00  0.00            
ATOM   3846  CA  SER   248     108.830  63.540  96.140  1.00  0.00            
ATOM   3847  HA  SER   248     109.560  62.810  95.820  1.00  0.00            
ATOM   3848  CB  SER   248     109.130  63.960  97.590  1.00  0.00            
ATOM   3849  HB1 SER   248     110.150  64.390  97.530  1.00  0.00            
ATOM   3850  HB2 SER   248     108.410  64.730  97.940  1.00  0.00            
ATOM   3851  OG  SER   248     109.280  62.970  98.590  1.00  0.00            
ATOM   3852  HG1 SER   248     109.190  63.430  99.430  1.00  0.00            
ATOM   3853  C   SER   248     107.460  62.960  96.150  1.00  0.00            
ATOM   3854  O   SER   248     106.510  63.730  96.020  1.00  0.00            
ATOM   3855  N   GLY   249     107.260  61.630  96.260  1.00  0.00            
ATOM   3856  HN  GLY   249     108.050  61.020  96.180  1.00  0.00            
ATOM   3857  CA  GLY   249     105.980  61.070  96.550  1.00  0.00            
ATOM   3858  HA1 GLY   249     105.310  61.170  95.700  1.00  0.00            
ATOM   3859  HA2 GLY   249     106.070  60.000  96.640  1.00  0.00            
ATOM   3860  C   GLY   249     105.240  61.520  97.760  1.00  0.00            
ATOM   3861  O   GLY   249     105.780  62.250  98.590  1.00  0.00            
ATOM   3862  N   GLY   250     104.010  61.040  98.000  1.00  0.00            
ATOM   3863  HN  GLY   250     103.620  60.370  97.370  1.00  0.00            
ATOM   3864  CA  GLY   250     103.140  61.350  99.100  1.00  0.00            
ATOM   3865  HA1 GLY   250     103.200  60.500  99.750  1.00  0.00            
ATOM   3866  HA2 GLY   250     103.400  62.260  99.620  1.00  0.00            
ATOM   3867  C   GLY   250     101.700  61.510  98.770  1.00  0.00            
ATOM   3868  O   GLY   250     100.850  61.880  99.580  1.00  0.00            
ATOM   3869  N   SER   251     101.340  61.420  97.470  1.00  0.00            
ATOM   3870  HN  SER   251     102.040  61.250  96.790  1.00  0.00            
ATOM   3871  CA  SER   251     100.000  61.620  97.010  1.00  0.00            
ATOM   3872  HA  SER   251      99.640  62.560  97.390  1.00  0.00            
ATOM   3873  CB  SER   251      99.870  61.590  95.480  1.00  0.00            
ATOM   3874  HB1 SER   251     100.630  62.340  95.170  1.00  0.00            
ATOM   3875  HB2 SER   251     100.060  60.590  95.040  1.00  0.00            
ATOM   3876  OG  SER   251      98.550  61.940  95.090  1.00  0.00            
ATOM   3877  HG1 SER   251      98.510  61.880  94.140  1.00  0.00            
ATOM   3878  C   SER   251      99.080  60.580  97.570  1.00  0.00            
ATOM   3879  O   SER   251      99.500  59.430  97.680  1.00  0.00            
ATOM   3880  N   GLY   252      97.800  60.880  97.850  1.00  0.00            
ATOM   3881  HN  GLY   252      97.480  61.800  97.640  1.00  0.00            
ATOM   3882  CA  GLY   252      96.780  59.940  98.180  1.00  0.00            
ATOM   3883  HA1 GLY   252      96.730  59.150  97.440  1.00  0.00            
ATOM   3884  HA2 GLY   252      96.830  59.590  99.200  1.00  0.00            
ATOM   3885  C   GLY   252      95.570  60.790  98.030  1.00  0.00            
ATOM   3886  O   GLY   252      95.250  61.560  98.940  1.00  0.00            
ATOM   3887  N   GLY   253      94.850  60.580  96.920  1.00  0.00            
ATOM   3888  HN  GLY   253      95.130  59.850  96.300  1.00  0.00            
ATOM   3889  CA  GLY   253      93.540  61.130  96.790  1.00  0.00            
ATOM   3890  HA1 GLY   253      93.470  62.040  97.370  1.00  0.00            
ATOM   3891  HA2 GLY   253      93.270  61.310  95.760  1.00  0.00            
ATOM   3892  C   GLY   253      92.490  60.250  97.380  1.00  0.00            
ATOM   3893  O   GLY   253      92.790  59.200  97.940  1.00  0.00            
ATOM   3894  N   SER   254      91.200  60.600  97.220  1.00  0.00            
ATOM   3895  HN  SER   254      90.960  61.480  96.820  1.00  0.00            
ATOM   3896  CA  SER   254      90.130  59.780  97.720  1.00  0.00            
ATOM   3897  HA  SER   254      90.480  58.760  97.730  1.00  0.00            
ATOM   3898  CB  SER   254      89.630  60.140  99.120  1.00  0.00            
ATOM   3899  HB1 SER   254      90.370  60.270  99.930  1.00  0.00            
ATOM   3900  HB2 SER   254      89.270  61.190  99.070  1.00  0.00            
ATOM   3901  OG  SER   254      88.680  59.170  99.540  1.00  0.00            
ATOM   3902  HG1 SER   254      88.510  59.250 100.480  1.00  0.00            
ATOM   3903  C   SER   254      88.920  59.810  96.850  1.00  0.00            
ATOM   3904  O   SER   254      88.360  60.820  96.430  1.00  0.00            
ATOM   3905  N   GLY   255      88.480  58.560  96.590  1.00  0.00            
ATOM   3906  HN  GLY   255      89.000  57.780  96.910  1.00  0.00            
ATOM   3907  CA  GLY   255      87.280  58.320  95.850  1.00  0.00            
ATOM   3908  HA1 GLY   255      87.040  59.060  95.090  1.00  0.00            
ATOM   3909  HA2 GLY   255      87.420  57.340  95.430  1.00  0.00            
ATOM   3910  C   GLY   255      86.070  58.170  96.710  1.00  0.00            
ATOM   3911  O   GLY   255      84.940  58.130  96.220  1.00  0.00            
ATOM   3912  N   GLY   256      86.160  58.070  98.050  1.00  0.00            
ATOM   3913  HN  GLY   256      87.050  58.250  98.450  1.00  0.00            
ATOM   3914  CA  GLY   256      85.030  57.900  98.910  1.00  0.00            
ATOM   3915  HA1 GLY   256      84.490  57.040  98.550  1.00  0.00            
ATOM   3916  HA2 GLY   256      85.360  57.650  99.910  1.00  0.00            
ATOM   3917  C   GLY   256      84.110  59.070  98.980  1.00  0.00            
ATOM   3918  O   GLY   256      84.540  60.100  99.500  1.00  0.00            
ATOM   3919  N   SER   257      82.820  58.930  98.630  1.00  0.00            
ATOM   3920  HN  SER   257      82.470  58.090  98.210  1.00  0.00            
ATOM   3921  CA  SER   257      81.800  59.840  99.030  1.00  0.00            
ATOM   3922  HA  SER   257      81.980  60.230 100.020  1.00  0.00            
ATOM   3923  CB  SER   257      81.760  61.010  98.030  1.00  0.00            
ATOM   3924  HB1 SER   257      82.780  61.370  97.780  1.00  0.00            
ATOM   3925  HB2 SER   257      81.350  60.710  97.050  1.00  0.00            
ATOM   3926  OG  SER   257      81.040  62.080  98.620  1.00  0.00            
ATOM   3927  HG1 SER   257      80.660  62.610  97.910  1.00  0.00            
ATOM   3928  C   SER   257      80.540  59.040  98.950  1.00  0.00            
ATOM   3929  O   SER   257      80.540  57.890  98.500  1.00  0.00            
ATOM   3930  N   THR   258      79.370  59.580  99.350  1.00  0.00            
ATOM   3931  HN  THR   258      79.430  60.540  99.610  1.00  0.00            
ATOM   3932  CA  THR   258      78.070  59.010  99.240  1.00  0.00            
ATOM   3933  HA  THR   258      77.530  59.540 100.010  1.00  0.00            
ATOM   3934  CB  THR   258      77.310  59.320  97.980  1.00  0.00            
ATOM   3935  HB  THR   258      76.290  58.880  98.030  1.00  0.00            
ATOM   3936  OG1 THR   258      77.960  58.950  96.780  1.00  0.00            
ATOM   3937  HG1 THR   258      77.590  58.100  96.540  1.00  0.00            
ATOM   3938  CG2 THR   258      77.160  60.850  97.900  1.00  0.00            
ATOM   3939 1HG2 THR   258      76.500  61.130  97.050  1.00  0.00            
ATOM   3940 2HG2 THR   258      76.580  61.130  98.810  1.00  0.00            
ATOM   3941 3HG2 THR   258      78.140  61.360  97.950  1.00  0.00            
ATOM   3942  C   THR   258      77.870  57.640  99.800  1.00  0.00            
ATOM   3943  O   THR   258      77.140  56.860  99.200  1.00  0.00            
ATOM   3944  N   MET   259      78.430  57.260 100.960  1.00  0.00            
ATOM   3945  HN  MET   259      79.030  57.910 101.420  1.00  0.00            
ATOM   3946  CA  MET   259      78.220  56.000 101.610  1.00  0.00            
ATOM   3947  HA  MET   259      77.950  55.260 100.880  1.00  0.00            
ATOM   3948  CB  MET   259      79.400  55.590 102.500  1.00  0.00            
ATOM   3949  HB1 MET   259      80.310  55.710 101.870  1.00  0.00            
ATOM   3950  HB2 MET   259      79.490  56.370 103.290  1.00  0.00            
ATOM   3951  CG  MET   259      79.210  54.150 102.980  1.00  0.00            
ATOM   3952  HG1 MET   259      80.100  53.940 103.600  1.00  0.00            
ATOM   3953  HG2 MET   259      78.360  53.980 103.680  1.00  0.00            
ATOM   3954  SD  MET   259      79.060  52.960 101.610  1.00  0.00            
ATOM   3955  CE  MET   259      78.200  51.710 102.620  1.00  0.00            
ATOM   3956  HE1 MET   259      78.910  51.110 103.240  1.00  0.00            
ATOM   3957  HE2 MET   259      77.420  52.150 103.260  1.00  0.00            
ATOM   3958  HE3 MET   259      77.720  50.960 101.950  1.00  0.00            
ATOM   3959  C   MET   259      77.030  56.080 102.510  1.00  0.00            
ATOM   3960  O   MET   259      76.100  55.290 102.320  1.00  0.00            
ATOM   3961  N   VAL   260      76.980  56.980 103.510  1.00  0.00            
ATOM   3962  HN  VAL   260      77.740  57.600 103.690  1.00  0.00            
ATOM   3963  CA  VAL   260      75.950  57.060 104.500  1.00  0.00            
ATOM   3964  HA  VAL   260      75.030  56.740 104.030  1.00  0.00            
ATOM   3965  CB  VAL   260      76.320  56.120 105.610  1.00  0.00            
ATOM   3966  HB  VAL   260      76.390  55.070 105.240  1.00  0.00            
ATOM   3967  CG1 VAL   260      77.730  56.370 106.170  1.00  0.00            
ATOM   3968 1HG1 VAL   260      78.030  55.680 106.990  1.00  0.00            
ATOM   3969 2HG1 VAL   260      78.500  56.270 105.370  1.00  0.00            
ATOM   3970 3HG1 VAL   260      77.740  57.370 106.650  1.00  0.00            
ATOM   3971  CG2 VAL   260      75.310  55.980 106.760  1.00  0.00            
ATOM   3972 1HG2 VAL   260      75.560  55.040 107.300  1.00  0.00            
ATOM   3973 2HG2 VAL   260      75.270  56.840 107.470  1.00  0.00            
ATOM   3974 3HG2 VAL   260      74.350  55.810 106.240  1.00  0.00            
ATOM   3975  C   VAL   260      75.730  58.390 105.120  1.00  0.00            
ATOM   3976  O   VAL   260      74.660  58.590 105.690  1.00  0.00            
ATOM   3977  N   SER   261      76.620  59.390 104.970  1.00  0.00            
ATOM   3978  HN  SER   261      77.450  59.180 104.450  1.00  0.00            
ATOM   3979  CA  SER   261      76.550  60.680 105.590  1.00  0.00            
ATOM   3980  HA  SER   261      76.310  60.550 106.640  1.00  0.00            
ATOM   3981  CB  SER   261      77.920  61.370 105.560  1.00  0.00            
ATOM   3982  HB1 SER   261      78.560  60.570 106.010  1.00  0.00            
ATOM   3983  HB2 SER   261      78.270  61.430 104.500  1.00  0.00            
ATOM   3984  OG  SER   261      77.900  62.530 106.370  1.00  0.00            
ATOM   3985  HG1 SER   261      77.610  63.250 105.800  1.00  0.00            
ATOM   3986  C   SER   261      75.440  61.470 105.000  1.00  0.00            
ATOM   3987  O   SER   261      75.410  61.720 103.790  1.00  0.00            
ATOM   3988  N   LYS   262      74.440  61.910 105.780  1.00  0.00            
ATOM   3989  HN  LYS   262      74.480  61.770 106.770  1.00  0.00            
ATOM   3990  CA  LYS   262      73.310  62.620 105.260  1.00  0.00            
ATOM   3991  HA  LYS   262      73.740  63.220 104.470  1.00  0.00            
ATOM   3992  CB  LYS   262      72.620  63.380 106.410  1.00  0.00            
ATOM   3993  HB1 LYS   262      72.310  62.610 107.150  1.00  0.00            
ATOM   3994  HB2 LYS   262      73.440  63.960 106.900  1.00  0.00            
ATOM   3995  CG  LYS   262      71.460  64.330 106.110  1.00  0.00            
ATOM   3996  HG1 LYS   262      70.650  63.800 105.570  1.00  0.00            
ATOM   3997  HG2 LYS   262      71.020  64.600 107.090  1.00  0.00            
ATOM   3998  CD  LYS   262      71.790  65.690 105.490  1.00  0.00            
ATOM   3999  HD1 LYS   262      70.910  66.350 105.660  1.00  0.00            
ATOM   4000  HD2 LYS   262      72.680  66.080 106.030  1.00  0.00            
ATOM   4001  CE  LYS   262      72.050  65.650 103.980  1.00  0.00            
ATOM   4002  HE1 LYS   262      72.100  66.710 103.670  1.00  0.00            
ATOM   4003  HE2 LYS   262      73.060  65.230 103.840  1.00  0.00            
ATOM   4004  NZ  LYS   262      71.040  64.930 103.170  1.00  0.00            
ATOM   4005  HZ1 LYS   262      70.040  65.170 103.320  1.00  0.00            
ATOM   4006  HZ2 LYS   262      71.270  65.040 102.160  1.00  0.00            
ATOM   4007  HZ3 LYS   262      71.130  63.900 103.310  1.00  0.00            
ATOM   4008  C   LYS   262      72.270  61.770 104.620  1.00  0.00            
ATOM   4009  O   LYS   262      71.510  62.240 103.770  1.00  0.00            
ATOM   4010  N   GLY   263      72.410  60.460 104.870  1.00  0.00            
ATOM   4011  HN  GLY   263      73.180  60.100 105.390  1.00  0.00            
ATOM   4012  CA  GLY   263      71.680  59.380 104.270  1.00  0.00            
ATOM   4013  HA1 GLY   263      71.240  59.750 103.350  1.00  0.00            
ATOM   4014  HA2 GLY   263      72.330  58.530 104.170  1.00  0.00            
ATOM   4015  C   GLY   263      70.580  58.920 105.160  1.00  0.00            
ATOM   4016  O   GLY   263      69.880  57.950 104.880  1.00  0.00            
ATOM   4017  N   GLU   264      70.480  59.600 106.320  1.00  0.00            
ATOM   4018  HN  GLU   264      71.300  60.120 106.550  1.00  0.00            
ATOM   4019  CA  GLU   264      69.760  59.110 107.450  1.00  0.00            
ATOM   4020  HA  GLU   264      69.440  58.090 107.260  1.00  0.00            
ATOM   4021  CB  GLU   264      70.650  59.310 108.690  1.00  0.00            
ATOM   4022  HB1 GLU   264      71.040  60.350 108.730  1.00  0.00            
ATOM   4023  HB2 GLU   264      70.090  59.200 109.640  1.00  0.00            
ATOM   4024  CG  GLU   264      71.810  58.310 108.700  1.00  0.00            
ATOM   4025  HG1 GLU   264      71.520  57.250 108.500  1.00  0.00            
ATOM   4026  HG2 GLU   264      72.470  58.610 107.860  1.00  0.00            
ATOM   4027  CD  GLU   264      72.620  58.370 109.990  1.00  0.00            
ATOM   4028  OE1 GLU   264      73.820  58.720 110.030  1.00  0.00            
ATOM   4029  OE2 GLU   264      72.050  57.930 111.030  1.00  0.00            
ATOM   4030  C   GLU   264      68.430  59.780 107.610  1.00  0.00            
ATOM   4031  O   GLU   264      67.560  59.400 108.390  1.00  0.00            
ATOM   4032  N   GLU   265      68.190  60.810 106.780  1.00  0.00            
ATOM   4033  HN  GLU   265      68.880  61.010 106.090  1.00  0.00            
ATOM   4034  CA  GLU   265      67.100  61.720 106.890  1.00  0.00            
ATOM   4035  HA  GLU   265      66.870  61.810 107.940  1.00  0.00            
ATOM   4036  CB  GLU   265      67.560  63.080 106.350  1.00  0.00            
ATOM   4037  HB1 GLU   265      66.870  63.860 106.750  1.00  0.00            
ATOM   4038  HB2 GLU   265      68.530  63.230 106.880  1.00  0.00            
ATOM   4039  CG  GLU   265      67.690  63.230 104.840  1.00  0.00            
ATOM   4040  HG1 GLU   265      68.460  62.570 104.390  1.00  0.00            
ATOM   4041  HG2 GLU   265      66.700  63.070 104.350  1.00  0.00            
ATOM   4042  CD  GLU   265      68.000  64.680 104.480  1.00  0.00            
ATOM   4043  OE1 GLU   265      68.420  64.900 103.310  1.00  0.00            
ATOM   4044  OE2 GLU   265      67.560  65.580 105.240  1.00  0.00            
ATOM   4045  C   GLU   265      65.820  61.360 106.210  1.00  0.00            
ATOM   4046  O   GLU   265      64.760  61.990 106.290  1.00  0.00            
ATOM   4047  N   LEU   266      65.890  60.310 105.380  1.00  0.00            
ATOM   4048  HN  LEU   266      66.730  59.830 105.140  1.00  0.00            
ATOM   4049  CA  LEU   266      64.880  59.920 104.430  1.00  0.00            
ATOM   4050  HA  LEU   266      64.690  60.740 103.760  1.00  0.00            
ATOM   4051  CB  LEU   266      65.550  58.850 103.560  1.00  0.00            
ATOM   4052  HB1 LEU   266      65.720  58.000 104.250  1.00  0.00            
ATOM   4053  HB2 LEU   266      64.820  58.530 102.780  1.00  0.00            
ATOM   4054  CG  LEU   266      66.890  59.170 102.890  1.00  0.00            
ATOM   4055  HG  LEU   266      67.670  59.180 103.690  1.00  0.00            
ATOM   4056  CD1 LEU   266      67.260  58.060 101.890  1.00  0.00            
ATOM   4057 1HD1 LEU   266      67.280  57.050 102.350  1.00  0.00            
ATOM   4058 2HD1 LEU   266      66.470  58.000 101.120  1.00  0.00            
ATOM   4059 3HD1 LEU   266      68.270  58.210 101.450  1.00  0.00            
ATOM   4060  CD2 LEU   266      66.890  60.510 102.120  1.00  0.00            
ATOM   4061 1HD2 LEU   266      66.630  61.300 102.850  1.00  0.00            
ATOM   4062 2HD2 LEU   266      67.780  60.750 101.510  1.00  0.00            
ATOM   4063 3HD2 LEU   266      66.010  60.550 101.440  1.00  0.00            
ATOM   4064  C   LEU   266      63.580  59.480 105.000  1.00  0.00            
ATOM   4065  O   LEU   266      62.540  59.900 104.490  1.00  0.00            
ATOM   4066  N   PHE   267      63.560  58.660 106.060  1.00  0.00            
ATOM   4067  HN  PHE   267      64.440  58.330 106.390  1.00  0.00            
ATOM   4068  CA  PHE   267      62.370  58.020 106.520  1.00  0.00            
ATOM   4069  HA  PHE   267      61.570  58.330 105.870  1.00  0.00            
ATOM   4070  CB  PHE   267      62.500  56.500 106.290  1.00  0.00            
ATOM   4071  HB1 PHE   267      63.430  56.160 106.800  1.00  0.00            
ATOM   4072  HB2 PHE   267      61.590  55.970 106.630  1.00  0.00            
ATOM   4073  CG  PHE   267      62.650  56.100 104.860  1.00  0.00            
ATOM   4074  CD1 PHE   267      63.840  55.570 104.420  1.00  0.00            
ATOM   4075  HD1 PHE   267      64.640  55.320 105.100  1.00  0.00            
ATOM   4076  CE1 PHE   267      64.040  55.300 103.090  1.00  0.00            
ATOM   4077  HE1 PHE   267      64.990  54.880 102.770  1.00  0.00            
ATOM   4078  CZ  PHE   267      63.010  55.460 102.190  1.00  0.00            
ATOM   4079  HZ  PHE   267      63.130  55.180 101.160  1.00  0.00            
ATOM   4080  CD2 PHE   267      61.620  56.220 103.960  1.00  0.00            
ATOM   4081  HD2 PHE   267      60.710  56.670 104.310  1.00  0.00            
ATOM   4082  CE2 PHE   267      61.760  55.820 102.650  1.00  0.00            
ATOM   4083  HE2 PHE   267      60.970  55.900 101.920  1.00  0.00            
ATOM   4084  C   PHE   267      62.070  58.500 107.900  1.00  0.00            
ATOM   4085  O   PHE   267      61.340  57.930 108.710  1.00  0.00            
ATOM   4086  N   THR   268      62.670  59.640 108.310  1.00  0.00            
ATOM   4087  HN  THR   268      63.470  60.000 107.840  1.00  0.00            
ATOM   4088  CA  THR   268      62.390  60.320 109.530  1.00  0.00            
ATOM   4089  HA  THR   268      61.650  59.790 110.110  1.00  0.00            
ATOM   4090  CB  THR   268      63.630  60.670 110.300  1.00  0.00            
ATOM   4091  HB  THR   268      63.350  61.490 111.010  1.00  0.00            
ATOM   4092  OG1 THR   268      64.660  61.070 109.420  1.00  0.00            
ATOM   4093  HG1 THR   268      65.030  61.880 109.770  1.00  0.00            
ATOM   4094  CG2 THR   268      63.920  59.480 111.220  1.00  0.00            
ATOM   4095 1HG2 THR   268      64.800  59.670 111.870  1.00  0.00            
ATOM   4096 2HG2 THR   268      63.010  59.180 111.770  1.00  0.00            
ATOM   4097 3HG2 THR   268      64.210  58.720 110.460  1.00  0.00            
ATOM   4098  C   THR   268      61.510  61.480 109.230  1.00  0.00            
ATOM   4099  O   THR   268      61.290  62.270 110.150  1.00  0.00            
ATOM   4100  N   GLY   269      60.990  61.650 108.000  1.00  0.00            
ATOM   4101  HN  GLY   269      61.180  61.080 107.200  1.00  0.00            
ATOM   4102  CA  GLY   269      60.040  62.670 107.660  1.00  0.00            
ATOM   4103  HA1 GLY   269      60.090  63.470 108.380  1.00  0.00            
ATOM   4104  HA2 GLY   269      60.260  63.120 106.710  1.00  0.00            
ATOM   4105  C   GLY   269      58.590  62.310 107.660  1.00  0.00            
ATOM   4106  O   GLY   269      58.200  61.340 108.310  1.00  0.00            
ATOM   4107  N   VAL   270      57.800  62.980 106.800  1.00  0.00            
ATOM   4108  HN  VAL   270      58.070  63.820 106.350  1.00  0.00            
ATOM   4109  CA  VAL   270      56.420  62.640 106.640  1.00  0.00            
ATOM   4110  HA  VAL   270      55.970  62.100 107.460  1.00  0.00            
ATOM   4111  CB  VAL   270      55.660  63.920 106.450  1.00  0.00            
ATOM   4112  HB  VAL   270      55.910  64.420 105.490  1.00  0.00            
ATOM   4113  CG1 VAL   270      54.140  63.780 106.550  1.00  0.00            
ATOM   4114 1HG1 VAL   270      53.690  64.800 106.590  1.00  0.00            
ATOM   4115 2HG1 VAL   270      53.700  63.240 105.690  1.00  0.00            
ATOM   4116 3HG1 VAL   270      53.770  63.230 107.440  1.00  0.00            
ATOM   4117  CG2 VAL   270      56.170  64.890 107.530  1.00  0.00            
ATOM   4118 1HG2 VAL   270      55.550  65.810 107.580  1.00  0.00            
ATOM   4119 2HG2 VAL   270      56.180  64.450 108.550  1.00  0.00            
ATOM   4120 3HG2 VAL   270      57.190  65.270 107.290  1.00  0.00            
ATOM   4121  C   VAL   270      56.260  61.700 105.500  1.00  0.00            
ATOM   4122  O   VAL   270      56.510  62.060 104.350  1.00  0.00            
ATOM   4123  N   VAL   271      55.940  60.420 105.750  1.00  0.00            
ATOM   4124  HN  VAL   271      55.650  60.110 106.650  1.00  0.00            
ATOM   4125  CA  VAL   271      55.880  59.390 104.760  1.00  0.00            
ATOM   4126  HA  VAL   271      55.870  59.850 103.780  1.00  0.00            
ATOM   4127  CB  VAL   271      57.070  58.470 104.790  1.00  0.00            
ATOM   4128  HB  VAL   271      56.950  57.930 105.760  1.00  0.00            
ATOM   4129  CG1 VAL   271      57.060  57.490 103.610  1.00  0.00            
ATOM   4130 1HG1 VAL   271      58.100  57.100 103.550  1.00  0.00            
ATOM   4131 2HG1 VAL   271      56.310  56.680 103.770  1.00  0.00            
ATOM   4132 3HG1 VAL   271      57.000  57.950 102.600  1.00  0.00            
ATOM   4133  CG2 VAL   271      58.450  59.150 104.750  1.00  0.00            
ATOM   4134 1HG2 VAL   271      59.330  58.490 104.870  1.00  0.00            
ATOM   4135 2HG2 VAL   271      58.690  59.530 103.730  1.00  0.00            
ATOM   4136 3HG2 VAL   271      58.480  59.910 105.560  1.00  0.00            
ATOM   4137  C   VAL   271      54.660  58.560 104.970  1.00  0.00            
ATOM   4138  O   VAL   271      54.520  58.030 106.060  1.00  0.00            
ATOM   4139  N   PRO   272      53.730  58.310 104.090  1.00  0.00            
ATOM   4140  CD  PRO   272      53.640  58.920 102.780  1.00  0.00            
ATOM   4141  HD1 PRO   272      54.450  58.560 102.120  1.00  0.00            
ATOM   4142  HD2 PRO   272      53.580  60.020 102.930  1.00  0.00            
ATOM   4143  CA  PRO   272      52.500  57.660 104.460  1.00  0.00            
ATOM   4144  HA  PRO   272      52.270  57.870 105.500  1.00  0.00            
ATOM   4145  CB  PRO   272      51.480  58.220 103.480  1.00  0.00            
ATOM   4146  HB1 PRO   272      50.580  57.600 103.330  1.00  0.00            
ATOM   4147  HB2 PRO   272      51.070  59.170 103.870  1.00  0.00            
ATOM   4148  CG  PRO   272      52.300  58.420 102.190  1.00  0.00            
ATOM   4149  HG1 PRO   272      52.420  57.490 101.600  1.00  0.00            
ATOM   4150  HG2 PRO   272      51.820  59.080 101.440  1.00  0.00            
ATOM   4151  C   PRO   272      52.560  56.180 104.300  1.00  0.00            
ATOM   4152  O   PRO   272      53.400  55.700 103.540  1.00  0.00            
ATOM   4153  N   ILE   273      51.660  55.410 104.930  1.00  0.00            
ATOM   4154  HN  ILE   273      51.070  55.840 105.610  1.00  0.00            
ATOM   4155  CA  ILE   273      51.960  54.030 105.170  1.00  0.00            
ATOM   4156  HA  ILE   273      52.790  53.700 104.560  1.00  0.00            
ATOM   4157  CB  ILE   273      52.130  53.810 106.640  1.00  0.00            
ATOM   4158  HB  ILE   273      51.080  53.800 107.010  1.00  0.00            
ATOM   4159  CG2 ILE   273      52.610  52.380 106.930  1.00  0.00            
ATOM   4160 1HG2 ILE   273      52.850  52.270 108.010  1.00  0.00            
ATOM   4161 2HG2 ILE   273      51.840  51.620 106.680  1.00  0.00            
ATOM   4162 3HG2 ILE   273      53.470  52.200 106.240  1.00  0.00            
ATOM   4163  CG1 ILE   273      53.030  54.910 107.220  1.00  0.00            
ATOM   4164 1HG1 ILE   273      53.960  55.040 106.620  1.00  0.00            
ATOM   4165 2HG1 ILE   273      52.510  55.890 107.200  1.00  0.00            
ATOM   4166  CD  ILE   273      53.540  54.780 108.660  1.00  0.00            
ATOM   4167  HD1 ILE   273      53.630  55.740 109.200  1.00  0.00            
ATOM   4168  HD2 ILE   273      52.940  54.080 109.280  1.00  0.00            
ATOM   4169  HD3 ILE   273      54.560  54.350 108.670  1.00  0.00            
ATOM   4170  C   ILE   273      50.830  53.200 104.650  1.00  0.00            
ATOM   4171  O   ILE   273      49.680  53.560 104.890  1.00  0.00            
ATOM   4172  N   LEU   274      51.090  52.080 103.950  1.00  0.00            
ATOM   4173  HN  LEU   274      52.020  51.740 103.830  1.00  0.00            
ATOM   4174  CA  LEU   274      50.140  51.280 103.230  1.00  0.00            
ATOM   4175  HA  LEU   274      49.180  51.720 103.430  1.00  0.00            
ATOM   4176  CB  LEU   274      50.580  51.400 101.760  1.00  0.00            
ATOM   4177  HB1 LEU   274      50.550  52.500 101.630  1.00  0.00            
ATOM   4178  HB2 LEU   274      51.630  51.040 101.770  1.00  0.00            
ATOM   4179  CG  LEU   274      49.820  50.850 100.540  1.00  0.00            
ATOM   4180  HG  LEU   274      48.760  51.130 100.680  1.00  0.00            
ATOM   4181  CD1 LEU   274      50.310  51.290  99.150  1.00  0.00            
ATOM   4182 1HD1 LEU   274      51.310  50.850  98.940  1.00  0.00            
ATOM   4183 2HD1 LEU   274      49.640  50.840  98.390  1.00  0.00            
ATOM   4184 3HD1 LEU   274      50.450  52.380  98.980  1.00  0.00            
ATOM   4185  CD2 LEU   274      49.900  49.320 100.560  1.00  0.00            
ATOM   4186 1HD2 LEU   274      49.620  48.930  99.560  1.00  0.00            
ATOM   4187 2HD2 LEU   274      50.860  48.870 100.890  1.00  0.00            
ATOM   4188 3HD2 LEU   274      49.190  49.010 101.360  1.00  0.00            
ATOM   4189  C   LEU   274      50.130  49.890 103.760  1.00  0.00            
ATOM   4190  O   LEU   274      51.230  49.340 103.860  1.00  0.00            
ATOM   4191  N   VAL   275      48.960  49.290 104.040  1.00  0.00            
ATOM   4192  HN  VAL   275      48.040  49.670 104.010  1.00  0.00            
ATOM   4193  CA  VAL   275      48.970  47.970 104.580  1.00  0.00            
ATOM   4194  HA  VAL   275      49.910  47.490 104.370  1.00  0.00            
ATOM   4195  CB  VAL   275      48.770  47.800 106.060  1.00  0.00            
ATOM   4196  HB  VAL   275      48.770  46.730 106.350  1.00  0.00            
ATOM   4197  CG1 VAL   275      50.010  48.300 106.810  1.00  0.00            
ATOM   4198 1HG1 VAL   275      49.950  48.130 107.910  1.00  0.00            
ATOM   4199 2HG1 VAL   275      50.950  47.800 106.480  1.00  0.00            
ATOM   4200 3HG1 VAL   275      50.200  49.380 106.640  1.00  0.00            
ATOM   4201  CG2 VAL   275      47.560  48.510 106.700  1.00  0.00            
ATOM   4202 1HG2 VAL   275      47.310  48.200 107.730  1.00  0.00            
ATOM   4203 2HG2 VAL   275      47.520  49.620 106.750  1.00  0.00            
ATOM   4204 3HG2 VAL   275      46.620  48.220 106.180  1.00  0.00            
ATOM   4205  C   VAL   275      47.890  47.250 103.860  1.00  0.00            
ATOM   4206  O   VAL   275      46.720  47.630 103.760  1.00  0.00            
ATOM   4207  N   GLU   276      48.180  46.100 103.220  1.00  0.00            
ATOM   4208  HN  GLU   276      49.130  45.810 103.240  1.00  0.00            
ATOM   4209  CA  GLU   276      47.160  45.270 102.660  1.00  0.00            
ATOM   4210  HA  GLU   276      46.160  45.640 102.820  1.00  0.00            
ATOM   4211  CB  GLU   276      47.210  45.120 101.130  1.00  0.00            
ATOM   4212  HB1 GLU   276      48.210  44.710 100.870  1.00  0.00            
ATOM   4213  HB2 GLU   276      46.450  44.470 100.660  1.00  0.00            
ATOM   4214  CG  GLU   276      47.060  46.470 100.410  1.00  0.00            
ATOM   4215  HG1 GLU   276      46.040  46.810 100.670  1.00  0.00            
ATOM   4216  HG2 GLU   276      47.870  47.220 100.560  1.00  0.00            
ATOM   4217  CD  GLU   276      47.060  46.120  98.930  1.00  0.00            
ATOM   4218  OE1 GLU   276      47.750  46.870  98.190  1.00  0.00            
ATOM   4219  OE2 GLU   276      46.370  45.200  98.420  1.00  0.00            
ATOM   4220  C   GLU   276      47.320  43.950 103.320  1.00  0.00            
ATOM   4221  O   GLU   276      48.410  43.520 103.710  1.00  0.00            
ATOM   4222  N   LEU   277      46.210  43.220 103.530  1.00  0.00            
ATOM   4223  HN  LEU   277      45.260  43.450 103.340  1.00  0.00            
ATOM   4224  CA  LEU   277      46.200  41.890 104.050  1.00  0.00            
ATOM   4225  HA  LEU   277      47.220  41.550 104.170  1.00  0.00            
ATOM   4226  CB  LEU   277      45.430  41.950 105.380  1.00  0.00            
ATOM   4227  HB1 LEU   277      45.820  42.820 105.950  1.00  0.00            
ATOM   4228  HB2 LEU   277      44.360  42.200 105.210  1.00  0.00            
ATOM   4229  CG  LEU   277      45.460  40.620 106.150  1.00  0.00            
ATOM   4230  HG  LEU   277      45.110  39.780 105.510  1.00  0.00            
ATOM   4231  CD1 LEU   277      46.810  40.370 106.830  1.00  0.00            
ATOM   4232 1HD1 LEU   277      46.760  39.600 107.640  1.00  0.00            
ATOM   4233 2HD1 LEU   277      47.610  40.130 106.100  1.00  0.00            
ATOM   4234 3HD1 LEU   277      47.040  41.370 107.260  1.00  0.00            
ATOM   4235  CD2 LEU   277      44.390  40.580 107.260  1.00  0.00            
ATOM   4236 1HD2 LEU   277      44.550  39.720 107.950  1.00  0.00            
ATOM   4237 2HD2 LEU   277      44.520  41.480 107.890  1.00  0.00            
ATOM   4238 3HD2 LEU   277      43.360  40.650 106.840  1.00  0.00            
ATOM   4239  C   LEU   277      45.420  41.060 103.080  1.00  0.00            
ATOM   4240  O   LEU   277      44.320  41.420 102.670  1.00  0.00            
ATOM   4241  N   ASP   278      45.970  39.910 102.660  1.00  0.00            
ATOM   4242  HN  ASP   278      46.880  39.620 102.950  1.00  0.00            
ATOM   4243  CA  ASP   278      45.290  39.020 101.770  1.00  0.00            
ATOM   4244  HA  ASP   278      44.230  39.220 101.720  1.00  0.00            
ATOM   4245  CB  ASP   278      45.930  39.100 100.370  1.00  0.00            
ATOM   4246  HB1 ASP   278      46.060  40.170 100.090  1.00  0.00            
ATOM   4247  HB2 ASP   278      46.950  38.670 100.330  1.00  0.00            
ATOM   4248  CG  ASP   278      45.140  38.430  99.260  1.00  0.00            
ATOM   4249  OD1 ASP   278      44.060  38.900  98.800  1.00  0.00            
ATOM   4250  OD2 ASP   278      45.730  37.480  98.690  1.00  0.00            
ATOM   4251  C   ASP   278      45.310  37.690 102.440  1.00  0.00            
ATOM   4252  O   ASP   278      45.520  36.640 101.830  1.00  0.00            
ATOM   4253  N   GLY   279      44.960  37.640 103.740  1.00  0.00            
ATOM   4254  HN  GLY   279      44.520  38.450 104.110  1.00  0.00            
ATOM   4255  CA  GLY   279      45.240  36.540 104.620  1.00  0.00            
ATOM   4256  HA1 GLY   279      46.260  36.280 104.370  1.00  0.00            
ATOM   4257  HA2 GLY   279      45.210  36.970 105.610  1.00  0.00            
ATOM   4258  C   GLY   279      44.370  35.340 104.510  1.00  0.00            
ATOM   4259  O   GLY   279      43.180  35.330 104.190  1.00  0.00            
ATOM   4260  N   ASP   280      45.040  34.200 104.770  1.00  0.00            
ATOM   4261  HN  ASP   280      45.950  34.230 105.190  1.00  0.00            
ATOM   4262  CA  ASP   280      44.540  32.870 104.670  1.00  0.00            
ATOM   4263  HA  ASP   280      43.570  32.870 104.190  1.00  0.00            
ATOM   4264  CB  ASP   280      45.400  32.060 103.680  1.00  0.00            
ATOM   4265  HB1 ASP   280      45.430  32.550 102.680  1.00  0.00            
ATOM   4266  HB2 ASP   280      46.420  31.960 104.100  1.00  0.00            
ATOM   4267  CG  ASP   280      44.960  30.640 103.360  1.00  0.00            
ATOM   4268  OD1 ASP   280      44.260  30.400 102.340  1.00  0.00            
ATOM   4269  OD2 ASP   280      45.410  29.700 104.070  1.00  0.00            
ATOM   4270  C   ASP   280      44.420  32.270 106.030  1.00  0.00            
ATOM   4271  O   ASP   280      45.400  31.840 106.630  1.00  0.00            
ATOM   4272  N   VAL   281      43.180  32.160 106.520  1.00  0.00            
ATOM   4273  HN  VAL   281      42.460  32.450 105.890  1.00  0.00            
ATOM   4274  CA  VAL   281      42.760  31.640 107.780  1.00  0.00            
ATOM   4275  HA  VAL   281      43.680  31.380 108.280  1.00  0.00            
ATOM   4276  CB  VAL   281      42.090  32.690 108.620  1.00  0.00            
ATOM   4277  HB  VAL   281      41.110  33.020 108.200  1.00  0.00            
ATOM   4278  CG1 VAL   281      41.780  32.130 110.020  1.00  0.00            
ATOM   4279 1HG1 VAL   281      41.370  32.890 110.730  1.00  0.00            
ATOM   4280 2HG1 VAL   281      41.080  31.280 110.110  1.00  0.00            
ATOM   4281 3HG1 VAL   281      42.710  31.670 110.410  1.00  0.00            
ATOM   4282  CG2 VAL   281      43.040  33.890 108.710  1.00  0.00            
ATOM   4283 1HG2 VAL   281      44.090  33.660 109.010  1.00  0.00            
ATOM   4284 2HG2 VAL   281      43.110  34.350 107.700  1.00  0.00            
ATOM   4285 3HG2 VAL   281      42.690  34.660 109.430  1.00  0.00            
ATOM   4286  C   VAL   281      42.010  30.370 107.600  1.00  0.00            
ATOM   4287  O   VAL   281      40.940  30.310 106.980  1.00  0.00            
ATOM   4288  N   ASN   282      42.510  29.210 108.050  1.00  0.00            
ATOM   4289  HN  ASN   282      43.380  29.170 108.530  1.00  0.00            
ATOM   4290  CA  ASN   282      41.920  27.910 107.960  1.00  0.00            
ATOM   4291  HA  ASN   282      42.650  27.180 108.280  1.00  0.00            
ATOM   4292  CB  ASN   282      40.700  27.730 108.880  1.00  0.00            
ATOM   4293  HB1 ASN   282      40.030  28.620 108.790  1.00  0.00            
ATOM   4294  HB2 ASN   282      40.220  26.760 108.660  1.00  0.00            
ATOM   4295  CG  ASN   282      41.100  27.640 110.340  1.00  0.00            
ATOM   4296  OD1 ASN   282      42.230  27.770 110.820  1.00  0.00            
ATOM   4297  ND2 ASN   282      40.110  27.130 111.120  1.00  0.00            
ATOM   4298 1HD2 ASN   282      40.120  27.050 112.120  1.00  0.00            
ATOM   4299 2HD2 ASN   282      39.220  27.000 110.680  1.00  0.00            
ATOM   4300  C   ASN   282      41.660  27.540 106.540  1.00  0.00            
ATOM   4301  O   ASN   282      40.640  26.920 106.210  1.00  0.00            
ATOM   4302  N   GLY   283      42.570  27.920 105.630  1.00  0.00            
ATOM   4303  HN  GLY   283      43.400  28.410 105.900  1.00  0.00            
ATOM   4304  CA  GLY   283      42.480  27.600 104.240  1.00  0.00            
ATOM   4305  HA1 GLY   283      43.410  27.910 103.780  1.00  0.00            
ATOM   4306  HA2 GLY   283      42.400  26.530 104.150  1.00  0.00            
ATOM   4307  C   GLY   283      41.390  28.240 103.450  1.00  0.00            
ATOM   4308  O   GLY   283      41.050  27.710 102.400  1.00  0.00            
ATOM   4309  N   HIS   284      40.830  29.390 103.840  1.00  0.00            
ATOM   4310  HN  HIS   284      41.120  29.860 104.670  1.00  0.00            
ATOM   4311  CA  HIS   284      40.050  30.240 102.990  1.00  0.00            
ATOM   4312  HA  HIS   284      40.210  30.050 101.940  1.00  0.00            
ATOM   4313  CB  HIS   284      38.520  30.170 103.150  1.00  0.00            
ATOM   4314  HB1 HIS   284      38.040  30.670 102.280  1.00  0.00            
ATOM   4315  HB2 HIS   284      38.190  29.110 103.100  1.00  0.00            
ATOM   4316  ND1 HIS   284      37.110  31.760 104.530  1.00  0.00            
ATOM   4317  HD1 HIS   284      36.960  32.390 103.760  1.00  0.00            
ATOM   4318  CG  HIS   284      37.980  30.700 104.440  1.00  0.00            
ATOM   4319  CE1 HIS   284      36.750  31.870 105.840  1.00  0.00            
ATOM   4320  HE1 HIS   284      36.090  32.670 106.170  1.00  0.00            
ATOM   4321  NE2 HIS   284      37.320  30.960 106.600  1.00  0.00            
ATOM   4322  CD2 HIS   284      38.110  30.240 105.720  1.00  0.00            
ATOM   4323  HD2 HIS   284      38.720  29.390 106.020  1.00  0.00            
ATOM   4324  C   HIS   284      40.520  31.640 103.200  1.00  0.00            
ATOM   4325  O   HIS   284      40.980  31.920 104.310  1.00  0.00            
ATOM   4326  N   LYS   285      40.440  32.560 102.220  1.00  0.00            
ATOM   4327  HN  LYS   285      40.040  32.280 101.360  1.00  0.00            
ATOM   4328  CA  LYS   285      41.010  33.870 102.280  1.00  0.00            
ATOM   4329  HA  LYS   285      41.440  34.040 103.260  1.00  0.00            
ATOM   4330  CB  LYS   285      42.190  34.190 101.350  1.00  0.00            
ATOM   4331  HB1 LYS   285      42.470  35.240 101.570  1.00  0.00            
ATOM   4332  HB2 LYS   285      42.980  33.510 101.740  1.00  0.00            
ATOM   4333  CG  LYS   285      42.010  34.080  99.830  1.00  0.00            
ATOM   4334  HG1 LYS   285      41.950  32.990  99.600  1.00  0.00            
ATOM   4335  HG2 LYS   285      41.090  34.620  99.530  1.00  0.00            
ATOM   4336  CD  LYS   285      43.250  34.610  99.120  1.00  0.00            
ATOM   4337  HD1 LYS   285      43.180  34.420  98.030  1.00  0.00            
ATOM   4338  HD2 LYS   285      43.220  35.720  99.090  1.00  0.00            
ATOM   4339  CE  LYS   285      44.580  34.220  99.780  1.00  0.00            
ATOM   4340  HE1 LYS   285      44.710  34.580 100.820  1.00  0.00            
ATOM   4341  HE2 LYS   285      44.630  33.110  99.800  1.00  0.00            
ATOM   4342  NZ  LYS   285      45.660  34.860  98.990  1.00  0.00            
ATOM   4343  HZ1 LYS   285      45.550  34.620  97.990  1.00  0.00            
ATOM   4344  HZ2 LYS   285      45.710  35.900  99.050  1.00  0.00            
ATOM   4345  HZ3 LYS   285      46.630  34.570  99.210  1.00  0.00            
ATOM   4346  C   LYS   285      40.080  35.030 102.330  1.00  0.00            
ATOM   4347  O   LYS   285      38.940  34.860 101.880  1.00  0.00            
ATOM   4348  N   PHE   286      40.490  36.180 102.890  1.00  0.00            
ATOM   4349  HN  PHE   286      41.450  36.310 103.100  1.00  0.00            
ATOM   4350  CA  PHE   286      39.770  37.420 102.850  1.00  0.00            
ATOM   4351  HA  PHE   286      39.070  37.390 102.030  1.00  0.00            
ATOM   4352  CB  PHE   286      38.890  37.620 104.090  1.00  0.00            
ATOM   4353  HB1 PHE   286      38.300  38.540 103.880  1.00  0.00            
ATOM   4354  HB2 PHE   286      38.270  36.730 104.340  1.00  0.00            
ATOM   4355  CG  PHE   286      39.660  37.710 105.360  1.00  0.00            
ATOM   4356  CD1 PHE   286      39.870  38.950 105.930  1.00  0.00            
ATOM   4357  HD1 PHE   286      39.500  39.870 105.500  1.00  0.00            
ATOM   4358  CE1 PHE   286      40.380  39.040 107.200  1.00  0.00            
ATOM   4359  HE1 PHE   286      40.550  39.980 107.700  1.00  0.00            
ATOM   4360  CZ  PHE   286      40.890  37.910 107.790  1.00  0.00            
ATOM   4361  HZ  PHE   286      41.510  37.940 108.680  1.00  0.00            
ATOM   4362  CD2 PHE   286      40.090  36.580 106.010  1.00  0.00            
ATOM   4363  HD2 PHE   286      39.990  35.610 105.570  1.00  0.00            
ATOM   4364  CE2 PHE   286      40.670  36.660 107.260  1.00  0.00            
ATOM   4365  HE2 PHE   286      41.130  35.760 107.640  1.00  0.00            
ATOM   4366  C   PHE   286      40.680  38.560 102.540  1.00  0.00            
ATOM   4367  O   PHE   286      41.880  38.470 102.780  1.00  0.00            
ATOM   4368  N   SER   287      40.170  39.620 101.880  1.00  0.00            
ATOM   4369  HN  SER   287      39.220  39.700 101.610  1.00  0.00            
ATOM   4370  CA  SER   287      41.050  40.700 101.560  1.00  0.00            
ATOM   4371  HA  SER   287      42.060  40.440 101.840  1.00  0.00            
ATOM   4372  CB  SER   287      41.120  40.840 100.030  1.00  0.00            
ATOM   4373  HB1 SER   287      40.100  40.980  99.620  1.00  0.00            
ATOM   4374  HB2 SER   287      41.750  41.730  99.810  1.00  0.00            
ATOM   4375  OG  SER   287      41.660  39.740  99.310  1.00  0.00            
ATOM   4376  HG1 SER   287      42.600  39.630  99.420  1.00  0.00            
ATOM   4377  C   SER   287      40.660  41.970 102.240  1.00  0.00            
ATOM   4378  O   SER   287      39.490  42.350 102.250  1.00  0.00            
ATOM   4379  N   VAL   288      41.580  42.760 102.820  1.00  0.00            
ATOM   4380  HN  VAL   288      42.570  42.650 102.900  1.00  0.00            
ATOM   4381  CA  VAL   288      41.260  44.050 103.360  1.00  0.00            
ATOM   4382  HA  VAL   288      40.470  44.480 102.770  1.00  0.00            
ATOM   4383  CB  VAL   288      40.790  43.880 104.770  1.00  0.00            
ATOM   4384  HB  VAL   288      39.800  43.380 104.710  1.00  0.00            
ATOM   4385  CG1 VAL   288      41.790  43.070 105.610  1.00  0.00            
ATOM   4386 1HG1 VAL   288      42.690  43.670 105.850  1.00  0.00            
ATOM   4387 2HG1 VAL   288      41.380  42.850 106.620  1.00  0.00            
ATOM   4388 3HG1 VAL   288      42.150  42.110 105.180  1.00  0.00            
ATOM   4389  CG2 VAL   288      40.520  45.220 105.480  1.00  0.00            
ATOM   4390 1HG2 VAL   288      39.990  44.990 106.430  1.00  0.00            
ATOM   4391 2HG2 VAL   288      41.490  45.710 105.740  1.00  0.00            
ATOM   4392 3HG2 VAL   288      39.940  45.990 104.930  1.00  0.00            
ATOM   4393  C   VAL   288      42.430  44.970 103.290  1.00  0.00            
ATOM   4394  O   VAL   288      43.580  44.570 103.510  1.00  0.00            
ATOM   4395  N   SER   289      42.190  46.240 102.940  1.00  0.00            
ATOM   4396  HN  SER   289      41.280  46.640 102.840  1.00  0.00            
ATOM   4397  CA  SER   289      43.190  47.180 102.520  1.00  0.00            
ATOM   4398  HA  SER   289      44.160  46.730 102.680  1.00  0.00            
ATOM   4399  CB  SER   289      42.950  47.840 101.150  1.00  0.00            
ATOM   4400  HB1 SER   289      42.090  48.540 101.180  1.00  0.00            
ATOM   4401  HB2 SER   289      43.800  48.430 100.760  1.00  0.00            
ATOM   4402  OG  SER   289      42.660  46.850 100.180  1.00  0.00            
ATOM   4403  HG1 SER   289      42.350  47.360  99.430  1.00  0.00            
ATOM   4404  C   SER   289      43.190  48.330 103.470  1.00  0.00            
ATOM   4405  O   SER   289      42.170  48.610 104.090  1.00  0.00            
ATOM   4406  N   GLY   290      44.290  49.090 103.610  1.00  0.00            
ATOM   4407  HN  GLY   290      45.170  48.900 103.180  1.00  0.00            
ATOM   4408  CA  GLY   290      44.270  50.300 104.370  1.00  0.00            
ATOM   4409  HA1 GLY   290      43.330  50.760 104.120  1.00  0.00            
ATOM   4410  HA2 GLY   290      44.220  50.040 105.420  1.00  0.00            
ATOM   4411  C   GLY   290      45.450  51.180 104.110  1.00  0.00            
ATOM   4412  O   GLY   290      46.500  50.670 103.720  1.00  0.00            
ATOM   4413  N   GLU   291      45.290  52.500 104.310  1.00  0.00            
ATOM   4414  HN  GLU   291      44.470  52.810 104.780  1.00  0.00            
ATOM   4415  CA  GLU   291      46.460  53.320 104.210  1.00  0.00            
ATOM   4416  HA  GLU   291      47.260  52.820 104.730  1.00  0.00            
ATOM   4417  CB  GLU   291      46.890  53.720 102.790  1.00  0.00            
ATOM   4418  HB1 GLU   291      47.700  54.470 102.930  1.00  0.00            
ATOM   4419  HB2 GLU   291      47.200  52.820 102.220  1.00  0.00            
ATOM   4420  CG  GLU   291      45.770  54.430 102.020  1.00  0.00            
ATOM   4421  HG1 GLU   291      44.930  53.730 101.820  1.00  0.00            
ATOM   4422  HG2 GLU   291      45.450  55.260 102.680  1.00  0.00            
ATOM   4423  CD  GLU   291      46.190  55.000 100.670  1.00  0.00            
ATOM   4424  OE1 GLU   291      46.200  54.180  99.710  1.00  0.00            
ATOM   4425  OE2 GLU   291      46.370  56.240 100.570  1.00  0.00            
ATOM   4426  C   GLU   291      46.040  54.510 105.010  1.00  0.00            
ATOM   4427  O   GLU   291      44.910  54.840 105.350  1.00  0.00            
ATOM   4428  N   GLY   292      47.070  55.290 105.390  1.00  0.00            
ATOM   4429  HN  GLY   292      48.000  55.000 105.170  1.00  0.00            
ATOM   4430  CA  GLY   292      46.780  56.450 106.180  1.00  0.00            
ATOM   4431  HA1 GLY   292      46.350  57.160 105.500  1.00  0.00            
ATOM   4432  HA2 GLY   292      46.130  56.220 107.020  1.00  0.00            
ATOM   4433  C   GLY   292      48.070  57.030 106.640  1.00  0.00            
ATOM   4434  O   GLY   292      49.150  56.630 106.200  1.00  0.00            
ATOM   4435  N   GLU   293      47.950  58.090 107.460  1.00  0.00            
ATOM   4436  HN  GLU   293      47.040  58.270 107.820  1.00  0.00            
ATOM   4437  CA  GLU   293      48.920  59.050 107.880  1.00  0.00            
ATOM   4438  HA  GLU   293      49.300  59.570 107.020  1.00  0.00            
ATOM   4439  CB  GLU   293      48.200  59.980 108.880  1.00  0.00            
ATOM   4440  HB1 GLU   293      48.050  59.380 109.800  1.00  0.00            
ATOM   4441  HB2 GLU   293      48.850  60.790 109.260  1.00  0.00            
ATOM   4442  CG  GLU   293      46.790  60.500 108.610  1.00  0.00            
ATOM   4443  HG1 GLU   293      46.810  61.100 107.670  1.00  0.00            
ATOM   4444  HG2 GLU   293      46.040  59.700 108.430  1.00  0.00            
ATOM   4445  CD  GLU   293      46.240  61.290 109.790  1.00  0.00            
ATOM   4446  OE1 GLU   293      45.780  60.630 110.760  1.00  0.00            
ATOM   4447  OE2 GLU   293      46.300  62.550 109.800  1.00  0.00            
ATOM   4448  C   GLU   293      50.100  58.520 108.620  1.00  0.00            
ATOM   4449  O   GLU   293      49.930  57.690 109.510  1.00  0.00            
ATOM   4450  N   GLY   294      51.300  59.040 108.280  1.00  0.00            
ATOM   4451  HN  GLY   294      51.320  59.790 107.630  1.00  0.00            
ATOM   4452  CA  GLY   294      52.540  58.590 108.820  1.00  0.00            
ATOM   4453  HA1 GLY   294      52.390  58.070 109.750  1.00  0.00            
ATOM   4454  HA2 GLY   294      52.960  57.950 108.050  1.00  0.00            
ATOM   4455  C   GLY   294      53.600  59.630 108.990  1.00  0.00            
ATOM   4456  O   GLY   294      54.240  60.130 108.070  1.00  0.00            
ATOM   4457  N   ASP   295      53.720  60.130 110.230  1.00  0.00            
ATOM   4458  HN  ASP   295      53.260  59.820 111.060  1.00  0.00            
ATOM   4459  CA  ASP   295      54.810  60.980 110.580  1.00  0.00            
ATOM   4460  HA  ASP   295      55.360  61.310 109.710  1.00  0.00            
ATOM   4461  CB  ASP   295      54.280  62.120 111.460  1.00  0.00            
ATOM   4462  HB1 ASP   295      53.780  62.840 110.780  1.00  0.00            
ATOM   4463  HB2 ASP   295      53.530  61.740 112.200  1.00  0.00            
ATOM   4464  CG  ASP   295      55.340  62.890 112.230  1.00  0.00            
ATOM   4465  OD1 ASP   295      55.400  62.810 113.490  1.00  0.00            
ATOM   4466  OD2 ASP   295      56.130  63.570 111.530  1.00  0.00            
ATOM   4467  C   ASP   295      55.860  60.200 111.300  1.00  0.00            
ATOM   4468  O   ASP   295      55.560  59.230 111.990  1.00  0.00            
ATOM   4469  N   ALA   296      57.140  60.570 111.100  1.00  0.00            
ATOM   4470  HN  ALA   296      57.390  61.210 110.380  1.00  0.00            
ATOM   4471  CA  ALA   296      58.110  59.980 111.970  1.00  0.00            
ATOM   4472  HA  ALA   296      57.700  59.450 112.820  1.00  0.00            
ATOM   4473  CB  ALA   296      59.090  59.000 111.300  1.00  0.00            
ATOM   4474  HB1 ALA   296      58.550  58.100 110.940  1.00  0.00            
ATOM   4475  HB2 ALA   296      59.510  59.450 110.380  1.00  0.00            
ATOM   4476  HB3 ALA   296      59.850  58.600 112.010  1.00  0.00            
ATOM   4477  C   ALA   296      58.880  61.050 112.690  1.00  0.00            
ATOM   4478  O   ALA   296      59.890  60.820 113.350  1.00  0.00            
ATOM   4479  N   THR   297      58.440  62.320 112.740  1.00  0.00            
ATOM   4480  HN  THR   297      57.600  62.570 112.270  1.00  0.00            
ATOM   4481  CA  THR   297      59.040  63.470 113.340  1.00  0.00            
ATOM   4482  HA  THR   297      60.090  63.490 113.110  1.00  0.00            
ATOM   4483  CB  THR   297      58.580  64.840 112.920  1.00  0.00            
ATOM   4484  HB  THR   297      57.570  64.920 113.380  1.00  0.00            
ATOM   4485  OG1 THR   297      58.490  64.990 111.510  1.00  0.00            
ATOM   4486  HG1 THR   297      57.700  64.480 111.290  1.00  0.00            
ATOM   4487  CG2 THR   297      59.500  65.950 113.440  1.00  0.00            
ATOM   4488 1HG2 THR   297      59.090  66.990 113.440  1.00  0.00            
ATOM   4489 2HG2 THR   297      59.550  65.820 114.540  1.00  0.00            
ATOM   4490 3HG2 THR   297      60.530  65.920 113.030  1.00  0.00            
ATOM   4491  C   THR   297      58.880  63.340 114.820  1.00  0.00            
ATOM   4492  O   THR   297      59.820  63.480 115.600  1.00  0.00            
ATOM   4493  N   TYR   298      57.650  63.080 115.290  1.00  0.00            
ATOM   4494  HN  TYR   298      56.910  63.010 114.620  1.00  0.00            
ATOM   4495  CA  TYR   298      57.280  62.770 116.640  1.00  0.00            
ATOM   4496  HA  TYR   298      58.160  62.750 117.270  1.00  0.00            
ATOM   4497  CB  TYR   298      56.140  63.690 117.120  1.00  0.00            
ATOM   4498  HB1 TYR   298      55.420  63.720 116.280  1.00  0.00            
ATOM   4499  HB2 TYR   298      55.660  63.240 118.010  1.00  0.00            
ATOM   4500  CG  TYR   298      56.610  65.060 117.470  1.00  0.00            
ATOM   4501  CD1 TYR   298      56.920  65.450 118.750  1.00  0.00            
ATOM   4502  HD1 TYR   298      56.930  64.750 119.580  1.00  0.00            
ATOM   4503  CE1 TYR   298      57.260  66.750 119.040  1.00  0.00            
ATOM   4504  HE1 TYR   298      57.540  66.990 120.050  1.00  0.00            
ATOM   4505  CZ  TYR   298      57.180  67.730 118.080  1.00  0.00            
ATOM   4506  OH  TYR   298      57.480  69.090 118.330  1.00  0.00            
ATOM   4507  HH  TYR   298      56.960  69.620 117.720  1.00  0.00            
ATOM   4508  CD2 TYR   298      56.540  66.050 116.520  1.00  0.00            
ATOM   4509  HD2 TYR   298      56.280  65.770 115.510  1.00  0.00            
ATOM   4510  CE2 TYR   298      56.900  67.350 116.790  1.00  0.00            
ATOM   4511  HE2 TYR   298      56.980  68.040 115.960  1.00  0.00            
ATOM   4512  C   TYR   298      56.650  61.420 116.620  1.00  0.00            
ATOM   4513  O   TYR   298      56.490  60.890 117.720  1.00  0.00            
ATOM   4514  N   GLY   299      56.270  60.820 115.480  1.00  0.00            
ATOM   4515  HN  GLY   299      56.350  61.250 114.590  1.00  0.00            
ATOM   4516  CA  GLY   299      55.790  59.470 115.440  1.00  0.00            
ATOM   4517  HA1 GLY   299      56.310  59.060 114.580  1.00  0.00            
ATOM   4518  HA2 GLY   299      56.110  58.980 116.350  1.00  0.00            
ATOM   4519  C   GLY   299      54.340  59.140 115.350  1.00  0.00            
ATOM   4520  O   GLY   299      53.870  58.120 115.860  1.00  0.00            
ATOM   4521  N   LYS   300      53.500  59.990 114.740  1.00  0.00            
ATOM   4522  HN  LYS   300      53.970  60.670 114.190  1.00  0.00            
ATOM   4523  CA  LYS   300      52.090  59.740 114.780  1.00  0.00            
ATOM   4524  HA  LYS   300      51.850  59.180 115.670  1.00  0.00            
ATOM   4525  CB  LYS   300      51.280  61.050 114.850  1.00  0.00            
ATOM   4526  HB1 LYS   300      51.690  61.600 115.730  1.00  0.00            
ATOM   4527  HB2 LYS   300      51.370  61.710 113.970  1.00  0.00            
ATOM   4528  CG  LYS   300      49.780  61.000 115.130  1.00  0.00            
ATOM   4529  HG1 LYS   300      49.430  60.050 115.590  1.00  0.00            
ATOM   4530  HG2 LYS   300      49.590  61.750 115.920  1.00  0.00            
ATOM   4531  CD  LYS   300      48.870  61.240 113.920  1.00  0.00            
ATOM   4532  HD1 LYS   300      49.520  61.880 113.290  1.00  0.00            
ATOM   4533  HD2 LYS   300      48.720  60.330 113.310  1.00  0.00            
ATOM   4534  CE  LYS   300      47.470  61.830 114.050  1.00  0.00            
ATOM   4535  HE1 LYS   300      46.690  61.260 114.600  1.00  0.00            
ATOM   4536  HE2 LYS   300      47.650  62.780 114.610  1.00  0.00            
ATOM   4537  NZ  LYS   300      46.920  62.310 112.760  1.00  0.00            
ATOM   4538  HZ1 LYS   300      46.010  62.790 112.910  1.00  0.00            
ATOM   4539  HZ2 LYS   300      47.550  62.950 112.240  1.00  0.00            
ATOM   4540  HZ3 LYS   300      46.730  61.470 112.180  1.00  0.00            
ATOM   4541  C   LYS   300      51.620  59.030 113.560  1.00  0.00            
ATOM   4542  O   LYS   300      52.000  59.430 112.470  1.00  0.00            
ATOM   4543  N   LEU   301      50.940  57.880 113.690  1.00  0.00            
ATOM   4544  HN  LEU   301      50.630  57.450 114.540  1.00  0.00            
ATOM   4545  CA  LEU   301      50.650  57.150 112.500  1.00  0.00            
ATOM   4546  HA  LEU   301      50.510  57.870 111.710  1.00  0.00            
ATOM   4547  CB  LEU   301      51.810  56.250 112.030  1.00  0.00            
ATOM   4548  HB1 LEU   301      51.510  55.580 111.200  1.00  0.00            
ATOM   4549  HB2 LEU   301      52.580  56.960 111.670  1.00  0.00            
ATOM   4550  CG  LEU   301      52.560  55.460 113.110  1.00  0.00            
ATOM   4551  HG  LEU   301      52.670  56.180 113.950  1.00  0.00            
ATOM   4552  CD1 LEU   301      51.820  54.190 113.580  1.00  0.00            
ATOM   4553 1HD1 LEU   301      52.510  53.570 114.180  1.00  0.00            
ATOM   4554 2HD1 LEU   301      50.940  54.490 114.200  1.00  0.00            
ATOM   4555 3HD1 LEU   301      51.470  53.590 112.720  1.00  0.00            
ATOM   4556  CD2 LEU   301      53.910  54.940 112.570  1.00  0.00            
ATOM   4557 1HD2 LEU   301      54.580  54.760 113.440  1.00  0.00            
ATOM   4558 2HD2 LEU   301      53.730  54.110 111.860  1.00  0.00            
ATOM   4559 3HD2 LEU   301      54.370  55.710 111.910  1.00  0.00            
ATOM   4560  C   LEU   301      49.330  56.470 112.580  1.00  0.00            
ATOM   4561  O   LEU   301      48.890  55.870 113.560  1.00  0.00            
ATOM   4562  N   THR   302      48.490  56.640 111.550  1.00  0.00            
ATOM   4563  HN  THR   302      48.880  57.160 110.780  1.00  0.00            
ATOM   4564  CA  THR   302      47.120  56.240 111.440  1.00  0.00            
ATOM   4565  HA  THR   302      46.800  55.700 112.320  1.00  0.00            
ATOM   4566  CB  THR   302      46.310  57.470 111.130  1.00  0.00            
ATOM   4567  HB  THR   302      46.610  57.720 110.090  1.00  0.00            
ATOM   4568  OG1 THR   302      46.640  58.560 111.980  1.00  0.00            
ATOM   4569  HG1 THR   302      46.340  59.380 111.570  1.00  0.00            
ATOM   4570  CG2 THR   302      44.820  57.210 111.380  1.00  0.00            
ATOM   4571 1HG2 THR   302      44.270  58.140 111.110  1.00  0.00            
ATOM   4572 2HG2 THR   302      44.580  56.500 110.560  1.00  0.00            
ATOM   4573 3HG2 THR   302      44.540  56.760 112.360  1.00  0.00            
ATOM   4574  C   THR   302      47.060  55.300 110.290  1.00  0.00            
ATOM   4575  O   THR   302      47.660  55.510 109.230  1.00  0.00            
ATOM   4576  N   LEU   303      46.370  54.150 110.390  1.00  0.00            
ATOM   4577  HN  LEU   303      46.020  53.970 111.300  1.00  0.00            
ATOM   4578  CA  LEU   303      45.840  53.490 109.240  1.00  0.00            
ATOM   4579  HA  LEU   303      46.120  53.970 108.310  1.00  0.00            
ATOM   4580  CB  LEU   303      46.320  52.030 109.290  1.00  0.00            
ATOM   4581  HB1 LEU   303      46.190  51.660 110.330  1.00  0.00            
ATOM   4582  HB2 LEU   303      45.690  51.490 108.560  1.00  0.00            
ATOM   4583  CG  LEU   303      47.800  51.710 109.020  1.00  0.00            
ATOM   4584  HG  LEU   303      47.860  50.600 108.960  1.00  0.00            
ATOM   4585  CD1 LEU   303      48.310  52.300 107.700  1.00  0.00            
ATOM   4586 1HD1 LEU   303      49.320  51.920 107.440  1.00  0.00            
ATOM   4587 2HD1 LEU   303      47.690  51.940 106.850  1.00  0.00            
ATOM   4588 3HD1 LEU   303      48.380  53.410 107.650  1.00  0.00            
ATOM   4589  CD2 LEU   303      48.690  52.030 110.230  1.00  0.00            
ATOM   4590 1HD2 LEU   303      48.810  53.100 110.490  1.00  0.00            
ATOM   4591 2HD2 LEU   303      48.380  51.470 111.140  1.00  0.00            
ATOM   4592 3HD2 LEU   303      49.730  51.700 110.030  1.00  0.00            
ATOM   4593  C   LEU   303      44.350  53.480 109.250  1.00  0.00            
ATOM   4594  O   LEU   303      43.720  53.350 110.300  1.00  0.00            
ATOM   4595  N   LYS   304      43.750  53.750 108.080  1.00  0.00            
ATOM   4596  HN  LYS   304      44.160  54.050 107.220  1.00  0.00            
ATOM   4597  CA  LYS   304      42.330  53.780 107.930  1.00  0.00            
ATOM   4598  HA  LYS   304      41.860  53.740 108.910  1.00  0.00            
ATOM   4599  CB  LYS   304      41.840  55.020 107.160  1.00  0.00            
ATOM   4600  HB1 LYS   304      42.400  55.900 107.550  1.00  0.00            
ATOM   4601  HB2 LYS   304      42.160  54.790 106.120  1.00  0.00            
ATOM   4602  CG  LYS   304      40.330  55.280 107.190  1.00  0.00            
ATOM   4603  HG1 LYS   304      39.840  54.530 106.540  1.00  0.00            
ATOM   4604  HG2 LYS   304      39.920  55.080 108.210  1.00  0.00            
ATOM   4605  CD  LYS   304      40.000  56.710 106.770  1.00  0.00            
ATOM   4606  HD1 LYS   304      40.340  57.420 107.560  1.00  0.00            
ATOM   4607  HD2 LYS   304      40.540  56.870 105.820  1.00  0.00            
ATOM   4608  CE  LYS   304      38.520  56.970 106.470  1.00  0.00            
ATOM   4609  HE1 LYS   304      38.050  56.290 105.730  1.00  0.00            
ATOM   4610  HE2 LYS   304      38.070  56.710 107.450  1.00  0.00            
ATOM   4611  NZ  LYS   304      38.240  58.360 106.030  1.00  0.00            
ATOM   4612  HZ1 LYS   304      38.720  59.030 106.670  1.00  0.00            
ATOM   4613  HZ2 LYS   304      38.480  58.620 105.060  1.00  0.00            
ATOM   4614  HZ3 LYS   304      37.250  58.630 106.220  1.00  0.00            
ATOM   4615  C   LYS   304      41.930  52.590 107.140  1.00  0.00            
ATOM   4616  O   LYS   304      42.800  52.180 106.370  1.00  0.00            
ATOM   4617  N   PHE   305      40.750  51.970 107.320  1.00  0.00            
ATOM   4618  HN  PHE   305      40.140  52.370 108.000  1.00  0.00            
ATOM   4619  CA  PHE   305      40.550  50.680 106.750  1.00  0.00            
ATOM   4620  HA  PHE   305      41.400  50.400 106.150  1.00  0.00            
ATOM   4621  CB  PHE   305      40.420  49.580 107.810  1.00  0.00            
ATOM   4622  HB1 PHE   305      39.850  50.010 108.670  1.00  0.00            
ATOM   4623  HB2 PHE   305      40.020  48.620 107.410  1.00  0.00            
ATOM   4624  CG  PHE   305      41.790  49.280 108.320  1.00  0.00            
ATOM   4625  CD1 PHE   305      42.250  49.840 109.490  1.00  0.00            
ATOM   4626  HD1 PHE   305      41.530  50.300 110.150  1.00  0.00            
ATOM   4627  CE1 PHE   305      43.540  49.670 109.930  1.00  0.00            
ATOM   4628  HE1 PHE   305      43.940  49.970 110.890  1.00  0.00            
ATOM   4629  CZ  PHE   305      44.460  49.090 109.090  1.00  0.00            
ATOM   4630  HZ  PHE   305      45.490  48.940 109.390  1.00  0.00            
ATOM   4631  CD2 PHE   305      42.690  48.570 107.550  1.00  0.00            
ATOM   4632  HD2 PHE   305      42.320  48.150 106.630  1.00  0.00            
ATOM   4633  CE2 PHE   305      44.020  48.570 107.890  1.00  0.00            
ATOM   4634  HE2 PHE   305      44.670  47.960 107.290  1.00  0.00            
ATOM   4635  C   PHE   305      39.330  50.440 105.920  1.00  0.00            
ATOM   4636  O   PHE   305      38.200  50.670 106.330  1.00  0.00            
ATOM   4637  N   ILE   306      39.570  50.020 104.660  1.00  0.00            
ATOM   4638  HN  ILE   306      40.500  49.770 104.400  1.00  0.00            
ATOM   4639  CA  ILE   306      38.570  49.890 103.650  1.00  0.00            
ATOM   4640  HA  ILE   306      37.620  50.060 104.120  1.00  0.00            
ATOM   4641  CB  ILE   306      38.730  50.940 102.590  1.00  0.00            
ATOM   4642  HB  ILE   306      39.630  50.720 101.980  1.00  0.00            
ATOM   4643  CG2 ILE   306      37.530  50.930 101.630  1.00  0.00            
ATOM   4644 1HG2 ILE   306      37.770  51.530 100.730  1.00  0.00            
ATOM   4645 2HG2 ILE   306      37.280  49.910 101.260  1.00  0.00            
ATOM   4646 3HG2 ILE   306      36.620  51.250 102.190  1.00  0.00            
ATOM   4647  CG1 ILE   306      38.840  52.370 103.150  1.00  0.00            
ATOM   4648 1HG1 ILE   306      38.380  53.090 102.450  1.00  0.00            
ATOM   4649 2HG1 ILE   306      38.270  52.480 104.100  1.00  0.00            
ATOM   4650  CD  ILE   306      40.270  52.830 103.430  1.00  0.00            
ATOM   4651  HD1 ILE   306      40.200  53.900 103.700  1.00  0.00            
ATOM   4652  HD2 ILE   306      40.830  52.340 104.250  1.00  0.00            
ATOM   4653  HD3 ILE   306      40.850  52.760 102.480  1.00  0.00            
ATOM   4654  C   ILE   306      38.520  48.510 103.090  1.00  0.00            
ATOM   4655  O   ILE   306      39.430  48.070 102.390  1.00  0.00            
ATOM   4656  N   CYS   307      37.430  47.750 103.270  1.00  0.00            
ATOM   4657  HN  CYS   307      36.730  48.170 103.850  1.00  0.00            
ATOM   4658  CA  CYS   307      37.420  46.410 102.770  1.00  0.00            
ATOM   4659  HA  CYS   307      38.380  45.930 102.900  1.00  0.00            
ATOM   4660  CB  CYS   307      36.460  45.470 103.530  1.00  0.00            
ATOM   4661  HB1 CYS   307      36.560  45.710 104.610  1.00  0.00            
ATOM   4662  HB2 CYS   307      35.470  45.890 103.270  1.00  0.00            
ATOM   4663  SG  CYS   307      36.560  43.680 103.220  1.00  0.00            
ATOM   4664  HG1 CYS   307      35.860  43.350 104.300  1.00  0.00            
ATOM   4665  C   CYS   307      37.010  46.410 101.340  1.00  0.00            
ATOM   4666  O   CYS   307      36.210  47.210 100.870  1.00  0.00            
ATOM   4667  N   THR   308      37.570  45.500 100.510  1.00  0.00            
ATOM   4668  HN  THR   308      38.240  44.890 100.910  1.00  0.00            
ATOM   4669  CA  THR   308      37.310  45.370  99.110  1.00  0.00            
ATOM   4670  HA  THR   308      37.210  46.390  98.800  1.00  0.00            
ATOM   4671  CB  THR   308      38.440  44.740  98.350  1.00  0.00            
ATOM   4672  HB  THR   308      39.340  45.380  98.400  1.00  0.00            
ATOM   4673  OG1 THR   308      38.080  44.570  96.990  1.00  0.00            
ATOM   4674  HG1 THR   308      38.940  44.530  96.550  1.00  0.00            
ATOM   4675  CG2 THR   308      38.750  43.280  98.750  1.00  0.00            
ATOM   4676 1HG2 THR   308      39.700  43.000  98.250  1.00  0.00            
ATOM   4677 2HG2 THR   308      38.930  43.130  99.840  1.00  0.00            
ATOM   4678 3HG2 THR   308      37.860  42.670  98.510  1.00  0.00            
ATOM   4679  C   THR   308      35.960  44.770  98.900  1.00  0.00            
ATOM   4680  O   THR   308      35.210  45.360  98.110  1.00  0.00            
ATOM   4681  N   THR   309      35.560  43.660  99.540  1.00  0.00            
ATOM   4682  HN  THR   309      36.140  43.370 100.300  1.00  0.00            
ATOM   4683  CA  THR   309      34.270  43.060  99.390  1.00  0.00            
ATOM   4684  HA  THR   309      33.740  43.540  98.570  1.00  0.00            
ATOM   4685  CB  THR   309      34.420  41.600  99.080  1.00  0.00            
ATOM   4686  HB  THR   309      33.440  41.090  99.160  1.00  0.00            
ATOM   4687  OG1 THR   309      35.280  40.960 100.000  1.00  0.00            
ATOM   4688  HG1 THR   309      35.230  40.050  99.700  1.00  0.00            
ATOM   4689  CG2 THR   309      34.950  41.440  97.640  1.00  0.00            
ATOM   4690 1HG2 THR   309      34.990  40.350  97.410  1.00  0.00            
ATOM   4691 2HG2 THR   309      34.130  41.840  97.010  1.00  0.00            
ATOM   4692 3HG2 THR   309      35.900  41.990  97.480  1.00  0.00            
ATOM   4693  C   THR   309      33.360  43.230 100.560  1.00  0.00            
ATOM   4694  O   THR   309      32.760  44.290 100.720  1.00  0.00            
ATOM   4695  N   GLY   310      33.270  42.270 101.500  1.00  0.00            
ATOM   4696  HN  GLY   310      33.770  41.450 101.280  1.00  0.00            
ATOM   4697  CA  GLY   310      32.700  42.490 102.800  1.00  0.00            
ATOM   4698  HA1 GLY   310      33.260  43.250 103.320  1.00  0.00            
ATOM   4699  HA2 GLY   310      31.670  42.760 102.630  1.00  0.00            
ATOM   4700  C   GLY   310      32.670  41.220 103.580  1.00  0.00            
ATOM   4701  O   GLY   310      31.630  40.680 103.950  1.00  0.00            
ATOM   4702  N   LYS   311      33.860  40.600 103.700  1.00  0.00            
ATOM   4703  HN  LYS   311      34.680  40.990 103.300  1.00  0.00            
ATOM   4704  CA  LYS   311      34.150  39.320 104.270  1.00  0.00            
ATOM   4705  HA  LYS   311      33.310  39.040 104.880  1.00  0.00            
ATOM   4706  CB  LYS   311      34.530  38.280 103.210  1.00  0.00            
ATOM   4707  HB1 LYS   311      33.690  38.180 102.490  1.00  0.00            
ATOM   4708  HB2 LYS   311      35.400  38.610 102.610  1.00  0.00            
ATOM   4709  CG  LYS   311      34.810  36.830 103.640  1.00  0.00            
ATOM   4710  HG1 LYS   311      35.870  36.670 103.940  1.00  0.00            
ATOM   4711  HG2 LYS   311      34.170  36.510 104.480  1.00  0.00            
ATOM   4712  CD  LYS   311      34.570  35.920 102.430  1.00  0.00            
ATOM   4713  HD1 LYS   311      35.040  36.380 101.540  1.00  0.00            
ATOM   4714  HD2 LYS   311      35.210  35.010 102.470  1.00  0.00            
ATOM   4715  CE  LYS   311      33.120  35.500 102.210  1.00  0.00            
ATOM   4716  HE1 LYS   311      32.720  35.060 103.150  1.00  0.00            
ATOM   4717  HE2 LYS   311      32.420  36.300 101.880  1.00  0.00            
ATOM   4718  NZ  LYS   311      33.020  34.470 101.150  1.00  0.00            
ATOM   4719  HZ1 LYS   311      33.550  34.740 100.300  1.00  0.00            
ATOM   4720  HZ2 LYS   311      33.370  33.580 101.560  1.00  0.00            
ATOM   4721  HZ3 LYS   311      31.990  34.380 101.020  1.00  0.00            
ATOM   4722  C   LYS   311      35.220  39.430 105.290  1.00  0.00            
ATOM   4723  O   LYS   311      36.160  40.220 105.140  1.00  0.00            
ATOM   4724  N   LEU   312      35.050  38.760 106.440  1.00  0.00            
ATOM   4725  HN  LEU   312      34.310  38.090 106.490  1.00  0.00            
ATOM   4726  CA  LEU   312      35.830  38.980 107.630  1.00  0.00            
ATOM   4727  HA  LEU   312      36.880  38.810 107.460  1.00  0.00            
ATOM   4728  CB  LEU   312      35.760  40.460 108.050  1.00  0.00            
ATOM   4729  HB1 LEU   312      36.190  41.090 107.240  1.00  0.00            
ATOM   4730  HB2 LEU   312      34.710  40.740 108.250  1.00  0.00            
ATOM   4731  CG  LEU   312      36.530  40.870 109.310  1.00  0.00            
ATOM   4732  HG  LEU   312      36.200  40.220 110.150  1.00  0.00            
ATOM   4733  CD1 LEU   312      38.020  40.520 109.220  1.00  0.00            
ATOM   4734 1HD1 LEU   312      38.440  40.710 110.240  1.00  0.00            
ATOM   4735 2HD1 LEU   312      38.150  39.440 109.020  1.00  0.00            
ATOM   4736 3HD1 LEU   312      38.560  41.180 108.500  1.00  0.00            
ATOM   4737  CD2 LEU   312      36.290  42.340 109.700  1.00  0.00            
ATOM   4738 1HD2 LEU   312      36.880  42.620 110.600  1.00  0.00            
ATOM   4739 2HD2 LEU   312      36.780  42.980 108.940  1.00  0.00            
ATOM   4740 3HD2 LEU   312      35.210  42.620 109.700  1.00  0.00            
ATOM   4741  C   LEU   312      35.310  38.170 108.760  1.00  0.00            
ATOM   4742  O   LEU   312      34.340  38.510 109.450  1.00  0.00            
ATOM   4743  N   PRO   313      35.840  37.020 109.070  1.00  0.00            
ATOM   4744  CD  PRO   313      36.600  36.250 108.100  1.00  0.00            
ATOM   4745  HD1 PRO   313      37.580  36.700 107.840  1.00  0.00            
ATOM   4746  HD2 PRO   313      35.970  36.170 107.190  1.00  0.00            
ATOM   4747  CA  PRO   313      35.190  36.180 110.030  1.00  0.00            
ATOM   4748  HA  PRO   313      34.160  36.420 110.260  1.00  0.00            
ATOM   4749  CB  PRO   313      35.320  34.810 109.370  1.00  0.00            
ATOM   4750  HB1 PRO   313      35.300  33.940 110.060  1.00  0.00            
ATOM   4751  HB2 PRO   313      34.480  34.610 108.660  1.00  0.00            
ATOM   4752  CG  PRO   313      36.710  34.850 108.720  1.00  0.00            
ATOM   4753  HG1 PRO   313      37.510  34.870 109.490  1.00  0.00            
ATOM   4754  HG2 PRO   313      36.800  34.010 108.000  1.00  0.00            
ATOM   4755  C   PRO   313      35.890  36.170 111.350  1.00  0.00            
ATOM   4756  O   PRO   313      35.270  35.840 112.360  1.00  0.00            
ATOM   4757  N   VAL   314      37.190  36.490 111.450  1.00  0.00            
ATOM   4758  HN  VAL   314      37.710  36.630 110.610  1.00  0.00            
ATOM   4759  CA  VAL   314      37.850  36.550 112.710  1.00  0.00            
ATOM   4760  HA  VAL   314      37.500  35.730 113.320  1.00  0.00            
ATOM   4761  CB  VAL   314      39.330  36.340 112.550  1.00  0.00            
ATOM   4762  HB  VAL   314      39.760  36.680 113.520  1.00  0.00            
ATOM   4763  CG1 VAL   314      39.750  34.920 112.160  1.00  0.00            
ATOM   4764 1HG1 VAL   314      40.820  34.810 111.900  1.00  0.00            
ATOM   4765 2HG1 VAL   314      39.340  34.170 112.870  1.00  0.00            
ATOM   4766 3HG1 VAL   314      39.200  34.660 111.220  1.00  0.00            
ATOM   4767  CG2 VAL   314      39.920  37.380 111.590  1.00  0.00            
ATOM   4768 1HG2 VAL   314      41.010  37.180 111.570  1.00  0.00            
ATOM   4769 2HG2 VAL   314      39.480  37.140 110.590  1.00  0.00            
ATOM   4770 3HG2 VAL   314      39.730  38.410 111.970  1.00  0.00            
ATOM   4771  C   VAL   314      37.580  37.860 113.360  1.00  0.00            
ATOM   4772  O   VAL   314      37.150  38.780 112.660  1.00  0.00            
ATOM   4773  N   PRO   315      37.790  38.070 114.630  1.00  0.00            
ATOM   4774  CD  PRO   315      37.800  36.950 115.560  1.00  0.00            
ATOM   4775  HD1 PRO   315      38.810  36.510 115.660  1.00  0.00            
ATOM   4776  HD2 PRO   315      37.030  36.190 115.270  1.00  0.00            
ATOM   4777  CA  PRO   315      37.850  39.330 115.300  1.00  0.00            
ATOM   4778  HA  PRO   315      36.920  39.860 115.150  1.00  0.00            
ATOM   4779  CB  PRO   315      37.980  38.940 116.770  1.00  0.00            
ATOM   4780  HB1 PRO   315      39.040  38.740 117.020  1.00  0.00            
ATOM   4781  HB2 PRO   315      37.370  39.560 117.450  1.00  0.00            
ATOM   4782  CG  PRO   315      37.320  37.560 116.880  1.00  0.00            
ATOM   4783  HG1 PRO   315      37.610  37.010 117.800  1.00  0.00            
ATOM   4784  HG2 PRO   315      36.210  37.590 116.810  1.00  0.00            
ATOM   4785  C   PRO   315      38.920  40.300 114.920  1.00  0.00            
ATOM   4786  O   PRO   315      40.060  39.890 114.690  1.00  0.00            
ATOM   4787  N   TRP   316      38.570  41.590 114.980  1.00  0.00            
ATOM   4788  HN  TRP   316      37.650  41.830 115.280  1.00  0.00            
ATOM   4789  CA  TRP   316      39.510  42.640 114.740  1.00  0.00            
ATOM   4790  HA  TRP   316      39.920  42.410 113.770  1.00  0.00            
ATOM   4791  CB  TRP   316      38.820  44.020 114.670  1.00  0.00            
ATOM   4792  HB1 TRP   316      38.130  44.130 115.530  1.00  0.00            
ATOM   4793  HB2 TRP   316      39.600  44.810 114.770  1.00  0.00            
ATOM   4794  CG  TRP   316      38.000  44.350 113.450  1.00  0.00            
ATOM   4795  CD1 TRP   316      36.680  44.690 113.320  1.00  0.00            
ATOM   4796  HD1 TRP   316      35.970  44.590 114.130  1.00  0.00            
ATOM   4797  NE1 TRP   316      36.410  44.990 112.020  1.00  0.00            
ATOM   4798  HE1 TRP   316      35.530  45.170 111.640  1.00  0.00            
ATOM   4799  CE2 TRP   316      37.580  44.990 111.300  1.00  0.00            
ATOM   4800  CD2 TRP   316      38.590  44.540 112.150  1.00  0.00            
ATOM   4801  CE3 TRP   316      39.870  44.410 111.680  1.00  0.00            
ATOM   4802  HE3 TRP   316      40.680  44.270 112.380  1.00  0.00            
ATOM   4803  CZ3 TRP   316      40.140  44.690 110.360  1.00  0.00            
ATOM   4804  HZ3 TRP   316      41.110  44.720 109.890  1.00  0.00            
ATOM   4805  CZ2 TRP   316      37.820  45.220 109.970  1.00  0.00            
ATOM   4806  HZ2 TRP   316      37.040  45.560 109.310  1.00  0.00            
ATOM   4807  CH2 TRP   316      39.110  45.060 109.520  1.00  0.00            
ATOM   4808  HH2 TRP   316      39.350  45.460 108.550  1.00  0.00            
ATOM   4809  C   TRP   316      40.750  42.650 115.560  1.00  0.00            
ATOM   4810  O   TRP   316      41.790  42.810 114.930  1.00  0.00            
ATOM   4811  N   PRO   317      40.860  42.430 116.840  1.00  0.00            
ATOM   4812  CD  PRO   317      39.730  42.570 117.750  1.00  0.00            
ATOM   4813  HD1 PRO   317      39.250  41.570 117.700  1.00  0.00            
ATOM   4814  HD2 PRO   317      39.080  43.430 117.460  1.00  0.00            
ATOM   4815  CA  PRO   317      42.090  42.410 117.580  1.00  0.00            
ATOM   4816  HA  PRO   317      42.450  43.420 117.430  1.00  0.00            
ATOM   4817  CB  PRO   317      41.690  42.200 119.040  1.00  0.00            
ATOM   4818  HB1 PRO   317      41.600  41.160 119.440  1.00  0.00            
ATOM   4819  HB2 PRO   317      42.360  42.810 119.680  1.00  0.00            
ATOM   4820  CG  PRO   317      40.280  42.780 119.170  1.00  0.00            
ATOM   4821  HG1 PRO   317      39.620  42.330 119.940  1.00  0.00            
ATOM   4822  HG2 PRO   317      40.390  43.870 119.320  1.00  0.00            
ATOM   4823  C   PRO   317      43.180  41.500 117.130  1.00  0.00            
ATOM   4824  O   PRO   317      44.330  41.890 117.340  1.00  0.00            
ATOM   4825  N   THR   318      42.880  40.330 116.530  1.00  0.00            
ATOM   4826  HN  THR   318      41.920  40.140 116.310  1.00  0.00            
ATOM   4827  CA  THR   318      43.870  39.450 116.000  1.00  0.00            
ATOM   4828  HA  THR   318      44.630  39.240 116.730  1.00  0.00            
ATOM   4829  CB  THR   318      43.240  38.150 115.590  1.00  0.00            
ATOM   4830  HB  THR   318      44.050  37.410 115.380  1.00  0.00            
ATOM   4831  OG1 THR   318      42.460  38.200 114.400  1.00  0.00            
ATOM   4832  HG1 THR   318      41.600  38.610 114.570  1.00  0.00            
ATOM   4833  CG2 THR   318      42.340  37.560 116.690  1.00  0.00            
ATOM   4834 1HG2 THR   318      42.810  37.670 117.690  1.00  0.00            
ATOM   4835 2HG2 THR   318      41.360  38.070 116.710  1.00  0.00            
ATOM   4836 3HG2 THR   318      42.320  36.460 116.550  1.00  0.00            
ATOM   4837  C   THR   318      44.690  39.990 114.890  1.00  0.00            
ATOM   4838  O   THR   318      45.910  39.890 114.750  1.00  0.00            
ATOM   4839  N   LEU   319      43.960  40.720 114.030  1.00  0.00            
ATOM   4840  HN  LEU   319      43.000  40.840 114.290  1.00  0.00            
ATOM   4841  CA  LEU   319      44.470  41.470 112.930  1.00  0.00            
ATOM   4842  HA  LEU   319      45.160  40.870 112.360  1.00  0.00            
ATOM   4843  CB  LEU   319      43.280  41.960 112.070  1.00  0.00            
ATOM   4844  HB1 LEU   319      42.730  42.640 112.750  1.00  0.00            
ATOM   4845  HB2 LEU   319      43.710  42.390 111.140  1.00  0.00            
ATOM   4846  CG  LEU   319      42.330  40.870 111.560  1.00  0.00            
ATOM   4847  HG  LEU   319      41.740  40.530 112.430  1.00  0.00            
ATOM   4848  CD1 LEU   319      41.150  41.470 110.760  1.00  0.00            
ATOM   4849 1HD1 LEU   319      40.580  40.660 110.270  1.00  0.00            
ATOM   4850 2HD1 LEU   319      40.390  41.870 111.460  1.00  0.00            
ATOM   4851 3HD1 LEU   319      41.480  42.330 110.130  1.00  0.00            
ATOM   4852  CD2 LEU   319      43.050  39.680 110.910  1.00  0.00            
ATOM   4853 1HD2 LEU   319      42.350  38.810 110.960  1.00  0.00            
ATOM   4854 2HD2 LEU   319      43.310  39.880 109.850  1.00  0.00            
ATOM   4855 3HD2 LEU   319      43.990  39.440 111.450  1.00  0.00            
ATOM   4856  C   LEU   319      45.310  42.600 113.420  1.00  0.00            
ATOM   4857  O   LEU   319      46.400  42.770 112.880  1.00  0.00            
ATOM   4858  N   VAL   320      45.010  43.300 114.530  1.00  0.00            
ATOM   4859  HN  VAL   320      44.170  43.080 115.030  1.00  0.00            
ATOM   4860  CA  VAL   320      45.690  44.470 114.990  1.00  0.00            
ATOM   4861  HA  VAL   320      45.710  45.240 114.240  1.00  0.00            
ATOM   4862  CB  VAL   320      44.930  44.930 116.200  1.00  0.00            
ATOM   4863  HB  VAL   320      44.740  44.110 116.920  1.00  0.00            
ATOM   4864  CG1 VAL   320      45.710  46.040 116.930  1.00  0.00            
ATOM   4865 1HG1 VAL   320      44.990  46.430 117.680  1.00  0.00            
ATOM   4866 2HG1 VAL   320      46.620  45.830 117.530  1.00  0.00            
ATOM   4867 3HG1 VAL   320      45.870  46.880 116.230  1.00  0.00            
ATOM   4868  CG2 VAL   320      43.590  45.580 115.800  1.00  0.00            
ATOM   4869 1HG2 VAL   320      43.750  46.520 115.240  1.00  0.00            
ATOM   4870 2HG2 VAL   320      42.950  44.910 115.170  1.00  0.00            
ATOM   4871 3HG2 VAL   320      43.000  45.840 116.700  1.00  0.00            
ATOM   4872  C   VAL   320      47.090  44.100 115.350  1.00  0.00            
ATOM   4873  O   VAL   320      48.070  44.660 114.870  1.00  0.00            
ATOM   4874  N   THR   321      47.230  43.060 116.190  1.00  0.00            
ATOM   4875  HN  THR   321      46.420  42.550 116.480  1.00  0.00            
ATOM   4876  CA  THR   321      48.460  42.410 116.530  1.00  0.00            
ATOM   4877  HA  THR   321      49.130  43.190 116.860  1.00  0.00            
ATOM   4878  CB  THR   321      48.360  41.460 117.690  1.00  0.00            
ATOM   4879  HB  THR   321      49.400  41.280 118.020  1.00  0.00            
ATOM   4880  OG1 THR   321      47.510  40.350 117.450  1.00  0.00            
ATOM   4881  HG1 THR   321      47.850  39.870 116.690  1.00  0.00            
ATOM   4882  CG2 THR   321      47.690  42.270 118.810  1.00  0.00            
ATOM   4883 1HG2 THR   321      48.290  43.170 119.060  1.00  0.00            
ATOM   4884 2HG2 THR   321      46.650  42.560 118.520  1.00  0.00            
ATOM   4885 3HG2 THR   321      47.580  41.640 119.720  1.00  0.00            
ATOM   4886  C   THR   321      49.190  41.800 115.390  1.00  0.00            
ATOM   4887  O   THR   321      50.400  41.640 115.470  1.00  0.00            
ATOM   4888  N   THR   322      48.600  41.510 114.210  1.00  0.00            
ATOM   4889  HN  THR   322      47.640  41.670 113.990  1.00  0.00            
ATOM   4890  CA  THR   322      49.260  40.950 113.070  1.00  0.00            
ATOM   4891  HA  THR   322      50.040  40.250 113.330  1.00  0.00            
ATOM   4892  CB  THR   322      48.310  40.240 112.160  1.00  0.00            
ATOM   4893  HB  THR   322      47.530  40.960 111.820  1.00  0.00            
ATOM   4894  OG1 THR   322      47.740  39.120 112.820  1.00  0.00            
ATOM   4895  HG1 THR   322      47.150  39.510 113.460  1.00  0.00            
ATOM   4896  CG2 THR   322      49.120  39.810 110.930  1.00  0.00            
ATOM   4897 1HG2 THR   322      48.500  39.310 110.160  1.00  0.00            
ATOM   4898 2HG2 THR   322      49.730  40.590 110.410  1.00  0.00            
ATOM   4899 3HG2 THR   322      49.730  39.020 111.420  1.00  0.00            
ATOM   4900  C   THR   322      49.960  42.030 112.320  1.00  0.00            
ATOM   4901  O   THR   322      51.180  41.970 112.210  1.00  0.00            
ATOM   4902  N   PHE   323      49.260  43.070 111.840  1.00  0.00            
ATOM   4903  HN  PHE   323      48.300  43.180 112.080  1.00  0.00            
ATOM   4904  CA  PHE   323      49.730  44.070 110.930  1.00  0.00            
ATOM   4905  HA  PHE   323      50.700  43.770 110.550  1.00  0.00            
ATOM   4906  CB  PHE   323      48.770  44.210 109.740  1.00  0.00            
ATOM   4907  HB1 PHE   323      49.060  45.110 109.150  1.00  0.00            
ATOM   4908  HB2 PHE   323      48.780  43.310 109.100  1.00  0.00            
ATOM   4909  CG  PHE   323      47.380  44.510 110.190  1.00  0.00            
ATOM   4910  CD1 PHE   323      47.030  45.610 110.940  1.00  0.00            
ATOM   4911  HD1 PHE   323      47.720  46.370 111.260  1.00  0.00            
ATOM   4912  CE1 PHE   323      45.690  45.800 111.200  1.00  0.00            
ATOM   4913  HE1 PHE   323      45.360  46.680 111.730  1.00  0.00            
ATOM   4914  CZ  PHE   323      44.710  44.990 110.690  1.00  0.00            
ATOM   4915  HZ  PHE   323      43.650  45.170 110.790  1.00  0.00            
ATOM   4916  CD2 PHE   323      46.420  43.700 109.630  1.00  0.00            
ATOM   4917  HD2 PHE   323      46.690  42.860 109.010  1.00  0.00            
ATOM   4918  CE2 PHE   323      45.090  43.950 109.880  1.00  0.00            
ATOM   4919  HE2 PHE   323      44.340  43.300 109.460  1.00  0.00            
ATOM   4920  C   PHE   323      50.140  45.350 111.570  1.00  0.00            
ATOM   4921  O   PHE   323      50.630  46.280 110.930  1.00  0.00            
ATOM   4922  N   CRO   324      49.940  45.450 112.900  1.00  0.00            
ATOM   4923  HN  CRO   324      49.440  44.660 113.260  1.00  0.00            
ATOM   4924  CA  CRO   324      50.300  46.640 113.690  1.00  0.00            
ATOM   4925  HA1 CRO   324      49.720  46.590 114.500  1.00  0.00            
ATOM   4926  HA2 CRO   324      50.060  47.480 113.200  1.00  0.00            
ATOM   4927  C1  CRO   324      51.790  46.830 113.970  1.00  0.00            
ATOM   4928  N2  CRO   324      51.800  46.900 115.450  1.00  0.00            
ATOM   4929  N3  CRO   324      52.900  47.740 113.640  1.00  0.00            
ATOM   4930  C2  CRO   324      53.600  47.920 114.750  1.00  0.00            
ATOM   4931  OA2 CRO   324      54.480  48.760 114.910  1.00  0.00            
ATOM   4932  CA2 CRO   324      52.990  47.380 115.810  1.00  0.00            
ATOM   4933  CA3 CRO   324      53.520  47.580 112.320  1.00  0.00            
ATOM   4934 1HA3 CRO   324      52.930  47.690 111.510  1.00  0.00            
ATOM   4935 2HA3 CRO   324      53.530  46.580 112.350  1.00  0.00            
ATOM   4936  CB2 CRO   324      53.340  47.710 117.050  1.00  0.00            
ATOM   4937  HB2 CRO   324      54.320  47.560 117.170  1.00  0.00            
ATOM   4938  CG2 CRO   324      52.530  47.560 118.170  1.00  0.00            
ATOM   4939  CD1 CRO   324      51.160  47.800 118.260  1.00  0.00            
ATOM   4940  HD1 CRO   324      50.710  48.200 117.460  1.00  0.00            
ATOM   4941  CD2 CRO   324      53.230  47.130 119.280  1.00  0.00            
ATOM   4942  HD2 CRO   324      54.220  47.000 119.230  1.00  0.00            
ATOM   4943  CE1 CRO   324      50.490  47.270 119.360  1.00  0.00            
ATOM   4944  HE1 CRO   324      49.520  47.390 119.580  1.00  0.00            
ATOM   4945  CE2 CRO   324      52.570  46.580 120.380  1.00  0.00            
ATOM   4946  HE2 CRO   324      52.990  46.090 121.140  1.00  0.00            
ATOM   4947  CZ  CRO   324      51.190  46.730 120.430  1.00  0.00            
ATOM   4948  OH  CRO   324      50.590  46.250 121.400  1.00  0.00            
ATOM   4949  HH  CRO   324      51.210  45.610 121.850  1.00  0.00            
ATOM   4950  C   CRO   324      55.030  47.490 112.070  1.00  0.00            
ATOM   4951  O   CRO   324      55.370  46.840 111.090  1.00  0.00            
ATOM   4952  N   LEU   325      55.880  48.360 112.640  1.00  0.00            
ATOM   4953  HN  LEU   325      55.480  49.070 113.220  1.00  0.00            
ATOM   4954  CA  LEU   325      57.260  48.440 112.270  1.00  0.00            
ATOM   4955  HA  LEU   325      57.650  47.600 111.720  1.00  0.00            
ATOM   4956  CB  LEU   325      57.440  49.760 111.490  1.00  0.00            
ATOM   4957  HB1 LEU   325      57.090  50.520 112.210  1.00  0.00            
ATOM   4958  HB2 LEU   325      58.530  49.940 111.340  1.00  0.00            
ATOM   4959  CG  LEU   325      56.690  49.900 110.150  1.00  0.00            
ATOM   4960  HG  LEU   325      55.630  49.670 110.380  1.00  0.00            
ATOM   4961  CD1 LEU   325      56.870  51.270 109.470  1.00  0.00            
ATOM   4962 1HD1 LEU   325      56.340  51.360 108.500  1.00  0.00            
ATOM   4963 2HD1 LEU   325      56.490  52.090 110.120  1.00  0.00            
ATOM   4964 3HD1 LEU   325      57.980  51.400 109.470  1.00  0.00            
ATOM   4965  CD2 LEU   325      57.220  48.850 109.160  1.00  0.00            
ATOM   4966 1HD2 LEU   325      57.370  47.880 109.670  1.00  0.00            
ATOM   4967 2HD2 LEU   325      56.510  48.650 108.330  1.00  0.00            
ATOM   4968 3HD2 LEU   325      58.200  49.230 108.800  1.00  0.00            
ATOM   4969  C   LEU   325      58.010  48.550 113.550  1.00  0.00            
ATOM   4970  O   LEU   325      57.450  48.810 114.610  1.00  0.00            
ATOM   4971  N   GLN   326      59.330  48.280 113.520  1.00  0.00            
ATOM   4972  HN  GLN   326      59.700  48.010 112.640  1.00  0.00            
ATOM   4973  CA  GLN   326      60.180  48.220 114.670  1.00  0.00            
ATOM   4974  HA  GLN   326      59.680  48.620 115.540  1.00  0.00            
ATOM   4975  CB  GLN   326      60.630  46.780 114.980  1.00  0.00            
ATOM   4976  HB1 GLN   326      61.200  46.400 114.110  1.00  0.00            
ATOM   4977  HB2 GLN   326      61.340  46.780 115.840  1.00  0.00            
ATOM   4978  CG  GLN   326      59.370  46.010 115.360  1.00  0.00            
ATOM   4979  HG1 GLN   326      58.800  46.490 116.180  1.00  0.00            
ATOM   4980  HG2 GLN   326      58.760  45.830 114.440  1.00  0.00            
ATOM   4981  CD  GLN   326      59.610  44.710 116.110  1.00  0.00            
ATOM   4982  OE1 GLN   326      58.890  44.190 116.960  1.00  0.00            
ATOM   4983  NE2 GLN   326      60.780  44.070 115.840  1.00  0.00            
ATOM   4984 1HE2 GLN   326      61.440  44.550 115.250  1.00  0.00            
ATOM   4985 2HE2 GLN   326      60.880  43.190 116.300  1.00  0.00            
ATOM   4986  C   GLN   326      61.310  49.200 114.640  1.00  0.00            
ATOM   4987  O   GLN   326      62.230  49.020 115.430  1.00  0.00            
ATOM   4988  N   CYS   327      61.320  50.080 113.620  1.00  0.00            
ATOM   4989  HN  CYS   327      60.640  50.100 112.890  1.00  0.00            
ATOM   4990  CA  CYS   327      62.360  51.040 113.430  1.00  0.00            
ATOM   4991  HA  CYS   327      62.810  51.310 114.370  1.00  0.00            
ATOM   4992  CB  CYS   327      63.410  50.310 112.570  1.00  0.00            
ATOM   4993  HB1 CYS   327      64.320  50.950 112.440  1.00  0.00            
ATOM   4994  HB2 CYS   327      63.670  49.390 113.130  1.00  0.00            
ATOM   4995  SG  CYS   327      62.800  49.820 110.930  1.00  0.00            
ATOM   4996  HG1 CYS   327      63.860  49.160 110.500  1.00  0.00            
ATOM   4997  C   CYS   327      61.970  52.350 112.840  1.00  0.00            
ATOM   4998  O   CYS   327      62.720  53.160 112.290  1.00  0.00            
ATOM   4999  N   PHE   328      60.670  52.660 112.830  1.00  0.00            
ATOM   5000  HN  PHE   328      59.940  52.070 113.190  1.00  0.00            
ATOM   5001  CA  PHE   328      60.130  53.810 112.160  1.00  0.00            
ATOM   5002  HA  PHE   328      60.690  53.960 111.250  1.00  0.00            
ATOM   5003  CB  PHE   328      58.670  53.430 111.880  1.00  0.00            
ATOM   5004  HB1 PHE   328      58.590  52.370 111.570  1.00  0.00            
ATOM   5005  HB2 PHE   328      58.080  53.610 112.800  1.00  0.00            
ATOM   5006  CG  PHE   328      58.110  54.290 110.800  1.00  0.00            
ATOM   5007  CD1 PHE   328      57.130  55.170 111.170  1.00  0.00            
ATOM   5008  HD1 PHE   328      56.790  55.310 112.190  1.00  0.00            
ATOM   5009  CE1 PHE   328      56.830  56.150 110.260  1.00  0.00            
ATOM   5010  HE1 PHE   328      56.250  57.000 110.580  1.00  0.00            
ATOM   5011  CZ  PHE   328      57.280  56.180 108.960  1.00  0.00            
ATOM   5012  HZ  PHE   328      56.890  56.910 108.270  1.00  0.00            
ATOM   5013  CD2 PHE   328      58.540  54.260 109.490  1.00  0.00            
ATOM   5014  HD2 PHE   328      59.310  53.540 109.230  1.00  0.00            
ATOM   5015  CE2 PHE   328      58.160  55.200 108.560  1.00  0.00            
ATOM   5016  HE2 PHE   328      58.510  55.120 107.550  1.00  0.00            
ATOM   5017  C   PHE   328      60.280  55.120 112.850  1.00  0.00            
ATOM   5018  O   PHE   328      60.380  56.150 112.180  1.00  0.00            
ATOM   5019  N   ALA   329      60.350  55.140 114.190  1.00  0.00            
ATOM   5020  HN  ALA   329      60.380  54.260 114.660  1.00  0.00            
ATOM   5021  CA  ALA   329      60.330  56.300 115.020  1.00  0.00            
ATOM   5022  HA  ALA   329      59.470  56.850 114.660  1.00  0.00            
ATOM   5023  CB  ALA   329      60.290  55.890 116.500  1.00  0.00            
ATOM   5024  HB1 ALA   329      59.890  56.700 117.140  1.00  0.00            
ATOM   5025  HB2 ALA   329      59.800  54.920 116.710  1.00  0.00            
ATOM   5026  HB3 ALA   329      61.320  55.730 116.890  1.00  0.00            
ATOM   5027  C   ALA   329      61.540  57.150 114.820  1.00  0.00            
ATOM   5028  O   ALA   329      62.520  56.840 114.130  1.00  0.00            
ATOM   5029  N   ARG   330      61.520  58.390 115.340  1.00  0.00            
ATOM   5030  HN  ARG   330      60.670  58.780 115.680  1.00  0.00            
ATOM   5031  CA  ARG   330      62.740  59.120 115.490  1.00  0.00            
ATOM   5032  HA  ARG   330      63.270  58.990 114.570  1.00  0.00            
ATOM   5033  CB  ARG   330      62.530  60.640 115.620  1.00  0.00            
ATOM   5034  HB1 ARG   330      61.880  60.920 114.770  1.00  0.00            
ATOM   5035  HB2 ARG   330      62.010  60.940 116.560  1.00  0.00            
ATOM   5036  CG  ARG   330      63.870  61.380 115.460  1.00  0.00            
ATOM   5037  HG1 ARG   330      64.540  61.380 116.340  1.00  0.00            
ATOM   5038  HG2 ARG   330      64.480  60.960 114.630  1.00  0.00            
ATOM   5039  CD  ARG   330      63.590  62.860 115.210  1.00  0.00            
ATOM   5040  HD1 ARG   330      62.860  63.080 114.410  1.00  0.00            
ATOM   5041  HD2 ARG   330      63.140  63.170 116.180  1.00  0.00            
ATOM   5042  NE  ARG   330      64.860  63.550 114.840  1.00  0.00            
ATOM   5043  HE  ARG   330      65.150  63.580 113.880  1.00  0.00            
ATOM   5044  CZ  ARG   330      65.600  64.330 115.680  1.00  0.00            
ATOM   5045  NH1 ARG   330      65.200  64.600 116.960  1.00  0.00            
ATOM   5046 1HH1 ARG   330      64.380  64.180 117.350  1.00  0.00            
ATOM   5047 2HH1 ARG   330      65.780  65.210 117.500  1.00  0.00            
ATOM   5048  NH2 ARG   330      66.680  65.040 115.240  1.00  0.00            
ATOM   5049 1HH2 ARG   330      67.160  64.720 114.420  1.00  0.00            
ATOM   5050 2HH2 ARG   330      67.260  65.400 115.970  1.00  0.00            
ATOM   5051  C   ARG   330      63.590  58.670 116.630  1.00  0.00            
ATOM   5052  O   ARG   330      63.170  58.730 117.780  1.00  0.00            
ATOM   5053  N   TYR   331      64.810  58.180 116.350  1.00  0.00            
ATOM   5054  HN  TYR   331      65.150  58.230 115.410  1.00  0.00            
ATOM   5055  CA  TYR   331      65.770  57.860 117.350  1.00  0.00            
ATOM   5056  HA  TYR   331      65.230  57.740 118.280  1.00  0.00            
ATOM   5057  CB  TYR   331      66.650  56.690 116.870  1.00  0.00            
ATOM   5058  HB1 TYR   331      66.860  56.790 115.780  1.00  0.00            
ATOM   5059  HB2 TYR   331      67.600  56.710 117.440  1.00  0.00            
ATOM   5060  CG  TYR   331      65.960  55.390 117.090  1.00  0.00
[truncated: 197,275 more chars]
