# Supplementary material for: Computational refinement of spectroscopic FRET measurements
Source: Data Brief. 2017 Apr 2;12:213–21. doi: 10.1016/j.dib.2017.03.041 (PMC5397103; doi:10.1016/j.dib.2017.03.041)
Supplement: Supplementary file 4 — Supplementary material [file mmc4.zip › pdb/ECFP_l3_EYFP_c02.pdb]

TITLE     ECFP-CLY3-YFP Charmm27 (b3lyp/cc-pvdz ESP charges on CRF and CRO) in TIP3P water
REMARK    THIS IS A SIMULATION BOX
CRYST1   97.830   58.750   73.010  90.00  90.00  90.00 P 1           1
MODEL        1
ATOM      1  N   MET     1      32.610   1.210  61.780  1.00  0.00            
ATOM      2  H1  MET     1      32.170   1.200  62.720  1.00  0.00            
ATOM      3  H2  MET     1      33.530   0.790  62.030  1.00  0.00            
ATOM      4  H3  MET     1      32.690   2.180  61.420  1.00  0.00            
ATOM      5  CA  MET     1      32.020   0.380  60.700  1.00  0.00            
ATOM      6  HA  MET     1      32.670   0.620  59.860  1.00  0.00            
ATOM      7  CB  MET     1      32.170  -1.120  61.010  1.00  0.00            
ATOM      8  HB1 MET     1      33.210  -1.350  61.310  1.00  0.00            
ATOM      9  HB2 MET     1      31.680  -1.400  61.960  1.00  0.00            
ATOM     10  CG  MET     1      31.820  -2.160  59.940  1.00  0.00            
ATOM     11  HG1 MET     1      32.080  -3.200  60.220  1.00  0.00            
ATOM     12  HG2 MET     1      30.720  -2.020  59.830  1.00  0.00            
ATOM     13  SD  MET     1      32.520  -1.870  58.290  1.00  0.00            
ATOM     14  CE  MET     1      31.250  -2.830  57.400  1.00  0.00            
ATOM     15  HE1 MET     1      31.580  -3.160  56.390  1.00  0.00            
ATOM     16  HE2 MET     1      30.910  -3.720  57.950  1.00  0.00            
ATOM     17  HE3 MET     1      30.340  -2.190  57.360  1.00  0.00            
ATOM     18  C   MET     1      30.610   0.710  60.340  1.00  0.00            
ATOM     19  O   MET     1      29.850   1.060  61.240  1.00  0.00            
ATOM     20  N   SER     2      30.200   0.550  59.070  1.00  0.00            
ATOM     21  HN  SER     2      30.890   0.310  58.390  1.00  0.00            
ATOM     22  CA  SER     2      28.870   0.690  58.570  1.00  0.00            
ATOM     23  HA  SER     2      28.440   1.570  59.030  1.00  0.00            
ATOM     24  CB  SER     2      28.720   0.830  57.050  1.00  0.00            
ATOM     25  HB1 SER     2      28.870  -0.160  56.570  1.00  0.00            
ATOM     26  HB2 SER     2      27.670   1.150  56.840  1.00  0.00            
ATOM     27  OG  SER     2      29.650   1.810  56.600  1.00  0.00            
ATOM     28  HG1 SER     2      29.460   2.070  55.700  1.00  0.00            
ATOM     29  C   SER     2      27.900  -0.350  59.030  1.00  0.00            
ATOM     30  O   SER     2      28.290  -1.500  59.200  1.00  0.00            
ATOM     31  N   LYS     3      26.690   0.080  59.420  1.00  0.00            
ATOM     32  HN  LYS     3      26.460   1.020  59.170  1.00  0.00            
ATOM     33  CA  LYS     3      25.750  -0.710  60.160  1.00  0.00            
ATOM     34  HA  LYS     3      26.120  -1.720  60.140  1.00  0.00            
ATOM     35  CB  LYS     3      24.340  -0.820  59.560  1.00  0.00            
ATOM     36  HB1 LYS     3      24.460  -1.210  58.530  1.00  0.00            
ATOM     37  HB2 LYS     3      23.770  -1.650  60.050  1.00  0.00            
ATOM     38  CG  LYS     3      23.500   0.460  59.570  1.00  0.00            
ATOM     39  HG1 LYS     3      23.230   0.770  60.610  1.00  0.00            
ATOM     40  HG2 LYS     3      24.150   1.240  59.140  1.00  0.00            
ATOM     41  CD  LYS     3      22.130   0.350  58.890  1.00  0.00            
ATOM     42  HD1 LYS     3      22.290  -0.110  57.900  1.00  0.00            
ATOM     43  HD2 LYS     3      21.530  -0.310  59.550  1.00  0.00            
ATOM     44  CE  LYS     3      21.280   1.610  58.740  1.00  0.00            
ATOM     45  HE1 LYS     3      20.420   1.460  58.050  1.00  0.00            
ATOM     46  HE2 LYS     3      20.870   2.070  59.660  1.00  0.00            
ATOM     47  NZ  LYS     3      22.050   2.710  58.110  1.00  0.00            
ATOM     48  HZ1 LYS     3      22.860   3.100  58.640  1.00  0.00            
ATOM     49  HZ2 LYS     3      22.290   2.500  57.120  1.00  0.00            
ATOM     50  HZ3 LYS     3      21.520   3.600  58.150  1.00  0.00            
ATOM     51  C   LYS     3      25.780  -0.420  61.620  1.00  0.00            
ATOM     52  O   LYS     3      25.070  -1.030  62.420  1.00  0.00            
ATOM     53  N   GLY     4      26.570   0.560  62.080  1.00  0.00            
ATOM     54  HN  GLY     4      27.060   1.160  61.460  1.00  0.00            
ATOM     55  CA  GLY     4      26.540   0.960  63.460  1.00  0.00            
ATOM     56  HA1 GLY     4      25.490   0.940  63.730  1.00  0.00            
ATOM     57  HA2 GLY     4      27.220   0.330  64.000  1.00  0.00            
ATOM     58  C   GLY     4      26.940   2.380  63.640  1.00  0.00            
ATOM     59  O   GLY     4      26.320   3.150  64.380  1.00  0.00            
ATOM     60  N   GLU     5      27.960   2.810  62.870  1.00  0.00            
ATOM     61  HN  GLU     5      28.430   2.210  62.230  1.00  0.00            
ATOM     62  CA  GLU     5      28.570   4.100  62.840  1.00  0.00            
ATOM     63  HA  GLU     5      28.230   4.810  63.580  1.00  0.00            
ATOM     64  CB  GLU     5      30.080   3.900  63.080  1.00  0.00            
ATOM     65  HB1 GLU     5      30.140   3.220  63.950  1.00  0.00            
ATOM     66  HB2 GLU     5      30.640   3.390  62.260  1.00  0.00            
ATOM     67  CG  GLU     5      30.740   5.230  63.450  1.00  0.00            
ATOM     68  HG1 GLU     5      30.610   5.990  62.660  1.00  0.00            
ATOM     69  HG2 GLU     5      30.400   5.610  64.440  1.00  0.00            
ATOM     70  CD  GLU     5      32.240   4.990  63.590  1.00  0.00            
ATOM     71  OE1 GLU     5      32.630   4.810  64.780  1.00  0.00            
ATOM     72  OE2 GLU     5      33.010   5.170  62.610  1.00  0.00            
ATOM     73  C   GLU     5      28.320   4.740  61.520  1.00  0.00            
ATOM     74  O   GLU     5      28.620   4.170  60.470  1.00  0.00            
ATOM     75  N   GLU     6      27.460   5.770  61.560  1.00  0.00            
ATOM     76  HN  GLU     6      27.240   6.210  62.430  1.00  0.00            
ATOM     77  CA  GLU     6      26.790   6.170  60.360  1.00  0.00            
ATOM     78  HA  GLU     6      26.740   5.470  59.530  1.00  0.00            
ATOM     79  CB  GLU     6      25.340   6.510  60.720  1.00  0.00            
ATOM     80  HB1 GLU     6      25.330   7.330  61.470  1.00  0.00            
ATOM     81  HB2 GLU     6      24.860   6.920  59.800  1.00  0.00            
ATOM     82  CG  GLU     6      24.470   5.380  61.280  1.00  0.00            
ATOM     83  HG1 GLU     6      25.070   4.860  62.050  1.00  0.00            
ATOM     84  HG2 GLU     6      23.660   5.920  61.810  1.00  0.00            
ATOM     85  CD  GLU     6      23.750   4.390  60.380  1.00  0.00            
ATOM     86  OE1 GLU     6      22.890   3.650  60.920  1.00  0.00            
ATOM     87  OE2 GLU     6      23.950   4.350  59.130  1.00  0.00            
ATOM     88  C   GLU     6      27.460   7.430  59.910  1.00  0.00            
ATOM     89  O   GLU     6      27.030   8.110  58.980  1.00  0.00            
ATOM     90  N   LEU     7      28.550   7.850  60.570  1.00  0.00            
ATOM     91  HN  LEU     7      28.870   7.310  61.350  1.00  0.00            
ATOM     92  CA  LEU     7      29.060   9.180  60.620  1.00  0.00            
ATOM     93  HA  LEU     7      28.700   9.770  59.790  1.00  0.00            
ATOM     94  CB  LEU     7      28.560   9.850  61.920  1.00  0.00            
ATOM     95  HB1 LEU     7      28.900   9.190  62.750  1.00  0.00            
ATOM     96  HB2 LEU     7      29.200  10.770  61.930  1.00  0.00            
ATOM     97  CG  LEU     7      27.070  10.190  62.100  1.00  0.00            
ATOM     98  HG  LEU     7      26.480   9.290  61.840  1.00  0.00            
ATOM     99  CD1 LEU     7      26.770  10.430  63.590  1.00  0.00            
ATOM    100 1HD1 LEU     7      27.010   9.530  64.200  1.00  0.00            
ATOM    101 2HD1 LEU     7      27.220  11.380  63.930  1.00  0.00            
ATOM    102 3HD1 LEU     7      25.690  10.640  63.710  1.00  0.00            
ATOM    103  CD2 LEU     7      26.540  11.360  61.260  1.00  0.00            
ATOM    104 1HD2 LEU     7      27.150  12.280  61.410  1.00  0.00            
ATOM    105 2HD2 LEU     7      26.610  11.150  60.170  1.00  0.00            
ATOM    106 3HD2 LEU     7      25.480  11.590  61.530  1.00  0.00            
ATOM    107  C   LEU     7      30.550   9.210  60.570  1.00  0.00            
ATOM    108  O   LEU     7      31.170   8.350  61.200  1.00  0.00            
ATOM    109  N   PHE     8      31.050  10.130  59.720  1.00  0.00            
ATOM    110  HN  PHE     8      30.470  10.770  59.230  1.00  0.00            
ATOM    111  CA  PHE     8      32.450  10.370  59.590  1.00  0.00            
ATOM    112  HA  PHE     8      32.460  11.300  59.030  1.00  0.00            
ATOM    113  CB  PHE     8      33.150  10.640  60.930  1.00  0.00            
ATOM    114  HB1 PHE     8      33.110   9.730  61.570  1.00  0.00            
ATOM    115  HB2 PHE     8      34.230  10.900  60.910  1.00  0.00            
ATOM    116  CG  PHE     8      32.580  11.790  61.680  1.00  0.00            
ATOM    117  CD1 PHE     8      31.660  11.530  62.660  1.00  0.00            
ATOM    118  HD1 PHE     8      31.360  10.500  62.810  1.00  0.00            
ATOM    119  CE1 PHE     8      31.090  12.490  63.460  1.00  0.00            
ATOM    120  HE1 PHE     8      30.440  12.290  64.300  1.00  0.00            
ATOM    121  CZ  PHE     8      31.310  13.810  63.130  1.00  0.00            
ATOM    122  HZ  PHE     8      30.780  14.540  63.720  1.00  0.00            
ATOM    123  CD2 PHE     8      32.850  13.130  61.470  1.00  0.00            
ATOM    124  HD2 PHE     8      33.600  13.320  60.730  1.00  0.00            
ATOM    125  CE2 PHE     8      32.230  14.140  62.170  1.00  0.00            
ATOM    126  HE2 PHE     8      32.460  15.180  61.980  1.00  0.00            
ATOM    127  C   PHE     8      33.250   9.360  58.840  1.00  0.00            
ATOM    128  O   PHE     8      34.470   9.280  58.990  1.00  0.00            
ATOM    129  N   THR     9      32.580   8.660  57.910  1.00  0.00            
ATOM    130  HN  THR     9      31.590   8.680  58.000  1.00  0.00            
ATOM    131  CA  THR     9      33.210   7.750  57.010  1.00  0.00            
ATOM    132  HA  THR     9      34.250   7.600  57.280  1.00  0.00            
ATOM    133  CB  THR     9      32.420   6.490  56.850  1.00  0.00            
ATOM    134  HB  THR     9      31.390   6.740  56.530  1.00  0.00            
ATOM    135  OG1 THR     9      32.280   5.850  58.110  1.00  0.00            
ATOM    136  HG1 THR     9      31.470   5.350  57.920  1.00  0.00            
ATOM    137  CG2 THR     9      33.070   5.470  55.890  1.00  0.00            
ATOM    138 1HG2 THR     9      34.130   5.370  56.190  1.00  0.00            
ATOM    139 2HG2 THR     9      32.630   4.460  56.030  1.00  0.00            
ATOM    140 3HG2 THR     9      33.060   5.790  54.830  1.00  0.00            
ATOM    141  C   THR     9      33.340   8.430  55.690  1.00  0.00            
ATOM    142  O   THR     9      34.350   8.340  54.980  1.00  0.00            
ATOM    143  N   GLY    10      32.260   9.130  55.310  1.00  0.00            
ATOM    144  HN  GLY    10      31.510   9.260  55.960  1.00  0.00            
ATOM    145  CA  GLY    10      32.290  10.180  54.330  1.00  0.00            
ATOM    146  HA1 GLY    10      32.940   9.950  53.510  1.00  0.00            
ATOM    147  HA2 GLY    10      31.300  10.410  53.960  1.00  0.00            
ATOM    148  C   GLY    10      32.600  11.530  54.860  1.00  0.00            
ATOM    149  O   GLY    10      32.300  11.810  56.020  1.00  0.00            
ATOM    150  N   VAL    11      33.150  12.370  53.960  1.00  0.00            
ATOM    151  HN  VAL    11      33.320  11.990  53.050  1.00  0.00            
ATOM    152  CA  VAL    11      33.440  13.740  54.220  1.00  0.00            
ATOM    153  HA  VAL    11      34.240  13.710  54.950  1.00  0.00            
ATOM    154  CB  VAL    11      33.890  14.350  52.930  1.00  0.00            
ATOM    155  HB  VAL    11      34.070  15.450  53.020  1.00  0.00            
ATOM    156  CG1 VAL    11      35.250  13.730  52.570  1.00  0.00            
ATOM    157 1HG1 VAL    11      36.030  13.830  53.350  1.00  0.00            
ATOM    158 2HG1 VAL    11      35.100  12.650  52.340  1.00  0.00            
ATOM    159 3HG1 VAL    11      35.630  14.160  51.620  1.00  0.00            
ATOM    160  CG2 VAL    11      32.950  14.260  51.720  1.00  0.00            
ATOM    161 1HG2 VAL    11      31.990  14.780  51.930  1.00  0.00            
ATOM    162 2HG2 VAL    11      33.390  14.640  50.780  1.00  0.00            
ATOM    163 3HG2 VAL    11      32.670  13.190  51.580  1.00  0.00            
ATOM    164  C   VAL    11      32.280  14.500  54.760  1.00  0.00            
ATOM    165  O   VAL    11      31.110  14.150  54.590  1.00  0.00            
ATOM    166  N   VAL    12      32.560  15.590  55.490  1.00  0.00            
ATOM    167  HN  VAL    12      33.510  15.870  55.510  1.00  0.00            
ATOM    168  CA  VAL    12      31.620  16.420  56.190  1.00  0.00            
ATOM    169  HA  VAL    12      30.600  16.080  56.090  1.00  0.00            
ATOM    170  CB  VAL    12      31.890  16.200  57.650  1.00  0.00            
ATOM    171  HB  VAL    12      32.970  16.410  57.830  1.00  0.00            
ATOM    172  CG1 VAL    12      31.080  17.200  58.490  1.00  0.00            
ATOM    173 1HG1 VAL    12      31.130  16.870  59.550  1.00  0.00            
ATOM    174 2HG1 VAL    12      31.350  18.270  58.380  1.00  0.00            
ATOM    175 3HG1 VAL    12      29.990  17.140  58.280  1.00  0.00            
ATOM    176  CG2 VAL    12      31.630  14.760  58.140  1.00  0.00            
ATOM    177 1HG2 VAL    12      32.300  13.980  57.720  1.00  0.00            
ATOM    178 2HG2 VAL    12      31.560  14.630  59.240  1.00  0.00            
ATOM    179 3HG2 VAL    12      30.690  14.440  57.640  1.00  0.00            
ATOM    180  C   VAL    12      31.690  17.860  55.830  1.00  0.00            
ATOM    181  O   VAL    12      32.670  18.550  56.090  1.00  0.00            
ATOM    182  N   PRO    13      30.660  18.410  55.260  1.00  0.00            
ATOM    183  CD  PRO    13      29.690  17.740  54.400  1.00  0.00            
ATOM    184  HD1 PRO    13      28.770  17.480  54.960  1.00  0.00            
ATOM    185  HD2 PRO    13      30.120  16.870  53.870  1.00  0.00            
ATOM    186  CA  PRO    13      30.450  19.830  55.200  1.00  0.00            
ATOM    187  HA  PRO    13      31.330  20.280  54.770  1.00  0.00            
ATOM    188  CB  PRO    13      29.290  20.080  54.240  1.00  0.00            
ATOM    189  HB1 PRO    13      28.250  19.990  54.630  1.00  0.00            
ATOM    190  HB2 PRO    13      29.300  21.010  53.650  1.00  0.00            
ATOM    191  CG  PRO    13      29.310  18.820  53.360  1.00  0.00            
ATOM    192  HG1 PRO    13      28.310  18.600  52.930  1.00  0.00            
ATOM    193  HG2 PRO    13      30.050  18.880  52.530  1.00  0.00            
ATOM    194  C   PRO    13      30.210  20.460  56.530  1.00  0.00            
ATOM    195  O   PRO    13      29.560  19.890  57.410  1.00  0.00            
ATOM    196  N   ILE    14      30.700  21.690  56.740  1.00  0.00            
ATOM    197  HN  ILE    14      31.140  22.240  56.030  1.00  0.00            
ATOM    198  CA  ILE    14      30.570  22.430  57.960  1.00  0.00            
ATOM    199  HA  ILE    14      29.940  21.980  58.720  1.00  0.00            
ATOM    200  CB  ILE    14      31.880  22.690  58.640  1.00  0.00            
ATOM    201  HB  ILE    14      32.480  23.340  57.980  1.00  0.00            
ATOM    202  CG2 ILE    14      31.730  23.430  59.980  1.00  0.00            
ATOM    203 1HG2 ILE    14      31.510  24.510  59.840  1.00  0.00            
ATOM    204 2HG2 ILE    14      30.840  22.920  60.400  1.00  0.00            
ATOM    205 3HG2 ILE    14      32.600  23.270  60.650  1.00  0.00            
ATOM    206  CG1 ILE    14      32.740  21.440  58.860  1.00  0.00            
ATOM    207 1HG1 ILE    14      32.500  20.680  59.640  1.00  0.00            
ATOM    208 2HG1 ILE    14      32.640  20.790  57.960  1.00  0.00            
ATOM    209  CD  ILE    14      34.240  21.730  58.930  1.00  0.00            
ATOM    210  HD1 ILE    14      34.420  22.500  58.150  1.00  0.00            
ATOM    211  HD2 ILE    14      34.480  22.120  59.940  1.00  0.00            
ATOM    212  HD3 ILE    14      34.870  20.830  58.740  1.00  0.00            
ATOM    213  C   ILE    14      29.860  23.700  57.640  1.00  0.00            
ATOM    214  O   ILE    14      30.140  24.230  56.570  1.00  0.00            
ATOM    215  N   LEU    15      28.930  24.160  58.490  1.00  0.00            
ATOM    216  HN  LEU    15      28.730  23.680  59.350  1.00  0.00            
ATOM    217  CA  LEU    15      28.250  25.420  58.400  1.00  0.00            
ATOM    218  HA  LEU    15      28.640  26.040  57.610  1.00  0.00            
ATOM    219  CB  LEU    15      26.750  25.270  58.110  1.00  0.00            
ATOM    220  HB1 LEU    15      26.640  24.570  57.260  1.00  0.00            
ATOM    221  HB2 LEU    15      26.330  24.700  58.970  1.00  0.00            
ATOM    222  CG  LEU    15      25.950  26.540  57.760  1.00  0.00            
ATOM    223  HG  LEU    15      26.250  27.270  58.540  1.00  0.00            
ATOM    224  CD1 LEU    15      26.240  27.130  56.370  1.00  0.00            
ATOM    225 1HD1 LEU    15      25.860  26.380  55.630  1.00  0.00            
ATOM    226 2HD1 LEU    15      25.740  28.100  56.170  1.00  0.00            
ATOM    227 3HD1 LEU    15      27.320  27.330  56.200  1.00  0.00            
ATOM    228  CD2 LEU    15      24.450  26.270  57.910  1.00  0.00            
ATOM    229 1HD2 LEU    15      23.980  27.270  58.020  1.00  0.00            
ATOM    230 2HD2 LEU    15      24.000  25.840  56.990  1.00  0.00            
ATOM    231 3HD2 LEU    15      24.120  25.690  58.800  1.00  0.00            
ATOM    232  C   LEU    15      28.420  26.180  59.660  1.00  0.00            
ATOM    233  O   LEU    15      28.240  25.520  60.690  1.00  0.00            
ATOM    234  N   VAL    16      28.840  27.460  59.630  1.00  0.00            
ATOM    235  HN  VAL    16      29.000  27.940  58.770  1.00  0.00            
ATOM    236  CA  VAL    16      29.210  28.060  60.880  1.00  0.00            
ATOM    237  HA  VAL    16      28.950  27.460  61.730  1.00  0.00            
ATOM    238  CB  VAL    16      30.680  28.310  61.060  1.00  0.00            
ATOM    239  HB  VAL    16      31.090  28.650  60.090  1.00  0.00            
ATOM    240  CG1 VAL    16      31.140  29.420  62.020  1.00  0.00            
ATOM    241 1HG1 VAL    16      30.940  30.390  61.510  1.00  0.00            
ATOM    242 2HG1 VAL    16      30.710  29.430  63.040  1.00  0.00            
ATOM    243 3HG1 VAL    16      32.240  29.250  62.090  1.00  0.00            
ATOM    244  CG2 VAL    16      31.240  26.940  61.470  1.00  0.00            
ATOM    245 1HG2 VAL    16      31.010  26.210  60.670  1.00  0.00            
ATOM    246 2HG2 VAL    16      32.330  26.990  61.640  1.00  0.00            
ATOM    247 3HG2 VAL    16      30.720  26.620  62.400  1.00  0.00            
ATOM    248  C   VAL    16      28.460  29.330  61.070  1.00  0.00            
ATOM    249  O   VAL    16      28.400  30.070  60.080  1.00  0.00            
ATOM    250  N   GLU    17      27.840  29.640  62.220  1.00  0.00            
ATOM    251  HN  GLU    17      27.750  29.020  63.000  1.00  0.00            
ATOM    252  CA  GLU    17      27.330  30.940  62.500  1.00  0.00            
ATOM    253  HA  GLU    17      27.680  31.590  61.700  1.00  0.00            
ATOM    254  CB  GLU    17      25.790  31.000  62.470  1.00  0.00            
ATOM    255  HB1 GLU    17      25.470  30.400  63.350  1.00  0.00            
ATOM    256  HB2 GLU    17      25.650  32.090  62.630  1.00  0.00            
ATOM    257  CG  GLU    17      25.230  30.500  61.140  1.00  0.00            
ATOM    258  HG1 GLU    17      25.660  31.140  60.330  1.00  0.00            
ATOM    259  HG2 GLU    17      25.440  29.410  61.070  1.00  0.00            
ATOM    260  CD  GLU    17      23.710  30.540  61.190  1.00  0.00            
ATOM    261  OE1 GLU    17      22.940  29.640  61.610  1.00  0.00            
ATOM    262  OE2 GLU    17      23.140  31.540  60.660  1.00  0.00            
ATOM    263  C   GLU    17      27.720  31.440  63.840  1.00  0.00            
ATOM    264  O   GLU    17      27.560  30.810  64.890  1.00  0.00            
ATOM    265  N   LEU    18      28.300  32.660  63.880  1.00  0.00            
ATOM    266  HN  LEU    18      28.260  33.190  63.040  1.00  0.00            
ATOM    267  CA  LEU    18      28.910  33.250  65.030  1.00  0.00            
ATOM    268  HA  LEU    18      28.820  32.570  65.870  1.00  0.00            
ATOM    269  CB  LEU    18      30.420  33.460  64.820  1.00  0.00            
ATOM    270  HB1 LEU    18      30.750  32.400  64.890  1.00  0.00            
ATOM    271  HB2 LEU    18      30.660  33.770  63.780  1.00  0.00            
ATOM    272  CG  LEU    18      31.140  34.380  65.820  1.00  0.00            
ATOM    273  HG  LEU    18      30.640  35.370  65.770  1.00  0.00            
ATOM    274  CD1 LEU    18      31.060  34.050  67.320  1.00  0.00            
ATOM    275 1HD1 LEU    18      31.690  33.170  67.550  1.00  0.00            
ATOM    276 2HD1 LEU    18      31.480  34.930  67.860  1.00  0.00            
ATOM    277 3HD1 LEU    18      29.980  33.930  67.580  1.00  0.00            
ATOM    278  CD2 LEU    18      32.590  34.530  65.340  1.00  0.00            
ATOM    279 1HD2 LEU    18      33.260  33.730  65.740  1.00  0.00            
ATOM    280 2HD2 LEU    18      32.530  34.570  64.240  1.00  0.00            
ATOM    281 3HD2 LEU    18      33.000  35.460  65.790  1.00  0.00            
ATOM    282  C   LEU    18      28.220  34.530  65.360  1.00  0.00            
ATOM    283  O   LEU    18      28.050  35.420  64.530  1.00  0.00            
ATOM    284  N   ASP    19      27.670  34.710  66.580  1.00  0.00            
ATOM    285  HN  ASP    19      27.610  33.930  67.190  1.00  0.00            
ATOM    286  CA  ASP    19      27.130  35.960  67.030  1.00  0.00            
ATOM    287  HA  ASP    19      27.370  36.700  66.280  1.00  0.00            
ATOM    288  CB  ASP    19      25.600  35.830  67.170  1.00  0.00            
ATOM    289  HB1 ASP    19      25.400  34.820  67.590  1.00  0.00            
ATOM    290  HB2 ASP    19      25.230  36.560  67.920  1.00  0.00            
ATOM    291  CG  ASP    19      24.870  36.060  65.860  1.00  0.00            
ATOM    292  OD1 ASP    19      24.140  35.070  65.570  1.00  0.00            
ATOM    293  OD2 ASP    19      24.930  37.070  65.110  1.00  0.00            
ATOM    294  C   ASP    19      27.990  36.420  68.150  1.00  0.00            
ATOM    295  O   ASP    19      28.120  35.790  69.200  1.00  0.00            
ATOM    296  N   GLY    20      28.680  37.560  67.930  1.00  0.00            
ATOM    297  HN  GLY    20      28.730  38.030  67.050  1.00  0.00            
ATOM    298  CA  GLY    20      29.540  38.170  68.890  1.00  0.00            
ATOM    299  HA1 GLY    20      29.640  37.550  69.760  1.00  0.00            
ATOM    300  HA2 GLY    20      30.500  38.300  68.410  1.00  0.00            
ATOM    301  C   GLY    20      28.980  39.480  69.310  1.00  0.00            
ATOM    302  O   GLY    20      28.930  40.470  68.580  1.00  0.00            
ATOM    303  N   ASP    21      28.560  39.530  70.580  1.00  0.00            
ATOM    304  HN  ASP    21      28.520  38.680  71.100  1.00  0.00            
ATOM    305  CA  ASP    21      28.320  40.690  71.380  1.00  0.00            
ATOM    306  HA  ASP    21      27.930  41.550  70.860  1.00  0.00            
ATOM    307  CB  ASP    21      27.340  40.390  72.520  1.00  0.00            
ATOM    308  HB1 ASP    21      27.480  39.360  72.940  1.00  0.00            
ATOM    309  HB2 ASP    21      27.240  41.100  73.370  1.00  0.00            
ATOM    310  CG  ASP    21      25.980  40.210  71.860  1.00  0.00            
ATOM    311  OD1 ASP    21      25.350  41.180  71.360  1.00  0.00            
ATOM    312  OD2 ASP    21      25.430  39.070  71.810  1.00  0.00            
ATOM    313  C   ASP    21      29.590  41.210  71.970  1.00  0.00            
ATOM    314  O   ASP    21      30.090  40.540  72.880  1.00  0.00            
ATOM    315  N   VAL    22      30.190  42.320  71.510  1.00  0.00            
ATOM    316  HN  VAL    22      29.750  42.900  70.830  1.00  0.00            
ATOM    317  CA  VAL    22      31.430  42.860  71.990  1.00  0.00            
ATOM    318  HA  VAL    22      31.770  42.300  72.850  1.00  0.00            
ATOM    319  CB  VAL    22      32.550  42.890  71.000  1.00  0.00            
ATOM    320  HB  VAL    22      32.310  43.660  70.240  1.00  0.00            
ATOM    321  CG1 VAL    22      33.880  43.440  71.560  1.00  0.00            
ATOM    322 1HG1 VAL    22      34.110  42.960  72.540  1.00  0.00            
ATOM    323 2HG1 VAL    22      34.750  43.420  70.880  1.00  0.00            
ATOM    324 3HG1 VAL    22      33.750  44.540  71.690  1.00  0.00            
ATOM    325  CG2 VAL    22      32.630  41.470  70.430  1.00  0.00            
ATOM    326 1HG2 VAL    22      31.790  41.220  69.760  1.00  0.00            
ATOM    327 2HG2 VAL    22      33.530  41.540  69.780  1.00  0.00            
ATOM    328 3HG2 VAL    22      32.760  40.750  71.270  1.00  0.00            
ATOM    329  C   VAL    22      31.160  44.250  72.450  1.00  0.00            
ATOM    330  O   VAL    22      30.850  45.080  71.600  1.00  0.00            
ATOM    331  N   ASN    23      31.360  44.560  73.750  1.00  0.00            
ATOM    332  HN  ASN    23      31.490  43.860  74.440  1.00  0.00            
ATOM    333  CA  ASN    23      31.160  45.860  74.310  1.00  0.00            
ATOM    334  HA  ASN    23      31.030  45.630  75.360  1.00  0.00            
ATOM    335  CB  ASN    23      32.360  46.800  74.080  1.00  0.00            
ATOM    336  HB1 ASN    23      32.670  46.790  73.020  1.00  0.00            
ATOM    337  HB2 ASN    23      32.170  47.780  74.570  1.00  0.00            
ATOM    338  CG  ASN    23      33.620  46.320  74.770  1.00  0.00            
ATOM    339  OD1 ASN    23      33.710  45.310  75.470  1.00  0.00            
ATOM    340  ND2 ASN    23      34.750  47.060  74.570  1.00  0.00            
ATOM    341 1HD2 ASN    23      35.480  46.920  75.230  1.00  0.00            
ATOM    342 2HD2 ASN    23      34.660  47.800  73.910  1.00  0.00            
ATOM    343  C   ASN    23      29.830  46.480  74.040  1.00  0.00            
ATOM    344  O   ASN    23      29.750  47.650  73.640  1.00  0.00            
ATOM    345  N   GLY    24      28.760  45.690  74.150  1.00  0.00            
ATOM    346  HN  GLY    24      28.830  44.760  74.520  1.00  0.00            
ATOM    347  CA  GLY    24      27.440  46.100  73.790  1.00  0.00            
ATOM    348  HA1 GLY    24      26.860  45.230  74.030  1.00  0.00            
ATOM    349  HA2 GLY    24      27.280  47.020  74.330  1.00  0.00            
ATOM    350  C   GLY    24      27.140  46.300  72.340  1.00  0.00            
ATOM    351  O   GLY    24      26.080  46.820  72.000  1.00  0.00            
ATOM    352  N   HIS    25      28.020  45.870  71.420  1.00  0.00            
ATOM    353  HN  HIS    25      28.810  45.380  71.770  1.00  0.00            
ATOM    354  CA  HIS    25      27.820  45.990  70.010  1.00  0.00            
ATOM    355  HA  HIS    25      26.840  46.420  69.820  1.00  0.00            
ATOM    356  CB  HIS    25      28.830  46.890  69.270  1.00  0.00            
ATOM    357  HB1 HIS    25      29.860  46.510  69.450  1.00  0.00            
ATOM    358  HB2 HIS    25      28.580  46.890  68.190  1.00  0.00            
ATOM    359  ND1 HIS    25      28.890  49.340  68.660  1.00  0.00            
ATOM    360  CG  HIS    25      28.810  48.350  69.610  1.00  0.00            
ATOM    361  CE1 HIS    25      28.860  50.490  69.300  1.00  0.00            
ATOM    362  HE1 HIS    25      28.800  51.470  68.820  1.00  0.00            
ATOM    363  NE2 HIS    25      28.660  50.320  70.640  1.00  0.00            
ATOM    364  HE2 HIS    25      28.480  50.980  71.370  1.00  0.00            
ATOM    365  CD2 HIS    25      28.690  48.950  70.820  1.00  0.00            
ATOM    366  HD2 HIS    25      28.500  48.440  71.760  1.00  0.00            
ATOM    367  C   HIS    25      27.860  44.620  69.430  1.00  0.00            
ATOM    368  O   HIS    25      28.460  43.780  70.110  1.00  0.00            
ATOM    369  N   ARG    26      27.200  44.250  68.320  1.00  0.00            
ATOM    370  HN  ARG    26      26.760  44.960  67.770  1.00  0.00            
ATOM    371  CA  ARG    26      27.140  42.900  67.870  1.00  0.00            
ATOM    372  HA  ARG    26      27.680  42.230  68.520  1.00  0.00            
ATOM    373  CB  ARG    26      25.690  42.370  67.900  1.00  0.00            
ATOM    374  HB1 ARG    26      25.450  42.220  68.970  1.00  0.00            
ATOM    375  HB2 ARG    26      25.070  43.170  67.440  1.00  0.00            
ATOM    376  CG  ARG    26      25.500  41.030  67.190  1.00  0.00            
ATOM    377  HG1 ARG    26      25.330  41.280  66.120  1.00  0.00            
ATOM    378  HG2 ARG    26      26.470  40.490  67.250  1.00  0.00            
ATOM    379  CD  ARG    26      24.360  40.040  67.420  1.00  0.00            
ATOM    380  HD1 ARG    26      23.350  40.430  67.190  1.00  0.00            
ATOM    381  HD2 ARG    26      24.510  39.150  66.760  1.00  0.00            
ATOM    382  NE  ARG    26      24.330  39.520  68.810  1.00  0.00            
ATOM    383  HE  ARG    26      24.910  39.890  69.540  1.00  0.00            
ATOM    384  CZ  ARG    26      23.440  38.570  69.230  1.00  0.00            
ATOM    385  NH1 ARG    26      22.450  38.150  68.390  1.00  0.00            
ATOM    386 1HH1 ARG    26      22.190  38.630  67.560  1.00  0.00            
ATOM    387 2HH1 ARG    26      21.900  37.350  68.630  1.00  0.00            
ATOM    388  NH2 ARG    26      23.530  37.990  70.470  1.00  0.00            
ATOM    389 1HH2 ARG    26      24.150  38.450  71.110  1.00  0.00            
ATOM    390 2HH2 ARG    26      23.270  37.050  70.650  1.00  0.00            
ATOM    391  C   ARG    26      27.620  42.760  66.470  1.00  0.00            
ATOM    392  O   ARG    26      27.320  43.490  65.530  1.00  0.00            
ATOM    393  N   PHE    27      28.570  41.810  66.360  1.00  0.00            
ATOM    394  HN  PHE    27      28.830  41.270  67.150  1.00  0.00            
ATOM    395  CA  PHE    27      29.330  41.590  65.170  1.00  0.00            
ATOM    396  HA  PHE    27      28.910  42.150  64.350  1.00  0.00            
ATOM    397  CB  PHE    27      30.840  41.770  65.440  1.00  0.00            
ATOM    398  HB1 PHE    27      31.230  41.150  66.280  1.00  0.00            
ATOM    399  HB2 PHE    27      31.400  41.440  64.540  1.00  0.00            
ATOM    400  CG  PHE    27      31.220  43.170  65.740  1.00  0.00            
ATOM    401  CD1 PHE    27      31.420  44.120  64.760  1.00  0.00            
ATOM    402  HD1 PHE    27      31.140  43.930  63.730  1.00  0.00            
ATOM    403  CE1 PHE    27      31.730  45.440  65.000  1.00  0.00            
ATOM    404  HE1 PHE    27      31.880  46.150  64.200  1.00  0.00            
ATOM    405  CZ  PHE    27      31.980  45.800  66.300  1.00  0.00            
ATOM    406  HZ  PHE    27      32.030  46.860  66.510  1.00  0.00            
ATOM    407  CD2 PHE    27      31.480  43.580  67.030  1.00  0.00            
ATOM    408  HD2 PHE    27      31.270  42.900  67.830  1.00  0.00            
ATOM    409  CE2 PHE    27      31.840  44.880  67.310  1.00  0.00            
ATOM    410  HE2 PHE    27      31.880  45.200  68.340  1.00  0.00            
ATOM    411  C   PHE    27      29.150  40.130  64.920  1.00  0.00            
ATOM    412  O   PHE    27      29.350  39.220  65.720  1.00  0.00            
ATOM    413  N   SER    28      28.770  39.930  63.640  1.00  0.00            
ATOM    414  HN  SER    28      28.860  40.630  62.940  1.00  0.00            
ATOM    415  CA  SER    28      28.190  38.690  63.230  1.00  0.00            
ATOM    416  HA  SER    28      28.150  37.930  63.990  1.00  0.00            
ATOM    417  CB  SER    28      26.740  38.840  62.760  1.00  0.00            
ATOM    418  HB1 SER    28      26.610  39.590  61.950  1.00  0.00            
ATOM    419  HB2 SER    28      26.240  37.980  62.260  1.00  0.00            
ATOM    420  OG  SER    28      25.970  39.240  63.890  1.00  0.00            
ATOM    421  HG1 SER    28      25.740  38.460  64.410  1.00  0.00            
ATOM    422  C   SER    28      28.900  38.180  62.020  1.00  0.00            
ATOM    423  O   SER    28      29.360  38.990  61.210  1.00  0.00            
ATOM    424  N   VAL    29      29.120  36.850  62.060  1.00  0.00            
ATOM    425  HN  VAL    29      28.740  36.230  62.740  1.00  0.00            
ATOM    426  CA  VAL    29      30.000  36.250  61.110  1.00  0.00            
ATOM    427  HA  VAL    29      30.080  36.850  60.220  1.00  0.00            
ATOM    428  CB  VAL    29      31.420  36.180  61.590  1.00  0.00            
ATOM    429  HB  VAL    29      31.380  35.730  62.600  1.00  0.00            
ATOM    430  CG1 VAL    29      32.330  35.160  60.890  1.00  0.00            
ATOM    431 1HG1 VAL    29      32.270  35.300  59.790  1.00  0.00            
ATOM    432 2HG1 VAL    29      33.420  35.230  61.100  1.00  0.00            
ATOM    433 3HG1 VAL    29      31.950  34.160  61.190  1.00  0.00            
ATOM    434  CG2 VAL    29      32.170  37.510  61.820  1.00  0.00            
ATOM    435 1HG2 VAL    29      33.230  37.260  62.020  1.00  0.00            
ATOM    436 2HG2 VAL    29      32.080  38.170  60.930  1.00  0.00            
ATOM    437 3HG2 VAL    29      31.700  38.010  62.680  1.00  0.00            
ATOM    438  C   VAL    29      29.390  34.930  60.750  1.00  0.00            
ATOM    439  O   VAL    29      28.800  34.270  61.600  1.00  0.00            
ATOM    440  N   SER    30      29.420  34.540  59.470  1.00  0.00            
ATOM    441  HN  SER    30      30.050  35.020  58.860  1.00  0.00            
ATOM    442  CA  SER    30      28.880  33.350  58.890  1.00  0.00            
ATOM    443  HA  SER    30      28.540  32.700  59.680  1.00  0.00            
ATOM    444  CB  SER    30      27.590  33.500  58.080  1.00  0.00            
ATOM    445  HB1 SER    30      27.040  32.530  58.060  1.00  0.00            
ATOM    446  HB2 SER    30      27.020  34.260  58.660  1.00  0.00            
ATOM    447  OG  SER    30      27.720  34.040  56.780  1.00  0.00            
ATOM    448  HG1 SER    30      27.720  33.340  56.120  1.00  0.00            
ATOM    449  C   SER    30      29.970  32.640  58.160  1.00  0.00            
ATOM    450  O   SER    30      30.860  33.300  57.620  1.00  0.00            
ATOM    451  N   GLY    31      29.820  31.310  58.080  1.00  0.00            
ATOM    452  HN  GLY    31      29.030  30.870  58.500  1.00  0.00            
ATOM    453  CA  GLY    31      30.840  30.630  57.340  1.00  0.00            
ATOM    454  HA1 GLY    31      31.150  31.130  56.440  1.00  0.00            
ATOM    455  HA2 GLY    31      31.590  30.430  58.100  1.00  0.00            
ATOM    456  C   GLY    31      30.510  29.230  56.970  1.00  0.00            
ATOM    457  O   GLY    31      29.360  28.810  57.100  1.00  0.00            
ATOM    458  N   GLU    32      31.490  28.590  56.310  1.00  0.00            
ATOM    459  HN  GLU    32      32.410  28.970  56.180  1.00  0.00            
ATOM    460  CA  GLU    32      31.290  27.340  55.650  1.00  0.00            
ATOM    461  HA  GLU    32      30.610  26.710  56.190  1.00  0.00            
ATOM    462  CB  GLU    32      30.600  27.620  54.300  1.00  0.00            
ATOM    463  HB1 GLU    32      29.750  28.330  54.420  1.00  0.00            
ATOM    464  HB2 GLU    32      31.370  28.180  53.720  1.00  0.00            
ATOM    465  CG  GLU    32      30.130  26.420  53.490  1.00  0.00            
ATOM    466  HG1 GLU    32      31.000  25.790  53.200  1.00  0.00            
ATOM    467  HG2 GLU    32      29.340  25.870  54.040  1.00  0.00            
ATOM    468  CD  GLU    32      29.520  26.960  52.200  1.00  0.00            
ATOM    469  OE1 GLU    32      29.440  28.200  52.010  1.00  0.00            
ATOM    470  OE2 GLU    32      29.070  26.090  51.400  1.00  0.00            
ATOM    471  C   GLU    32      32.610  26.660  55.520  1.00  0.00            
ATOM    472  O   GLU    32      33.650  27.330  55.510  1.00  0.00            
ATOM    473  N   GLY    33      32.590  25.330  55.400  1.00  0.00            
ATOM    474  HN  GLY    33      31.740  24.810  55.430  1.00  0.00            
ATOM    475  CA  GLY    33      33.760  24.540  55.140  1.00  0.00            
ATOM    476  HA1 GLY    33      34.280  24.940  54.290  1.00  0.00            
ATOM    477  HA2 GLY    33      34.440  24.730  55.950  1.00  0.00            
ATOM    478  C   GLY    33      33.620  23.060  55.010  1.00  0.00            
ATOM    479  O   GLY    33      32.530  22.540  54.750  1.00  0.00            
ATOM    480  N   GLU    34      34.750  22.360  55.220  1.00  0.00            
ATOM    481  HN  GLU    34      35.630  22.730  55.490  1.00  0.00            
ATOM    482  CA  GLU    34      34.740  20.940  55.090  1.00  0.00            
ATOM    483  HA  GLU    34      33.770  20.520  55.320  1.00  0.00            
ATOM    484  CB  GLU    34      34.950  20.510  53.620  1.00  0.00            
ATOM    485  HB1 GLU    34      34.840  19.410  53.580  1.00  0.00            
ATOM    486  HB2 GLU    34      34.080  20.920  53.070  1.00  0.00            
ATOM    487  CG  GLU    34      36.230  21.090  53.020  1.00  0.00            
ATOM    488  HG1 GLU    34      36.240  22.200  52.890  1.00  0.00            
ATOM    489  HG2 GLU    34      37.050  20.800  53.710  1.00  0.00            
ATOM    490  CD  GLU    34      36.420  20.370  51.690  1.00  0.00            
ATOM    491  OE1 GLU    34      35.400  20.200  50.960  1.00  0.00            
ATOM    492  OE2 GLU    34      37.530  19.870  51.380  1.00  0.00            
ATOM    493  C   GLU    34      35.720  20.280  55.990  1.00  0.00            
ATOM    494  O   GLU    34      36.680  20.960  56.370  1.00  0.00            
ATOM    495  N   GLY    35      35.470  19.050  56.470  1.00  0.00            
ATOM    496  HN  GLY    35      34.600  18.610  56.260  1.00  0.00            
ATOM    497  CA  GLY    35      36.330  18.290  57.320  1.00  0.00            
ATOM    498  HA1 GLY    35      37.370  18.540  57.180  1.00  0.00            
ATOM    499  HA2 GLY    35      36.000  18.410  58.340  1.00  0.00            
ATOM    500  C   GLY    35      36.240  16.820  57.130  1.00  0.00            
ATOM    501  O   GLY    35      35.280  16.340  56.530  1.00  0.00            
ATOM    502  N   ASP    36      37.230  16.010  57.550  1.00  0.00            
ATOM    503  HN  ASP    36      38.050  16.450  57.900  1.00  0.00            
ATOM    504  CA  ASP    36      37.430  14.640  57.180  1.00  0.00            
ATOM    505  HA  ASP    36      36.470  14.140  57.090  1.00  0.00            
ATOM    506  CB  ASP    36      38.150  14.570  55.830  1.00  0.00            
ATOM    507  HB1 ASP    36      37.630  15.100  55.010  1.00  0.00            
ATOM    508  HB2 ASP    36      39.150  15.000  56.040  1.00  0.00            
ATOM    509  CG  ASP    36      38.480  13.170  55.320  1.00  0.00            
ATOM    510  OD1 ASP    36      38.000  12.170  55.920  1.00  0.00            
ATOM    511  OD2 ASP    36      39.280  13.120  54.350  1.00  0.00            
ATOM    512  C   ASP    36      38.150  14.060  58.350  1.00  0.00            
ATOM    513  O   ASP    36      38.950  14.740  59.000  1.00  0.00            
ATOM    514  N   ALA    37      37.720  12.850  58.740  1.00  0.00            
ATOM    515  HN  ALA    37      37.100  12.320  58.160  1.00  0.00            
ATOM    516  CA  ALA    37      38.170  12.170  59.910  1.00  0.00            
ATOM    517  HA  ALA    37      38.550  12.900  60.610  1.00  0.00            
ATOM    518  CB  ALA    37      37.030  11.430  60.630  1.00  0.00            
ATOM    519  HB1 ALA    37      36.330  12.210  60.990  1.00  0.00            
ATOM    520  HB2 ALA    37      36.390  10.810  59.960  1.00  0.00            
ATOM    521  HB3 ALA    37      37.450  10.810  61.450  1.00  0.00            
ATOM    522  C   ALA    37      39.300  11.250  59.580  1.00  0.00            
ATOM    523  O   ALA    37      39.960  10.710  60.470  1.00  0.00            
ATOM    524  N   THR    38      39.500  11.040  58.270  1.00  0.00            
ATOM    525  HN  THR    38      38.970  11.560  57.600  1.00  0.00            
ATOM    526  CA  THR    38      40.350  10.000  57.790  1.00  0.00            
ATOM    527  HA  THR    38      39.980   9.060  58.180  1.00  0.00            
ATOM    528  CB  THR    38      40.240   9.750  56.310  1.00  0.00            
ATOM    529  HB  THR    38      40.710  10.650  55.850  1.00  0.00            
ATOM    530  OG1 THR    38      38.920   9.700  55.810  1.00  0.00            
ATOM    531  HG1 THR    38      38.590  10.580  55.620  1.00  0.00            
ATOM    532  CG2 THR    38      40.920   8.430  55.890  1.00  0.00            
ATOM    533 1HG2 THR    38      40.410   7.590  56.390  1.00  0.00            
ATOM    534 2HG2 THR    38      40.680   8.330  54.810  1.00  0.00            
ATOM    535 3HG2 THR    38      42.020   8.380  56.080  1.00  0.00            
ATOM    536  C   THR    38      41.770  10.180  58.180  1.00  0.00            
ATOM    537  O   THR    38      42.430   9.220  58.580  1.00  0.00            
ATOM    538  N   TYR    39      42.350  11.390  58.110  1.00  0.00            
ATOM    539  HN  TYR    39      41.870  12.200  57.780  1.00  0.00            
ATOM    540  CA  TYR    39      43.730  11.720  58.290  1.00  0.00            
ATOM    541  HA  TYR    39      44.220  10.980  58.890  1.00  0.00            
ATOM    542  CB  TYR    39      44.480  11.900  56.960  1.00  0.00            
ATOM    543  HB1 TYR    39      44.290  12.890  56.490  1.00  0.00            
ATOM    544  HB2 TYR    39      45.540  11.920  57.260  1.00  0.00            
ATOM    545  CG  TYR    39      44.320  10.770  56.000  1.00  0.00            
ATOM    546  CD1 TYR    39      44.900   9.540  56.200  1.00  0.00            
ATOM    547  HD1 TYR    39      45.570   9.390  57.030  1.00  0.00            
ATOM    548  CE1 TYR    39      44.730   8.550  55.260  1.00  0.00            
ATOM    549  HE1 TYR    39      45.160   7.560  55.290  1.00  0.00            
ATOM    550  CZ  TYR    39      43.990   8.810  54.130  1.00  0.00            
ATOM    551  OH  TYR    39      43.660   7.720  53.290  1.00  0.00            
ATOM    552  HH  TYR    39      44.010   6.970  53.790  1.00  0.00            
ATOM    553  CD2 TYR    39      43.520  10.940  54.900  1.00  0.00            
ATOM    554  HD2 TYR    39      42.940  11.850  54.830  1.00  0.00            
ATOM    555  CE2 TYR    39      43.350  10.000  53.900  1.00  0.00            
ATOM    556  HE2 TYR    39      42.620  10.220  53.140  1.00  0.00            
ATOM    557  C   TYR    39      43.910  13.070  58.900  1.00  0.00            
ATOM    558  O   TYR    39      44.990  13.650  58.890  1.00  0.00            
ATOM    559  N   GLY    40      42.810  13.660  59.410  1.00  0.00            
ATOM    560  HN  GLY    40      41.940  13.160  59.410  1.00  0.00            
ATOM    561  CA  GLY    40      42.830  14.980  59.960  1.00  0.00            
ATOM    562  HA1 GLY    40      42.040  15.090  60.690  1.00  0.00            
ATOM    563  HA2 GLY    40      43.790  15.110  60.450  1.00  0.00            
ATOM    564  C   GLY    40      42.730  16.050  58.930  1.00  0.00            
ATOM    565  O   GLY    40      43.520  16.080  57.980  1.00  0.00            
ATOM    566  N   LYS    41      41.750  16.960  59.050  1.00  0.00            
ATOM    567  HN  LYS    41      41.130  17.030  59.830  1.00  0.00            
ATOM    568  CA  LYS    41      41.410  17.900  58.020  1.00  0.00            
ATOM    569  HA  LYS    41      42.300  18.500  57.880  1.00  0.00            
ATOM    570  CB  LYS    41      40.840  17.210  56.770  1.00  0.00            
ATOM    571  HB1 LYS    41      41.630  16.460  56.550  1.00  0.00            
ATOM    572  HB2 LYS    41      40.000  16.600  57.160  1.00  0.00            
ATOM    573  CG  LYS    41      40.440  18.110  55.600  1.00  0.00            
ATOM    574  HG1 LYS    41      39.530  18.650  55.950  1.00  0.00            
ATOM    575  HG2 LYS    41      41.260  18.730  55.160  1.00  0.00            
ATOM    576  CD  LYS    41      39.940  17.350  54.370  1.00  0.00            
ATOM    577  HD1 LYS    41      40.530  16.450  54.110  1.00  0.00            
ATOM    578  HD2 LYS    41      38.950  16.900  54.610  1.00  0.00            
ATOM    579  CE  LYS    41      39.760  18.190  53.100  1.00  0.00            
ATOM    580  HE1 LYS    41      39.160  19.110  53.260  1.00  0.00            
ATOM    581  HE2 LYS    41      40.770  18.290  52.650  1.00  0.00            
ATOM    582  NZ  LYS    41      38.890  17.440  52.170  1.00  0.00            
ATOM    583  HZ1 LYS    41      38.660  17.990  51.320  1.00  0.00            
ATOM    584  HZ2 LYS    41      39.390  16.580  51.850  1.00  0.00            
ATOM    585  HZ3 LYS    41      38.010  17.120  52.610  1.00  0.00            
ATOM    586  C   LYS    41      40.410  18.870  58.540  1.00  0.00            
ATOM    587  O   LYS    41      39.260  18.530  58.780  1.00  0.00            
ATOM    588  N   LEU    42      40.870  20.140  58.620  1.00  0.00            
ATOM    589  HN  LEU    42      41.850  20.280  58.490  1.00  0.00            
ATOM    590  CA  LEU    42      39.960  21.230  58.780  1.00  0.00            
ATOM    591  HA  LEU    42      38.980  20.870  58.500  1.00  0.00            
ATOM    592  CB  LEU    42      40.060  21.740  60.230  1.00  0.00            
ATOM    593  HB1 LEU    42      40.050  20.780  60.790  1.00  0.00            
ATOM    594  HB2 LEU    42      41.110  22.120  60.310  1.00  0.00            
ATOM    595  CG  LEU    42      38.950  22.710  60.680  1.00  0.00            
ATOM    596  HG  LEU    42      38.970  23.510  59.910  1.00  0.00            
ATOM    597  CD1 LEU    42      37.590  22.000  60.630  1.00  0.00            
ATOM    598 1HD1 LEU    42      37.210  21.840  59.600  1.00  0.00            
ATOM    599 2HD1 LEU    42      37.560  21.040  61.190  1.00  0.00            
ATOM    600 3HD1 LEU    42      36.930  22.660  61.250  1.00  0.00            
ATOM    601  CD2 LEU    42      39.480  23.410  61.940  1.00  0.00            
ATOM    602 1HD2 LEU    42      40.450  23.920  61.720  1.00  0.00            
ATOM    603 2HD2 LEU    42      38.770  24.160  62.330  1.00  0.00            
ATOM    604 3HD2 LEU    42      39.680  22.650  62.730  1.00  0.00            
ATOM    605  C   LEU    42      40.160  22.350  57.810  1.00  0.00            
ATOM    606  O   LEU    42      41.260  22.880  57.750  1.00  0.00            
ATOM    607  N   THR    43      39.110  22.700  57.050  1.00  0.00            
ATOM    608  HN  THR    43      38.220  22.240  57.040  1.00  0.00            
ATOM    609  CA  THR    43      39.130  23.760  56.090  1.00  0.00            
ATOM    610  HA  THR    43      40.030  24.370  56.100  1.00  0.00            
ATOM    611  CB  THR    43      39.010  23.250  54.680  1.00  0.00            
ATOM    612  HB  THR    43      38.110  22.620  54.560  1.00  0.00            
ATOM    613  OG1 THR    43      40.050  22.310  54.440  1.00  0.00            
ATOM    614  HG1 THR    43      39.790  21.650  53.790  1.00  0.00            
ATOM    615  CG2 THR    43      39.060  24.290  53.550  1.00  0.00            
ATOM    616 1HG2 THR    43      38.260  25.010  53.820  1.00  0.00            
ATOM    617 2HG2 THR    43      40.040  24.800  53.460  1.00  0.00            
ATOM    618 3HG2 THR    43      38.810  23.850  52.560  1.00  0.00            
ATOM    619  C   THR    43      37.970  24.630  56.410  1.00  0.00            
ATOM    620  O   THR    43      36.870  24.100  56.240  1.00  0.00            
ATOM    621  N   LEU    44      38.050  25.900  56.850  1.00  0.00            
ATOM    622  HN  LEU    44      38.910  26.400  56.820  1.00  0.00            
ATOM    623  CA  LEU    44      36.930  26.690  57.240  1.00  0.00            
ATOM    624  HA  LEU    44      35.980  26.440  56.780  1.00  0.00            
ATOM    625  CB  LEU    44      36.810  26.770  58.770  1.00  0.00            
ATOM    626  HB1 LEU    44      37.770  26.740  59.330  1.00  0.00            
ATOM    627  HB2 LEU    44      36.420  27.740  59.150  1.00  0.00            
ATOM    628  CG  LEU    44      35.830  25.710  59.300  1.00  0.00            
ATOM    629  HG  LEU    44      35.870  24.810  58.640  1.00  0.00            
ATOM    630  CD1 LEU    44      36.200  25.470  60.770  1.00  0.00            
ATOM    631 1HD1 LEU    44      35.640  24.600  61.190  1.00  0.00            
ATOM    632 2HD1 LEU    44      37.290  25.300  60.870  1.00  0.00            
ATOM    633 3HD1 LEU    44      35.930  26.350  61.400  1.00  0.00            
ATOM    634  CD2 LEU    44      34.350  26.120  59.250  1.00  0.00            
ATOM    635 1HD2 LEU    44      34.190  26.870  60.060  1.00  0.00            
ATOM    636 2HD2 LEU    44      34.050  26.410  58.220  1.00  0.00            
ATOM    637 3HD2 LEU    44      33.810  25.200  59.560  1.00  0.00            
ATOM    638  C   LEU    44      37.100  28.110  56.820  1.00  0.00            
ATOM    639  O   LEU    44      38.160  28.650  57.100  1.00  0.00            
ATOM    640  N   LYS    45      36.040  28.700  56.230  1.00  0.00            
ATOM    641  HN  LYS    45      35.180  28.210  56.100  1.00  0.00            
ATOM    642  CA  LYS    45      35.970  30.020  55.690  1.00  0.00            
ATOM    643  HA  LYS    45      36.900  30.550  55.800  1.00  0.00            
ATOM    644  CB  LYS    45      35.520  30.050  54.220  1.00  0.00            
ATOM    645  HB1 LYS    45      34.510  29.590  54.130  1.00  0.00            
ATOM    646  HB2 LYS    45      35.420  31.110  53.910  1.00  0.00            
ATOM    647  CG  LYS    45      36.260  29.210  53.180  1.00  0.00            
ATOM    648  HG1 LYS    45      37.350  29.410  53.200  1.00  0.00            
ATOM    649  HG2 LYS    45      36.060  28.120  53.310  1.00  0.00            
ATOM    650  CD  LYS    45      35.960  29.690  51.760  1.00  0.00            
ATOM    651  HD1 LYS    45      36.030  30.790  51.800  1.00  0.00            
ATOM    652  HD2 LYS    45      36.760  29.350  51.060  1.00  0.00            
ATOM    653  CE  LYS    45      34.540  29.380  51.280  1.00  0.00            
ATOM    654  HE1 LYS    45      34.120  28.360  51.440  1.00  0.00            
ATOM    655  HE2 LYS    45      33.870  30.060  51.840  1.00  0.00            
ATOM    656  NZ  LYS    45      34.490  29.700  49.830  1.00  0.00            
ATOM    657  HZ1 LYS    45      34.080  28.960  49.220  1.00  0.00            
ATOM    658  HZ2 LYS    45      33.810  30.480  49.770  1.00  0.00            
ATOM    659  HZ3 LYS    45      35.420  30.010  49.500  1.00  0.00            
ATOM    660  C   LYS    45      34.950  30.720  56.520  1.00  0.00            
ATOM    661  O   LYS    45      33.830  30.250  56.700  1.00  0.00            
ATOM    662  N   PHE    46      35.340  31.920  56.990  1.00  0.00            
ATOM    663  HN  PHE    46      36.260  32.240  56.790  1.00  0.00            
ATOM    664  CA  PHE    46      34.580  32.810  57.810  1.00  0.00            
ATOM    665  HA  PHE    46      33.590  32.420  58.040  1.00  0.00            
ATOM    666  CB  PHE    46      35.290  33.120  59.140  1.00  0.00            
ATOM    667  HB1 PHE    46      36.210  33.680  58.880  1.00  0.00            
ATOM    668  HB2 PHE    46      34.630  33.670  59.850  1.00  0.00            
ATOM    669  CG  PHE    46      35.780  31.900  59.830  1.00  0.00            
ATOM    670  CD1 PHE    46      37.110  31.540  59.940  1.00  0.00            
ATOM    671  HD1 PHE    46      37.860  32.190  59.510  1.00  0.00            
ATOM    672  CE1 PHE    46      37.450  30.370  60.570  1.00  0.00            
ATOM    673  HE1 PHE    46      38.480  30.080  60.730  1.00  0.00            
ATOM    674  CZ  PHE    46      36.480  29.560  61.120  1.00  0.00            
ATOM    675  HZ  PHE    46      36.810  28.720  61.710  1.00  0.00            
ATOM    676  CD2 PHE    46      34.810  31.060  60.320  1.00  0.00            
ATOM    677  HD2 PHE    46      33.790  31.390  60.250  1.00  0.00            
ATOM    678  CE2 PHE    46      35.160  29.880  60.930  1.00  0.00            
ATOM    679  HE2 PHE    46      34.480  29.190  61.420  1.00  0.00            
ATOM    680  C   PHE    46      34.390  34.050  57.020  1.00  0.00            
ATOM    681  O   PHE    46      35.370  34.530  56.450  1.00  0.00            
ATOM    682  N   ILE    47      33.160  34.610  57.010  1.00  0.00            
ATOM    683  HN  ILE    47      32.430  34.240  57.580  1.00  0.00            
ATOM    684  CA  ILE    47      32.770  35.670  56.130  1.00  0.00            
ATOM    685  HA  ILE    47      33.650  36.130  55.700  1.00  0.00            
ATOM    686  CB  ILE    47      31.790  35.110  55.150  1.00  0.00            
ATOM    687  HB  ILE    47      30.920  34.810  55.770  1.00  0.00            
ATOM    688  CG2 ILE    47      31.350  36.170  54.130  1.00  0.00            
ATOM    689 1HG2 ILE    47      30.720  36.960  54.600  1.00  0.00            
ATOM    690 2HG2 ILE    47      32.190  36.670  53.600  1.00  0.00            
ATOM    691 3HG2 ILE    47      30.730  35.650  53.360  1.00  0.00            
ATOM    692  CG1 ILE    47      32.200  33.920  54.270  1.00  0.00            
ATOM    693 1HG1 ILE    47      32.130  33.100  55.030  1.00  0.00            
ATOM    694 2HG1 ILE    47      31.380  33.840  53.530  1.00  0.00            
ATOM    695  CD  ILE    47      33.520  33.970  53.490  1.00  0.00            
ATOM    696  HD1 ILE    47      33.610  35.040  53.180  1.00  0.00            
ATOM    697  HD2 ILE    47      34.430  33.750  54.080  1.00  0.00            
ATOM    698  HD3 ILE    47      33.560  33.230  52.660  1.00  0.00            
ATOM    699  C   ILE    47      32.120  36.720  56.970  1.00  0.00            
ATOM    700  O   ILE    47      31.290  36.380  57.810  1.00  0.00            
ATOM    701  N   CYS    48      32.360  37.990  56.600  1.00  0.00            
ATOM    702  HN  CYS    48      33.000  38.230  55.870  1.00  0.00            
ATOM    703  CA  CYS    48      31.710  39.070  57.260  1.00  0.00            
ATOM    704  HA  CYS    48      31.000  38.730  58.000  1.00  0.00            
ATOM    705  CB  CYS    48      32.810  39.830  58.030  1.00  0.00            
ATOM    706  HB1 CYS    48      33.290  39.030  58.630  1.00  0.00            
ATOM    707  HB2 CYS    48      33.470  40.370  57.320  1.00  0.00            
ATOM    708  SG  CYS    48      32.230  41.190  59.090  1.00  0.00            
ATOM    709  HG1 CYS    48      33.340  41.210  59.800  1.00  0.00            
ATOM    710  C   CYS    48      30.950  39.890  56.270  1.00  0.00            
ATOM    711  O   CYS    48      31.540  40.470  55.360  1.00  0.00            
ATOM    712  N   THR    49      29.610  39.890  56.430  1.00  0.00            
ATOM    713  HN  THR    49      29.050  39.450  57.120  1.00  0.00            
ATOM    714  CA  THR    49      28.810  40.540  55.440  1.00  0.00            
ATOM    715  HA  THR    49      28.940  40.230  54.420  1.00  0.00            
ATOM    716  CB  THR    49      27.410  40.060  55.650  1.00  0.00            
ATOM    717  HB  THR    49      27.070  40.420  56.650  1.00  0.00            
ATOM    718  OG1 THR    49      27.200  38.660  55.490  1.00  0.00            
ATOM    719  HG1 THR    49      27.840  38.260  56.080  1.00  0.00            
ATOM    720  CG2 THR    49      26.430  40.720  54.660  1.00  0.00            
ATOM    721 1HG2 THR    49      26.250  41.820  54.740  1.00  0.00            
ATOM    722 2HG2 THR    49      26.730  40.420  53.640  1.00  0.00            
ATOM    723 3HG2 THR    49      25.390  40.360  54.810  1.00  0.00            
ATOM    724  C   THR    49      28.900  42.030  55.480  1.00  0.00            
ATOM    725  O   THR    49      29.070  42.690  54.460  1.00  0.00            
ATOM    726  N   THR    50      28.840  42.600  56.700  1.00  0.00            
ATOM    727  HN  THR    50      28.740  41.920  57.420  1.00  0.00            
ATOM    728  CA  THR    50      28.820  43.930  57.210  1.00  0.00            
ATOM    729  HA  THR    50      28.140  44.380  56.490  1.00  0.00            
ATOM    730  CB  THR    50      28.320  44.210  58.590  1.00  0.00            
ATOM    731  HB  THR    50      28.420  45.270  58.920  1.00  0.00            
ATOM    732  OG1 THR    50      28.990  43.330  59.480  1.00  0.00            
ATOM    733  HG1 THR    50      28.360  43.390  60.210  1.00  0.00            
ATOM    734  CG2 THR    50      26.810  43.900  58.710  1.00  0.00            
ATOM    735 1HG2 THR    50      26.830  42.830  58.410  1.00  0.00            
ATOM    736 2HG2 THR    50      26.430  44.040  59.740  1.00  0.00            
ATOM    737 3HG2 THR    50      26.180  44.490  58.010  1.00  0.00            
ATOM    738  C   THR    50      30.190  44.470  56.980  1.00  0.00            
ATOM    739  O   THR    50      30.420  45.620  56.620  1.00  0.00            
ATOM    740  N   GLY    51      31.240  43.640  57.160  1.00  0.00            
ATOM    741  HN  GLY    51      31.020  42.690  57.360  1.00  0.00            
ATOM    742  CA  GLY    51      32.600  44.010  56.920  1.00  0.00            
ATOM    743  HA1 GLY    51      33.080  43.130  56.540  1.00  0.00            
ATOM    744  HA2 GLY    51      32.580  44.790  56.170  1.00  0.00            
ATOM    745  C   GLY    51      33.280  44.610  58.100  1.00  0.00            
ATOM    746  O   GLY    51      34.340  45.220  57.940  1.00  0.00            
ATOM    747  N   LYS    52      32.680  44.440  59.290  1.00  0.00            
ATOM    748  HN  LYS    52      31.810  43.950  59.280  1.00  0.00            
ATOM    749  CA  LYS    52      33.150  45.020  60.510  1.00  0.00            
ATOM    750  HA  LYS    52      34.070  45.560  60.360  1.00  0.00            
ATOM    751  CB  LYS    52      32.170  45.990  61.190  1.00  0.00            
ATOM    752  HB1 LYS    52      31.210  45.520  61.480  1.00  0.00            
ATOM    753  HB2 LYS    52      32.600  46.380  62.140  1.00  0.00            
ATOM    754  CG  LYS    52      31.690  47.140  60.310  1.00  0.00            
ATOM    755  HG1 LYS    52      32.540  47.770  59.960  1.00  0.00            
ATOM    756  HG2 LYS    52      31.200  46.690  59.420  1.00  0.00            
ATOM    757  CD  LYS    52      30.730  48.140  60.970  1.00  0.00            
ATOM    758  HD1 LYS    52      30.050  47.550  61.630  1.00  0.00            
ATOM    759  HD2 LYS    52      31.340  48.820  61.610  1.00  0.00            
ATOM    760  CE  LYS    52      30.020  48.980  59.920  1.00  0.00            
ATOM    761  HE1 LYS    52      30.750  49.420  59.210  1.00  0.00            
ATOM    762  HE2 LYS    52      29.360  48.340  59.300  1.00  0.00            
ATOM    763  NZ  LYS    52      29.220  50.060  60.540  1.00  0.00            
ATOM    764  HZ1 LYS    52      28.220  49.840  60.730  1.00  0.00            
ATOM    765  HZ2 LYS    52      29.660  50.370  61.430  1.00  0.00            
ATOM    766  HZ3 LYS    52      29.150  50.770  59.790  1.00  0.00            
ATOM    767  C   LYS    52      33.510  43.940  61.470  1.00  0.00            
ATOM    768  O   LYS    52      32.730  43.030  61.730  1.00  0.00            
ATOM    769  N   LEU    53      34.720  44.070  62.050  1.00  0.00            
ATOM    770  HN  LEU    53      35.260  44.830  61.680  1.00  0.00            
ATOM    771  CA  LEU    53      35.090  43.340  63.220  1.00  0.00            
ATOM    772  HA  LEU    53      34.180  43.080  63.750  1.00  0.00            
ATOM    773  CB  LEU    53      36.090  42.220  62.930  1.00  0.00            
ATOM    774  HB1 LEU    53      36.840  42.640  62.230  1.00  0.00            
ATOM    775  HB2 LEU    53      36.580  41.840  63.860  1.00  0.00            
ATOM    776  CG  LEU    53      35.480  41.120  62.040  1.00  0.00            
ATOM    777  HG  LEU    53      35.010  41.650  61.190  1.00  0.00            
ATOM    778  CD1 LEU    53      36.590  40.200  61.510  1.00  0.00            
ATOM    779 1HD1 LEU    53      36.240  39.330  60.910  1.00  0.00            
ATOM    780 2HD1 LEU    53      37.120  40.800  60.740  1.00  0.00            
ATOM    781 3HD1 LEU    53      37.340  39.980  62.300  1.00  0.00            
ATOM    782  CD2 LEU    53      34.370  40.310  62.730  1.00  0.00            
ATOM    783 1HD2 LEU    53      34.790  39.890  63.670  1.00  0.00            
ATOM    784 2HD2 LEU    53      33.630  41.070  63.040  1.00  0.00            
ATOM    785 3HD2 LEU    53      33.910  39.530  62.090  1.00  0.00            
ATOM    786  C   LEU    53      35.780  44.280  64.160  1.00  0.00            
ATOM    787  O   LEU    53      36.160  45.360  63.710  1.00  0.00            
ATOM    788  N   PRO    54      35.910  44.000  65.420  1.00  0.00            
ATOM    789  CD  PRO    54      35.050  43.130  66.210  1.00  0.00            
ATOM    790  HD1 PRO    54      35.330  42.070  66.030  1.00  0.00            
ATOM    791  HD2 PRO    54      33.970  43.320  66.070  1.00  0.00            
ATOM    792  CA  PRO    54      36.460  45.060  66.210  1.00  0.00            
ATOM    793  HA  PRO    54      36.440  46.050  65.770  1.00  0.00            
ATOM    794  CB  PRO    54      35.640  45.000  67.500  1.00  0.00            
ATOM    795  HB1 PRO    54      36.130  45.510  68.360  1.00  0.00            
ATOM    796  HB2 PRO    54      34.680  45.540  67.330  1.00  0.00            
ATOM    797  CG  PRO    54      35.300  43.510  67.680  1.00  0.00            
ATOM    798  HG1 PRO    54      36.150  42.850  67.950  1.00  0.00            
ATOM    799  HG2 PRO    54      34.460  43.150  68.300  1.00  0.00            
ATOM    800  C   PRO    54      37.880  44.690  66.470  1.00  0.00            
ATOM    801  O   PRO    54      38.530  45.530  67.090  1.00  0.00            
ATOM    802  N   VAL    55      38.420  43.540  66.040  1.00  0.00            
ATOM    803  HN  VAL    55      37.920  42.890  65.480  1.00  0.00            
ATOM    804  CA  VAL    55      39.780  43.140  66.290  1.00  0.00            
ATOM    805  HA  VAL    55      40.370  44.020  66.510  1.00  0.00            
ATOM    806  CB  VAL    55      39.830  42.090  67.360  1.00  0.00            
ATOM    807  HB  VAL    55      40.920  41.860  67.430  1.00  0.00            
ATOM    808  CG1 VAL    55      39.440  42.740  68.700  1.00  0.00            
ATOM    809 1HG1 VAL    55      38.420  43.160  68.680  1.00  0.00            
ATOM    810 2HG1 VAL    55      39.430  41.850  69.370  1.00  0.00            
ATOM    811 3HG1 VAL    55      40.180  43.530  68.930  1.00  0.00            
ATOM    812  CG2 VAL    55      38.850  40.940  67.070  1.00  0.00            
ATOM    813 1HG2 VAL    55      39.180  40.360  66.190  1.00  0.00            
ATOM    814 2HG2 VAL    55      38.870  40.210  67.910  1.00  0.00            
ATOM    815 3HG2 VAL    55      37.790  41.270  66.990  1.00  0.00            
ATOM    816  C   VAL    55      40.200  42.520  65.000  1.00  0.00            
ATOM    817  O   VAL    55      39.340  42.330  64.140  1.00  0.00            
ATOM    818  N   PRO    56      41.450  42.260  64.790  1.00  0.00            
ATOM    819  CD  PRO    56      42.530  43.110  65.260  1.00  0.00            
ATOM    820  HD1 PRO    56      43.140  42.500  65.960  1.00  0.00            
ATOM    821  HD2 PRO    56      42.280  44.150  65.560  1.00  0.00            
ATOM    822  CA  PRO    56      41.810  41.490  63.630  1.00  0.00            
ATOM    823  HA  PRO    56      41.390  41.980  62.760  1.00  0.00            
ATOM    824  CB  PRO    56      43.330  41.630  63.570  1.00  0.00            
ATOM    825  HB1 PRO    56      43.810  40.920  64.270  1.00  0.00            
ATOM    826  HB2 PRO    56      43.690  41.510  62.520  1.00  0.00            
ATOM    827  CG  PRO    56      43.420  43.100  64.000  1.00  0.00            
ATOM    828  HG1 PRO    56      44.440  43.480  64.220  1.00  0.00            
ATOM    829  HG2 PRO    56      42.820  43.750  63.340  1.00  0.00            
ATOM    830  C   PRO    56      41.250  40.110  63.570  1.00  0.00            
ATOM    831  O   PRO    56      41.070  39.400  64.560  1.00  0.00            
ATOM    832  N   TRP    57      41.190  39.520  62.360  1.00  0.00            
ATOM    833  HN  TRP    57      41.440  39.940  61.490  1.00  0.00            
ATOM    834  CA  TRP    57      40.850  38.150  62.150  1.00  0.00            
ATOM    835  HA  TRP    57      39.810  38.110  62.430  1.00  0.00            
ATOM    836  CB  TRP    57      40.860  37.770  60.660  1.00  0.00            
ATOM    837  HB1 TRP    57      41.810  38.050  60.160  1.00  0.00            
ATOM    838  HB2 TRP    57      40.690  36.680  60.520  1.00  0.00            
ATOM    839  CG  TRP    57      39.760  38.450  59.880  1.00  0.00            
ATOM    840  CD1 TRP    57      39.820  39.550  59.080  1.00  0.00            
ATOM    841  HD1 TRP    57      40.590  40.310  59.040  1.00  0.00            
ATOM    842  NE1 TRP    57      38.670  39.710  58.350  1.00  0.00            
ATOM    843  HE1 TRP    57      38.340  40.340  57.670  1.00  0.00            
ATOM    844  CE2 TRP    57      37.800  38.770  58.830  1.00  0.00            
ATOM    845  CD2 TRP    57      38.410  37.960  59.800  1.00  0.00            
ATOM    846  CE3 TRP    57      37.770  36.870  60.320  1.00  0.00            
ATOM    847  HE3 TRP    57      38.310  36.300  61.050  1.00  0.00            
ATOM    848  CZ3 TRP    57      36.450  36.650  60.010  1.00  0.00            
ATOM    849  HZ3 TRP    57      35.990  35.770  60.440  1.00  0.00            
ATOM    850  CZ2 TRP    57      36.490  38.540  58.510  1.00  0.00            
ATOM    851  HZ2 TRP    57      35.910  39.030  57.740  1.00  0.00            
ATOM    852  CH2 TRP    57      35.860  37.440  59.050  1.00  0.00            
ATOM    853  HH2 TRP    57      34.840  37.250  58.740  1.00  0.00            
ATOM    854  C   TRP    57      41.700  37.110  62.820  1.00  0.00            
ATOM    855  O   TRP    57      41.140  36.220  63.450  1.00  0.00            
ATOM    856  N   PRO    58      42.990  37.090  62.910  1.00  0.00            
ATOM    857  CD  PRO    58      43.920  38.000  62.260  1.00  0.00            
ATOM    858  HD1 PRO    58      43.990  38.950  62.840  1.00  0.00            
ATOM    859  HD2 PRO    58      43.520  38.120  61.240  1.00  0.00            
ATOM    860  CA  PRO    58      43.740  36.150  63.690  1.00  0.00            
ATOM    861  HA  PRO    58      43.600  35.180  63.240  1.00  0.00            
ATOM    862  CB  PRO    58      45.200  36.540  63.520  1.00  0.00            
ATOM    863  HB1 PRO    58      45.520  37.170  64.380  1.00  0.00            
ATOM    864  HB2 PRO    58      45.900  35.680  63.410  1.00  0.00            
ATOM    865  CG  PRO    58      45.320  37.370  62.230  1.00  0.00            
ATOM    866  HG1 PRO    58      46.140  38.070  62.500  1.00  0.00            
ATOM    867  HG2 PRO    58      45.460  36.670  61.380  1.00  0.00            
ATOM    868  C   PRO    58      43.410  36.130  65.150  1.00  0.00            
ATOM    869  O   PRO    58      43.530  35.070  65.770  1.00  0.00            
ATOM    870  N   THR    59      43.090  37.290  65.730  1.00  0.00            
ATOM    871  HN  THR    59      43.170  38.140  65.210  1.00  0.00            
ATOM    872  CA  THR    59      42.820  37.260  67.130  1.00  0.00            
ATOM    873  HA  THR    59      43.530  36.700  67.730  1.00  0.00            
ATOM    874  CB  THR    59      42.760  38.640  67.710  1.00  0.00            
ATOM    875  HB  THR    59      42.090  39.330  67.160  1.00  0.00            
ATOM    876  OG1 THR    59      44.070  39.180  67.570  1.00  0.00            
ATOM    877  HG1 THR    59      44.020  40.060  67.950  1.00  0.00            
ATOM    878  CG2 THR    59      42.440  38.790  69.200  1.00  0.00            
ATOM    879 1HG2 THR    59      42.640  39.840  69.510  1.00  0.00            
ATOM    880 2HG2 THR    59      41.400  38.410  69.350  1.00  0.00            
ATOM    881 3HG2 THR    59      43.150  38.160  69.780  1.00  0.00            
ATOM    882  C   THR    59      41.520  36.570  67.410  1.00  0.00            
ATOM    883  O   THR    59      41.390  35.680  68.250  1.00  0.00            
ATOM    884  N   LEU    60      40.510  36.870  66.570  1.00  0.00            
ATOM    885  HN  LEU    60      40.690  37.650  65.980  1.00  0.00            
ATOM    886  CA  LEU    60      39.240  36.220  66.450  1.00  0.00            
ATOM    887  HA  LEU    60      38.790  36.300  67.430  1.00  0.00            
ATOM    888  CB  LEU    60      38.480  37.060  65.410  1.00  0.00            
ATOM    889  HB1 LEU    60      38.600  38.130  65.680  1.00  0.00            
ATOM    890  HB2 LEU    60      38.900  36.940  64.390  1.00  0.00            
ATOM    891  CG  LEU    60      36.970  36.750  65.360  1.00  0.00            
ATOM    892  HG  LEU    60      36.740  35.690  65.610  1.00  0.00            
ATOM    893  CD1 LEU    60      36.330  37.510  66.530  1.00  0.00            
ATOM    894 1HD1 LEU    60      36.200  38.600  66.360  1.00  0.00            
ATOM    895 2HD1 LEU    60      35.280  37.180  66.670  1.00  0.00            
ATOM    896 3HD1 LEU    60      36.850  37.330  67.490  1.00  0.00            
ATOM    897  CD2 LEU    60      36.400  37.130  63.990  1.00  0.00            
ATOM    898 1HD2 LEU    60      35.310  37.300  64.080  1.00  0.00            
ATOM    899 2HD2 LEU    60      36.890  38.080  63.680  1.00  0.00            
ATOM    900 3HD2 LEU    60      36.650  36.380  63.210  1.00  0.00            
ATOM    901  C   LEU    60      39.300  34.750  66.230  1.00  0.00            
ATOM    902  O   LEU    60      38.760  33.970  67.010  1.00  0.00            
ATOM    903  N   VAL    61      40.040  34.290  65.200  1.00  0.00            
ATOM    904  HN  VAL    61      40.680  34.880  64.710  1.00  0.00            
ATOM    905  CA  VAL    61      40.070  32.930  64.780  1.00  0.00            
ATOM    906  HA  VAL    61      39.040  32.620  64.740  1.00  0.00            
ATOM    907  CB  VAL    61      40.720  32.830  63.430  1.00  0.00            
ATOM    908  HB  VAL    61      41.610  33.500  63.460  1.00  0.00            
ATOM    909  CG1 VAL    61      41.200  31.450  62.940  1.00  0.00            
ATOM    910 1HG1 VAL    61      40.290  30.840  62.770  1.00  0.00            
ATOM    911 2HG1 VAL    61      41.670  31.520  61.940  1.00  0.00            
ATOM    912 3HG1 VAL    61      41.860  30.980  63.700  1.00  0.00            
ATOM    913  CG2 VAL    61      39.720  33.370  62.400  1.00  0.00            
ATOM    914 1HG2 VAL    61      39.330  34.390  62.630  1.00  0.00            
ATOM    915 2HG2 VAL    61      40.210  33.470  61.410  1.00  0.00            
ATOM    916 3HG2 VAL    61      38.820  32.730  62.500  1.00  0.00            
ATOM    917  C   VAL    61      40.730  32.080  65.810  1.00  0.00            
ATOM    918  O   VAL    61      40.220  31.010  66.160  1.00  0.00            
ATOM    919  N   THR    62      41.900  32.400  66.370  1.00  0.00            
ATOM    920  HN  THR    62      42.460  33.080  65.900  1.00  0.00            
ATOM    921  CA  THR    62      42.710  31.650  67.290  1.00  0.00            
ATOM    922  HA  THR    62      42.810  30.670  66.850  1.00  0.00            
ATOM    923  CB  THR    62      44.020  32.310  67.580  1.00  0.00            
ATOM    924  HB  THR    62      43.950  33.340  68.000  1.00  0.00            
ATOM    925  OG1 THR    62      44.820  32.510  66.420  1.00  0.00            
ATOM    926  HG1 THR    62      44.610  33.320  65.940  1.00  0.00            
ATOM    927  CG2 THR    62      44.880  31.630  68.650  1.00  0.00            
ATOM    928 1HG2 THR    62      45.100  30.550  68.450  1.00  0.00            
ATOM    929 2HG2 THR    62      45.880  32.080  68.790  1.00  0.00            
ATOM    930 3HG2 THR    62      44.380  31.660  69.650  1.00  0.00            
ATOM    931  C   THR    62      41.990  31.570  68.590  1.00  0.00            
ATOM    932  O   THR    62      42.060  30.580  69.330  1.00  0.00            
ATOM    933  N   THR    63      41.160  32.560  68.990  1.00  0.00            
ATOM    934  HN  THR    63      41.140  33.390  68.440  1.00  0.00            
ATOM    935  CA  THR    63      40.360  32.550  70.170  1.00  0.00            
ATOM    936  HA  THR    63      40.960  32.140  70.970  1.00  0.00            
ATOM    937  CB  THR    63      39.850  33.860  70.690  1.00  0.00            
ATOM    938  HB  THR    63      39.230  34.320  69.890  1.00  0.00            
ATOM    939  OG1 THR    63      40.930  34.760  70.930  1.00  0.00            
ATOM    940  HG1 THR    63      41.130  35.180  70.090  1.00  0.00            
ATOM    941  CG2 THR    63      39.060  33.750  72.000  1.00  0.00            
ATOM    942 1HG2 THR    63      38.030  33.330  71.920  1.00  0.00            
ATOM    943 2HG2 THR    63      39.640  33.220  72.780  1.00  0.00            
ATOM    944 3HG2 THR    63      38.810  34.750  72.410  1.00  0.00            
ATOM    945  C   THR    63      39.230  31.580  70.070  1.00  0.00            
ATOM    946  O   THR    63      39.070  30.700  70.910  1.00  0.00            
ATOM    947  N   LEU    64      38.450  31.700  68.980  1.00  0.00            
ATOM    948  HN  LEU    64      38.590  32.310  68.200  1.00  0.00            
ATOM    949  CA  LEU    64      37.140  31.140  68.870  1.00  0.00            
ATOM    950  HA  LEU    64      36.720  31.060  69.860  1.00  0.00            
ATOM    951  CB  LEU    64      36.220  32.160  68.170  1.00  0.00            
ATOM    952  HB1 LEU    64      36.580  32.300  67.120  1.00  0.00            
ATOM    953  HB2 LEU    64      35.200  31.730  68.090  1.00  0.00            
ATOM    954  CG  LEU    64      36.040  33.550  68.790  1.00  0.00            
ATOM    955  HG  LEU    64      36.990  34.120  68.670  1.00  0.00            
ATOM    956  CD1 LEU    64      35.080  34.280  67.840  1.00  0.00            
ATOM    957 1HD1 LEU    64      35.430  34.320  66.780  1.00  0.00            
ATOM    958 2HD1 LEU    64      34.090  33.780  67.790  1.00  0.00            
ATOM    959 3HD1 LEU    64      34.970  35.260  68.350  1.00  0.00            
ATOM    960  CD2 LEU    64      35.620  33.540  70.270  1.00  0.00            
ATOM    961 1HD2 LEU    64      34.610  33.080  70.240  1.00  0.00            
ATOM    962 2HD2 LEU    64      36.370  33.000  70.890  1.00  0.00            
ATOM    963 3HD2 LEU    64      35.500  34.540  70.730  1.00  0.00            
ATOM    964  C   LEU    64      37.000  29.820  68.200  1.00  0.00            
ATOM    965  O   LEU    64      36.140  28.990  68.500  1.00  0.00            
ATOM    966  N   CRF    65      37.890  29.450  67.270  1.00  0.00            
ATOM    967  HN  CRF    65      38.570  30.130  67.010  1.00  0.00            
ATOM    968  CA  CRF    65      37.770  28.200  66.490  1.00  0.00            
ATOM    969  HA  CRF    65      36.790  28.080  66.360  1.00  0.00            
ATOM    970  CB1 CRF    65      38.490  28.310  65.140  1.00  0.00            
ATOM    971  CG1 CRF    65      38.090  27.160  64.220  1.00  0.00            
ATOM    972 1HG1 CRF    65      38.600  26.330  64.440  1.00  0.00            
ATOM    973 2HG1 CRF    65      37.100  27.020  64.220  1.00  0.00            
ATOM    974 3HG1 CRF    65      38.440  27.330  63.300  1.00  0.00            
ATOM    975  OG1 CRF    65      38.010  29.520  64.540  1.00  0.00            
ATOM    976  C1  CRF    65      38.400  26.960  67.120  1.00  0.00            
ATOM    977  N2  CRF    65      39.710  26.930  67.350  1.00  0.00            
ATOM    978  N3  CRF    65      37.770  25.840  67.460  1.00  0.00            
ATOM    979  C2  CRF    65      38.750  25.110  67.970  1.00  0.00            
ATOM    980  OA2 CRF    65      38.760  23.950  68.390  1.00  0.00            
ATOM    981  CA2 CRF    65      39.930  25.730  67.890  1.00  0.00            
ATOM    982  CA3 CRF    65      36.440  25.670  67.390  1.00  0.00            
ATOM    983 1HA3 CRF    65      36.320  26.110  66.490  1.00  0.00            
ATOM    984 2HA3 CRF    65      36.430  26.080  68.300  1.00  0.00            
ATOM    985  CB2 CRF    65      41.070  25.190  68.310  1.00  0.00            
ATOM    986  HB2 CRF    65      40.980  24.280  68.730  1.00  0.00            
ATOM    987  CG2 CRF    65      42.290  25.700  68.280  1.00  0.00            
ATOM    988  CD1 CRF    65      42.690  26.850  67.750  1.00  0.00            
ATOM    989  HD1 CRF    65      42.080  27.550  67.370  1.00  0.00            
ATOM    990  CD2 CRF    65      43.380  25.130  68.790  1.00  0.00            
ATOM    991  CE2 CRF    65      44.450  25.880  68.540  1.00  0.00            
ATOM    992  NE1 CRF    65      44.010  26.970  67.910  1.00  0.00            
ATOM    993  HE1 CRF    65      44.440  27.750  67.470  1.00  0.00            
ATOM    994  CE3 CRF    65      43.560  23.960  69.390  1.00  0.00            
ATOM    995  HE3 CRF    65      42.830  23.350  69.700  1.00  0.00            
ATOM    996  CZ2 CRF    65      45.740  25.480  68.860  1.00  0.00            
ATOM    997  HZ2 CRF    65      46.510  26.000  68.480  1.00  0.00            
ATOM    998  CZ3 CRF    65      44.820  23.480  69.740  1.00  0.00            
ATOM    999  HZ3 CRF    65      44.980  22.560  70.110  1.00  0.00            
ATOM   1000  CH2 CRF    65      45.940  24.280  69.540  1.00  0.00            
ATOM   1001  HH2 CRF    65      46.830  23.830  69.610  1.00  0.00            
ATOM   1002  C   CRF    65      35.820  24.540  67.550  1.00  0.00            
ATOM   1003  O   CRF    65      34.670  24.590  67.110  1.00  0.00            
ATOM   1004  N   VAL    66      36.440  23.380  67.250  1.00  0.00            
ATOM   1005  HN  VAL    66      37.400  23.270  67.460  1.00  0.00            
ATOM   1006  CA  VAL    66      35.810  22.160  66.860  1.00  0.00            
ATOM   1007  HA  VAL    66      34.830  22.110  67.330  1.00  0.00            
ATOM   1008  CB  VAL    66      35.620  22.050  65.370  1.00  0.00            
ATOM   1009  HB  VAL    66      35.120  22.990  65.060  1.00  0.00            
ATOM   1010  CG1 VAL    66      36.890  21.910  64.500  1.00  0.00            
ATOM   1011 1HG1 VAL    66      37.570  21.130  64.900  1.00  0.00            
ATOM   1012 2HG1 VAL    66      36.520  21.610  63.500  1.00  0.00            
ATOM   1013 3HG1 VAL    66      37.510  22.820  64.360  1.00  0.00            
ATOM   1014  CG2 VAL    66      34.520  21.010  65.120  1.00  0.00            
ATOM   1015 1HG2 VAL    66      34.180  21.120  64.060  1.00  0.00            
ATOM   1016 2HG2 VAL    66      34.980  20.020  65.320  1.00  0.00            
ATOM   1017 3HG2 VAL    66      33.680  21.130  65.830  1.00  0.00            
ATOM   1018  C   VAL    66      36.690  21.080  67.370  1.00  0.00            
ATOM   1019  O   VAL    66      37.910  21.160  67.260  1.00  0.00            
ATOM   1020  N   GLN    67      36.110  19.990  67.910  1.00  0.00            
ATOM   1021  HN  GLN    67      35.130  19.820  67.830  1.00  0.00            
ATOM   1022  CA  GLN    67      36.750  18.880  68.550  1.00  0.00            
ATOM   1023  HA  GLN    67      37.810  18.930  68.710  1.00  0.00            
ATOM   1024  CB  GLN    67      35.990  18.720  69.890  1.00  0.00            
ATOM   1025  HB1 GLN    67      34.900  18.600  69.720  1.00  0.00            
ATOM   1026  HB2 GLN    67      36.270  17.820  70.470  1.00  0.00            
ATOM   1027  CG  GLN    67      35.990  19.940  70.820  1.00  0.00            
ATOM   1028  HG1 GLN    67      35.310  20.690  70.360  1.00  0.00            
ATOM   1029  HG2 GLN    67      35.390  19.680  71.730  1.00  0.00            
ATOM   1030  CD  GLN    67      37.320  20.600  71.140  1.00  0.00            
ATOM   1031  OE1 GLN    67      38.250  19.980  71.660  1.00  0.00            
ATOM   1032  NE2 GLN    67      37.360  21.930  70.880  1.00  0.00            
ATOM   1033 1HE2 GLN    67      38.210  22.400  71.120  1.00  0.00            
ATOM   1034 2HE2 GLN    67      36.500  22.410  70.680  1.00  0.00            
ATOM   1035  C   GLN    67      36.580  17.590  67.830  1.00  0.00            
ATOM   1036  O   GLN    67      37.080  16.580  68.300  1.00  0.00            
ATOM   1037  N   CYS    68      35.850  17.580  66.690  1.00  0.00            
ATOM   1038  HN  CYS    68      35.370  18.320  66.240  1.00  0.00            
ATOM   1039  CA  CYS    68      35.370  16.310  66.250  1.00  0.00            
ATOM   1040  HA  CYS    68      35.490  15.550  67.020  1.00  0.00            
ATOM   1041  CB  CYS    68      33.860  16.430  65.970  1.00  0.00            
ATOM   1042  HB1 CYS    68      33.550  15.440  65.580  1.00  0.00            
ATOM   1043  HB2 CYS    68      33.240  16.440  66.890  1.00  0.00            
ATOM   1044  SG  CYS    68      33.480  17.740  64.770  1.00  0.00            
ATOM   1045  HG1 CYS    68      34.430  17.440  63.900  1.00  0.00            
ATOM   1046  C   CYS    68      36.070  15.770  65.050  1.00  0.00            
ATOM   1047  O   CYS    68      35.550  14.770  64.560  1.00  0.00            
ATOM   1048  N   PHE    69      37.170  16.330  64.510  1.00  0.00            
ATOM   1049  HN  PHE    69      37.490  17.220  64.830  1.00  0.00            
ATOM   1050  CA  PHE    69      37.730  15.710  63.350  1.00  0.00            
ATOM   1051  HA  PHE    69      37.190  14.900  62.880  1.00  0.00            
ATOM   1052  CB  PHE    69      37.840  16.810  62.280  1.00  0.00            
ATOM   1053  HB1 PHE    69      38.550  17.640  62.500  1.00  0.00            
ATOM   1054  HB2 PHE    69      38.240  16.240  61.420  1.00  0.00            
ATOM   1055  CG  PHE    69      36.500  17.320  61.890  1.00  0.00            
ATOM   1056  CD1 PHE    69      36.060  18.600  62.150  1.00  0.00            
ATOM   1057  HD1 PHE    69      36.730  19.190  62.750  1.00  0.00            
ATOM   1058  CE1 PHE    69      34.880  19.050  61.610  1.00  0.00            
ATOM   1059  HE1 PHE    69      34.600  20.090  61.740  1.00  0.00            
ATOM   1060  CZ  PHE    69      34.080  18.280  60.800  1.00  0.00            
ATOM   1061  HZ  PHE    69      33.130  18.710  60.530  1.00  0.00            
ATOM   1062  CD2 PHE    69      35.630  16.510  61.190  1.00  0.00            
ATOM   1063  HD2 PHE    69      35.990  15.520  60.930  1.00  0.00            
ATOM   1064  CE2 PHE    69      34.470  16.970  60.610  1.00  0.00            
ATOM   1065  HE2 PHE    69      33.810  16.320  60.070  1.00  0.00            
ATOM   1066  C   PHE    69      39.080  15.180  63.690  1.00  0.00            
ATOM   1067  O   PHE    69      39.520  14.170  63.150  1.00  0.00            
ATOM   1068  N   SER    70      39.710  15.740  64.740  1.00  0.00            
ATOM   1069  HN  SER    70      39.200  16.470  65.200  1.00  0.00            
ATOM   1070  CA  SER    70      40.940  15.440  65.400  1.00  0.00            
ATOM   1071  HA  SER    70      41.710  16.060  64.960  1.00  0.00            
ATOM   1072  CB  SER    70      40.930  15.630  66.920  1.00  0.00            
ATOM   1073  HB1 SER    70      40.420  14.790  67.430  1.00  0.00            
ATOM   1074  HB2 SER    70      41.970  15.730  67.280  1.00  0.00            
ATOM   1075  OG  SER    70      40.360  16.870  67.340  1.00  0.00            
ATOM   1076  HG1 SER    70      40.360  16.880  68.300  1.00  0.00            
ATOM   1077  C   SER    70      41.480  14.080  65.120  1.00  0.00            
ATOM   1078  O   SER    70      40.830  13.100  65.490  1.00  0.00            
ATOM   1079  N   ARG    71      42.680  13.920  64.530  1.00  0.00            
ATOM   1080  HN  ARG    71      43.230  14.700  64.240  1.00  0.00            
ATOM   1081  CA  ARG    71      43.270  12.650  64.240  1.00  0.00            
ATOM   1082  HA  ARG    71      42.490  11.960  63.960  1.00  0.00            
ATOM   1083  CB  ARG    71      44.290  12.830  63.110  1.00  0.00            
ATOM   1084  HB1 ARG    71      43.830  13.510  62.360  1.00  0.00            
ATOM   1085  HB2 ARG    71      45.150  13.450  63.440  1.00  0.00            
ATOM   1086  CG  ARG    71      44.760  11.520  62.490  1.00  0.00            
ATOM   1087  HG1 ARG    71      45.150  10.710  63.140  1.00  0.00            
ATOM   1088  HG2 ARG    71      43.950  11.030  61.910  1.00  0.00            
ATOM   1089  CD  ARG    71      45.980  11.670  61.570  1.00  0.00            
ATOM   1090  HD1 ARG    71      45.660  12.360  60.750  1.00  0.00            
ATOM   1091  HD2 ARG    71      46.850  12.100  62.110  1.00  0.00            
ATOM   1092  NE  ARG    71      46.360  10.350  60.990  1.00  0.00            
ATOM   1093  HE  ARG    71      45.850   9.500  61.060  1.00  0.00            
ATOM   1094  CZ  ARG    71      47.480  10.130  60.250  1.00  0.00            
ATOM   1095  NH1 ARG    71      48.490  11.030  60.070  1.00  0.00            
ATOM   1096 1HH1 ARG    71      48.340  11.920  60.510  1.00  0.00            
ATOM   1097 2HH1 ARG    71      49.250  10.820  59.470  1.00  0.00            
ATOM   1098  NH2 ARG    71      47.680   8.860  59.780  1.00  0.00            
ATOM   1099 1HH2 ARG    71      46.870   8.280  59.770  1.00  0.00            
ATOM   1100 2HH2 ARG    71      48.340   8.870  59.020  1.00  0.00            
ATOM   1101  C   ARG    71      44.060  12.260  65.440  1.00  0.00            
ATOM   1102  O   ARG    71      44.810  13.080  65.950  1.00  0.00            
ATOM   1103  N   TYR    72      43.950  11.000  65.910  1.00  0.00            
ATOM   1104  HN  TYR    72      43.340  10.390  65.400  1.00  0.00            
ATOM   1105  CA  TYR    72      44.660  10.400  66.990  1.00  0.00            
ATOM   1106  HA  TYR    72      45.600  10.910  67.090  1.00  0.00            
ATOM   1107  CB  TYR    72      43.960  10.410  68.360  1.00  0.00            
ATOM   1108  HB1 TYR    72      42.890  10.160  68.200  1.00  0.00            
ATOM   1109  HB2 TYR    72      44.360   9.780  69.190  1.00  0.00            
ATOM   1110  CG  TYR    72      44.020  11.790  68.920  1.00  0.00            
ATOM   1111  CD1 TYR    72      42.910  12.580  68.770  1.00  0.00            
ATOM   1112  HD1 TYR    72      42.000  12.130  68.410  1.00  0.00            
ATOM   1113  CE1 TYR    72      43.040  13.860  69.270  1.00  0.00            
ATOM   1114  HE1 TYR    72      42.140  14.460  69.230  1.00  0.00            
ATOM   1115  CZ  TYR    72      44.210  14.320  69.830  1.00  0.00            
ATOM   1116  OH  TYR    72      44.120  15.610  70.410  1.00  0.00            
ATOM   1117  HH  TYR    72      45.000  15.810  70.710  1.00  0.00            
ATOM   1118  CD2 TYR    72      45.230  12.220  69.420  1.00  0.00            
ATOM   1119  HD2 TYR    72      46.110  11.600  69.560  1.00  0.00            
ATOM   1120  CE2 TYR    72      45.300  13.490  69.930  1.00  0.00            
ATOM   1121  HE2 TYR    72      46.210  13.860  70.390  1.00  0.00            
ATOM   1122  C   TYR    72      44.960   8.970  66.710  1.00  0.00            
ATOM   1123  O   TYR    72      44.280   8.500  65.800  1.00  0.00            
ATOM   1124  N   PRO    73      45.790   8.220  67.380  1.00  0.00            
ATOM   1125  CD  PRO    73      47.030   8.630  68.030  1.00  0.00            
ATOM   1126  HD1 PRO    73      46.740   9.110  68.990  1.00  0.00            
ATOM   1127  HD2 PRO    73      47.560   9.320  67.330  1.00  0.00            
ATOM   1128  CA  PRO    73      45.610   6.820  67.610  1.00  0.00            
ATOM   1129  HA  PRO    73      45.880   6.340  66.680  1.00  0.00            
ATOM   1130  CB  PRO    73      46.570   6.440  68.730  1.00  0.00            
ATOM   1131  HB1 PRO    73      46.200   6.700  69.750  1.00  0.00            
ATOM   1132  HB2 PRO    73      46.990   5.420  68.650  1.00  0.00            
ATOM   1133  CG  PRO    73      47.770   7.340  68.390  1.00  0.00            
ATOM   1134  HG1 PRO    73      48.470   7.370  69.250  1.00  0.00            
ATOM   1135  HG2 PRO    73      48.240   6.920  67.470  1.00  0.00            
ATOM   1136  C   PRO    73      44.230   6.310  67.880  1.00  0.00            
ATOM   1137  O   PRO    73      43.470   6.890  68.650  1.00  0.00            
ATOM   1138  N   ASP    74      43.890   5.130  67.320  1.00  0.00            
ATOM   1139  HN  ASP    74      44.570   4.660  66.760  1.00  0.00            
ATOM   1140  CA  ASP    74      42.640   4.450  67.410  1.00  0.00            
ATOM   1141  HA  ASP    74      41.890   5.070  66.950  1.00  0.00            
ATOM   1142  CB  ASP    74      42.720   3.110  66.660  1.00  0.00            
ATOM   1143  HB1 ASP    74      43.470   2.540  67.240  1.00  0.00            
ATOM   1144  HB2 ASP    74      41.720   2.610  66.680  1.00  0.00            
ATOM   1145  CG  ASP    74      43.280   3.170  65.250  1.00  0.00            
ATOM   1146  OD1 ASP    74      42.560   2.830  64.270  1.00  0.00            
ATOM   1147  OD2 ASP    74      44.520   3.380  65.200  1.00  0.00            
ATOM   1148  C   ASP    74      42.010   4.240  68.750  1.00  0.00            
ATOM   1149  O   ASP    74      40.800   4.410  68.820  1.00  0.00            
ATOM   1150  N   HIS    75      42.690   3.970  69.880  1.00  0.00            
ATOM   1151  HN  HIS    75      43.690   3.960  69.910  1.00  0.00            
ATOM   1152  CA  HIS    75      42.100   3.960  71.180  1.00  0.00            
ATOM   1153  HA  HIS    75      41.330   3.200  71.200  1.00  0.00            
ATOM   1154  CB  HIS    75      43.100   3.550  72.270  1.00  0.00            
ATOM   1155  HB1 HIS    75      42.460   3.360  73.160  1.00  0.00            
ATOM   1156  HB2 HIS    75      43.630   2.590  72.050  1.00  0.00            
ATOM   1157  ND1 HIS    75      45.100   4.810  71.520  1.00  0.00            
ATOM   1158  CG  HIS    75      44.220   4.520  72.540  1.00  0.00            
ATOM   1159  CE1 HIS    75      46.180   5.300  72.090  1.00  0.00            
ATOM   1160  HE1 HIS    75      47.150   5.560  71.660  1.00  0.00            
ATOM   1161  NE2 HIS    75      46.060   5.320  73.450  1.00  0.00            
ATOM   1162  HE2 HIS    75      46.710   5.640  74.130  1.00  0.00            
ATOM   1163  CD2 HIS    75      44.800   4.830  73.730  1.00  0.00            
ATOM   1164  HD2 HIS    75      44.480   4.400  74.670  1.00  0.00            
ATOM   1165  C   HIS    75      41.400   5.200  71.600  1.00  0.00            
ATOM   1166  O   HIS    75      40.260   5.120  72.070  1.00  0.00            
ATOM   1167  N   MET    76      41.990   6.400  71.450  1.00  0.00            
ATOM   1168  HN  MET    76      42.970   6.460  71.260  1.00  0.00            
ATOM   1169  CA  MET    76      41.300   7.640  71.600  1.00  0.00            
ATOM   1170  HA  MET    76      40.840   7.570  72.570  1.00  0.00            
ATOM   1171  CB  MET    76      42.210   8.860  71.420  1.00  0.00            
ATOM   1172  HB1 MET    76      42.650   8.780  70.400  1.00  0.00            
ATOM   1173  HB2 MET    76      41.730   9.850  71.560  1.00  0.00            
ATOM   1174  CG  MET    76      43.430   8.810  72.350  1.00  0.00            
ATOM   1175  HG1 MET    76      43.070   8.840  73.400  1.00  0.00            
ATOM   1176  HG2 MET    76      43.880   7.790  72.380  1.00  0.00            
ATOM   1177  SD  MET    76      44.620  10.150  72.080  1.00  0.00            
ATOM   1178  CE  MET    76      46.210   9.380  72.520  1.00  0.00            
ATOM   1179  HE1 MET    76      46.210   9.020  73.570  1.00  0.00            
ATOM   1180  HE2 MET    76      46.300   8.460  71.910  1.00  0.00            
ATOM   1181  HE3 MET    76      47.120   9.950  72.230  1.00  0.00            
ATOM   1182  C   MET    76      40.140   7.920  70.700  1.00  0.00            
ATOM   1183  O   MET    76      39.090   8.360  71.160  1.00  0.00            
ATOM   1184  N   LYS    77      40.270   7.560  69.410  1.00  0.00            
ATOM   1185  HN  LYS    77      41.050   7.140  68.970  1.00  0.00            
ATOM   1186  CA  LYS    77      39.180   7.690  68.480  1.00  0.00            
ATOM   1187  HA  LYS    77      38.850   8.710  68.600  1.00  0.00            
ATOM   1188  CB  LYS    77      39.690   7.450  67.050  1.00  0.00            
ATOM   1189  HB1 LYS    77      40.130   6.430  67.010  1.00  0.00            
ATOM   1190  HB2 LYS    77      38.880   7.460  66.290  1.00  0.00            
ATOM   1191  CG  LYS    77      40.710   8.520  66.660  1.00  0.00            
ATOM   1192  HG1 LYS    77      41.400   8.650  67.520  1.00  0.00            
ATOM   1193  HG2 LYS    77      41.210   8.050  65.780  1.00  0.00            
ATOM   1194  CD  LYS    77      40.110   9.880  66.290  1.00  0.00            
ATOM   1195  HD1 LYS    77      39.760  10.540  67.110  1.00  0.00            
ATOM   1196  HD2 LYS    77      41.000  10.420  65.890  1.00  0.00            
ATOM   1197  CE  LYS    77      39.020   9.820  65.220  1.00  0.00            
ATOM   1198  HE1 LYS    77      39.330   9.150  64.390  1.00  0.00            
ATOM   1199  HE2 LYS    77      37.980   9.610  65.560  1.00  0.00            
ATOM   1200  NZ  LYS    77      38.880  11.180  64.660  1.00  0.00            
ATOM   1201  HZ1 LYS    77      39.730  11.580  64.210  1.00  0.00            
ATOM   1202  HZ2 LYS    77      38.110  11.280  63.970  1.00  0.00            
ATOM   1203  HZ3 LYS    77      38.620  11.880  65.380  1.00  0.00            
ATOM   1204  C   LYS    77      37.970   6.880  68.800  1.00  0.00            
ATOM   1205  O   LYS    77      36.880   7.410  68.590  1.00  0.00            
ATOM   1206  N   GLN    78      38.190   5.620  69.210  1.00  0.00            
ATOM   1207  HN  GLN    78      39.140   5.320  69.290  1.00  0.00            
ATOM   1208  CA  GLN    78      37.080   4.760  69.490  1.00  0.00            
ATOM   1209  HA  GLN    78      36.330   5.000  68.760  1.00  0.00            
ATOM   1210  CB  GLN    78      37.430   3.280  69.230  1.00  0.00            
ATOM   1211  HB1 GLN    78      36.580   2.600  69.030  1.00  0.00            
ATOM   1212  HB2 GLN    78      38.080   3.310  68.330  1.00  0.00            
ATOM   1213  CG  GLN    78      38.180   2.570  70.360  1.00  0.00            
ATOM   1214  HG1 GLN    78      38.920   3.300  70.750  1.00  0.00            
ATOM   1215  HG2 GLN    78      37.360   2.240  71.040  1.00  0.00            
ATOM   1216  CD  GLN    78      38.940   1.360  69.850  1.00  0.00            
ATOM   1217  OE1 GLN    78      38.530   0.230  70.110  1.00  0.00            
ATOM   1218  NE2 GLN    78      40.120   1.590  69.200  1.00  0.00            
ATOM   1219 1HE2 GLN    78      40.350   2.560  69.090  1.00  0.00            
ATOM   1220 2HE2 GLN    78      40.670   0.810  68.930  1.00  0.00            
ATOM   1221  C   GLN    78      36.400   5.070  70.780  1.00  0.00            
ATOM   1222  O   GLN    78      35.240   4.770  71.040  1.00  0.00            
ATOM   1223  N   HIS    79      37.010   5.770  71.750  1.00  0.00            
ATOM   1224  HN  HIS    79      37.960   6.000  71.550  1.00  0.00            
ATOM   1225  CA  HIS    79      36.530   6.190  73.030  1.00  0.00            
ATOM   1226  HA  HIS    79      35.590   5.700  73.220  1.00  0.00            
ATOM   1227  CB  HIS    79      37.350   5.710  74.230  1.00  0.00            
ATOM   1228  HB1 HIS    79      38.360   6.170  74.250  1.00  0.00            
ATOM   1229  HB2 HIS    79      36.810   5.940  75.170  1.00  0.00            
ATOM   1230  ND1 HIS    79      36.360   3.420  74.400  1.00  0.00            
ATOM   1231  CG  HIS    79      37.470   4.210  74.190  1.00  0.00            
ATOM   1232  CE1 HIS    79      36.830   2.210  74.610  1.00  0.00            
ATOM   1233  HE1 HIS    79      36.270   1.270  74.680  1.00  0.00            
ATOM   1234  NE2 HIS    79      38.180   2.160  74.460  1.00  0.00            
ATOM   1235  HE2 HIS    79      38.760   1.400  74.760  1.00  0.00            
ATOM   1236  CD2 HIS    79      38.600   3.460  74.270  1.00  0.00            
ATOM   1237  HD2 HIS    79      39.610   3.730  73.980  1.00  0.00            
ATOM   1238  C   HIS    79      36.240   7.650  73.120  1.00  0.00            
ATOM   1239  O   HIS    79      36.170   8.210  74.220  1.00  0.00            
ATOM   1240  N   ASP    80      36.120   8.290  71.940  1.00  0.00            
ATOM   1241  HN  ASP    80      36.290   7.730  71.130  1.00  0.00            
ATOM   1242  CA  ASP    80      35.750   9.660  71.810  1.00  0.00            
ATOM   1243  HA  ASP    80      36.390  10.220  72.470  1.00  0.00            
ATOM   1244  CB  ASP    80      36.030  10.020  70.340  1.00  0.00            
ATOM   1245  HB1 ASP    80      37.020   9.630  70.020  1.00  0.00            
ATOM   1246  HB2 ASP    80      35.300   9.480  69.710  1.00  0.00            
ATOM   1247  CG  ASP    80      36.000  11.540  70.190  1.00  0.00            
ATOM   1248  OD1 ASP    80      36.850  12.190  70.870  1.00  0.00            
ATOM   1249  OD2 ASP    80      35.110  12.090  69.490  1.00  0.00            
ATOM   1250  C   ASP    80      34.360  10.040  72.180  1.00  0.00            
ATOM   1251  O   ASP    80      33.390   9.420  71.760  1.00  0.00            
ATOM   1252  N   PHE    81      34.190  11.140  72.930  1.00  0.00            
ATOM   1253  HN  PHE    81      35.070  11.530  73.190  1.00  0.00            
ATOM   1254  CA  PHE    81      32.980  11.780  73.340  1.00  0.00            
ATOM   1255  HA  PHE    81      32.310  10.980  73.630  1.00  0.00            
ATOM   1256  CB  PHE    81      33.340  12.740  74.490  1.00  0.00            
ATOM   1257  HB1 PHE    81      33.560  12.140  75.400  1.00  0.00            
ATOM   1258  HB2 PHE    81      34.280  13.200  74.120  1.00  0.00            
ATOM   1259  CG  PHE    81      32.300  13.700  74.960  1.00  0.00            
ATOM   1260  CD1 PHE    81      32.380  15.050  74.740  1.00  0.00            
ATOM   1261  HD1 PHE    81      33.250  15.490  74.270  1.00  0.00            
ATOM   1262  CE1 PHE    81      31.360  15.860  75.200  1.00  0.00            
ATOM   1263  HE1 PHE    81      31.300  16.920  75.010  1.00  0.00            
ATOM   1264  CZ  PHE    81      30.310  15.280  75.880  1.00  0.00            
ATOM   1265  HZ  PHE    81      29.520  15.940  76.210  1.00  0.00            
ATOM   1266  CD2 PHE    81      31.230  13.130  75.600  1.00  0.00            
ATOM   1267  HD2 PHE    81      31.160  12.070  75.820  1.00  0.00            
ATOM   1268  CE2 PHE    81      30.240  13.930  76.120  1.00  0.00            
ATOM   1269  HE2 PHE    81      29.420  13.490  76.670  1.00  0.00            
ATOM   1270  C   PHE    81      32.250  12.510  72.260  1.00  0.00            
ATOM   1271  O   PHE    81      31.030  12.380  72.170  1.00  0.00            
ATOM   1272  N   PHE    82      32.960  13.330  71.460  1.00  0.00            
ATOM   1273  HN  PHE    82      33.940  13.310  71.620  1.00  0.00            
ATOM   1274  CA  PHE    82      32.530  14.280  70.490  1.00  0.00            
ATOM   1275  HA  PHE    82      31.750  14.860  70.970  1.00  0.00            
ATOM   1276  CB  PHE    82      33.700  15.170  70.030  1.00  0.00            
ATOM   1277  HB1 PHE    82      34.450  14.570  69.480  1.00  0.00            
ATOM   1278  HB2 PHE    82      33.370  15.990  69.350  1.00  0.00            
ATOM   1279  CG  PHE    82      34.270  15.860  71.220  1.00  0.00            
ATOM   1280  CD1 PHE    82      33.540  16.890  71.740  1.00  0.00            
ATOM   1281  HD1 PHE    82      32.550  17.150  71.380  1.00  0.00            
ATOM   1282  CE1 PHE    82      34.070  17.640  72.760  1.00  0.00            
ATOM   1283  HE1 PHE    82      33.530  18.470  73.180  1.00  0.00            
ATOM   1284  CZ  PHE    82      35.340  17.410  73.250  1.00  0.00            
ATOM   1285  HZ  PHE    82      35.690  17.930  74.130  1.00  0.00            
ATOM   1286  CD2 PHE    82      35.540  15.590  71.690  1.00  0.00            
ATOM   1287  HD2 PHE    82      36.140  14.760  71.330  1.00  0.00            
ATOM   1288  CE2 PHE    82      35.980  16.290  72.780  1.00  0.00            
ATOM   1289  HE2 PHE    82      36.980  16.090  73.130  1.00  0.00            
ATOM   1290  C   PHE    82      31.930  13.530  69.350  1.00  0.00            
ATOM   1291  O   PHE    82      30.960  13.960  68.730  1.00  0.00            
ATOM   1292  N   LYS    83      32.370  12.310  69.010  1.00  0.00            
ATOM   1293  HN  LYS    83      33.280  12.040  69.320  1.00  0.00            
ATOM   1294  CA  LYS    83      31.930  11.550  67.870  1.00  0.00            
ATOM   1295  HA  LYS    83      31.740  12.290  67.100  1.00  0.00            
ATOM   1296  CB  LYS    83      32.890  10.420  67.460  1.00  0.00            
ATOM   1297  HB1 LYS    83      33.860  10.970  67.420  1.00  0.00            
ATOM   1298  HB2 LYS    83      33.030   9.780  68.360  1.00  0.00            
ATOM   1299  CG  LYS    83      32.470   9.680  66.190  1.00  0.00            
ATOM   1300  HG1 LYS    83      31.570   9.090  66.460  1.00  0.00            
ATOM   1301  HG2 LYS    83      32.250  10.480  65.460  1.00  0.00            
ATOM   1302  CD  LYS    83      33.570   8.760  65.660  1.00  0.00            
ATOM   1303  HD1 LYS    83      33.220   8.240  64.740  1.00  0.00            
ATOM   1304  HD2 LYS    83      34.370   9.480  65.380  1.00  0.00            
ATOM   1305  CE  LYS    83      34.210   7.680  66.540  1.00  0.00            
ATOM   1306  HE1 LYS    83      35.130   7.270  66.060  1.00  0.00            
ATOM   1307  HE2 LYS    83      34.550   7.940  67.560  1.00  0.00            
ATOM   1308  NZ  LYS    83      33.270   6.560  66.750  1.00  0.00            
ATOM   1309  HZ1 LYS    83      33.090   6.060  65.860  1.00  0.00            
ATOM   1310  HZ2 LYS    83      33.650   5.900  67.460  1.00  0.00            
ATOM   1311  HZ3 LYS    83      32.430   7.020  67.150  1.00  0.00            
ATOM   1312  C   LYS    83      30.650  10.920  68.290  1.00  0.00            
ATOM   1313  O   LYS    83      29.720  10.700  67.520  1.00  0.00            
ATOM   1314  N   SER    84      30.500  10.530  69.570  1.00  0.00            
ATOM   1315  HN  SER    84      31.320  10.720  70.120  1.00  0.00            
ATOM   1316  CA  SER    84      29.430   9.830  70.210  1.00  0.00            
ATOM   1317  HA  SER    84      29.010   9.110  69.520  1.00  0.00            
ATOM   1318  CB  SER    84      29.850   9.150  71.530  1.00  0.00            
ATOM   1319  HB1 SER    84      29.930   9.860  72.380  1.00  0.00            
ATOM   1320  HB2 SER    84      29.080   8.410  71.830  1.00  0.00            
ATOM   1321  OG  SER    84      31.020   8.370  71.350  1.00  0.00            
ATOM   1322  HG1 SER    84      31.850   8.810  71.560  1.00  0.00            
ATOM   1323  C   SER    84      28.240  10.670  70.520  1.00  0.00            
ATOM   1324  O   SER    84      27.100  10.230  70.390  1.00  0.00            
ATOM   1325  N   ALA    85      28.360  11.970  70.860  1.00  0.00            
ATOM   1326  HN  ALA    85      29.280  12.360  70.880  1.00  0.00            
ATOM   1327  CA  ALA    85      27.310  12.920  71.050  1.00  0.00            
ATOM   1328  HA  ALA    85      26.520  12.440  71.600  1.00  0.00            
ATOM   1329  CB  ALA    85      27.890  14.210  71.650  1.00  0.00            
ATOM   1330  HB1 ALA    85      27.170  15.060  71.700  1.00  0.00            
ATOM   1331  HB2 ALA    85      28.120  13.950  72.710  1.00  0.00            
ATOM   1332  HB3 ALA    85      28.850  14.440  71.150  1.00  0.00            
ATOM   1333  C   ALA    85      26.540  13.280  69.820  1.00  0.00            
ATOM   1334  O   ALA    85      25.320  13.460  69.820  1.00  0.00            
ATOM   1335  N   MET    86      27.200  13.210  68.650  1.00  0.00            
ATOM   1336  HN  MET    86      28.170  13.040  68.540  1.00  0.00            
ATOM   1337  CA  MET    86      26.480  13.200  67.410  1.00  0.00            
ATOM   1338  HA  MET    86      25.960  14.150  67.400  1.00  0.00            
ATOM   1339  CB  MET    86      27.500  13.120  66.260  1.00  0.00            
ATOM   1340  HB1 MET    86      28.050  12.170  66.440  1.00  0.00            
ATOM   1341  HB2 MET    86      27.070  13.180  65.240  1.00  0.00            
ATOM   1342  CG  MET    86      28.540  14.240  66.280  1.00  0.00            
ATOM   1343  HG1 MET    86      29.070  14.240  67.260  1.00  0.00            
ATOM   1344  HG2 MET    86      29.370  14.120  65.560  1.00  0.00            
ATOM   1345  SD  MET    86      27.770  15.870  66.030  1.00  0.00            
ATOM   1346  CE  MET    86      29.240  16.740  66.630  1.00  0.00            
ATOM   1347  HE1 MET    86      29.200  17.400  67.520  1.00  0.00            
ATOM   1348  HE2 MET    86      29.970  15.940  66.920  1.00  0.00            
ATOM   1349  HE3 MET    86      29.660  17.260  65.750  1.00  0.00            
ATOM   1350  C   MET    86      25.480  12.120  67.210  1.00  0.00            
ATOM   1351  O   MET    86      25.650  11.000  67.670  1.00  0.00            
ATOM   1352  N   PRO    87      24.400  12.370  66.520  1.00  0.00            
ATOM   1353  CD  PRO    87      23.660  11.180  66.110  1.00  0.00            
ATOM   1354  HD1 PRO    87      23.120  10.700  66.950  1.00  0.00            
ATOM   1355  HD2 PRO    87      24.300  10.370  65.700  1.00  0.00            
ATOM   1356  CA  PRO    87      24.130  13.510  65.700  1.00  0.00            
ATOM   1357  HA  PRO    87      25.050  13.930  65.300  1.00  0.00            
ATOM   1358  CB  PRO    87      23.430  12.890  64.490  1.00  0.00            
ATOM   1359  HB1 PRO    87      22.670  13.560  64.030  1.00  0.00            
ATOM   1360  HB2 PRO    87      24.220  12.570  63.770  1.00  0.00            
ATOM   1361  CG  PRO    87      22.730  11.620  64.970  1.00  0.00            
ATOM   1362  HG1 PRO    87      21.730  11.950  65.320  1.00  0.00            
ATOM   1363  HG2 PRO    87      22.670  10.850  64.170  1.00  0.00            
ATOM   1364  C   PRO    87      23.410  14.590  66.420  1.00  0.00            
ATOM   1365  O   PRO    87      23.250  15.680  65.880  1.00  0.00            
ATOM   1366  N   GLU    88      22.800  14.240  67.570  1.00  0.00            
ATOM   1367  HN  GLU    88      22.840  13.270  67.810  1.00  0.00            
ATOM   1368  CA  GLU    88      22.130  15.040  68.540  1.00  0.00            
ATOM   1369  HA  GLU    88      21.170  15.360  68.170  1.00  0.00            
ATOM   1370  CB  GLU    88      21.840  14.310  69.870  1.00  0.00            
ATOM   1371  HB1 GLU    88      21.460  13.290  69.650  1.00  0.00            
ATOM   1372  HB2 GLU    88      22.790  14.090  70.400  1.00  0.00            
ATOM   1373  CG  GLU    88      20.800  14.870  70.840  1.00  0.00            
ATOM   1374  HG1 GLU    88      20.900  14.280  71.780  1.00  0.00            
ATOM   1375  HG2 GLU    88      20.910  15.940  71.110  1.00  0.00            
ATOM   1376  CD  GLU    88      19.360  14.770  70.360  1.00  0.00            
ATOM   1377  OE1 GLU    88      18.950  13.640  69.980  1.00  0.00            
ATOM   1378  OE2 GLU    88      18.620  15.770  70.550  1.00  0.00            
ATOM   1379  C   GLU    88      22.870  16.310  68.810  1.00  0.00            
ATOM   1380  O   GLU    88      22.320  17.400  68.650  1.00  0.00            
ATOM   1381  N   GLY    89      24.150  16.160  69.180  1.00  0.00            
ATOM   1382  HN  GLY    89      24.490  15.250  69.410  1.00  0.00            
ATOM   1383  CA  GLY    89      24.940  17.320  69.470  1.00  0.00            
ATOM   1384  HA1 GLY    89      25.780  17.250  68.800  1.00  0.00            
ATOM   1385  HA2 GLY    89      24.360  18.220  69.290  1.00  0.00            
ATOM   1386  C   GLY    89      25.590  17.430  70.800  1.00  0.00            
ATOM   1387  O   GLY    89      25.390  16.670  71.750  1.00  0.00            
ATOM   1388  N   TYR    90      26.300  18.570  70.960  1.00  0.00            
ATOM   1389  HN  TYR    90      26.440  19.200  70.210  1.00  0.00            
ATOM   1390  CA  TYR    90      26.950  18.900  72.190  1.00  0.00            
ATOM   1391  HA  TYR    90      26.400  18.500  73.020  1.00  0.00            
ATOM   1392  CB  TYR    90      28.320  18.200  72.310  1.00  0.00            
ATOM   1393  HB1 TYR    90      28.640  18.100  73.370  1.00  0.00            
ATOM   1394  HB2 TYR    90      28.220  17.120  72.050  1.00  0.00            
ATOM   1395  CG  TYR    90      29.350  18.670  71.350  1.00  0.00            
ATOM   1396  CD1 TYR    90      29.980  19.870  71.600  1.00  0.00            
ATOM   1397  HD1 TYR    90      29.600  20.480  72.410  1.00  0.00            
ATOM   1398  CE1 TYR    90      30.870  20.380  70.680  1.00  0.00            
ATOM   1399  HE1 TYR    90      31.360  21.330  70.840  1.00  0.00            
ATOM   1400  CZ  TYR    90      31.300  19.640  69.600  1.00  0.00            
ATOM   1401  OH  TYR    90      32.340  20.140  68.790  1.00  0.00            
ATOM   1402  HH  TYR    90      32.560  21.040  69.060  1.00  0.00            
ATOM   1403  CD2 TYR    90      29.800  17.950  70.270  1.00  0.00            
ATOM   1404  HD2 TYR    90      29.270  17.040  70.020  1.00  0.00            
ATOM   1405  CE2 TYR    90      30.790  18.380  69.410  1.00  0.00            
ATOM   1406  HE2 TYR    90      31.150  17.780  68.600  1.00  0.00            
ATOM   1407  C   TYR    90      26.900  20.380  72.300  1.00  0.00            
ATOM   1408  O   TYR    90      26.860  21.190  71.380  1.00  0.00            
ATOM   1409  N   VAL    91      26.950  20.800  73.580  1.00  0.00            
ATOM   1410  HN  VAL    91      26.840  20.180  74.350  1.00  0.00            
ATOM   1411  CA  VAL    91      27.200  22.180  73.850  1.00  0.00            
ATOM   1412  HA  VAL    91      27.310  22.790  72.970  1.00  0.00            
ATOM   1413  CB  VAL    91      26.230  22.920  74.740  1.00  0.00            
ATOM   1414  HB  VAL    91      26.250  22.410  75.730  1.00  0.00            
ATOM   1415  CG1 VAL    91      26.580  24.400  74.940  1.00  0.00            
ATOM   1416 1HG1 VAL    91      27.460  24.460  75.620  1.00  0.00            
ATOM   1417 2HG1 VAL    91      26.930  24.880  74.000  1.00  0.00            
ATOM   1418 3HG1 VAL    91      25.720  24.930  75.400  1.00  0.00            
ATOM   1419  CG2 VAL    91      24.880  22.750  74.030  1.00  0.00            
ATOM   1420 1HG2 VAL    91      24.160  23.560  74.270  1.00  0.00            
ATOM   1421 2HG2 VAL    91      25.020  22.720  72.930  1.00  0.00            
ATOM   1422 3HG2 VAL    91      24.430  21.840  74.490  1.00  0.00            
ATOM   1423  C   VAL    91      28.520  22.280  74.530  1.00  0.00            
ATOM   1424  O   VAL    91      28.800  21.560  75.480  1.00  0.00            
ATOM   1425  N   GLN    92      29.420  23.110  73.960  1.00  0.00            
ATOM   1426  HN  GLN    92      29.140  23.600  73.140  1.00  0.00            
ATOM   1427  CA  GLN    92      30.710  23.310  74.550  1.00  0.00            
ATOM   1428  HA  GLN    92      30.740  22.840  75.520  1.00  0.00            
ATOM   1429  CB  GLN    92      31.840  22.750  73.680  1.00  0.00            
ATOM   1430  HB1 GLN    92      31.790  21.650  73.820  1.00  0.00            
ATOM   1431  HB2 GLN    92      31.700  22.840  72.580  1.00  0.00            
ATOM   1432  CG  GLN    92      33.220  23.170  74.190  1.00  0.00            
ATOM   1433  HG1 GLN    92      33.360  24.270  74.300  1.00  0.00            
ATOM   1434  HG2 GLN    92      33.270  22.700  75.190  1.00  0.00            
ATOM   1435  CD  GLN    92      34.420  22.570  73.460  1.00  0.00            
ATOM   1436  OE1 GLN    92      34.970  23.090  72.490  1.00  0.00            
ATOM   1437  NE2 GLN    92      34.870  21.450  74.090  1.00  0.00            
ATOM   1438 1HE2 GLN    92      34.300  21.240  74.880  1.00  0.00            
ATOM   1439 2HE2 GLN    92      35.620  20.920  73.690  1.00  0.00            
ATOM   1440  C   GLN    92      30.780  24.760  74.920  1.00  0.00            
ATOM   1441  O   GLN    92      30.720  25.590  74.020  1.00  0.00            
ATOM   1442  N   GLU    93      30.790  25.020  76.240  1.00  0.00            
ATOM   1443  HN  GLU    93      30.900  24.310  76.940  1.00  0.00            
ATOM   1444  CA  GLU    93      30.780  26.380  76.670  1.00  0.00            
ATOM   1445  HA  GLU    93      30.710  27.010  75.790  1.00  0.00            
ATOM   1446  CB  GLU    93      29.570  26.760  77.540  1.00  0.00            
ATOM   1447  HB1 GLU    93      28.710  26.610  76.850  1.00  0.00            
ATOM   1448  HB2 GLU    93      29.510  26.060  78.400  1.00  0.00            
ATOM   1449  CG  GLU    93      29.430  28.180  78.080  1.00  0.00            
ATOM   1450  HG1 GLU    93      30.290  28.490  78.710  1.00  0.00            
ATOM   1451  HG2 GLU    93      29.500  28.930  77.270  1.00  0.00            
ATOM   1452  CD  GLU    93      28.130  28.430  78.820  1.00  0.00            
ATOM   1453  OE1 GLU    93      27.400  29.360  78.370  1.00  0.00            
ATOM   1454  OE2 GLU    93      27.970  27.910  79.960  1.00  0.00            
ATOM   1455  C   GLU    93      32.090  26.770  77.260  1.00  0.00            
ATOM   1456  O   GLU    93      32.730  25.890  77.830  1.00  0.00            
ATOM   1457  N   ARG    94      32.590  27.990  76.990  1.00  0.00            
ATOM   1458  HN  ARG    94      32.080  28.590  76.380  1.00  0.00            
ATOM   1459  CA  ARG    94      33.900  28.440  77.360  1.00  0.00            
ATOM   1460  HA  ARG    94      34.350  27.810  78.110  1.00  0.00            
ATOM   1461  CB  ARG    94      34.850  28.360  76.160  1.00  0.00            
ATOM   1462  HB1 ARG    94      34.870  27.320  75.750  1.00  0.00            
ATOM   1463  HB2 ARG    94      34.660  29.080  75.340  1.00  0.00            
ATOM   1464  CG  ARG    94      36.290  28.620  76.620  1.00  0.00            
ATOM   1465  HG1 ARG    94      36.450  29.720  76.720  1.00  0.00            
ATOM   1466  HG2 ARG    94      36.360  28.180  77.640  1.00  0.00            
ATOM   1467  CD  ARG    94      37.340  27.970  75.730  1.00  0.00            
ATOM   1468  HD1 ARG    94      37.110  26.910  75.510  1.00  0.00            
ATOM   1469  HD2 ARG    94      37.570  28.400  74.730  1.00  0.00            
ATOM   1470  NE  ARG    94      38.700  28.110  76.330  1.00  0.00            
ATOM   1471  HE  ARG    94      38.970  28.980  76.730  1.00  0.00            
ATOM   1472  CZ  ARG    94      39.680  27.170  76.180  1.00  0.00            
ATOM   1473  NH1 ARG    94      39.440  25.980  75.540  1.00  0.00            
ATOM   1474 1HH1 ARG    94      38.480  25.730  75.440  1.00  0.00            
ATOM   1475 2HH1 ARG    94      40.210  25.350  75.660  1.00  0.00            
ATOM   1476  NH2 ARG    94      40.930  27.530  76.570  1.00  0.00            
ATOM   1477 1HH2 ARG    94      40.990  28.440  76.970  1.00  0.00            
ATOM   1478 2HH2 ARG    94      41.630  26.820  76.710  1.00  0.00            
ATOM   1479  C   ARG    94      33.770  29.820  77.930  1.00  0.00            
ATOM   1480  O   ARG    94      32.960  30.650  77.530  1.00  0.00            
ATOM   1481  N   THR    95      34.460  30.100  79.050  1.00  0.00            
ATOM   1482  HN  THR    95      34.860  29.340  79.560  1.00  0.00            
ATOM   1483  CA  THR    95      34.260  31.350  79.720  1.00  0.00            
ATOM   1484  HA  THR    95      33.910  32.070  78.990  1.00  0.00            
ATOM   1485  CB  THR    95      33.420  31.360  80.960  1.00  0.00            
ATOM   1486  HB  THR    95      33.940  30.700  81.680  1.00  0.00            
ATOM   1487  OG1 THR    95      32.160  30.730  80.750  1.00  0.00            
ATOM   1488  HG1 THR    95      32.490  29.820  80.720  1.00  0.00            
ATOM   1489  CG2 THR    95      33.160  32.810  81.410  1.00  0.00            
ATOM   1490 1HG2 THR    95      32.910  33.390  80.500  1.00  0.00            
ATOM   1491 2HG2 THR    95      32.360  32.850  82.180  1.00  0.00            
ATOM   1492 3HG2 THR    95      34.100  33.290  81.750  1.00  0.00            
ATOM   1493  C   THR    95      35.650  31.790  80.030  1.00  0.00            
ATOM   1494  O   THR    95      36.470  30.980  80.450  1.00  0.00            
ATOM   1495  N   ILE    96      36.060  33.000  79.590  1.00  0.00            
ATOM   1496  HN  ILE    96      35.380  33.600  79.170  1.00  0.00            
ATOM   1497  CA  ILE    96      37.390  33.500  79.640  1.00  0.00            
ATOM   1498  HA  ILE    96      38.020  32.800  80.180  1.00  0.00            
ATOM   1499  CB  ILE    96      37.940  33.700  78.260  1.00  0.00            
ATOM   1500  HB  ILE    96      37.440  34.600  77.830  1.00  0.00            
ATOM   1501  CG2 ILE    96      39.440  34.030  78.260  1.00  0.00            
ATOM   1502 1HG2 ILE    96      39.730  34.970  78.780  1.00  0.00            
ATOM   1503 2HG2 ILE    96      39.930  33.180  78.790  1.00  0.00            
ATOM   1504 3HG2 ILE    96      39.890  34.100  77.250  1.00  0.00            
ATOM   1505  CG1 ILE    96      37.600  32.480  77.380  1.00  0.00            
ATOM   1506 1HG1 ILE    96      38.080  31.610  77.890  1.00  0.00            
ATOM   1507 2HG1 ILE    96      36.500  32.370  77.340  1.00  0.00            
ATOM   1508  CD  ILE    96      38.100  32.640  75.950  1.00  0.00            
ATOM   1509  HD1 ILE    96      37.910  31.670  75.440  1.00  0.00            
ATOM   1510  HD2 ILE    96      37.470  33.410  75.460  1.00  0.00            
ATOM   1511  HD3 ILE    96      39.150  32.980  75.830  1.00  0.00            
ATOM   1512  C   ILE    96      37.400  34.810  80.350  1.00  0.00            
ATOM   1513  O   ILE    96      36.550  35.680  80.140  1.00  0.00            
ATOM   1514  N   PHE    97      38.410  35.020  81.210  1.00  0.00            
ATOM   1515  HN  PHE    97      39.120  34.310  81.190  1.00  0.00            
ATOM   1516  CA  PHE    97      38.730  36.210  81.920  1.00  0.00            
ATOM   1517  HA  PHE    97      38.280  37.080  81.470  1.00  0.00            
ATOM   1518  CB  PHE    97      38.510  35.970  83.430  1.00  0.00            
ATOM   1519  HB1 PHE    97      39.050  35.040  83.710  1.00  0.00            
ATOM   1520  HB2 PHE    97      38.930  36.820  84.010  1.00  0.00            
ATOM   1521  CG  PHE    97      37.070  35.740  83.760  1.00  0.00            
ATOM   1522  CD1 PHE    97      36.270  36.850  83.850  1.00  0.00            
ATOM   1523  HD1 PHE    97      36.740  37.820  83.780  1.00  0.00            
ATOM   1524  CE1 PHE    97      34.930  36.750  84.170  1.00  0.00            
ATOM   1525  HE1 PHE    97      34.320  37.640  84.130  1.00  0.00            
ATOM   1526  CZ  PHE    97      34.430  35.490  84.400  1.00  0.00            
ATOM   1527  HZ  PHE    97      33.380  35.370  84.620  1.00  0.00            
ATOM   1528  CD2 PHE    97      36.510  34.500  83.960  1.00  0.00            
ATOM   1529  HD2 PHE    97      37.120  33.610  83.930  1.00  0.00            
ATOM   1530  CE2 PHE    97      35.230  34.370  84.440  1.00  0.00            
ATOM   1531  HE2 PHE    97      34.850  33.420  84.790  1.00  0.00            
ATOM   1532  C   PHE    97      40.170  36.560  81.740  1.00  0.00            
ATOM   1533  O   PHE    97      40.980  35.720  81.360  1.00  0.00            
ATOM   1534  N   PHE    98      40.660  37.780  82.040  1.00  0.00            
ATOM   1535  HN  PHE    98      40.140  38.560  82.380  1.00  0.00            
ATOM   1536  CA  PHE    98      42.010  38.150  81.750  1.00  0.00            
ATOM   1537  HA  PHE    98      42.670  37.310  81.890  1.00  0.00            
ATOM   1538  CB  PHE    98      42.080  38.920  80.420  1.00  0.00            
ATOM   1539  HB1 PHE    98      41.440  39.830  80.450  1.00  0.00            
ATOM   1540  HB2 PHE    98      43.140  39.220  80.270  1.00  0.00            
ATOM   1541  CG  PHE    98      41.830  38.160  79.160  1.00  0.00            
ATOM   1542  CD1 PHE    98      42.560  37.040  78.840  1.00  0.00            
ATOM   1543  HD1 PHE    98      43.390  36.710  79.440  1.00  0.00            
ATOM   1544  CE1 PHE    98      42.350  36.330  77.680  1.00  0.00            
ATOM   1545  HE1 PHE    98      43.050  35.590  77.340  1.00  0.00            
ATOM   1546  CZ  PHE    98      41.240  36.620  76.910  1.00  0.00            
ATOM   1547  HZ  PHE    98      40.970  36.060  76.030  1.00  0.00            
ATOM   1548  CD2 PHE    98      40.710  38.390  78.410  1.00  0.00            
ATOM   1549  HD2 PHE    98      39.990  39.110  78.770  1.00  0.00            
ATOM   1550  CE2 PHE    98      40.380  37.610  77.320  1.00  0.00            
ATOM   1551  HE2 PHE    98      39.420  37.770  76.860  1.00  0.00            
ATOM   1552  C   PHE    98      42.470  39.040  82.850  1.00  0.00            
ATOM   1553  O   PHE    98      41.690  39.880  83.300  1.00  0.00            
ATOM   1554  N   LYS    99      43.790  39.140  83.080  1.00  0.00            
ATOM   1555  HN  LYS    99      44.430  38.460  82.730  1.00  0.00            
ATOM   1556  CA  LYS    99      44.310  40.310  83.710  1.00  0.00            
ATOM   1557  HA  LYS    99      43.730  40.330  84.620  1.00  0.00            
ATOM   1558  CB  LYS    99      45.840  40.150  83.810  1.00  0.00            
ATOM   1559  HB1 LYS    99      46.020  39.170  84.280  1.00  0.00            
ATOM   1560  HB2 LYS    99      46.260  40.090  82.780  1.00  0.00            
ATOM   1561  CG  LYS    99      46.550  41.190  84.670  1.00  0.00            
ATOM   1562  HG1 LYS    99      46.770  42.030  83.970  1.00  0.00            
ATOM   1563  HG2 LYS    99      45.940  41.580  85.510  1.00  0.00            
ATOM   1564  CD  LYS    99      47.930  40.760  85.170  1.00  0.00            
ATOM   1565  HD1 LYS    99      47.770  39.810  85.720  1.00  0.00            
ATOM   1566  HD2 LYS    99      48.580  40.440  84.320  1.00  0.00            
ATOM   1567  CE  LYS    99      48.730  41.780  85.990  1.00  0.00            
ATOM   1568  HE1 LYS    99      48.170  42.090  86.900  1.00  0.00            
ATOM   1569  HE2 LYS    99      49.610  41.290  86.460  1.00  0.00            
ATOM   1570  NZ  LYS    99      49.130  42.950  85.180  1.00  0.00            
ATOM   1571  HZ1 LYS    99      49.730  42.550  84.430  1.00  0.00            
ATOM   1572  HZ2 LYS    99      48.380  43.380  84.600  1.00  0.00            
ATOM   1573  HZ3 LYS    99      49.440  43.760  85.740  1.00  0.00            
ATOM   1574  C   LYS    99      43.960  41.620  83.090  1.00  0.00            
ATOM   1575  O   LYS    99      44.180  41.720  81.890  1.00  0.00            
ATOM   1576  N   ASP   100      43.500  42.610  83.880  1.00  0.00            
ATOM   1577  HN  ASP   100      43.320  42.440  84.840  1.00  0.00            
ATOM   1578  CA  ASP   100      43.560  44.000  83.520  1.00  0.00            
ATOM   1579  HA  ASP   100      43.110  44.560  84.330  1.00  0.00            
ATOM   1580  CB  ASP   100      44.950  44.620  83.340  1.00  0.00            
ATOM   1581  HB1 ASP   100      45.440  44.190  82.440  1.00  0.00            
ATOM   1582  HB2 ASP   100      44.810  45.710  83.150  1.00  0.00            
ATOM   1583  CG  ASP   100      45.980  44.560  84.460  1.00  0.00            
ATOM   1584  OD1 ASP   100      45.690  44.610  85.680  1.00  0.00            
ATOM   1585  OD2 ASP   100      47.210  44.570  84.150  1.00  0.00            
ATOM   1586  C   ASP   100      42.670  44.420  82.410  1.00  0.00            
ATOM   1587  O   ASP   100      42.690  45.540  81.910  1.00  0.00            
ATOM   1588  N   ASP   101      41.780  43.480  82.010  1.00  0.00            
ATOM   1589  HN  ASP   101      41.770  42.610  82.480  1.00  0.00            
ATOM   1590  CA  ASP   101      40.840  43.710  80.960  1.00  0.00            
ATOM   1591  HA  ASP   101      40.670  44.770  80.900  1.00  0.00            
ATOM   1592  CB  ASP   101      41.420  43.180  79.640  1.00  0.00            
ATOM   1593  HB1 ASP   101      42.530  43.150  79.670  1.00  0.00            
ATOM   1594  HB2 ASP   101      41.110  42.130  79.480  1.00  0.00            
ATOM   1595  CG  ASP   101      41.000  44.040  78.450  1.00  0.00            
ATOM   1596  OD1 ASP   101      39.950  44.720  78.600  1.00  0.00            
ATOM   1597  OD2 ASP   101      41.700  44.100  77.410  1.00  0.00            
ATOM   1598  C   ASP   101      39.530  43.070  81.270  1.00  0.00            
ATOM   1599  O   ASP   101      39.310  42.630  82.400  1.00  0.00            
ATOM   1600  N   GLY   102      38.620  43.130  80.280  1.00  0.00            
ATOM   1601  HN  GLY   102      38.990  43.700  79.560  1.00  0.00            
ATOM   1602  CA  GLY   102      37.340  42.520  80.080  1.00  0.00            
ATOM   1603  HA1 GLY   102      36.750  42.920  80.890  1.00  0.00            
ATOM   1604  HA2 GLY   102      36.900  42.880  79.160  1.00  0.00            
ATOM   1605  C   GLY   102      37.370  41.030  80.000  1.00  0.00            
ATOM   1606  O   GLY   102      38.380  40.350  80.160  1.00  0.00            
ATOM   1607  N   ASN   103      36.160  40.480  79.800  1.00  0.00            
ATOM   1608  HN  ASN   103      35.410  41.130  79.730  1.00  0.00            
ATOM   1609  CA  ASN   103      35.950  39.070  79.910  1.00  0.00            
ATOM   1610  HA  ASN   103      36.860  38.500  79.800  1.00  0.00            
ATOM   1611  CB  ASN   103      35.570  38.770  81.370  1.00  0.00            
ATOM   1612  HB1 ASN   103      35.540  37.670  81.510  1.00  0.00            
ATOM   1613  HB2 ASN   103      36.330  39.350  81.940  1.00  0.00            
ATOM   1614  CG  ASN   103      34.210  39.340  81.750  1.00  0.00            
ATOM   1615  OD1 ASN   103      33.210  38.680  81.440  1.00  0.00            
ATOM   1616  ND2 ASN   103      34.070  40.470  82.500  1.00  0.00            
ATOM   1617 1HD2 ASN   103      33.170  40.850  82.710  1.00  0.00            
ATOM   1618 2HD2 ASN   103      34.860  40.950  82.880  1.00  0.00            
ATOM   1619  C   ASN   103      34.980  38.580  78.900  1.00  0.00            
ATOM   1620  O   ASN   103      34.140  39.370  78.480  1.00  0.00            
ATOM   1621  N   TYR   104      34.950  37.280  78.540  1.00  0.00            
ATOM   1622  HN  TYR   104      35.540  36.680  79.070  1.00  0.00            
ATOM   1623  CA  TYR   104      34.130  36.780  77.480  1.00  0.00            
ATOM   1624  HA  TYR   104      33.430  37.530  77.130  1.00  0.00            
ATOM   1625  CB  TYR   104      35.030  36.160  76.400  1.00  0.00            
ATOM   1626  HB1 TYR   104      35.810  35.510  76.860  1.00  0.00            
ATOM   1627  HB2 TYR   104      34.540  35.500  75.660  1.00  0.00            
ATOM   1628  CG  TYR   104      35.670  37.150  75.480  1.00  0.00            
ATOM   1629  CD1 TYR   104      37.040  37.130  75.330  1.00  0.00            
ATOM   1630  HD1 TYR   104      37.550  36.450  76.000  1.00  0.00            
ATOM   1631  CE1 TYR   104      37.650  37.880  74.360  1.00  0.00            
ATOM   1632  HE1 TYR   104      38.700  37.760  74.150  1.00  0.00            
ATOM   1633  CZ  TYR   104      36.890  38.780  73.640  1.00  0.00            
ATOM   1634  OH  TYR   104      37.460  39.490  72.560  1.00  0.00            
ATOM   1635  HH  TYR   104      38.310  39.830  72.860  1.00  0.00            
ATOM   1636  CD2 TYR   104      34.930  38.020  74.720  1.00  0.00            
ATOM   1637  HD2 TYR   104      33.860  37.940  74.780  1.00  0.00            
ATOM   1638  CE2 TYR   104      35.520  38.800  73.750  1.00  0.00            
ATOM   1639  HE2 TYR   104      34.880  39.260  73.020  1.00  0.00            
ATOM   1640  C   TYR   104      33.440  35.590  78.050  1.00  0.00            
ATOM   1641  O   TYR   104      34.000  34.910  78.910  1.00  0.00            
ATOM   1642  N   LYS   105      32.350  35.190  77.380  1.00  0.00            
ATOM   1643  HN  LYS   105      31.800  35.880  76.920  1.00  0.00            
ATOM   1644  CA  LYS   105      31.860  33.840  77.410  1.00  0.00            
ATOM   1645  HA  LYS   105      32.640  33.190  77.780  1.00  0.00            
ATOM   1646  CB  LYS   105      30.590  33.760  78.270  1.00  0.00            
ATOM   1647  HB1 LYS   105      30.800  34.110  79.300  1.00  0.00            
ATOM   1648  HB2 LYS   105      29.870  34.470  77.810  1.00  0.00            
ATOM   1649  CG  LYS   105      29.920  32.390  78.380  1.00  0.00            
ATOM   1650  HG1 LYS   105      29.690  31.920  77.400  1.00  0.00            
ATOM   1651  HG2 LYS   105      30.710  31.770  78.860  1.00  0.00            
ATOM   1652  CD  LYS   105      28.610  32.390  79.180  1.00  0.00            
ATOM   1653  HD1 LYS   105      28.410  31.350  79.490  1.00  0.00            
ATOM   1654  HD2 LYS   105      28.780  33.010  80.090  1.00  0.00            
ATOM   1655  CE  LYS   105      27.320  32.900  78.540  1.00  0.00            
ATOM   1656  HE1 LYS   105      26.430  33.040  79.190  1.00  0.00            
ATOM   1657  HE2 LYS   105      27.510  33.910  78.120  1.00  0.00            
ATOM   1658  NZ  LYS   105      26.810  32.050  77.440  1.00  0.00            
ATOM   1659  HZ1 LYS   105      27.100  31.060  77.520  1.00  0.00            
ATOM   1660  HZ2 LYS   105      25.770  32.120  77.420  1.00  0.00            
ATOM   1661  HZ3 LYS   105      27.180  32.330  76.500  1.00  0.00            
ATOM   1662  C   LYS   105      31.570  33.450  76.000  1.00  0.00            
ATOM   1663  O   LYS   105      31.020  34.220  75.210  1.00  0.00            
ATOM   1664  N   THR   106      31.880  32.180  75.660  1.00  0.00            
ATOM   1665  HN  THR   106      32.220  31.530  76.340  1.00  0.00            
ATOM   1666  CA  THR   106      31.780  31.640  74.350  1.00  0.00            
ATOM   1667  HA  THR   106      31.310  32.380  73.720  1.00  0.00            
ATOM   1668  CB  THR   106      33.060  31.210  73.690  1.00  0.00            
ATOM   1669  HB  THR   106      33.550  30.330  74.160  1.00  0.00            
ATOM   1670  OG1 THR   106      34.080  32.190  73.770  1.00  0.00            
ATOM   1671  HG1 THR   106      34.870  31.750  73.440  1.00  0.00            
ATOM   1672  CG2 THR   106      32.800  30.810  72.230  1.00  0.00            
ATOM   1673 1HG2 THR   106      32.030  31.540  71.890  1.00  0.00            
ATOM   1674 2HG2 THR   106      33.740  31.020  71.690  1.00  0.00            
ATOM   1675 3HG2 THR   106      32.420  29.770  72.080  1.00  0.00            
ATOM   1676  C   THR   106      30.920  30.420  74.460  1.00  0.00            
ATOM   1677  O   THR   106      31.320  29.490  75.150  1.00  0.00            
ATOM   1678  N   ARG   107      29.760  30.300  73.790  1.00  0.00            
ATOM   1679  HN  ARG   107      29.300  31.080  73.360  1.00  0.00            
ATOM   1680  CA  ARG   107      28.960  29.120  73.850  1.00  0.00            
ATOM   1681  HA  ARG   107      29.280  28.400  74.590  1.00  0.00            
ATOM   1682  CB  ARG   107      27.570  29.640  74.250  1.00  0.00            
ATOM   1683  HB1 ARG   107      27.740  30.540  74.880  1.00  0.00            
ATOM   1684  HB2 ARG   107      27.090  30.050  73.330  1.00  0.00            
ATOM   1685  CG  ARG   107      26.620  28.540  74.720  1.00  0.00            
ATOM   1686  HG1 ARG   107      26.640  27.730  73.960  1.00  0.00            
ATOM   1687  HG2 ARG   107      26.900  28.170  75.730  1.00  0.00            
ATOM   1688  CD  ARG   107      25.240  29.030  75.180  1.00  0.00            
ATOM   1689  HD1 ARG   107      24.670  28.480  75.950  1.00  0.00            
ATOM   1690  HD2 ARG   107      25.400  30.040  75.620  1.00  0.00            
ATOM   1691  NE  ARG   107      24.390  29.240  73.980  1.00  0.00            
ATOM   1692  HE  ARG   107      24.430  30.160  73.580  1.00  0.00            
ATOM   1693  CZ  ARG   107      23.820  28.300  73.170  1.00  0.00            
ATOM   1694  NH1 ARG   107      23.550  27.030  73.610  1.00  0.00            
ATOM   1695 1HH1 ARG   107      23.710  26.700  74.540  1.00  0.00            
ATOM   1696 2HH1 ARG   107      22.970  26.530  72.970  1.00  0.00            
ATOM   1697  NH2 ARG   107      23.420  28.790  71.960  1.00  0.00            
ATOM   1698 1HH2 ARG   107      23.420  29.790  71.960  1.00  0.00            
ATOM   1699 2HH2 ARG   107      22.900  28.220  71.330  1.00  0.00            
ATOM   1700  C   ARG   107      28.870  28.610  72.450  1.00  0.00            
ATOM   1701  O   ARG   107      28.480  29.260  71.480  1.00  0.00            
ATOM   1702  N   ALA   108      29.290  27.350  72.210  1.00  0.00            
ATOM   1703  HN  ALA   108      29.650  26.750  72.920  1.00  0.00            
ATOM   1704  CA  ALA   108      29.290  26.760  70.910  1.00  0.00            
ATOM   1705  HA  ALA   108      29.060  27.430  70.090  1.00  0.00            
ATOM   1706  CB  ALA   108      30.670  26.170  70.590  1.00  0.00            
ATOM   1707  HB1 ALA   108      30.820  25.670  69.600  1.00  0.00            
ATOM   1708  HB2 ALA   108      31.320  27.070  70.620  1.00  0.00            
ATOM   1709  HB3 ALA   108      31.070  25.560  71.420  1.00  0.00            
ATOM   1710  C   ALA   108      28.250  25.700  70.970  1.00  0.00            
ATOM   1711  O   ALA   108      28.400  24.630  71.560  1.00  0.00            
ATOM   1712  N   GLU   109      27.100  25.950  70.320  1.00  0.00            
ATOM   1713  HN  GLU   109      26.810  26.820  69.950  1.00  0.00            
ATOM   1714  CA  GLU   109      26.070  24.960  70.200  1.00  0.00            
ATOM   1715  HA  GLU   109      26.130  24.390  71.120  1.00  0.00            
ATOM   1716  CB  GLU   109      24.650  25.550  70.300  1.00  0.00            
ATOM   1717  HB1 GLU   109      24.760  26.410  70.990  1.00  0.00            
ATOM   1718  HB2 GLU   109      24.470  25.980  69.290  1.00  0.00            
ATOM   1719  CG  GLU   109      23.600  24.590  70.850  1.00  0.00            
ATOM   1720  HG1 GLU   109      23.500  23.670  70.240  1.00  0.00            
ATOM   1721  HG2 GLU   109      23.650  24.300  71.920  1.00  0.00            
ATOM   1722  CD  GLU   109      22.200  25.200  70.780  1.00  0.00            
ATOM   1723  OE1 GLU   109      21.250  24.990  69.980  1.00  0.00            
ATOM   1724  OE2 GLU   109      22.090  26.030  71.710  1.00  0.00            
ATOM   1725  C   GLU   109      26.290  24.100  69.010  1.00  0.00            
ATOM   1726  O   GLU   109      26.040  24.540  67.880  1.00  0.00            
ATOM   1727  N   VAL   110      26.620  22.810  69.170  1.00  0.00            
ATOM   1728  HN  VAL   110      26.800  22.410  70.070  1.00  0.00            
ATOM   1729  CA  VAL   110      26.980  22.020  68.040  1.00  0.00            
ATOM   1730  HA  VAL   110      27.020  22.660  67.170  1.00  0.00            
ATOM   1731  CB  VAL   110      28.350  21.420  68.180  1.00  0.00            
ATOM   1732  HB  VAL   110      28.400  20.700  69.020  1.00  0.00            
ATOM   1733  CG1 VAL   110      28.850  20.620  66.960  1.00  0.00            
ATOM   1734 1HG1 VAL   110      28.330  19.640  66.900  1.00  0.00            
ATOM   1735 2HG1 VAL   110      28.560  21.200  66.060  1.00  0.00            
ATOM   1736 3HG1 VAL   110      29.950  20.600  66.890  1.00  0.00            
ATOM   1737  CG2 VAL   110      29.430  22.470  68.490  1.00  0.00            
ATOM   1738 1HG2 VAL   110      29.300  23.110  67.590  1.00  0.00            
ATOM   1739 2HG2 VAL   110      29.160  22.990  69.440  1.00  0.00            
ATOM   1740 3HG2 VAL   110      30.430  21.990  68.440  1.00  0.00            
ATOM   1741  C   VAL   110      26.040  20.890  67.790  1.00  0.00            
ATOM   1742  O   VAL   110      25.790  20.230  68.800  1.00  0.00            
ATOM   1743  N   LYS   111      25.510  20.680  66.570  1.00  0.00            
ATOM   1744  HN  LYS   111      25.760  21.200  65.760  1.00  0.00            
ATOM   1745  CA  LYS   111      24.620  19.640  66.170  1.00  0.00            
ATOM   1746  HA  LYS   111      24.880  18.860  66.870  1.00  0.00            
ATOM   1747  CB  LYS   111      23.140  20.030  66.320  1.00  0.00            
ATOM   1748  HB1 LYS   111      22.920  20.710  65.470  1.00  0.00            
ATOM   1749  HB2 LYS   111      22.410  19.210  66.140  1.00  0.00            
ATOM   1750  CG  LYS   111      22.630  20.740  67.570  1.00  0.00            
ATOM   1751  HG1 LYS   111      22.990  20.210  68.480  1.00  0.00            
ATOM   1752  HG2 LYS   111      23.150  21.730  67.580  1.00  0.00            
ATOM   1753  CD  LYS   111      21.110  20.910  67.580  1.00  0.00            
ATOM   1754  HD1 LYS   111      20.810  21.060  66.520  1.00  0.00            
ATOM   1755  HD2 LYS   111      20.560  20.030  67.970  1.00  0.00            
ATOM   1756  CE  LYS   111      20.570  22.070  68.420  1.00  0.00            
ATOM   1757  HE1 LYS   111      19.470  22.150  68.480  1.00  0.00            
ATOM   1758  HE2 LYS   111      21.120  22.020  69.390  1.00  0.00            
ATOM   1759  NZ  LYS   111      21.080  23.360  67.910  1.00  0.00            
ATOM   1760  HZ1 LYS   111      22.010  23.360  67.430  1.00  0.00            
ATOM   1761  HZ2 LYS   111      20.400  23.810  67.260  1.00  0.00            
ATOM   1762  HZ3 LYS   111      21.340  23.950  68.720  1.00  0.00            
ATOM   1763  C   LYS   111      24.900  19.170  64.780  1.00  0.00            
ATOM   1764  O   LYS   111      25.780  19.790  64.180  1.00  0.00            
ATOM   1765  N   PHE   112      24.300  18.080  64.280  1.00  0.00            
ATOM   1766  HN  PHE   112      23.810  17.410  64.830  1.00  0.00            
ATOM   1767  CA  PHE   112      24.480  17.650  62.920  1.00  0.00            
ATOM   1768  HA  PHE   112      25.220  18.270  62.440  1.00  0.00            
ATOM   1769  CB  PHE   112      25.050  16.220  62.910  1.00  0.00            
ATOM   1770  HB1 PHE   112      25.930  16.280  63.590  1.00  0.00            
ATOM   1771  HB2 PHE   112      24.220  15.650  63.380  1.00  0.00            
ATOM   1772  CG  PHE   112      25.700  15.770  61.650  1.00  0.00            
ATOM   1773  CD1 PHE   112      26.910  16.330  61.300  1.00  0.00            
ATOM   1774  HD1 PHE   112      27.300  17.170  61.850  1.00  0.00            
ATOM   1775  CE1 PHE   112      27.530  15.920  60.140  1.00  0.00            
ATOM   1776  HE1 PHE   112      28.490  16.340  59.910  1.00  0.00            
ATOM   1777  CZ  PHE   112      26.920  14.980  59.340  1.00  0.00            
ATOM   1778  HZ  PHE   112      27.400  14.660  58.420  1.00  0.00            
ATOM   1779  CD2 PHE   112      25.070  14.850  60.840  1.00  0.00            
ATOM   1780  HD2 PHE   112      24.140  14.370  61.120  1.00  0.00            
ATOM   1781  CE2 PHE   112      25.670  14.500  59.660  1.00  0.00            
ATOM   1782  HE2 PHE   112      25.250  13.740  59.020  1.00  0.00            
ATOM   1783  C   PHE   112      23.160  17.670  62.230  1.00  0.00            
ATOM   1784  O   PHE   112      22.200  17.060  62.710  1.00  0.00            
ATOM   1785  N   GLU   113      23.060  18.320  61.060  1.00  0.00            
ATOM   1786  HN  GLU   113      23.920  18.730  60.790  1.00  0.00            
ATOM   1787  CA  GLU   113      21.820  18.600  60.390  1.00  0.00            
ATOM   1788  HA  GLU   113      21.010  18.090  60.890  1.00  0.00            
ATOM   1789  CB  GLU   113      21.320  20.050  60.390  1.00  0.00            
ATOM   1790  HB1 GLU   113      21.410  20.410  61.440  1.00  0.00            
ATOM   1791  HB2 GLU   113      22.070  20.630  59.800  1.00  0.00            
ATOM   1792  CG  GLU   113      19.870  20.330  60.010  1.00  0.00            
ATOM   1793  HG1 GLU   113      19.660  20.110  58.940  1.00  0.00            
ATOM   1794  HG2 GLU   113      19.220  19.640  60.570  1.00  0.00            
ATOM   1795  CD  GLU   113      19.590  21.780  60.380  1.00  0.00            
ATOM   1796  OE1 GLU   113      19.360  22.110  61.570  1.00  0.00            
ATOM   1797  OE2 GLU   113      19.430  22.640  59.460  1.00  0.00            
ATOM   1798  C   GLU   113      21.950  18.150  58.980  1.00  0.00            
ATOM   1799  O   GLU   113      22.540  18.680  58.040  1.00  0.00            
ATOM   1800  N   GLY   114      21.280  17.030  58.620  1.00  0.00            
ATOM   1801  HN  GLY   114      20.670  16.620  59.290  1.00  0.00            
ATOM   1802  CA  GLY   114      21.420  16.250  57.430  1.00  0.00            
ATOM   1803  HA1 GLY   114      20.800  15.370  57.450  1.00  0.00            
ATOM   1804  HA2 GLY   114      21.220  16.800  56.520  1.00  0.00            
ATOM   1805  C   GLY   114      22.780  15.700  57.200  1.00  0.00            
ATOM   1806  O   GLY   114      23.110  14.660  57.780  1.00  0.00            
ATOM   1807  N   ASP   115      23.620  16.300  56.330  1.00  0.00            
ATOM   1808  HN  ASP   115      23.330  17.060  55.750  1.00  0.00            
ATOM   1809  CA  ASP   115      24.970  15.880  56.140  1.00  0.00            
ATOM   1810  HA  ASP   115      25.200  14.930  56.610  1.00  0.00            
ATOM   1811  CB  ASP   115      25.330  15.670  54.660  1.00  0.00            
ATOM   1812  HB1 ASP   115      25.350  16.590  54.040  1.00  0.00            
ATOM   1813  HB2 ASP   115      26.340  15.250  54.450  1.00  0.00            
ATOM   1814  CG  ASP   115      24.360  14.660  54.060  1.00  0.00            
ATOM   1815  OD1 ASP   115      24.360  13.450  54.400  1.00  0.00            
ATOM   1816  OD2 ASP   115      23.710  15.050  53.050  1.00  0.00            
ATOM   1817  C   ASP   115      25.950  16.920  56.560  1.00  0.00            
ATOM   1818  O   ASP   115      27.160  16.780  56.420  1.00  0.00            
ATOM   1819  N   THR   116      25.490  17.980  57.250  1.00  0.00            
ATOM   1820  HN  THR   116      24.510  18.100  57.370  1.00  0.00            
ATOM   1821  CA  THR   116      26.260  19.170  57.500  1.00  0.00            
ATOM   1822  HA  THR   116      27.250  19.090  57.080  1.00  0.00            
ATOM   1823  CB  THR   116      25.710  20.390  56.830  1.00  0.00            
ATOM   1824  HB  THR   116      24.690  20.700  57.160  1.00  0.00            
ATOM   1825  OG1 THR   116      25.670  20.130  55.430  1.00  0.00            
ATOM   1826  HG1 THR   116      25.400  20.940  54.980  1.00  0.00            
ATOM   1827  CG2 THR   116      26.620  21.600  57.070  1.00  0.00            
ATOM   1828 1HG2 THR   116      26.420  22.420  56.340  1.00  0.00            
ATOM   1829 2HG2 THR   116      26.370  22.010  58.080  1.00  0.00            
ATOM   1830 3HG2 THR   116      27.690  21.280  57.040  1.00  0.00            
ATOM   1831  C   THR   116      26.340  19.460  58.960  1.00  0.00            
ATOM   1832  O   THR   116      25.340  19.590  59.670  1.00  0.00            
ATOM   1833  N   LEU   117      27.580  19.520  59.480  1.00  0.00            
ATOM   1834  HN  LEU   117      28.330  19.370  58.840  1.00  0.00            
ATOM   1835  CA  LEU   117      27.900  19.860  60.830  1.00  0.00            
ATOM   1836  HA  LEU   117      27.260  19.400  61.580  1.00  0.00            
ATOM   1837  CB  LEU   117      29.350  19.540  61.220  1.00  0.00            
ATOM   1838  HB1 LEU   117      29.450  18.440  61.140  1.00  0.00            
ATOM   1839  HB2 LEU   117      29.950  20.080  60.450  1.00  0.00            
ATOM   1840  CG  LEU   117      29.830  19.980  62.620  1.00  0.00            
ATOM   1841  HG  LEU   117      29.420  20.990  62.810  1.00  0.00            
ATOM   1842  CD1 LEU   117      29.230  18.990  63.620  1.00  0.00            
ATOM   1843 1HD1 LEU   117      29.560  17.940  63.470  1.00  0.00            
ATOM   1844 2HD1 LEU   117      29.610  19.240  64.640  1.00  0.00            
ATOM   1845 3HD1 LEU   117      28.120  19.080  63.600  1.00  0.00            
ATOM   1846  CD2 LEU   117      31.360  20.070  62.800  1.00  0.00            
ATOM   1847 1HD2 LEU   117      31.820  20.560  61.910  1.00  0.00            
ATOM   1848 2HD2 LEU   117      31.560  20.610  63.740  1.00  0.00            
ATOM   1849 3HD2 LEU   117      31.740  19.030  62.870  1.00  0.00            
ATOM   1850  C   LEU   117      27.610  21.300  61.100  1.00  0.00            
ATOM   1851  O   LEU   117      28.180  22.210  60.510  1.00  0.00            
ATOM   1852  N   VAL   118      26.630  21.630  61.970  1.00  0.00            
ATOM   1853  HN  VAL   118      26.230  20.940  62.570  1.00  0.00            
ATOM   1854  CA  VAL   118      26.100  22.930  62.210  1.00  0.00            
ATOM   1855  HA  VAL   118      26.470  23.570  61.430  1.00  0.00            
ATOM   1856  CB  VAL   118      24.600  23.010  62.270  1.00  0.00            
ATOM   1857  HB  VAL   118      24.240  22.470  63.170  1.00  0.00            
ATOM   1858  CG1 VAL   118      24.240  24.510  62.300  1.00  0.00            
ATOM   1859 1HG1 VAL   118      24.620  25.110  61.450  1.00  0.00            
ATOM   1860 2HG1 VAL   118      23.130  24.480  62.300  1.00  0.00            
ATOM   1861 3HG1 VAL   118      24.650  24.990  63.210  1.00  0.00            
ATOM   1862  CG2 VAL   118      24.010  22.410  60.990  1.00  0.00            
ATOM   1863 1HG2 VAL   118      24.400  21.370  60.850  1.00  0.00            
ATOM   1864 2HG2 VAL   118      22.900  22.380  60.960  1.00  0.00            
ATOM   1865 3HG2 VAL   118      24.410  22.880  60.060  1.00  0.00            
ATOM   1866  C   VAL   118      26.590  23.470  63.520  1.00  0.00            
ATOM   1867  O   VAL   118      26.340  22.900  64.580  1.00  0.00            
ATOM   1868  N   ASN   119      27.350  24.580  63.500  1.00  0.00            
ATOM   1869  HN  ASN   119      27.700  24.910  62.630  1.00  0.00            
ATOM   1870  CA  ASN   119      27.790  25.200  64.710  1.00  0.00            
ATOM   1871  HA  ASN   119      27.560  24.590  65.570  1.00  0.00            
ATOM   1872  CB  ASN   119      29.310  25.430  64.680  1.00  0.00            
ATOM   1873  HB1 ASN   119      29.590  25.980  63.760  1.00  0.00            
ATOM   1874  HB2 ASN   119      29.690  26.130  65.460  1.00  0.00            
ATOM   1875  CG  ASN   119      30.100  24.120  64.720  1.00  0.00            
ATOM   1876  OD1 ASN   119      30.940  23.880  65.580  1.00  0.00            
ATOM   1877  ND2 ASN   119      30.020  23.310  63.640  1.00  0.00            
ATOM   1878 1HD2 ASN   119      29.340  23.500  62.930  1.00  0.00            
ATOM   1879 2HD2 ASN   119      30.590  22.490  63.660  1.00  0.00            
ATOM   1880  C   ASN   119      27.090  26.500  64.850  1.00  0.00            
ATOM   1881  O   ASN   119      26.960  27.230  63.860  1.00  0.00            
ATOM   1882  N   ARG   120      26.580  26.830  66.050  1.00  0.00            
ATOM   1883  HN  ARG   120      26.570  26.190  66.810  1.00  0.00            
ATOM   1884  CA  ARG   120      26.160  28.150  66.380  1.00  0.00            
ATOM   1885  HA  ARG   120      26.320  28.910  65.630  1.00  0.00            
ATOM   1886  CB  ARG   120      24.690  28.340  66.810  1.00  0.00            
ATOM   1887  HB1 ARG   120      24.080  27.980  65.950  1.00  0.00            
ATOM   1888  HB2 ARG   120      24.470  27.750  67.720  1.00  0.00            
ATOM   1889  CG  ARG   120      24.360  29.800  67.130  1.00  0.00            
ATOM   1890  HG1 ARG   120      24.980  30.180  67.970  1.00  0.00            
ATOM   1891  HG2 ARG   120      24.570  30.420  66.230  1.00  0.00            
ATOM   1892  CD  ARG   120      22.930  29.960  67.630  1.00  0.00            
ATOM   1893  HD1 ARG   120      22.250  29.690  66.800  1.00  0.00            
ATOM   1894  HD2 ARG   120      22.820  29.240  68.470  1.00  0.00            
ATOM   1895  NE  ARG   120      22.680  31.370  68.060  1.00  0.00            
ATOM   1896  HE  ARG   120      22.560  31.560  69.040  1.00  0.00            
ATOM   1897  CZ  ARG   120      23.020  32.430  67.270  1.00  0.00            
ATOM   1898  NH1 ARG   120      23.040  32.450  65.910  1.00  0.00            
ATOM   1899 1HH1 ARG   120      22.740  31.660  65.380  1.00  0.00            
ATOM   1900 2HH1 ARG   120      23.230  33.320  65.460  1.00  0.00            
ATOM   1901  NH2 ARG   120      23.250  33.630  67.890  1.00  0.00            
ATOM   1902 1HH2 ARG   120      23.240  33.610  68.890  1.00  0.00            
ATOM   1903 2HH2 ARG   120      23.490  34.400  67.290  1.00  0.00            
ATOM   1904  C   ARG   120      27.000  28.570  67.540  1.00  0.00            
ATOM   1905  O   ARG   120      26.930  28.100  68.670  1.00  0.00            
ATOM   1906  N   ILE   121      27.900  29.530  67.250  1.00  0.00            
ATOM   1907  HN  ILE   121      27.900  30.030  66.390  1.00  0.00            
ATOM   1908  CA  ILE   121      28.860  30.030  68.190  1.00  0.00            
ATOM   1909  HA  ILE   121      28.960  29.320  68.990  1.00  0.00            
ATOM   1910  CB  ILE   121      30.230  30.200  67.610  1.00  0.00            
ATOM   1911  HB  ILE   121      30.400  31.030  66.900  1.00  0.00            
ATOM   1912  CG2 ILE   121      31.250  30.460  68.730  1.00  0.00            
ATOM   1913 1HG2 ILE   121      31.140  31.500  69.120  1.00  0.00            
ATOM   1914 2HG2 ILE   121      31.150  29.780  69.600  1.00  0.00            
ATOM   1915 3HG2 ILE   121      32.280  30.450  68.330  1.00  0.00            
ATOM   1916  CG1 ILE   121      30.680  28.970  66.790  1.00  0.00            
ATOM   1917 1HG1 ILE   121      30.160  28.980  65.810  1.00  0.00            
ATOM   1918 2HG1 ILE   121      31.760  28.960  66.550  1.00  0.00            
ATOM   1919  CD  ILE   121      30.520  27.610  67.460  1.00  0.00            
ATOM   1920  HD1 ILE   121      31.190  27.600  68.350  1.00  0.00            
ATOM   1921  HD2 ILE   121      29.460  27.320  67.600  1.00  0.00            
ATOM   1922  HD3 ILE   121      31.030  26.890  66.790  1.00  0.00            
ATOM   1923  C   ILE   121      28.320  31.360  68.610  1.00  0.00            
ATOM   1924  O   ILE   121      27.820  32.190  67.840  1.00  0.00            
ATOM   1925  N   GLU   122      28.280  31.510  69.940  1.00  0.00            
ATOM   1926  HN  GLU   122      28.570  30.830  70.610  1.00  0.00            
ATOM   1927  CA  GLU   122      27.890  32.720  70.610  1.00  0.00            
ATOM   1928  HA  GLU   122      27.750  33.570  69.960  1.00  0.00            
ATOM   1929  CB  GLU   122      26.530  32.480  71.280  1.00  0.00            
ATOM   1930  HB1 GLU   122      26.610  31.670  72.030  1.00  0.00            
ATOM   1931  HB2 GLU   122      26.210  33.400  71.810  1.00  0.00            
ATOM   1932  CG  GLU   122      25.370  32.310  70.290  1.00  0.00            
ATOM   1933  HG1 GLU   122      25.350  33.110  69.520  1.00  0.00            
ATOM   1934  HG2 GLU   122      25.580  31.330  69.810  1.00  0.00            
ATOM   1935  CD  GLU   122      24.010  32.210  70.960  1.00  0.00            
ATOM   1936  OE1 GLU   122      23.900  31.460  71.960  1.00  0.00            
ATOM   1937  OE2 GLU   122      23.040  32.900  70.550  1.00  0.00            
ATOM   1938  C   GLU   122      28.980  33.230  71.490  1.00  0.00            
ATOM   1939  O   GLU   122      29.620  32.470  72.220  1.00  0.00            
ATOM   1940  N   LEU   123      29.260  34.540  71.430  1.00  0.00            
ATOM   1941  HN  LEU   123      28.770  35.250  70.930  1.00  0.00            
ATOM   1942  CA  LEU   123      30.340  35.160  72.140  1.00  0.00            
ATOM   1943  HA  LEU   123      30.810  34.580  72.920  1.00  0.00            
ATOM   1944  CB  LEU   123      31.560  35.440  71.250  1.00  0.00            
ATOM   1945  HB1 LEU   123      31.980  34.440  71.010  1.00  0.00            
ATOM   1946  HB2 LEU   123      31.160  35.920  70.340  1.00  0.00            
ATOM   1947  CG  LEU   123      32.660  36.320  71.900  1.00  0.00            
ATOM   1948  HG  LEU   123      32.230  37.180  72.450  1.00  0.00            
ATOM   1949  CD1 LEU   123      33.360  35.430  72.940  1.00  0.00            
ATOM   1950 1HD1 LEU   123      33.680  34.450  72.540  1.00  0.00            
ATOM   1951 2HD1 LEU   123      34.260  36.000  73.250  1.00  0.00            
ATOM   1952 3HD1 LEU   123      32.670  35.230  73.790  1.00  0.00            
ATOM   1953  CD2 LEU   123      33.630  36.980  70.900  1.00  0.00            
ATOM   1954 1HD2 LEU   123      34.370  37.600  71.450  1.00  0.00            
ATOM   1955 2HD2 LEU   123      34.050  36.140  70.310  1.00  0.00            
ATOM   1956 3HD2 LEU   123      33.060  37.630  70.220  1.00  0.00            
ATOM   1957  C   LEU   123      29.710  36.350  72.770  1.00  0.00            
ATOM   1958  O   LEU   123      29.090  37.180  72.110  1.00  0.00            
ATOM   1959  N   LYS   124      29.880  36.430  74.100  1.00  0.00            
ATOM   1960  HN  LYS   124      30.310  35.670  74.590  1.00  0.00            
ATOM   1961  CA  LYS   124      29.560  37.670  74.750  1.00  0.00            
ATOM   1962  HA  LYS   124      29.050  38.430  74.190  1.00  0.00            
ATOM   1963  CB  LYS   124      28.540  37.300  75.840  1.00  0.00            
ATOM   1964  HB1 LYS   124      27.760  36.680  75.340  1.00  0.00            
ATOM   1965  HB2 LYS   124      29.040  36.750  76.670  1.00  0.00            
ATOM   1966  CG  LYS   124      27.920  38.560  76.450  1.00  0.00            
ATOM   1967  HG1 LYS   124      28.750  39.270  76.650  1.00  0.00            
ATOM   1968  HG2 LYS   124      27.210  38.980  75.710  1.00  0.00            
ATOM   1969  CD  LYS   124      27.180  38.150  77.730  1.00  0.00            
ATOM   1970  HD1 LYS   124      26.320  37.540  77.380  1.00  0.00            
ATOM   1971  HD2 LYS   124      27.830  37.660  78.480  1.00  0.00            
ATOM   1972  CE  LYS   124      26.480  39.340  78.370  1.00  0.00            
ATOM   1973  HE1 LYS   124      26.010  38.900  79.280  1.00  0.00            
ATOM   1974  HE2 LYS   124      27.130  40.220  78.580  1.00  0.00            
ATOM   1975  NZ  LYS   124      25.360  39.820  77.520  1.00  0.00            
ATOM   1976  HZ1 LYS   124      24.800  40.430  78.140  1.00  0.00            
ATOM   1977  HZ2 LYS   124      25.750  40.410  76.760  1.00  0.00            
ATOM   1978  HZ3 LYS   124      24.760  39.040  77.190  1.00  0.00            
ATOM   1979  C   LYS   124      30.780  38.240  75.380  1.00  0.00            
ATOM   1980  O   LYS   124      31.220  37.820  76.450  1.00  0.00            
ATOM   1981  N   GLY   125      31.270  39.360  74.810  1.00  0.00            
ATOM   1982  HN  GLY   125      30.860  39.870  74.060  1.00  0.00            
ATOM   1983  CA  GLY   125      32.330  40.040  75.500  1.00  0.00            
ATOM   1984  HA1 GLY   125      32.850  39.400  76.190  1.00  0.00            
ATOM   1985  HA2 GLY   125      33.000  40.420  74.740  1.00  0.00            
ATOM   1986  C   GLY   125      31.990  41.270  76.260  1.00  0.00            
ATOM   1987  O   GLY   125      31.380  42.210  75.750  1.00  0.00            
ATOM   1988  N   ILE   126      32.550  41.400  77.470  1.00  0.00            
ATOM   1989  HN  ILE   126      33.170  40.720  77.850  1.00  0.00            
ATOM   1990  CA  ILE   126      32.060  42.270  78.500  1.00  0.00            
ATOM   1991  HA  ILE   126      31.290  42.860  78.020  1.00  0.00            
ATOM   1992  CB  ILE   126      31.490  41.530  79.670  1.00  0.00            
ATOM   1993  HB  ILE   126      32.320  41.060  80.250  1.00  0.00            
ATOM   1994  CG2 ILE   126      30.740  42.410  80.680  1.00  0.00            
ATOM   1995 1HG2 ILE   126      30.360  41.770  81.500  1.00  0.00            
ATOM   1996 2HG2 ILE   126      31.370  43.210  81.110  1.00  0.00            
ATOM   1997 3HG2 ILE   126      29.940  43.000  80.180  1.00  0.00            
ATOM   1998  CG1 ILE   126      30.490  40.430  79.270  1.00  0.00            
ATOM   1999 1HG1 ILE   126      29.680  40.940  78.720  1.00  0.00            
ATOM   2000 2HG1 ILE   126      30.860  39.760  78.460  1.00  0.00            
ATOM   2001  CD  ILE   126      29.900  39.570  80.390  1.00  0.00            
ATOM   2002  HD1 ILE   126      29.020  40.050  80.860  1.00  0.00            
ATOM   2003  HD2 ILE   126      29.610  38.580  79.960  1.00  0.00            
ATOM   2004  HD3 ILE   126      30.730  39.200  81.020  1.00  0.00            
ATOM   2005  C   ILE   126      33.130  43.200  78.970  1.00  0.00            
ATOM   2006  O   ILE   126      34.090  42.780  79.630  1.00  0.00            
ATOM   2007  N   ASP   127      32.940  44.470  78.590  1.00  0.00            
ATOM   2008  HN  ASP   127      32.120  44.750  78.090  1.00  0.00            
ATOM   2009  CA  ASP   127      33.610  45.630  79.090  1.00  0.00            
ATOM   2010  HA  ASP   127      33.260  46.460  78.500  1.00  0.00            
ATOM   2011  CB  ASP   127      33.290  45.940  80.560  1.00  0.00            
ATOM   2012  HB1 ASP   127      33.610  45.130  81.250  1.00  0.00            
ATOM   2013  HB2 ASP   127      33.960  46.770  80.860  1.00  0.00            
ATOM   2014  CG  ASP   127      31.810  46.250  80.770  1.00  0.00            
ATOM   2015  OD1 ASP   127      31.230  45.740  81.760  1.00  0.00            
ATOM   2016  OD2 ASP   127      31.220  47.030  79.970  1.00  0.00            
ATOM   2017  C   ASP   127      35.080  45.510  78.890  1.00  0.00            
ATOM   2018  O   ASP   127      35.920  45.480  79.800  1.00  0.00            
ATOM   2019  N   PHE   128      35.520  45.480  77.620  1.00  0.00            
ATOM   2020  HN  PHE   128      34.890  45.440  76.850  1.00  0.00            
ATOM   2021  CA  PHE   128      36.910  45.430  77.270  1.00  0.00            
ATOM   2022  HA  PHE   128      37.420  45.090  78.160  1.00  0.00            
ATOM   2023  CB  PHE   128      37.260  44.580  76.030  1.00  0.00            
ATOM   2024  HB1 PHE   128      36.720  44.690  75.070  1.00  0.00            
ATOM   2025  HB2 PHE   128      38.320  44.790  75.760  1.00  0.00            
ATOM   2026  CG  PHE   128      37.330  43.110  76.220  1.00  0.00            
ATOM   2027  CD1 PHE   128      36.180  42.370  76.330  1.00  0.00            
ATOM   2028  HD1 PHE   128      35.220  42.870  76.260  1.00  0.00            
ATOM   2029  CE1 PHE   128      36.130  41.010  76.550  1.00  0.00            
ATOM   2030  HE1 PHE   128      35.170  40.530  76.670  1.00  0.00            
ATOM   2031  CZ  PHE   128      37.340  40.360  76.570  1.00  0.00            
ATOM   2032  HZ  PHE   128      37.340  39.290  76.730  1.00  0.00            
ATOM   2033  CD2 PHE   128      38.500  42.400  76.390  1.00  0.00            
ATOM   2034  HD2 PHE   128      39.420  42.960  76.470  1.00  0.00            
ATOM   2035  CE2 PHE   128      38.530  41.040  76.520  1.00  0.00            
ATOM   2036  HE2 PHE   128      39.450  40.510  76.730  1.00  0.00            
ATOM   2037  C   PHE   128      37.440  46.800  77.030  1.00  0.00            
ATOM   2038  O   PHE   128      36.640  47.720  76.850  1.00  0.00            
ATOM   2039  N   LYS   129      38.780  46.920  77.090  1.00  0.00            
ATOM   2040  HN  LYS   129      39.350  46.110  77.200  1.00  0.00            
ATOM   2041  CA  LYS   129      39.450  48.170  76.960  1.00  0.00            
ATOM   2042  HA  LYS   129      38.720  48.940  77.200  1.00  0.00            
ATOM   2043  CB  LYS   129      40.670  48.330  77.880  1.00  0.00            
ATOM   2044  HB1 LYS   129      40.170  48.030  78.830  1.00  0.00            
ATOM   2045  HB2 LYS   129      41.420  47.540  77.700  1.00  0.00            
ATOM   2046  CG  LYS   129      41.190  49.760  78.060  1.00  0.00            
ATOM   2047  HG1 LYS   129      41.220  50.310  77.090  1.00  0.00            
ATOM   2048  HG2 LYS   129      40.480  50.300  78.710  1.00  0.00            
ATOM   2049  CD  LYS   129      42.560  49.790  78.750  1.00  0.00            
ATOM   2050  HD1 LYS   129      42.420  49.250  79.710  1.00  0.00            
ATOM   2051  HD2 LYS   129      43.280  49.210  78.140  1.00  0.00            
ATOM   2052  CE  LYS   129      42.910  51.240  79.100  1.00  0.00            
ATOM   2053  HE1 LYS   129      42.840  52.000  78.300  1.00  0.00            
ATOM   2054  HE2 LYS   129      42.200  51.570  79.890  1.00  0.00            
ATOM   2055  NZ  LYS   129      44.180  51.280  79.860  1.00  0.00            
ATOM   2056  HZ1 LYS   129      44.100  50.590  80.630  1.00  0.00            
ATOM   2057  HZ2 LYS   129      45.060  51.190  79.310  1.00  0.00            
ATOM   2058  HZ3 LYS   129      44.230  52.200  80.340  1.00  0.00            
ATOM   2059  C   LYS   129      39.880  48.430  75.550  1.00  0.00            
ATOM   2060  O   LYS   129      40.630  47.650  74.970  1.00  0.00            
ATOM   2061  N   GLU   130      39.410  49.570  75.010  1.00  0.00            
ATOM   2062  HN  GLU   130      38.890  50.180  75.600  1.00  0.00            
ATOM   2063  CA  GLU   130      39.600  49.970  73.650  1.00  0.00            
ATOM   2064  HA  GLU   130      39.050  49.330  72.980  1.00  0.00            
ATOM   2065  CB  GLU   130      38.970  51.360  73.470  1.00  0.00            
ATOM   2066  HB1 GLU   130      39.280  52.060  74.280  1.00  0.00            
ATOM   2067  HB2 GLU   130      39.410  51.790  72.550  1.00  0.00            
ATOM   2068  CG  GLU   130      37.440  51.370  73.580  1.00  0.00            
ATOM   2069  HG1 GLU   130      36.990  51.070  74.540  1.00  0.00            
ATOM   2070  HG2 GLU   130      37.080  52.420  73.550  1.00  0.00            
ATOM   2071  CD  GLU   130      36.710  50.590  72.500  1.00  0.00            
ATOM   2072  OE1 GLU   130      36.820  51.040  71.330  1.00  0.00            
ATOM   2073  OE2 GLU   130      35.930  49.640  72.800  1.00  0.00            
ATOM   2074  C   GLU   130      41.020  50.130  73.230  1.00  0.00            
ATOM   2075  O   GLU   130      41.460  49.660  72.180  1.00  0.00            
ATOM   2076  N   ASP   131      41.810  50.730  74.130  1.00  0.00            
ATOM   2077  HN  ASP   131      41.380  51.000  74.990  1.00  0.00            
ATOM   2078  CA  ASP   131      43.220  51.010  74.120  1.00  0.00            
ATOM   2079  HA  ASP   131      43.420  51.140  73.060  1.00  0.00            
ATOM   2080  CB  ASP   131      43.480  52.270  74.960  1.00  0.00            
ATOM   2081  HB1 ASP   131      43.450  52.160  76.070  1.00  0.00            
ATOM   2082  HB2 ASP   131      44.530  52.570  74.760  1.00  0.00            
ATOM   2083  CG  ASP   131      42.550  53.380  74.520  1.00  0.00            
ATOM   2084  OD1 ASP   131      41.740  53.840  75.370  1.00  0.00            
ATOM   2085  OD2 ASP   131      42.600  53.760  73.320  1.00  0.00            
ATOM   2086  C   ASP   131      43.960  49.870  74.710  1.00  0.00            
ATOM   2087  O   ASP   131      45.180  49.970  74.740  1.00  0.00            
ATOM   2088  N   GLY   132      43.270  48.770  75.060  1.00  0.00            
ATOM   2089  HN  GLY   132      42.300  48.780  74.810  1.00  0.00            
ATOM   2090  CA  GLY   132      43.800  47.550  75.590  1.00  0.00            
ATOM   2091  HA1 GLY   132      44.390  47.770  76.470  1.00  0.00            
ATOM   2092  HA2 GLY   132      42.940  46.960  75.860  1.00  0.00            
ATOM   2093  C   GLY   132      44.560  46.690  74.640  1.00  0.00            
ATOM   2094  O   GLY   132      44.600  46.950  73.440  1.00  0.00            
ATOM   2095  N   ASN   133      45.190  45.640  75.180  1.00  0.00            
ATOM   2096  HN  ASN   133      44.990  45.350  76.110  1.00  0.00            
ATOM   2097  CA  ASN   133      46.000  44.690  74.470  1.00  0.00            
ATOM   2098  HA  ASN   133      46.750  45.240  73.920  1.00  0.00            
ATOM   2099  CB  ASN   133      46.590  43.700  75.490  1.00  0.00            
ATOM   2100  HB1 ASN   133      45.810  43.160  76.060  1.00  0.00            
ATOM   2101  HB2 ASN   133      47.340  43.000  75.050  1.00  0.00            
ATOM   2102  CG  ASN   133      47.370  44.410  76.580  1.00  0.00            
ATOM   2103  OD1 ASN   133      48.220  45.210  76.180  1.00  0.00            
ATOM   2104  ND2 ASN   133      47.200  44.210  77.920  1.00  0.00            
ATOM   2105 1HD2 ASN   133      46.410  43.670  78.210  1.00  0.00            
ATOM   2106 2HD2 ASN   133      47.760  44.810  78.490  1.00  0.00            
ATOM   2107  C   ASN   133      45.280  43.920  73.420  1.00  0.00            
ATOM   2108  O   ASN   133      45.880  43.590  72.400  1.00  0.00            
ATOM   2109  N   ILE   134      43.970  43.630  73.550  1.00  0.00            
ATOM   2110  HN  ILE   134      43.410  43.920  74.320  1.00  0.00            
ATOM   2111  CA  ILE   134      43.250  42.820  72.620  1.00  0.00            
ATOM   2112  HA  ILE   134      43.900  42.170  72.060  1.00  0.00            
ATOM   2113  CB  ILE   134      42.130  42.090  73.300  1.00  0.00            
ATOM   2114  HB  ILE   134      41.420  42.750  73.850  1.00  0.00            
ATOM   2115  CG2 ILE   134      41.470  41.170  72.260  1.00  0.00            
ATOM   2116 1HG2 ILE   134      40.650  40.620  72.760  1.00  0.00            
ATOM   2117 2HG2 ILE   134      40.960  41.820  71.520  1.00  0.00            
ATOM   2118 3HG2 ILE   134      42.120  40.450  71.730  1.00  0.00            
ATOM   2119  CG1 ILE   134      42.780  41.340  74.480  1.00  0.00            
ATOM   2120 1HG1 ILE   134      43.560  40.620  74.150  1.00  0.00            
ATOM   2121 2HG1 ILE   134      43.260  42.000  75.240  1.00  0.00            
ATOM   2122  CD  ILE   134      41.750  40.560  75.290  1.00  0.00            
ATOM   2123  HD1 ILE   134      40.950  41.270  75.590  1.00  0.00            
ATOM   2124  HD2 ILE   134      41.350  39.680  74.750  1.00  0.00            
ATOM   2125  HD3 ILE   134      42.230  40.390  76.280  1.00  0.00            
ATOM   2126  C   ILE   134      42.690  43.790  71.640  1.00  0.00            
ATOM   2127  O   ILE   134      42.970  43.700  70.440  1.00  0.00            
ATOM   2128  N   LEU   135      41.880  44.790  72.030  1.00  0.00            
ATOM   2129  HN  LEU   135      41.640  44.950  72.990  1.00  0.00            
ATOM   2130  CA  LEU   135      41.240  45.720  71.160  1.00  0.00            
ATOM   2131  HA  LEU   135      40.790  45.100  70.400  1.00  0.00            
ATOM   2132  CB  LEU   135      40.020  46.480  71.710  1.00  0.00            
ATOM   2133  HB1 LEU   135      40.390  47.230  72.440  1.00  0.00            
ATOM   2134  HB2 LEU   135      39.590  47.060  70.860  1.00  0.00            
ATOM   2135  CG  LEU   135      38.940  45.600  72.360  1.00  0.00            
ATOM   2136  HG  LEU   135      39.340  45.120  73.280  1.00  0.00            
ATOM   2137  CD1 LEU   135      37.720  46.440  72.770  1.00  0.00            
ATOM   2138 1HD1 LEU   135      37.270  47.050  71.960  1.00  0.00            
ATOM   2139 2HD1 LEU   135      36.890  45.780  73.120  1.00  0.00            
ATOM   2140 3HD1 LEU   135      38.050  47.090  73.600  1.00  0.00            
ATOM   2141  CD2 LEU   135      38.440  44.440  71.490  1.00  0.00            
ATOM   2142 1HD2 LEU   135      38.070  44.890  70.550  1.00  0.00            
ATOM   2143 2HD2 LEU   135      39.230  43.660  71.400  1.00  0.00            
ATOM   2144 3HD2 LEU   135      37.560  43.990  72.000  1.00  0.00            
ATOM   2145  C   LEU   135      42.170  46.610  70.410  1.00  0.00            
ATOM   2146  O   LEU   135      41.910  46.980  69.260  1.00  0.00            
ATOM   2147  N   GLY   136      43.300  47.050  70.990  1.00  0.00            
ATOM   2148  HN  GLY   136      43.510  46.920  71.960  1.00  0.00            
ATOM   2149  CA  GLY   136      44.240  47.880  70.300  1.00  0.00            
ATOM   2150  HA1 GLY   136      43.750  48.680  69.780  1.00  0.00            
ATOM   2151  HA2 GLY   136      44.910  48.380  70.990  1.00  0.00            
ATOM   2152  C   GLY   136      45.210  47.130  69.460  1.00  0.00            
ATOM   2153  O   GLY   136      45.970  47.790  68.740  1.00  0.00            
ATOM   2154  N   HIS   137      45.240  45.800  69.620  1.00  0.00            
ATOM   2155  HN  HIS   137      44.550  45.400  70.210  1.00  0.00            
ATOM   2156  CA  HIS   137      46.040  44.880  68.860  1.00  0.00            
ATOM   2157  HA  HIS   137      45.670  43.940  69.240  1.00  0.00            
ATOM   2158  CB  HIS   137      45.790  44.910  67.340  1.00  0.00            
ATOM   2159  HB1 HIS   137      44.720  44.900  67.050  1.00  0.00            
ATOM   2160  HB2 HIS   137      46.340  45.760  66.900  1.00  0.00            
ATOM   2161  ND1 HIS   137      45.830  42.500  67.230  1.00  0.00            
ATOM   2162  CG  HIS   137      46.350  43.670  66.710  1.00  0.00            
ATOM   2163  CE1 HIS   137      46.340  41.490  66.560  1.00  0.00            
ATOM   2164  HE1 HIS   137      45.940  40.490  66.730  1.00  0.00            
ATOM   2165  NE2 HIS   137      47.170  41.990  65.600  1.00  0.00            
ATOM   2166  HE2 HIS   137      47.730  41.390  65.040  1.00  0.00            
ATOM   2167  CD2 HIS   137      47.110  43.370  65.620  1.00  0.00            
ATOM   2168  HD2 HIS   137      47.640  44.000  64.910  1.00  0.00            
ATOM   2169  C   HIS   137      47.480  45.000  69.220  1.00  0.00            
ATOM   2170  O   HIS   137      48.350  45.390  68.450  1.00  0.00            
ATOM   2171  N   LYS   138      47.890  44.550  70.430  1.00  0.00            
ATOM   2172  HN  LYS   138      47.190  44.320  71.090  1.00  0.00            
ATOM   2173  CA  LYS   138      49.240  44.540  70.900  1.00  0.00            
ATOM   2174  HA  LYS   138      50.000  44.990  70.280  1.00  0.00            
ATOM   2175  CB  LYS   138      49.440  45.230  72.260  1.00  0.00            
ATOM   2176  HB1 LYS   138      48.990  44.650  73.100  1.00  0.00            
ATOM   2177  HB2 LYS   138      50.530  45.320  72.430  1.00  0.00            
ATOM   2178  CG  LYS   138      48.960  46.680  72.320  1.00  0.00            
ATOM   2179  HG1 LYS   138      49.490  47.200  71.500  1.00  0.00            
ATOM   2180  HG2 LYS   138      47.890  46.660  72.000  1.00  0.00            
ATOM   2181  CD  LYS   138      49.400  47.430  73.580  1.00  0.00            
ATOM   2182  HD1 LYS   138      49.080  46.760  74.410  1.00  0.00            
ATOM   2183  HD2 LYS   138      50.490  47.600  73.490  1.00  0.00            
ATOM   2184  CE  LYS   138      48.700  48.770  73.820  1.00  0.00            
ATOM   2185  HE1 LYS   138      49.100  49.550  73.150  1.00  0.00            
ATOM   2186  HE2 LYS   138      47.600  48.620  73.750  1.00  0.00            
ATOM   2187  NZ  LYS   138      49.020  49.280  75.170  1.00  0.00            
ATOM   2188  HZ1 LYS   138      48.330  49.060  75.920  1.00  0.00            
ATOM   2189  HZ2 LYS   138      49.970  48.960  75.460  1.00  0.00            
ATOM   2190  HZ3 LYS   138      49.060  50.310  75.100  1.00  0.00            
ATOM   2191  C   LYS   138      49.530  43.100  71.150  1.00  0.00            
ATOM   2192  O   LYS   138      50.370  42.840  72.010  1.00  0.00            
ATOM   2193  N   LEU   139      48.830  42.130  70.530  1.00  0.00            
ATOM   2194  HN  LEU   139      48.160  42.390  69.830  1.00  0.00            
ATOM   2195  CA  LEU   139      48.970  40.750  70.860  1.00  0.00            
ATOM   2196  HA  LEU   139      49.370  40.770  71.870  1.00  0.00            
ATOM   2197  CB  LEU   139      47.620  40.040  70.730  1.00  0.00            
ATOM   2198  HB1 LEU   139      46.920  40.670  71.310  1.00  0.00            
ATOM   2199  HB2 LEU   139      47.220  39.930  69.690  1.00  0.00            
ATOM   2200  CG  LEU   139      47.460  38.640  71.350  1.00  0.00            
ATOM   2201  HG  LEU   139      48.340  38.110  70.940  1.00  0.00            
ATOM   2202  CD1 LEU   139      47.490  38.610  72.890  1.00  0.00            
ATOM   2203 1HD1 LEU   139      46.620  39.220  73.210  1.00  0.00            
ATOM   2204 2HD1 LEU   139      47.310  37.550  73.150  1.00  0.00            
ATOM   2205 3HD1 LEU   139      48.470  38.980  73.270  1.00  0.00            
ATOM   2206  CD2 LEU   139      46.150  38.040  70.820  1.00  0.00            
ATOM   2207 1HD2 LEU   139      46.130  37.970  69.710  1.00  0.00            
ATOM   2208 2HD2 LEU   139      46.170  36.990  71.170  1.00  0.00            
ATOM   2209 3HD2 LEU   139      45.270  38.600  71.220  1.00  0.00            
ATOM   2210  C   LEU   139      49.890  40.010  69.950  1.00  0.00            
ATOM   2211  O   LEU   139      49.890  40.130  68.730  1.00  0.00            
ATOM   2212  N   GLU   140      50.700  39.140  70.590  1.00  0.00            
ATOM   2213  HN  GLU   140      50.710  39.150  71.580  1.00  0.00            
ATOM   2214  CA  GLU   140      51.520  38.180  69.930  1.00  0.00            
ATOM   2215  HA  GLU   140      51.590  38.350  68.870  1.00  0.00            
ATOM   2216  CB  GLU   140      53.000  38.360  70.330  1.00  0.00            
ATOM   2217  HB1 GLU   140      53.180  39.450  70.270  1.00  0.00            
ATOM   2218  HB2 GLU   140      53.140  38.190  71.420  1.00  0.00            
ATOM   2219  CG  GLU   140      54.080  37.740  69.440  1.00  0.00            
ATOM   2220  HG1 GLU   140      55.110  37.830  69.860  1.00  0.00            
ATOM   2221  HG2 GLU   140      53.860  36.660  69.300  1.00  0.00            
ATOM   2222  CD  GLU   140      54.230  38.340  68.050  1.00  0.00            
ATOM   2223  OE1 GLU   140      53.280  38.260  67.220  1.00  0.00            
ATOM   2224  OE2 GLU   140      55.360  38.790  67.710  1.00  0.00            
ATOM   2225  C   GLU   140      51.080  36.780  70.190  1.00  0.00            
ATOM   2226  O   GLU   140      50.790  36.400  71.320  1.00  0.00            
ATOM   2227  N   TYR   141      50.880  35.920  69.180  1.00  0.00            
ATOM   2228  HN  TYR   141      51.190  36.180  68.270  1.00  0.00            
ATOM   2229  CA  TYR   141      50.140  34.700  69.290  1.00  0.00            
ATOM   2230  HA  TYR   141      49.350  34.750  70.020  1.00  0.00            
ATOM   2231  CB  TYR   141      49.610  34.220  67.920  1.00  0.00            
ATOM   2232  HB1 TYR   141      50.430  34.140  67.180  1.00  0.00            
ATOM   2233  HB2 TYR   141      49.040  33.280  68.000  1.00  0.00            
ATOM   2234  CG  TYR   141      48.680  35.250  67.380  1.00  0.00            
ATOM   2235  CD1 TYR   141      47.420  35.370  67.920  1.00  0.00            
ATOM   2236  HD1 TYR   141      47.070  34.740  68.720  1.00  0.00            
ATOM   2237  CE1 TYR   141      46.610  36.370  67.450  1.00  0.00            
ATOM   2238  HE1 TYR   141      45.620  36.460  67.880  1.00  0.00            
ATOM   2239  CZ  TYR   141      47.040  37.300  66.530  1.00  0.00            
ATOM   2240  OH  TYR   141      46.330  38.500  66.310  1.00  0.00            
ATOM   2241  HH  TYR   141      45.700  38.580  67.030  1.00  0.00            
ATOM   2242  CD2 TYR   141      49.060  36.100  66.360  1.00  0.00            
ATOM   2243  HD2 TYR   141      50.080  36.090  66.000  1.00  0.00            
ATOM   2244  CE2 TYR   141      48.290  37.180  65.980  1.00  0.00            
ATOM   2245  HE2 TYR   141      48.660  37.920  65.290  1.00  0.00            
ATOM   2246  C   TYR   141      50.870  33.540  69.870  1.00  0.00            
ATOM   2247  O   TYR   141      50.950  32.450  69.280  1.00  0.00            
ATOM   2248  N   ASN   142      51.500  33.690  71.050  1.00  0.00            
ATOM   2249  HN  ASN   142      51.340  34.570  71.480  1.00  0.00            
ATOM   2250  CA  ASN   142      52.190  32.740  71.870  1.00  0.00            
ATOM   2251  HA  ASN   142      52.140  31.790  71.360  1.00  0.00            
ATOM   2252  CB  ASN   142      53.660  33.110  72.130  1.00  0.00            
ATOM   2253  HB1 ASN   142      53.790  33.990  72.810  1.00  0.00            
ATOM   2254  HB2 ASN   142      54.210  32.250  72.570  1.00  0.00            
ATOM   2255  CG  ASN   142      54.320  33.580  70.840  1.00  0.00            
ATOM   2256  OD1 ASN   142      54.560  34.770  70.620  1.00  0.00            
ATOM   2257  ND2 ASN   142      54.610  32.590  69.960  1.00  0.00            
ATOM   2258 1HD2 ASN   142      54.380  31.650  70.190  1.00  0.00            
ATOM   2259 2HD2 ASN   142      54.990  32.710  69.050  1.00  0.00            
ATOM   2260  C   ASN   142      51.580  32.520  73.210  1.00  0.00            
ATOM   2261  O   ASN   142      51.200  33.540  73.800  1.00  0.00            
ATOM   2262  N   TYR   143      51.400  31.250  73.600  1.00  0.00            
ATOM   2263  HN  TYR   143      51.840  30.510  73.090  1.00  0.00            
ATOM   2264  CA  TYR   143      50.480  30.940  74.650  1.00  0.00            
ATOM   2265  HA  TYR   143      50.130  31.830  75.140  1.00  0.00            
ATOM   2266  CB  TYR   143      49.190  30.310  74.090  1.00  0.00            
ATOM   2267  HB1 TYR   143      49.490  29.560  73.340  1.00  0.00            
ATOM   2268  HB2 TYR   143      48.660  29.760  74.900  1.00  0.00            
ATOM   2269  CG  TYR   143      48.330  31.300  73.380  1.00  0.00            
ATOM   2270  CD1 TYR   143      47.460  32.160  74.010  1.00  0.00            
ATOM   2271  HD1 TYR   143      47.330  32.170  75.080  1.00  0.00            
ATOM   2272  CE1 TYR   143      46.670  33.020  73.280  1.00  0.00            
ATOM   2273  HE1 TYR   143      46.120  33.810  73.770  1.00  0.00            
ATOM   2274  CZ  TYR   143      46.830  33.070  71.920  1.00  0.00            
ATOM   2275  OH  TYR   143      46.250  34.070  71.110  1.00  0.00            
ATOM   2276  HH  TYR   143      45.340  34.250  71.380  1.00  0.00            
ATOM   2277  CD2 TYR   143      48.370  31.280  72.010  1.00  0.00            
ATOM   2278  HD2 TYR   143      48.950  30.530  71.500  1.00  0.00            
ATOM   2279  CE2 TYR   143      47.640  32.180  71.260  1.00  0.00            
ATOM   2280  HE2 TYR   143      47.690  32.130  70.190  1.00  0.00            
ATOM   2281  C   TYR   143      51.130  29.870  75.460  1.00  0.00            
ATOM   2282  O   TYR   143      51.750  28.950  74.940  1.00  0.00            
ATOM   2283  N   ILE   144      51.030  29.970  76.800  1.00  0.00            
ATOM   2284  HN  ILE   144      50.680  30.780  77.270  1.00  0.00            
ATOM   2285  CA  ILE   144      51.370  28.970  77.760  1.00  0.00            
ATOM   2286  HA  ILE   144      51.550  28.060  77.210  1.00  0.00            
ATOM   2287  CB  ILE   144      52.540  29.240  78.670  1.00  0.00            
ATOM   2288  HB  ILE   144      52.280  30.220  79.100  1.00  0.00            
ATOM   2289  CG2 ILE   144      52.730  28.170  79.760  1.00  0.00            
ATOM   2290 1HG2 ILE   144      52.630  27.120  79.420  1.00  0.00            
ATOM   2291 2HG2 ILE   144      53.670  28.430  80.290  1.00  0.00            
ATOM   2292 3HG2 ILE   144      51.870  28.270  80.460  1.00  0.00            
ATOM   2293  CG1 ILE   144      53.810  29.350  77.810  1.00  0.00            
ATOM   2294 1HG1 ILE   144      53.700  30.110  77.000  1.00  0.00            
ATOM   2295 2HG1 ILE   144      54.560  29.740  78.520  1.00  0.00            
ATOM   2296  CD  ILE   144      54.300  27.970  77.360  1.00  0.00            
ATOM   2297  HD1 ILE   144      54.840  27.580  78.240  1.00  0.00            
ATOM   2298  HD2 ILE   144      53.460  27.340  77.010  1.00  0.00            
ATOM   2299  HD3 ILE   144      54.890  28.140  76.430  1.00  0.00            
ATOM   2300  C   ILE   144      50.200  28.660  78.620  1.00  0.00            
ATOM   2301  O   ILE   144      49.810  29.440  79.490  1.00  0.00            
ATOM   2302  N   SER   145      49.600  27.460  78.500  1.00  0.00            
ATOM   2303  HN  SER   145      49.800  26.940  77.670  1.00  0.00            
ATOM   2304  CA  SER   145      48.600  26.920  79.370  1.00  0.00            
ATOM   2305  HA  SER   145      48.120  27.760  79.840  1.00  0.00            
ATOM   2306  CB  SER   145      47.670  26.000  78.560  1.00  0.00            
ATOM   2307  HB1 SER   145      47.320  26.520  77.640  1.00  0.00            
ATOM   2308  HB2 SER   145      48.310  25.160  78.230  1.00  0.00            
ATOM   2309  OG  SER   145      46.570  25.510  79.300  1.00  0.00            
ATOM   2310  HG1 SER   145      45.960  25.170  78.630  1.00  0.00            
ATOM   2311  C   SER   145      49.300  26.120  80.410  1.00  0.00            
ATOM   2312  O   SER   145      50.380  25.580  80.170  1.00  0.00            
ATOM   2313  N   HIS   146      48.750  26.140  81.650  1.00  0.00            
ATOM   2314  HN  HIS   146      47.920  26.650  81.830  1.00  0.00            
ATOM   2315  CA  HIS   146      49.350  25.540  82.800  1.00  0.00            
ATOM   2316  HA  HIS   146      49.600  24.560  82.450  1.00  0.00            
ATOM   2317  CB  HIS   146      50.490  26.380  83.390  1.00  0.00            
ATOM   2318  HB1 HIS   146      51.110  26.730  82.530  1.00  0.00            
ATOM   2319  HB2 HIS   146      49.940  27.190  83.910  1.00  0.00            
ATOM   2320  ND1 HIS   146      51.290  24.310  84.480  1.00  0.00            
ATOM   2321  CG  HIS   146      51.330  25.690  84.430  1.00  0.00            
ATOM   2322  CE1 HIS   146      52.070  23.970  85.490  1.00  0.00            
ATOM   2323  HE1 HIS   146      52.360  22.930  85.630  1.00  0.00            
ATOM   2324  NE2 HIS   146      52.650  25.040  86.080  1.00  0.00            
ATOM   2325  HE2 HIS   146      53.200  24.990  86.910  1.00  0.00            
ATOM   2326  CD2 HIS   146      52.160  26.140  85.400  1.00  0.00            
ATOM   2327  HD2 HIS   146      52.400  27.160  85.700  1.00  0.00            
ATOM   2328  C   HIS   146      48.240  25.280  83.770  1.00  0.00            
ATOM   2329  O   HIS   146      47.130  25.750  83.570  1.00  0.00            
ATOM   2330  N   ASN   147      48.510  24.510  84.840  1.00  0.00            
ATOM   2331  HN  ASN   147      49.420  24.110  84.900  1.00  0.00            
ATOM   2332  CA  ASN   147      47.670  24.360  85.990  1.00  0.00            
ATOM   2333  HA  ASN   147      48.090  23.500  86.510  1.00  0.00            
ATOM   2334  CB  ASN   147      47.620  25.650  86.820  1.00  0.00            
ATOM   2335  HB1 ASN   147      47.360  26.490  86.140  1.00  0.00            
ATOM   2336  HB2 ASN   147      46.950  25.690  87.700  1.00  0.00            
ATOM   2337  CG  ASN   147      49.000  25.960  87.400  1.00  0.00            
ATOM   2338  OD1 ASN   147      49.690  26.930  87.100  1.00  0.00            
ATOM   2339  ND2 ASN   147      49.440  25.160  88.410  1.00  0.00            
ATOM   2340 1HD2 ASN   147      48.940  24.360  88.750  1.00  0.00            
ATOM   2341 2HD2 ASN   147      50.300  25.410  88.850  1.00  0.00            
ATOM   2342  C   ASN   147      46.310  23.880  85.640  1.00  0.00            
ATOM   2343  O   ASN   147      45.340  24.450  86.160  1.00  0.00            
ATOM   2344  N   VAL   148      46.060  22.750  84.950  1.00  0.00            
ATOM   2345  HN  VAL   148      46.890  22.260  84.690  1.00  0.00            
ATOM   2346  CA  VAL   148      44.790  22.160  84.680  1.00  0.00            
ATOM   2347  HA  VAL   148      44.180  22.910  84.200  1.00  0.00            
ATOM   2348  CB  VAL   148      45.010  20.990  83.770  1.00  0.00            
ATOM   2349  HB  VAL   148      45.370  20.100  84.340  1.00  0.00            
ATOM   2350  CG1 VAL   148      43.600  20.560  83.320  1.00  0.00            
ATOM   2351 1HG1 VAL   148      43.730  19.810  82.520  1.00  0.00            
ATOM   2352 2HG1 VAL   148      42.950  20.200  84.150  1.00  0.00            
ATOM   2353 3HG1 VAL   148      43.240  21.500  82.860  1.00  0.00            
ATOM   2354  CG2 VAL   148      45.980  21.360  82.630  1.00  0.00            
ATOM   2355 1HG2 VAL   148      45.590  22.230  82.060  1.00  0.00            
ATOM   2356 2HG2 VAL   148      47.020  21.580  82.950  1.00  0.00            
ATOM   2357 3HG2 VAL   148      46.060  20.440  82.010  1.00  0.00            
ATOM   2358  C   VAL   148      44.080  21.780  85.940  1.00  0.00            
ATOM   2359  O   VAL   148      44.590  21.000  86.730  1.00  0.00            
ATOM   2360  N   TYR   149      42.830  22.240  86.110  1.00  0.00            
ATOM   2361  HN  TYR   149      42.450  22.890  85.460  1.00  0.00            
ATOM   2362  CA  TYR   149      42.040  21.870  87.250  1.00  0.00            
ATOM   2363  HA  TYR   149      42.470  20.990  87.700  1.00  0.00            
ATOM   2364  CB  TYR   149      42.000  23.140  88.120  1.00  0.00            
ATOM   2365  HB1 TYR   149      42.980  23.660  88.120  1.00  0.00            
ATOM   2366  HB2 TYR   149      41.230  23.840  87.720  1.00  0.00            
ATOM   2367  CG  TYR   149      41.650  22.840  89.530  1.00  0.00            
ATOM   2368  CD1 TYR   149      40.360  22.500  89.880  1.00  0.00            
ATOM   2369  HD1 TYR   149      39.570  22.620  89.160  1.00  0.00            
ATOM   2370  CE1 TYR   149      39.990  22.100  91.140  1.00  0.00            
ATOM   2371  HE1 TYR   149      38.950  21.910  91.390  1.00  0.00            
ATOM   2372  CZ  TYR   149      40.950  22.130  92.120  1.00  0.00            
ATOM   2373  OH  TYR   149      40.600  21.950  93.480  1.00  0.00            
ATOM   2374  HH  TYR   149      40.000  21.210  93.470  1.00  0.00            
ATOM   2375  CD2 TYR   149      42.600  22.760  90.520  1.00  0.00            
ATOM   2376  HD2 TYR   149      43.630  23.040  90.340  1.00  0.00            
ATOM   2377  CE2 TYR   149      42.240  22.480  91.820  1.00  0.00            
ATOM   2378  HE2 TYR   149      42.950  22.510  92.640  1.00  0.00            
ATOM   2379  C   TYR   149      40.640  21.490  86.900  1.00  0.00            
ATOM   2380  O   TYR   149      39.870  22.270  86.350  1.00  0.00            
ATOM   2381  N   ILE   150      40.120  20.280  87.190  1.00  0.00            
ATOM   2382  HN  ILE   150      40.680  19.600  87.640  1.00  0.00            
ATOM   2383  CA  ILE   150      38.810  19.790  86.860  1.00  0.00            
ATOM   2384  HA  ILE   150      38.270  20.500  86.250  1.00  0.00            
ATOM   2385  CB  ILE   150      38.940  18.550  86.030  1.00  0.00            
ATOM   2386  HB  ILE   150      39.460  17.740  86.590  1.00  0.00            
ATOM   2387  CG2 ILE   150      37.580  17.970  85.600  1.00  0.00            
ATOM   2388 1HG2 ILE   150      37.670  17.030  85.020  1.00  0.00            
ATOM   2389 2HG2 ILE   150      37.060  17.700  86.540  1.00  0.00            
ATOM   2390 3HG2 ILE   150      37.130  18.790  85.010  1.00  0.00            
ATOM   2391  CG1 ILE   150      39.690  19.000  84.760  1.00  0.00            
ATOM   2392 1HG1 ILE   150      39.160  19.930  84.450  1.00  0.00            
ATOM   2393 2HG1 ILE   150      40.770  19.130  84.980  1.00  0.00            
ATOM   2394  CD  ILE   150      39.710  18.060  83.560  1.00  0.00            
ATOM   2395  HD1 ILE   150      40.230  17.110  83.850  1.00  0.00            
ATOM   2396  HD2 ILE   150      38.730  17.840  83.110  1.00  0.00            
ATOM   2397  HD3 ILE   150      40.370  18.580  82.830  1.00  0.00            
ATOM   2398  C   ILE   150      38.000  19.550  88.090  1.00  0.00            
ATOM   2399  O   ILE   150      38.550  19.000  89.040  1.00  0.00            
ATOM   2400  N   THR   151      36.780  20.090  88.200  1.00  0.00            
ATOM   2401  HN  THR   151      36.350  20.760  87.600  1.00  0.00            
ATOM   2402  CA  THR   151      36.000  19.810  89.370  1.00  0.00            
ATOM   2403  HA  THR   151      35.950  18.730  89.430  1.00  0.00            
ATOM   2404  CB  THR   151      36.460  20.470  90.630  1.00  0.00            
ATOM   2405  HB  THR   151      37.570  20.360  90.690  1.00  0.00            
ATOM   2406  OG1 THR   151      36.070  19.700  91.760  1.00  0.00            
ATOM   2407  HG1 THR   151      36.040  20.340  92.470  1.00  0.00            
ATOM   2408  CG2 THR   151      36.210  21.960  90.900  1.00  0.00            
ATOM   2409 1HG2 THR   151      35.160  22.210  91.170  1.00  0.00            
ATOM   2410 2HG2 THR   151      36.750  22.280  91.820  1.00  0.00            
ATOM   2411 3HG2 THR   151      36.450  22.640  90.060  1.00  0.00            
ATOM   2412  C   THR   151      34.550  20.130  89.190  1.00  0.00            
ATOM   2413  O   THR   151      34.270  20.790  88.200  1.00  0.00            
ATOM   2414  N   ALA   152      33.700  19.620  90.100  1.00  0.00            
ATOM   2415  HN  ALA   152      34.140  19.080  90.810  1.00  0.00            
ATOM   2416  CA  ALA   152      32.290  19.870  90.120  1.00  0.00            
ATOM   2417  HA  ALA   152      31.960  19.740  89.100  1.00  0.00            
ATOM   2418  CB  ALA   152      31.720  18.770  91.040  1.00  0.00            
ATOM   2419  HB1 ALA   152      30.610  18.780  91.050  1.00  0.00            
ATOM   2420  HB2 ALA   152      31.940  17.730  90.740  1.00  0.00            
ATOM   2421  HB3 ALA   152      32.140  18.930  92.060  1.00  0.00            
ATOM   2422  C   ALA   152      32.060  21.270  90.570  1.00  0.00            
ATOM   2423  O   ALA   152      32.900  21.870  91.250  1.00  0.00            
ATOM   2424  N   ASP   153      30.920  21.760  90.060  1.00  0.00            
ATOM   2425  HN  ASP   153      30.340  21.100  89.590  1.00  0.00            
ATOM   2426  CA  ASP   153      30.440  23.100  90.180  1.00  0.00            
ATOM   2427  HA  ASP   153      30.680  23.480  91.170  1.00  0.00            
ATOM   2428  CB  ASP   153      31.190  23.900  89.110  1.00  0.00            
ATOM   2429  HB1 ASP   153      32.230  23.520  89.180  1.00  0.00            
ATOM   2430  HB2 ASP   153      30.920  23.740  88.040  1.00  0.00            
ATOM   2431  CG  ASP   153      31.280  25.400  89.320  1.00  0.00            
ATOM   2432  OD1 ASP   153      32.210  25.930  89.990  1.00  0.00            
ATOM   2433  OD2 ASP   153      30.400  26.080  88.720  1.00  0.00            
ATOM   2434  C   ASP   153      28.970  23.160  89.920  1.00  0.00            
ATOM   2435  O   ASP   153      28.340  22.150  89.630  1.00  0.00            
ATOM   2436  N   LYS   154      28.480  24.410  90.100  1.00  0.00            
ATOM   2437  HN  LYS   154      29.100  25.180  90.190  1.00  0.00            
ATOM   2438  CA  LYS   154      27.100  24.750  90.100  1.00  0.00            
ATOM   2439  HA  LYS   154      26.690  24.030  90.800  1.00  0.00            
ATOM   2440  CB  LYS   154      26.920  26.230  90.490  1.00  0.00            
ATOM   2441  HB1 LYS   154      27.340  26.860  89.690  1.00  0.00            
ATOM   2442  HB2 LYS   154      25.830  26.400  90.610  1.00  0.00            
ATOM   2443  CG  LYS   154      27.780  26.590  91.700  1.00  0.00            
ATOM   2444  HG1 LYS   154      27.670  25.750  92.430  1.00  0.00            
ATOM   2445  HG2 LYS   154      28.880  26.680  91.560  1.00  0.00            
ATOM   2446  CD  LYS   154      27.370  27.810  92.520  1.00  0.00            
ATOM   2447  HD1 LYS   154      27.630  28.750  91.990  1.00  0.00            
ATOM   2448  HD2 LYS   154      26.270  27.700  92.670  1.00  0.00            
ATOM   2449  CE  LYS   154      27.910  27.820  93.950  1.00  0.00            
ATOM   2450  HE1 LYS   154      27.480  28.700  94.490  1.00  0.00            
ATOM   2451  HE2 LYS   154      27.710  26.930  94.580  1.00  0.00            
ATOM   2452  NZ  LYS   154      29.380  27.970  93.840  1.00  0.00            
ATOM   2453  HZ1 LYS   154      29.520  28.730  93.140  1.00  0.00            
ATOM   2454  HZ2 LYS   154      29.800  28.150  94.770  1.00  0.00            
ATOM   2455  HZ3 LYS   154      29.770  27.060  93.530  1.00  0.00            
ATOM   2456  C   LYS   154      26.470  24.520  88.770  1.00  0.00            
ATOM   2457  O   LYS   154      27.140  24.570  87.740  1.00  0.00            
ATOM   2458  N   GLN   155      25.170  24.160  88.770  1.00  0.00            
ATOM   2459  HN  GLN   155      24.680  24.180  89.630  1.00  0.00            
ATOM   2460  CA  GLN   155      24.410  23.760  87.620  1.00  0.00            
ATOM   2461  HA  GLN   155      24.910  24.010  86.700  1.00  0.00            
ATOM   2462  CB  GLN   155      23.020  24.420  87.670  1.00  0.00            
ATOM   2463  HB1 GLN   155      22.620  24.030  86.700  1.00  0.00            
ATOM   2464  HB2 GLN   155      22.330  23.960  88.400  1.00  0.00            
ATOM   2465  CG  GLN   155      23.070  25.940  87.760  1.00  0.00            
ATOM   2466  HG1 GLN   155      23.370  26.270  88.780  1.00  0.00            
ATOM   2467  HG2 GLN   155      23.800  26.280  86.990  1.00  0.00            
ATOM   2468  CD  GLN   155      21.700  26.580  87.620  1.00  0.00            
ATOM   2469  OE1 GLN   155      21.000  26.870  88.590  1.00  0.00            
ATOM   2470  NE2 GLN   155      21.280  26.840  86.350  1.00  0.00            
ATOM   2471 1HE2 GLN   155      21.920  26.670  85.600  1.00  0.00            
ATOM   2472 2HE2 GLN   155      20.450  27.390  86.460  1.00  0.00            
ATOM   2473  C   GLN   155      24.290  22.280  87.690  1.00  0.00            
ATOM   2474  O   GLN   155      24.540  21.520  86.760  1.00  0.00            
ATOM   2475  N   LYS   156      24.030  21.850  88.940  1.00  0.00            
ATOM   2476  HN  LYS   156      24.100  22.540  89.660  1.00  0.00            
ATOM   2477  CA  LYS   156      23.790  20.490  89.300  1.00  0.00            
ATOM   2478  HA  LYS   156      23.120  20.080  88.550  1.00  0.00            
ATOM   2479  CB  LYS   156      23.050  20.440  90.640  1.00  0.00            
ATOM   2480  HB1 LYS   156      23.670  20.960  91.400  1.00  0.00            
ATOM   2481  HB2 LYS   156      22.030  20.860  90.460  1.00  0.00            
ATOM   2482  CG  LYS   156      22.700  19.060  91.200  1.00  0.00            
ATOM   2483  HG1 LYS   156      23.640  18.610  91.570  1.00  0.00            
ATOM   2484  HG2 LYS   156      22.200  19.080  92.200  1.00  0.00            
ATOM   2485  CD  LYS   156      22.120  18.130  90.140  1.00  0.00            
ATOM   2486  HD1 LYS   156      21.320  18.590  89.520  1.00  0.00            
ATOM   2487  HD2 LYS   156      22.850  17.580  89.500  1.00  0.00            
ATOM   2488  CE  LYS   156      21.390  16.980  90.830  1.00  0.00            
ATOM   2489  HE1 LYS   156      22.090  16.410  91.480  1.00  0.00            
ATOM   2490  HE2 LYS   156      20.530  17.380  91.400  1.00  0.00            
ATOM   2491  NZ  LYS   156      20.990  15.930  89.860  1.00  0.00            
ATOM   2492  HZ1 LYS   156      20.110  16.310  89.440  1.00  0.00            
ATOM   2493  HZ2 LYS   156      21.700  15.910  89.100  1.00  0.00            
ATOM   2494  HZ3 LYS   156      20.870  14.990  90.290  1.00  0.00            
ATOM   2495  C   LYS   156      25.020  19.640  89.250  1.00  0.00            
ATOM   2496  O   LYS   156      24.900  18.550  88.680  1.00  0.00            
ATOM   2497  N   ASN   157      26.220  20.000  89.730  1.00  0.00            
ATOM   2498  HN  ASN   157      26.380  20.930  90.060  1.00  0.00            
ATOM   2499  CA  ASN   157      27.400  19.190  89.840  1.00  0.00            
ATOM   2500  HA  ASN   157      28.150  19.730  90.400  1.00  0.00            
ATOM   2501  CB  ASN   157      27.130  17.850  90.550  1.00  0.00            
ATOM   2502  HB1 ASN   157      26.350  17.220  90.090  1.00  0.00            
ATOM   2503  HB2 ASN   157      28.070  17.260  90.560  1.00  0.00            
ATOM   2504  CG  ASN   157      26.710  18.150  91.980  1.00  0.00            
ATOM   2505  OD1 ASN   157      27.040  19.230  92.470  1.00  0.00            
ATOM   2506  ND2 ASN   157      25.780  17.360  92.590  1.00  0.00            
ATOM   2507 1HD2 ASN   157      25.420  16.520  92.180  1.00  0.00            
ATOM   2508 2HD2 ASN   157      25.600  17.510  93.560  1.00  0.00            
ATOM   2509  C   ASN   157      28.090  18.990  88.540  1.00  0.00            
ATOM   2510  O   ASN   157      28.960  18.140  88.390  1.00  0.00            
ATOM   2511  N   GLY   158      27.790  19.820  87.520  1.00  0.00            
ATOM   2512  HN  GLY   158      27.030  20.460  87.620  1.00  0.00            
ATOM   2513  CA  GLY   158      28.450  19.690  86.260  1.00  0.00            
ATOM   2514  HA1 GLY   158      28.190  18.790  85.730  1.00  0.00            
ATOM   2515  HA2 GLY   158      28.220  20.630  85.780  1.00  0.00            
ATOM   2516  C   GLY   158      29.920  19.860  86.390  1.00  0.00            
ATOM   2517  O   GLY   158      30.480  20.620  87.180  1.00  0.00            
ATOM   2518  N   ILE   159      30.690  19.270  85.450  1.00  0.00            
ATOM   2519  HN  ILE   159      30.150  18.630  84.910  1.00  0.00            
ATOM   2520  CA  ILE   159      32.110  19.330  85.450  1.00  0.00            
ATOM   2521  HA  ILE   159      32.540  19.350  86.440  1.00  0.00            
ATOM   2522  CB  ILE   159      32.680  18.160  84.700  1.00  0.00            
ATOM   2523  HB  ILE   159      32.480  18.280  83.620  1.00  0.00            
ATOM   2524  CG2 ILE   159      34.210  18.130  84.790  1.00  0.00            
ATOM   2525 1HG2 ILE   159      34.770  17.180  84.700  1.00  0.00            
ATOM   2526 2HG2 ILE   159      34.560  18.890  84.050  1.00  0.00            
ATOM   2527 3HG2 ILE   159      34.440  18.460  85.820  1.00  0.00            
ATOM   2528  CG1 ILE   159      32.110  16.820  85.220  1.00  0.00            
ATOM   2529 1HG1 ILE   159      31.100  16.690  84.780  1.00  0.00            
ATOM   2530 2HG1 ILE   159      32.680  15.980  84.760  1.00  0.00            
ATOM   2531  CD  ILE   159      32.190  16.600  86.730  1.00  0.00            
ATOM   2532  HD1 ILE   159      31.350  17.150  87.210  1.00  0.00            
ATOM   2533  HD2 ILE   159      32.150  15.500  86.890  1.00  0.00            
ATOM   2534  HD3 ILE   159      33.170  16.930  87.130  1.00  0.00            
ATOM   2535  C   ILE   159      32.580  20.540  84.710  1.00  0.00            
ATOM   2536  O   ILE   159      32.110  20.830  83.610  1.00  0.00            
ATOM   2537  N   LYS   160      33.570  21.280  85.240  1.00  0.00            
ATOM   2538  HN  LYS   160      33.950  21.030  86.130  1.00  0.00            
ATOM   2539  CA  LYS   160      34.250  22.410  84.680  1.00  0.00            
ATOM   2540  HA  LYS   160      34.050  22.410  83.620  1.00  0.00            
ATOM   2541  CB  LYS   160      33.720  23.610  85.490  1.00  0.00            
ATOM   2542  HB1 LYS   160      32.650  23.450  85.720  1.00  0.00            
ATOM   2543  HB2 LYS   160      34.290  23.550  86.450  1.00  0.00            
ATOM   2544  CG  LYS   160      33.890  24.980  84.840  1.00  0.00            
ATOM   2545  HG1 LYS   160      35.000  25.070  84.770  1.00  0.00            
ATOM   2546  HG2 LYS   160      33.460  24.990  83.810  1.00  0.00            
ATOM   2547  CD  LYS   160      33.350  26.130  85.690  1.00  0.00            
ATOM   2548  HD1 LYS   160      33.820  26.060  86.700  1.00  0.00            
ATOM   2549  HD2 LYS   160      33.720  27.040  85.180  1.00  0.00            
ATOM   2550  CE  LYS   160      31.820  26.200  85.630  1.00  0.00            
ATOM   2551  HE1 LYS   160      31.390  26.370  84.620  1.00  0.00            
ATOM   2552  HE2 LYS   160      31.370  25.350  86.180  1.00  0.00            
ATOM   2553  NZ  LYS   160      31.370  27.380  86.400  1.00  0.00            
ATOM   2554  HZ1 LYS   160      31.470  28.230  85.810  1.00  0.00            
ATOM   2555  HZ2 LYS   160      30.400  27.230  86.770  1.00  0.00            
ATOM   2556  HZ3 LYS   160      32.000  27.460  87.220  1.00  0.00            
ATOM   2557  C   LYS   160      35.730  22.290  84.740  1.00  0.00            
ATOM   2558  O   LYS   160      36.340  22.030  85.780  1.00  0.00            
ATOM   2559  N   ALA   161      36.370  22.530  83.580  1.00  0.00            
ATOM   2560  HN  ALA   161      35.910  22.760  82.730  1.00  0.00            
ATOM   2561  CA  ALA   161      37.800  22.510  83.650  1.00  0.00            
ATOM   2562  HA  ALA   161      38.230  22.130  84.560  1.00  0.00            
ATOM   2563  CB  ALA   161      38.270  21.580  82.510  1.00  0.00            
ATOM   2564  HB1 ALA   161      37.730  20.610  82.500  1.00  0.00            
ATOM   2565  HB2 ALA   161      38.200  21.870  81.440  1.00  0.00            
ATOM   2566  HB3 ALA   161      39.350  21.380  82.700  1.00  0.00            
ATOM   2567  C   ALA   161      38.380  23.870  83.500  1.00  0.00            
ATOM   2568  O   ALA   161      37.930  24.640  82.650  1.00  0.00            
ATOM   2569  N   HIS   162      39.330  24.220  84.390  1.00  0.00            
ATOM   2570  HN  HIS   162      39.700  23.610  85.080  1.00  0.00            
ATOM   2571  CA  HIS   162      39.970  25.500  84.430  1.00  0.00            
ATOM   2572  HA  HIS   162      39.540  26.240  83.770  1.00  0.00            
ATOM   2573  CB  HIS   162      40.020  26.010  85.870  1.00  0.00            
ATOM   2574  HB1 HIS   162      39.040  26.160  86.370  1.00  0.00            
ATOM   2575  HB2 HIS   162      40.610  25.290  86.480  1.00  0.00            
ATOM   2576  ND1 HIS   162      41.780  27.450  86.930  1.00  0.00            
ATOM   2577  CG  HIS   162      40.700  27.340  86.080  1.00  0.00            
ATOM   2578  CE1 HIS   162      42.160  28.710  86.860  1.00  0.00            
ATOM   2579  HE1 HIS   162      42.790  29.220  87.590  1.00  0.00            
ATOM   2580  NE2 HIS   162      41.370  29.420  86.010  1.00  0.00            
ATOM   2581  HE2 HIS   162      41.410  30.410  85.850  1.00  0.00            
ATOM   2582  CD2 HIS   162      40.450  28.530  85.480  1.00  0.00            
ATOM   2583  HD2 HIS   162      39.700  28.810  84.750  1.00  0.00            
ATOM   2584  C   HIS   162      41.380  25.300  84.000  1.00  0.00            
ATOM   2585  O   HIS   162      41.930  24.240  84.310  1.00  0.00            
ATOM   2586  N   PHE   163      41.910  26.210  83.170  1.00  0.00            
ATOM   2587  HN  PHE   163      41.410  27.030  82.900  1.00  0.00            
ATOM   2588  CA  PHE   163      43.180  26.130  82.510  1.00  0.00            
ATOM   2589  HA  PHE   163      43.780  25.400  83.020  1.00  0.00            
ATOM   2590  CB  PHE   163      43.090  26.060  80.970  1.00  0.00            
ATOM   2591  HB1 PHE   163      42.590  26.910  80.460  1.00  0.00            
ATOM   2592  HB2 PHE   163      44.120  25.920  80.580  1.00  0.00            
ATOM   2593  CG  PHE   163      42.250  24.930  80.470  1.00  0.00            
ATOM   2594  CD1 PHE   163      42.950  23.850  79.990  1.00  0.00            
ATOM   2595  HD1 PHE   163      44.030  23.920  79.920  1.00  0.00            
ATOM   2596  CE1 PHE   163      42.260  22.720  79.600  1.00  0.00            
ATOM   2597  HE1 PHE   163      42.770  21.850  79.230  1.00  0.00            
ATOM   2598  CZ  PHE   163      40.890  22.680  79.680  1.00  0.00            
ATOM   2599  HZ  PHE   163      40.320  21.800  79.420  1.00  0.00            
ATOM   2600  CD2 PHE   163      40.880  24.880  80.540  1.00  0.00            
ATOM   2601  HD2 PHE   163      40.310  25.710  80.940  1.00  0.00            
ATOM   2602  CE2 PHE   163      40.190  23.740  80.220  1.00  0.00            
ATOM   2603  HE2 PHE   163      39.120  23.700  80.280  1.00  0.00            
ATOM   2604  C   PHE   163      43.740  27.480  82.800  1.00  0.00            
ATOM   2605  O   PHE   163      43.090  28.500  82.610  1.00  0.00            
ATOM   2606  N   LYS   164      45.030  27.600  83.150  1.00  0.00            
ATOM   2607  HN  LYS   164      45.700  26.860  83.140  1.00  0.00            
ATOM   2608  CA  LYS   164      45.640  28.870  83.370  1.00  0.00            
ATOM   2609  HA  LYS   164      44.900  29.660  83.410  1.00  0.00            
ATOM   2610  CB  LYS   164      46.320  28.950  84.750  1.00  0.00            
ATOM   2611  HB1 LYS   164      45.580  28.550  85.480  1.00  0.00            
ATOM   2612  HB2 LYS   164      47.230  28.320  84.690  1.00  0.00            
ATOM   2613  CG  LYS   164      46.690  30.320  85.340  1.00  0.00            
ATOM   2614  HG1 LYS   164      47.170  30.120  86.320  1.00  0.00            
ATOM   2615  HG2 LYS   164      47.280  30.840  84.560  1.00  0.00            
ATOM   2616  CD  LYS   164      45.480  31.150  85.770  1.00  0.00            
ATOM   2617  HD1 LYS   164      44.750  31.070  84.930  1.00  0.00            
ATOM   2618  HD2 LYS   164      45.010  30.620  86.630  1.00  0.00            
ATOM   2619  CE  LYS   164      45.810  32.640  85.910  1.00  0.00            
ATOM   2620  HE1 LYS   164      46.800  32.770  86.380  1.00  0.00            
ATOM   2621  HE2 LYS   164      45.970  33.210  84.970  1.00  0.00            
ATOM   2622  NZ  LYS   164      44.850  33.450  86.690  1.00  0.00            
ATOM   2623  HZ1 LYS   164      43.920  33.030  86.490  1.00  0.00            
ATOM   2624  HZ2 LYS   164      45.050  33.440  87.710  1.00  0.00            
ATOM   2625  HZ3 LYS   164      44.780  34.440  86.370  1.00  0.00            
ATOM   2626  C   LYS   164      46.570  29.230  82.260  1.00  0.00            
ATOM   2627  O   LYS   164      47.560  28.540  82.040  1.00  0.00            
ATOM   2628  N   ILE   165      46.250  30.280  81.490  1.00  0.00            
ATOM   2629  HN  ILE   165      45.450  30.820  81.750  1.00  0.00            
ATOM   2630  CA  ILE   165      46.860  30.660  80.260  1.00  0.00            
ATOM   2631  HA  ILE   165      47.640  29.970  79.980  1.00  0.00            
ATOM   2632  CB  ILE   165      45.990  30.720  79.040  1.00  0.00            
ATOM   2633  HB  ILE   165      45.380  31.650  79.060  1.00  0.00            
ATOM   2634  CG2 ILE   165      46.850  30.860  77.770  1.00  0.00            
ATOM   2635 1HG2 ILE   165      47.650  30.100  77.780  1.00  0.00            
ATOM   2636 2HG2 ILE   165      46.190  30.630  76.900  1.00  0.00            
ATOM   2637 3HG2 ILE   165      47.200  31.910  77.640  1.00  0.00            
ATOM   2638  CG1 ILE   165      45.060  29.490  79.030  1.00  0.00            
ATOM   2639 1HG1 ILE   165      45.640  28.640  79.450  1.00  0.00            
ATOM   2640 2HG1 ILE   165      44.210  29.700  79.710  1.00  0.00            
ATOM   2641  CD  ILE   165      44.400  29.000  77.740  1.00  0.00            
ATOM   2642  HD1 ILE   165      45.220  28.660  77.070  1.00  0.00            
ATOM   2643  HD2 ILE   165      43.560  28.280  77.860  1.00  0.00            
ATOM   2644  HD3 ILE   165      44.020  29.910  77.240  1.00  0.00            
ATOM   2645  C   ILE   165      47.570  31.960  80.440  1.00  0.00            
ATOM   2646  O   ILE   165      47.080  32.810  81.180  1.00  0.00            
ATOM   2647  N   ARG   166      48.660  32.300  79.720  1.00  0.00            
ATOM   2648  HN  ARG   166      49.150  31.740  79.060  1.00  0.00            
ATOM   2649  CA  ARG   166      49.250  33.600  79.690  1.00  0.00            
ATOM   2650  HA  ARG   166      48.370  34.220  79.800  1.00  0.00            
ATOM   2651  CB  ARG   166      50.230  33.660  80.880  1.00  0.00            
ATOM   2652  HB1 ARG   166      50.730  34.650  80.880  1.00  0.00            
ATOM   2653  HB2 ARG   166      49.680  33.610  81.840  1.00  0.00            
ATOM   2654  CG  ARG   166      51.290  32.560  80.940  1.00  0.00            
ATOM   2655  HG1 ARG   166      50.770  31.600  81.120  1.00  0.00            
ATOM   2656  HG2 ARG   166      51.820  32.550  79.960  1.00  0.00            
ATOM   2657  CD  ARG   166      52.360  32.700  82.020  1.00  0.00            
ATOM   2658  HD1 ARG   166      53.360  32.280  81.760  1.00  0.00            
ATOM   2659  HD2 ARG   166      52.510  33.790  82.170  1.00  0.00            
ATOM   2660  NE  ARG   166      51.910  32.050  83.290  1.00  0.00            
ATOM   2661  HE  ARG   166      51.330  31.240  83.280  1.00  0.00            
ATOM   2662  CZ  ARG   166      52.160  32.550  84.530  1.00  0.00            
ATOM   2663  NH1 ARG   166      52.990  33.630  84.670  1.00  0.00            
ATOM   2664 1HH1 ARG   166      53.500  34.010  83.910  1.00  0.00            
ATOM   2665 2HH1 ARG   166      53.200  34.110  85.530  1.00  0.00            
ATOM   2666  NH2 ARG   166      51.630  31.940  85.630  1.00  0.00            
ATOM   2667 1HH2 ARG   166      51.860  32.170  86.570  1.00  0.00            
ATOM   2668 2HH2 ARG   166      51.470  30.950  85.580  1.00  0.00            
ATOM   2669  C   ARG   166      49.870  33.800  78.350  1.00  0.00            
ATOM   2670  O   ARG   166      50.220  32.800  77.720  1.00  0.00            
ATOM   2671  N   HIS   167      50.010  35.060  77.920  1.00  0.00            
ATOM   2672  HN  HIS   167      49.710  35.840  78.470  1.00  0.00            
ATOM   2673  CA  HIS   167      50.290  35.460  76.580  1.00  0.00            
ATOM   2674  HA  HIS   167      51.060  34.770  76.280  1.00  0.00            
ATOM   2675  CB  HIS   167      49.090  35.170  75.670  1.00  0.00            
ATOM   2676  HB1 HIS   167      49.150  35.490  74.610  1.00  0.00            
ATOM   2677  HB2 HIS   167      48.950  34.060  75.670  1.00  0.00            
ATOM   2678  ND1 HIS   167      46.810  34.920  76.640  1.00  0.00            
ATOM   2679  CG  HIS   167      47.790  35.750  76.140  1.00  0.00            
ATOM   2680  CE1 HIS   167      45.840  35.670  77.110  1.00  0.00            
ATOM   2681  HE1 HIS   167      44.960  35.350  77.670  1.00  0.00            
ATOM   2682  NE2 HIS   167      46.080  36.960  76.730  1.00  0.00            
ATOM   2683  HE2 HIS   167      45.640  37.750  77.160  1.00  0.00            
ATOM   2684  CD2 HIS   167      47.320  37.030  76.120  1.00  0.00            
ATOM   2685  HD2 HIS   167      47.840  37.880  75.710  1.00  0.00            
ATOM   2686  C   HIS   167      50.920  36.810  76.420  1.00  0.00            
ATOM   2687  O   HIS   167      50.880  37.700  77.260  1.00  0.00            
ATOM   2688  N   ASN   168      51.790  36.870  75.400  1.00  0.00            
ATOM   2689  HN  ASN   168      51.900  36.070  74.820  1.00  0.00            
ATOM   2690  CA  ASN   168      52.740  37.850  74.970  1.00  0.00            
ATOM   2691  HA  ASN   168      53.310  38.030  75.870  1.00  0.00            
ATOM   2692  CB  ASN   168      53.700  37.160  73.990  1.00  0.00            
ATOM   2693  HB1 ASN   168      53.910  36.090  74.220  1.00  0.00            
ATOM   2694  HB2 ASN   168      53.210  37.100  73.000  1.00  0.00            
ATOM   2695  CG  ASN   168      55.020  37.910  73.870  1.00  0.00            
ATOM   2696  OD1 ASN   168      55.070  39.060  73.430  1.00  0.00            
ATOM   2697  ND2 ASN   168      56.140  37.210  74.180  1.00  0.00            
ATOM   2698 1HD2 ASN   168      57.010  37.720  74.160  1.00  0.00            
ATOM   2699 2HD2 ASN   168      56.140  36.210  74.190  1.00  0.00            
ATOM   2700  C   ASN   168      52.170  39.140  74.480  1.00  0.00            
ATOM   2701  O   ASN   168      51.290  39.150  73.620  1.00  0.00            
ATOM   2702  N   ILE   169      52.520  40.250  75.140  1.00  0.00            
ATOM   2703  HN  ILE   169      53.200  40.210  75.870  1.00  0.00            
ATOM   2704  CA  ILE   169      51.950  41.540  74.910  1.00  0.00            
ATOM   2705  HA  ILE   169      51.570  41.630  73.900  1.00  0.00            
ATOM   2706  CB  ILE   169      50.890  41.970  75.880  1.00  0.00            
ATOM   2707  HB  ILE   169      50.590  42.990  75.550  1.00  0.00            
ATOM   2708  CG2 ILE   169      49.660  41.050  75.750  1.00  0.00            
ATOM   2709 1HG2 ILE   169      49.360  41.150  74.690  1.00  0.00            
ATOM   2710 2HG2 ILE   169      49.940  40.030  76.080  1.00  0.00            
ATOM   2711 3HG2 ILE   169      48.810  41.330  76.420  1.00  0.00            
ATOM   2712  CG1 ILE   169      51.290  42.000  77.360  1.00  0.00            
ATOM   2713 1HG1 ILE   169      51.430  40.950  77.690  1.00  0.00            
ATOM   2714 2HG1 ILE   169      52.230  42.590  77.390  1.00  0.00            
ATOM   2715  CD  ILE   169      50.300  42.650  78.330  1.00  0.00            
ATOM   2716  HD1 ILE   169      50.870  42.890  79.260  1.00  0.00            
ATOM   2717  HD2 ILE   169      49.920  43.580  77.870  1.00  0.00            
ATOM   2718  HD3 ILE   169      49.540  41.870  78.570  1.00  0.00            
ATOM   2719  C   ILE   169      53.050  42.540  75.010  1.00  0.00            
ATOM   2720  O   ILE   169      53.940  42.560  75.860  1.00  0.00            
ATOM   2721  N   GLU   170      53.030  43.420  73.990  1.00  0.00            
ATOM   2722  HN  GLU   170      52.380  43.200  73.270  1.00  0.00            
ATOM   2723  CA  GLU   170      53.750  44.650  73.850  1.00  0.00            
ATOM   2724  HA  GLU   170      53.390  45.030  72.910  1.00  0.00            
ATOM   2725  CB  GLU   170      53.240  45.560  74.980  1.00  0.00            
ATOM   2726  HB1 GLU   170      52.280  45.220  75.430  1.00  0.00            
ATOM   2727  HB2 GLU   170      53.910  45.580  75.870  1.00  0.00            
ATOM   2728  CG  GLU   170      53.210  47.050  74.650  1.00  0.00            
ATOM   2729  HG1 GLU   170      54.250  47.390  74.470  1.00  0.00            
ATOM   2730  HG2 GLU   170      52.650  47.270  73.710  1.00  0.00            
ATOM   2731  CD  GLU   170      52.710  47.850  75.840  1.00  0.00            
ATOM   2732  OE1 GLU   170      53.510  48.220  76.740  1.00  0.00            
ATOM   2733  OE2 GLU   170      51.490  48.170  75.860  1.00  0.00            
ATOM   2734  C   GLU   170      55.230  44.450  73.890  1.00  0.00            
ATOM   2735  O   GLU   170      56.030  45.000  74.650  1.00  0.00            
ATOM   2736  N   ASP   171      55.700  43.540  73.030  1.00  0.00            
ATOM   2737  HN  ASP   171      55.040  43.060  72.450  1.00  0.00            
ATOM   2738  CA  ASP   171      57.100  43.270  72.880  1.00  0.00            
ATOM   2739  HA  ASP   171      57.080  42.530  72.090  1.00  0.00            
ATOM   2740  CB  ASP   171      57.920  44.340  72.140  1.00  0.00            
ATOM   2741  HB1 ASP   171      57.300  44.520  71.230  1.00  0.00            
ATOM   2742  HB2 ASP   171      57.970  45.270  72.750  1.00  0.00            
ATOM   2743  CG  ASP   171      59.350  44.000  71.750  1.00  0.00            
ATOM   2744  OD1 ASP   171      60.250  44.860  71.940  1.00  0.00            
ATOM   2745  OD2 ASP   171      59.550  42.980  71.030  1.00  0.00            
ATOM   2746  C   ASP   171      57.760  42.690  74.080  1.00  0.00            
ATOM   2747  O   ASP   171      58.820  43.150  74.510  1.00  0.00            
ATOM   2748  N   GLY   172      57.150  41.640  74.670  1.00  0.00            
ATOM   2749  HN  GLY   172      56.280  41.390  74.260  1.00  0.00            
ATOM   2750  CA  GLY   172      57.780  40.800  75.640  1.00  0.00            
ATOM   2751  HA1 GLY   172      57.450  39.790  75.470  1.00  0.00            
ATOM   2752  HA2 GLY   172      58.850  40.940  75.600  1.00  0.00            
ATOM   2753  C   GLY   172      57.540  41.030  77.090  1.00  0.00            
ATOM   2754  O   GLY   172      58.350  40.760  77.980  1.00  0.00            
ATOM   2755  N   SER   173      56.300  41.460  77.370  1.00  0.00            
ATOM   2756  HN  SER   173      55.690  41.570  76.580  1.00  0.00            
ATOM   2757  CA  SER   173      55.610  41.360  78.620  1.00  0.00            
ATOM   2758  HA  SER   173      56.320  40.950  79.320  1.00  0.00            
ATOM   2759  CB  SER   173      55.110  42.690  79.190  1.00  0.00            
ATOM   2760  HB1 SER   173      55.970  43.400  79.100  1.00  0.00            
ATOM   2761  HB2 SER   173      54.240  43.100  78.630  1.00  0.00            
ATOM   2762  OG  SER   173      54.830  42.570  80.580  1.00  0.00            
ATOM   2763  HG1 SER   173      54.430  43.420  80.790  1.00  0.00            
ATOM   2764  C   SER   173      54.460  40.430  78.420  1.00  0.00            
ATOM   2765  O   SER   173      54.290  39.810  77.370  1.00  0.00            
ATOM   2766  N   VAL   174      53.610  40.260  79.450  1.00  0.00            
ATOM   2767  HN  VAL   174      53.810  40.820  80.250  1.00  0.00            
ATOM   2768  CA  VAL   174      52.690  39.180  79.600  1.00  0.00            
ATOM   2769  HA  VAL   174      52.400  38.880  78.600  1.00  0.00            
ATOM   2770  CB  VAL   174      53.390  38.030  80.250  1.00  0.00            
ATOM   2771  HB  VAL   174      54.320  37.730  79.710  1.00  0.00            
ATOM   2772  CG1 VAL   174      53.980  38.430  81.610  1.00  0.00            
ATOM   2773 1HG1 VAL   174      54.650  37.640  82.020  1.00  0.00            
ATOM   2774 2HG1 VAL   174      54.630  39.320  81.550  1.00  0.00            
ATOM   2775 3HG1 VAL   174      53.250  38.630  82.420  1.00  0.00            
ATOM   2776  CG2 VAL   174      52.590  36.720  80.380  1.00  0.00            
ATOM   2777 1HG2 VAL   174      53.170  35.970  80.960  1.00  0.00            
ATOM   2778 2HG2 VAL   174      51.570  36.760  80.830  1.00  0.00            
ATOM   2779 3HG2 VAL   174      52.630  36.250  79.380  1.00  0.00            
ATOM   2780  C   VAL   174      51.420  39.390  80.360  1.00  0.00            
ATOM   2781  O   VAL   174      51.390  40.270  81.210  1.00  0.00            
ATOM   2782  N   GLN   175      50.340  38.690  79.970  1.00  0.00            
ATOM   2783  HN  GLN   175      50.420  38.100  79.170  1.00  0.00            
ATOM   2784  CA  GLN   175      49.030  38.900  80.490  1.00  0.00            
ATOM   2785  HA  GLN   175      49.000  39.510  81.390  1.00  0.00            
ATOM   2786  CB  GLN   175      48.020  39.430  79.460  1.00  0.00            
ATOM   2787  HB1 GLN   175      48.620  40.280  79.060  1.00  0.00            
ATOM   2788  HB2 GLN   175      47.980  38.580  78.740  1.00  0.00            
ATOM   2789  CG  GLN   175      46.660  39.830  80.030  1.00  0.00            
ATOM   2790  HG1 GLN   175      46.110  38.980  80.490  1.00  0.00            
ATOM   2791  HG2 GLN   175      46.900  40.580  80.810  1.00  0.00            
ATOM   2792  CD  GLN   175      45.710  40.350  78.970  1.00  0.00            
ATOM   2793  OE1 GLN   175      45.470  39.720  77.940  1.00  0.00            
ATOM   2794  NE2 GLN   175      45.170  41.590  79.180  1.00  0.00            
ATOM   2795 1HE2 GLN   175      45.260  42.040  80.070  1.00  0.00            
ATOM   2796 2HE2 GLN   175      44.250  41.780  78.860  1.00  0.00            
ATOM   2797  C   GLN   175      48.450  37.600  80.950  1.00  0.00            
ATOM   2798  O   GLN   175      48.420  36.600  80.240  1.00  0.00            
ATOM   2799  N   LEU   176      48.050  37.500  82.230  1.00  0.00            
ATOM   2800  HN  LEU   176      48.220  38.240  82.870  1.00  0.00            
ATOM   2801  CA  LEU   176      47.480  36.280  82.720  1.00  0.00            
ATOM   2802  HA  LEU   176      48.030  35.440  82.330  1.00  0.00            
ATOM   2803  CB  LEU   176      47.530  36.320  84.260  1.00  0.00            
ATOM   2804  HB1 LEU   176      46.890  37.170  84.610  1.00  0.00            
ATOM   2805  HB2 LEU   176      47.030  35.440  84.710  1.00  0.00            
ATOM   2806  CG  LEU   176      48.900  36.570  84.920  1.00  0.00            
ATOM   2807  HG  LEU   176      49.240  37.600  84.670  1.00  0.00            
ATOM   2808  CD1 LEU   176      48.710  36.530  86.440  1.00  0.00            
ATOM   2809 1HD1 LEU   176      48.250  35.600  86.830  1.00  0.00            
ATOM   2810 2HD1 LEU   176      49.660  36.650  86.990  1.00  0.00            
ATOM   2811 3HD1 LEU   176      48.010  37.350  86.720  1.00  0.00            
ATOM   2812  CD2 LEU   176      49.940  35.590  84.370  1.00  0.00            
ATOM   2813 1HD2 LEU   176      49.740  34.540  84.690  1.00  0.00            
ATOM   2814 2HD2 LEU   176      50.090  35.610  83.270  1.00  0.00            
ATOM   2815 3HD2 LEU   176      50.900  35.830  84.890  1.00  0.00            
ATOM   2816  C   LEU   176      46.050  36.140  82.340  1.00  0.00            
ATOM   2817  O   LEU   176      45.310  37.090  82.090  1.00  0.00            
ATOM   2818  N   ALA   177      45.630  34.860  82.240  1.00  0.00            
ATOM   2819  HN  ALA   177      46.330  34.160  82.380  1.00  0.00            
ATOM   2820  CA  ALA   177      44.280  34.550  81.880  1.00  0.00            
ATOM   2821  HA  ALA   177      43.650  35.410  82.060  1.00  0.00            
ATOM   2822  CB  ALA   177      44.150  34.210  80.380  1.00  0.00            
ATOM   2823  HB1 ALA   177      44.590  35.090  79.850  1.00  0.00            
ATOM   2824  HB2 ALA   177      44.780  33.340  80.110  1.00  0.00            
ATOM   2825  HB3 ALA   177      43.080  34.110  80.090  1.00  0.00            
ATOM   2826  C   ALA   177      43.770  33.410  82.680  1.00  0.00            
ATOM   2827  O   ALA   177      44.570  32.590  83.130  1.00  0.00            
ATOM   2828  N   ASP   178      42.430  33.320  82.800  1.00  0.00            
ATOM   2829  HN  ASP   178      41.930  34.170  82.630  1.00  0.00            
ATOM   2830  CA  ASP   178      41.620  32.240  83.250  1.00  0.00            
ATOM   2831  HA  ASP   178      42.260  31.370  83.380  1.00  0.00            
ATOM   2832  CB  ASP   178      40.770  32.510  84.500  1.00  0.00            
ATOM   2833  HB1 ASP   178      40.120  33.370  84.240  1.00  0.00            
ATOM   2834  HB2 ASP   178      40.290  31.580  84.890  1.00  0.00            
ATOM   2835  CG  ASP   178      41.740  32.900  85.620  1.00  0.00            
ATOM   2836  OD1 ASP   178      42.390  32.000  86.210  1.00  0.00            
ATOM   2837  OD2 ASP   178      41.760  34.100  86.000  1.00  0.00            
ATOM   2838  C   ASP   178      40.670  31.810  82.190  1.00  0.00            
ATOM   2839  O   ASP   178      39.900  32.600  81.650  1.00  0.00            
ATOM   2840  N   HIS   179      40.690  30.490  81.910  1.00  0.00            
ATOM   2841  HN  HIS   179      41.300  29.830  82.340  1.00  0.00            
ATOM   2842  CA  HIS   179      39.800  29.840  81.010  1.00  0.00            
ATOM   2843  HA  HIS   179      39.040  30.550  80.700  1.00  0.00            
ATOM   2844  CB  HIS   179      40.560  29.180  79.850  1.00  0.00            
ATOM   2845  HB1 HIS   179      41.540  28.760  80.200  1.00  0.00            
ATOM   2846  HB2 HIS   179      39.950  28.330  79.470  1.00  0.00            
ATOM   2847  ND1 HIS   179      40.310  30.180  77.600  1.00  0.00            
ATOM   2848  CG  HIS   179      40.970  30.180  78.820  1.00  0.00            
ATOM   2849  CE1 HIS   179      40.970  31.050  76.850  1.00  0.00            
ATOM   2850  HE1 HIS   179      40.620  31.390  75.870  1.00  0.00            
ATOM   2851  NE2 HIS   179      42.000  31.610  77.530  1.00  0.00            
ATOM   2852  HE2 HIS   179      42.690  32.110  77.020  1.00  0.00            
ATOM   2853  CD2 HIS   179      42.020  31.040  78.790  1.00  0.00            
ATOM   2854  HD2 HIS   179      42.690  31.300  79.600  1.00  0.00            
ATOM   2855  C   HIS   179      39.080  28.720  81.690  1.00  0.00            
ATOM   2856  O   HIS   179      39.750  27.940  82.370  1.00  0.00            
ATOM   2857  N   TYR   180      37.750  28.640  81.520  1.00  0.00            
ATOM   2858  HN  TYR   180      37.230  29.280  80.960  1.00  0.00            
ATOM   2859  CA  TYR   180      36.930  27.640  82.130  1.00  0.00            
ATOM   2860  HA  TYR   180      37.540  26.840  82.530  1.00  0.00            
ATOM   2861  CB  TYR   180      35.910  28.130  83.180  1.00  0.00            
ATOM   2862  HB1 TYR   180      35.110  28.710  82.680  1.00  0.00            
ATOM   2863  HB2 TYR   180      35.450  27.220  83.610  1.00  0.00            
ATOM   2864  CG  TYR   180      36.450  28.950  84.300  1.00  0.00            
ATOM   2865  CD1 TYR   180      36.700  28.310  85.490  1.00  0.00            
ATOM   2866  HD1 TYR   180      36.510  27.240  85.540  1.00  0.00            
ATOM   2867  CE1 TYR   180      37.020  28.880  86.700  1.00  0.00            
ATOM   2868  HE1 TYR   180      37.050  28.330  87.630  1.00  0.00            
ATOM   2869  CZ  TYR   180      37.330  30.220  86.640  1.00  0.00            
ATOM   2870  OH  TYR   180      37.630  30.880  87.850  1.00  0.00            
ATOM   2871  HH  TYR   180      38.020  30.220  88.440  1.00  0.00            
ATOM   2872  CD2 TYR   180      36.800  30.280  84.240  1.00  0.00            
ATOM   2873  HD2 TYR   180      36.510  30.930  83.430  1.00  0.00            
ATOM   2874  CE2 TYR   180      37.270  30.830  85.410  1.00  0.00            
ATOM   2875  HE2 TYR   180      37.450  31.890  85.380  1.00  0.00            
ATOM   2876  C   TYR   180      36.150  27.160  80.960  1.00  0.00            
ATOM   2877  O   TYR   180      35.700  27.880  80.070  1.00  0.00            
ATOM   2878  N   GLN   181      35.970  25.830  80.900  1.00  0.00            
ATOM   2879  HN  GLN   181      36.250  25.270  81.680  1.00  0.00            
ATOM   2880  CA  GLN   181      35.190  25.230  79.860  1.00  0.00            
ATOM   2881  HA  GLN   181      34.550  25.960  79.390  1.00  0.00            
ATOM   2882  CB  GLN   181      36.270  24.800  78.840  1.00  0.00            
ATOM   2883  HB1 GLN   181      36.950  25.620  78.550  1.00  0.00            
ATOM   2884  HB2 GLN   181      36.840  23.940  79.260  1.00  0.00            
ATOM   2885  CG  GLN   181      35.700  24.290  77.520  1.00  0.00            
ATOM   2886  HG1 GLN   181      35.080  23.370  77.630  1.00  0.00            
ATOM   2887  HG2 GLN   181      35.170  25.070  76.940  1.00  0.00            
ATOM   2888  CD  GLN   181      36.800  23.810  76.580  1.00  0.00            
ATOM   2889  OE1 GLN   181      37.150  24.490  75.620  1.00  0.00            
ATOM   2890  NE2 GLN   181      37.500  22.700  76.940  1.00  0.00            
ATOM   2891 1HE2 GLN   181      37.060  22.150  77.650  1.00  0.00            
ATOM   2892 2HE2 GLN   181      38.310  22.390  76.440  1.00  0.00            
ATOM   2893  C   GLN   181      34.410  24.040  80.290  1.00  0.00            
ATOM   2894  O   GLN   181      34.870  23.330  81.180  1.00  0.00            
ATOM   2895  N   GLN   182      33.190  23.930  79.750  1.00  0.00            
ATOM   2896  HN  GLN   182      32.860  24.660  79.150  1.00  0.00            
ATOM   2897  CA  GLN   182      32.250  22.910  80.100  1.00  0.00            
ATOM   2898  HA  GLN   182      32.660  22.090  80.660  1.00  0.00            
ATOM   2899  CB  GLN   182      31.110  23.460  80.990  1.00  0.00            
ATOM   2900  HB1 GLN   182      31.600  23.990  81.830  1.00  0.00            
ATOM   2901  HB2 GLN   182      30.550  24.210  80.390  1.00  0.00            
ATOM   2902  CG  GLN   182      29.990  22.550  81.500  1.00  0.00            
ATOM   2903  HG1 GLN   182      29.820  21.720  80.780  1.00  0.00            
ATOM   2904  HG2 GLN   182      30.500  22.080  82.370  1.00  0.00            
ATOM   2905  CD  GLN   182      28.730  23.310  81.890  1.00  0.00            
ATOM   2906  OE1 GLN   182      28.710  24.540  81.970  1.00  0.00            
ATOM   2907  NE2 GLN   182      27.660  22.540  82.230  1.00  0.00            
ATOM   2908 1HE2 GLN   182      27.660  21.560  82.030  1.00  0.00            
ATOM   2909 2HE2 GLN   182      26.790  23.010  82.350  1.00  0.00            
ATOM   2910  C   GLN   182      31.600  22.170  78.980  1.00  0.00            
ATOM   2911  O   GLN   182      31.080  22.820  78.080  1.00  0.00            
ATOM   2912  N   ASN   183      31.600  20.820  78.960  1.00  0.00            
ATOM   2913  HN  ASN   183      31.880  20.250  79.730  1.00  0.00            
ATOM   2914  CA  ASN   183      31.030  20.060  77.900  1.00  0.00            
ATOM   2915  HA  ASN   183      30.870  20.530  76.940  1.00  0.00            
ATOM   2916  CB  ASN   183      31.910  18.860  77.490  1.00  0.00            
ATOM   2917  HB1 ASN   183      32.160  18.210  78.350  1.00  0.00            
ATOM   2918  HB2 ASN   183      31.410  18.220  76.740  1.00  0.00            
ATOM   2919  CG  ASN   183      33.190  19.320  76.810  1.00  0.00            
ATOM   2920  OD1 ASN   183      33.050  20.120  75.880  1.00  0.00            
ATOM   2921  ND2 ASN   183      34.380  18.930  77.350  1.00  0.00            
ATOM   2922 1HD2 ASN   183      34.410  18.380  78.190  1.00  0.00            
ATOM   2923 2HD2 ASN   183      35.230  19.150  76.890  1.00  0.00            
ATOM   2924  C   ASN   183      29.740  19.400  78.260  1.00  0.00            
ATOM   2925  O   ASN   183      29.660  18.760  79.310  1.00  0.00            
ATOM   2926  N   THR   184      28.660  19.520  77.470  1.00  0.00            
ATOM   2927  HN  THR   184      28.650  20.140  76.700  1.00  0.00            
ATOM   2928  CA  THR   184      27.410  18.960  77.870  1.00  0.00            
ATOM   2929  HA  THR   184      27.480  18.190  78.630  1.00  0.00            
ATOM   2930  CB  THR   184      26.440  20.050  78.240  1.00  0.00            
ATOM   2931  HB  THR   184      26.400  20.830  77.450  1.00  0.00            
ATOM   2932  OG1 THR   184      26.980  20.650  79.410  1.00  0.00            
ATOM   2933  HG1 THR   184      27.470  21.460  79.250  1.00  0.00            
ATOM   2934  CG2 THR   184      25.010  19.620  78.610  1.00  0.00            
ATOM   2935 1HG2 THR   184      24.360  20.480  78.840  1.00  0.00            
ATOM   2936 2HG2 THR   184      24.440  19.090  77.820  1.00  0.00            
ATOM   2937 3HG2 THR   184      25.050  19.070  79.580  1.00  0.00            
ATOM   2938  C   THR   184      26.870  18.180  76.720  1.00  0.00            
ATOM   2939  O   THR   184      26.770  18.780  75.650  1.00  0.00            
ATOM   2940  N   PRO   185      26.450  16.950  76.750  1.00  0.00            
ATOM   2941  CD  PRO   185      26.640  15.930  77.770  1.00  0.00            
ATOM   2942  HD1 PRO   185      26.250  16.350  78.720  1.00  0.00            
ATOM   2943  HD2 PRO   185      27.700  15.670  78.000  1.00  0.00            
ATOM   2944  CA  PRO   185      25.780  16.410  75.610  1.00  0.00            
ATOM   2945  HA  PRO   185      26.190  16.660  74.640  1.00  0.00            
ATOM   2946  CB  PRO   185      25.730  14.890  75.760  1.00  0.00            
ATOM   2947  HB1 PRO   185      24.800  14.400  75.400  1.00  0.00            
ATOM   2948  HB2 PRO   185      26.560  14.450  75.170  1.00  0.00            
ATOM   2949  CG  PRO   185      25.920  14.670  77.260  1.00  0.00            
ATOM   2950  HG1 PRO   185      24.940  14.600  77.770  1.00  0.00            
ATOM   2951  HG2 PRO   185      26.590  13.800  77.440  1.00  0.00            
ATOM   2952  C   PRO   185      24.400  16.960  75.490  1.00  0.00            
ATOM   2953  O   PRO   185      23.750  17.220  76.500  1.00  0.00            
ATOM   2954  N   ILE   186      23.880  17.130  74.260  1.00  0.00            
ATOM   2955  HN  ILE   186      24.390  16.890  73.440  1.00  0.00            
ATOM   2956  CA  ILE   186      22.540  17.600  74.100  1.00  0.00            
ATOM   2957  HA  ILE   186      22.230  18.270  74.890  1.00  0.00            
ATOM   2958  CB  ILE   186      22.430  18.370  72.820  1.00  0.00            
ATOM   2959  HB  ILE   186      22.910  17.750  72.040  1.00  0.00            
ATOM   2960  CG2 ILE   186      20.970  18.680  72.460  1.00  0.00            
ATOM   2961 1HG2 ILE   186      20.370  17.760  72.300  1.00  0.00            
ATOM   2962 2HG2 ILE   186      20.430  19.240  73.250  1.00  0.00            
ATOM   2963 3HG2 ILE   186      20.940  19.270  71.510  1.00  0.00            
ATOM   2964  CG1 ILE   186      23.180  19.710  72.970  1.00  0.00            
ATOM   2965 1HG1 ILE   186      22.660  20.330  73.740  1.00  0.00            
ATOM   2966 2HG1 ILE   186      24.270  19.590  73.140  1.00  0.00            
ATOM   2967  CD  ILE   186      23.090  20.600  71.730  1.00  0.00            
ATOM   2968  HD1 ILE   186      22.990  19.910  70.870  1.00  0.00            
ATOM   2969  HD2 ILE   186      22.120  21.150  71.760  1.00  0.00            
ATOM   2970  HD3 ILE   186      23.820  21.390  71.470  1.00  0.00            
ATOM   2971  C   ILE   186      21.680  16.380  74.080  1.00  0.00            
ATOM   2972  O   ILE   186      22.050  15.260  73.740  1.00  0.00            
ATOM   2973  N   GLY   187      20.410  16.450  74.510  1.00  0.00            
ATOM   2974  HN  GLY   187      20.150  17.380  74.760  1.00  0.00            
ATOM   2975  CA  GLY   187      19.480  15.440  74.910  1.00  0.00            
ATOM   2976  HA1 GLY   187      18.460  15.780  75.010  1.00  0.00            
ATOM   2977  HA2 GLY   187      19.490  14.600  74.220  1.00  0.00            
ATOM   2978  C   GLY   187      19.950  14.920  76.220  1.00  0.00            
ATOM   2979  O   GLY   187      20.500  15.660  77.030  1.00  0.00            
ATOM   2980  N   ASP   188      19.630  13.680  76.630  1.00  0.00            
ATOM   2981  HN  ASP   188      19.070  13.100  76.050  1.00  0.00            
ATOM   2982  CA  ASP   188      20.200  13.100  77.810  1.00  0.00            
ATOM   2983  HA  ASP   188      20.110  13.820  78.600  1.00  0.00            
ATOM   2984  CB  ASP   188      19.450  11.920  78.450  1.00  0.00            
ATOM   2985  HB1 ASP   188      19.590  11.090  77.720  1.00  0.00            
ATOM   2986  HB2 ASP   188      19.900  11.700  79.440  1.00  0.00            
ATOM   2987  CG  ASP   188      17.960  12.260  78.490  1.00  0.00            
ATOM   2988  OD1 ASP   188      17.590  13.380  78.920  1.00  0.00            
ATOM   2989  OD2 ASP   188      17.070  11.500  78.020  1.00  0.00            
ATOM   2990  C   ASP   188      21.640  12.770  77.590  1.00  0.00            
ATOM   2991  O   ASP   188      22.570  13.130  78.310  1.00  0.00            
ATOM   2992  N   GLY   189      21.920  12.100  76.450  1.00  0.00            
ATOM   2993  HN  GLY   189      21.120  11.830  75.930  1.00  0.00            
ATOM   2994  CA  GLY   189      23.250  11.810  76.010  1.00  0.00            
ATOM   2995  HA1 GLY   189      23.080  10.990  75.330  1.00  0.00            
ATOM   2996  HA2 GLY   189      23.660  12.740  75.650  1.00  0.00            
ATOM   2997  C   GLY   189      24.290  11.230  76.900  1.00  0.00            
ATOM   2998  O   GLY   189      24.040  10.710  77.990  1.00  0.00            
ATOM   2999  N   PRO   190      25.500  11.070  76.450  1.00  0.00            
ATOM   3000  CD  PRO   190      25.830  10.830  75.050  1.00  0.00            
ATOM   3001  HD1 PRO   190      25.900  11.870  74.660  1.00  0.00            
ATOM   3002  HD2 PRO   190      25.070  10.310  74.430  1.00  0.00            
ATOM   3003  CA  PRO   190      26.580  10.540  77.230  1.00  0.00            
ATOM   3004  HA  PRO   190      26.290   9.510  77.400  1.00  0.00            
ATOM   3005  CB  PRO   190      27.760  10.640  76.260  1.00  0.00            
ATOM   3006  HB1 PRO   190      28.030  11.710  76.180  1.00  0.00            
ATOM   3007  HB2 PRO   190      28.610  10.070  76.700  1.00  0.00            
ATOM   3008  CG  PRO   190      27.220  10.180  74.900  1.00  0.00            
ATOM   3009  HG1 PRO   190      27.780  10.660  74.080  1.00  0.00            
ATOM   3010  HG2 PRO   190      27.270   9.080  74.820  1.00  0.00            
ATOM   3011  C   PRO   190      26.960  11.030  78.580  1.00  0.00            
ATOM   3012  O   PRO   190      27.160  12.230  78.740  1.00  0.00            
ATOM   3013  N   VAL   191      27.150  10.140  79.570  1.00  0.00            
ATOM   3014  HN  VAL   191      26.930   9.180  79.410  1.00  0.00            
ATOM   3015  CA  VAL   191      27.610  10.470  80.880  1.00  0.00            
ATOM   3016  HA  VAL   191      27.420  11.500  81.170  1.00  0.00            
ATOM   3017  CB  VAL   191      26.920   9.580  81.870  1.00  0.00            
ATOM   3018  HB  VAL   191      27.200   9.860  82.910  1.00  0.00            
ATOM   3019  CG1 VAL   191      25.400   9.620  81.680  1.00  0.00            
ATOM   3020 1HG1 VAL   191      24.990   9.570  80.650  1.00  0.00            
ATOM   3021 2HG1 VAL   191      24.830   8.840  82.240  1.00  0.00            
ATOM   3022 3HG1 VAL   191      24.970  10.520  82.180  1.00  0.00            
ATOM   3023  CG2 VAL   191      27.360   8.120  81.680  1.00  0.00            
ATOM   3024 1HG2 VAL   191      28.470   8.020  81.640  1.00  0.00            
ATOM   3025 2HG2 VAL   191      26.960   7.570  82.550  1.00  0.00            
ATOM   3026 3HG2 VAL   191      26.900   7.530  80.860  1.00  0.00            
ATOM   3027  C   VAL   191      29.100  10.430  81.020  1.00  0.00            
ATOM   3028  O   VAL   191      29.790  10.860  81.940  1.00  0.00            
ATOM   3029  N   LEU   192      29.680   9.940  79.910  1.00  0.00            
ATOM   3030  HN  LEU   192      29.070   9.630  79.180  1.00  0.00            
ATOM   3031  CA  LEU   192      31.060   9.910  79.570  1.00  0.00            
ATOM   3032  HA  LEU   192      31.530   9.370  80.380  1.00  0.00            
ATOM   3033  CB  LEU   192      31.180   9.130  78.250  1.00  0.00            
ATOM   3034  HB1 LEU   192      30.770   8.140  78.520  1.00  0.00            
ATOM   3035  HB2 LEU   192      30.550   9.510  77.410  1.00  0.00            
ATOM   3036  CG  LEU   192      32.610   8.860  77.760  1.00  0.00            
ATOM   3037  HG  LEU   192      33.110   9.850  77.720  1.00  0.00            
ATOM   3038  CD1 LEU   192      33.440   7.980  78.720  1.00  0.00            
ATOM   3039 1HD1 LEU   192      33.510   8.640  79.610  1.00  0.00            
ATOM   3040 2HD1 LEU   192      32.960   7.010  78.960  1.00  0.00            
ATOM   3041 3HD1 LEU   192      34.520   7.850  78.490  1.00  0.00            
ATOM   3042  CD2 LEU   192      32.650   8.360  76.300  1.00  0.00            
ATOM   3043 1HD2 LEU   192      32.550   7.260  76.370  1.00  0.00            
ATOM   3044 2HD2 LEU   192      31.880   8.770  75.610  1.00  0.00            
ATOM   3045 3HD2 LEU   192      33.600   8.490  75.750  1.00  0.00            
ATOM   3046  C   LEU   192      31.710  11.240  79.440  1.00  0.00            
ATOM   3047  O   LEU   192      31.230  12.180  78.800  1.00  0.00            
ATOM   3048  N   LEU   193      32.880  11.310  80.100  1.00  0.00            
ATOM   3049  HN  LEU   193      33.250  10.580  80.670  1.00  0.00            
ATOM   3050  CA  LEU   193      33.760  12.430  79.940  1.00  0.00            
ATOM   3051  HA  LEU   193      33.220  13.330  79.680  1.00  0.00            
ATOM   3052  CB  LEU   193      34.460  12.690  81.290  1.00  0.00            
ATOM   3053  HB1 LEU   193      35.070  11.870  81.710  1.00  0.00            
ATOM   3054  HB2 LEU   193      35.150  13.560  81.230  1.00  0.00            
ATOM   3055  CG  LEU   193      33.480  13.060  82.420  1.00  0.00            
ATOM   3056  HG  LEU   193      32.920  12.110  82.540  1.00  0.00            
ATOM   3057  CD1 LEU   193      34.290  13.380  83.690  1.00  0.00            
ATOM   3058 1HD1 LEU   193      34.770  14.370  83.520  1.00  0.00            
ATOM   3059 2HD1 LEU   193      33.730  13.440  84.640  1.00  0.00            
ATOM   3060 3HD1 LEU   193      35.180  12.720  83.790  1.00  0.00            
ATOM   3061  CD2 LEU   193      32.610  14.300  82.200  1.00  0.00            
ATOM   3062 1HD2 LEU   193      31.890  14.510  83.020  1.00  0.00            
ATOM   3063 2HD2 LEU   193      33.220  15.230  82.060  1.00  0.00            
ATOM   3064 3HD2 LEU   193      32.040  14.200  81.250  1.00  0.00            
ATOM   3065  C   LEU   193      34.730  12.210  78.840  1.00  0.00            
ATOM   3066  O   LEU   193      35.230  11.110  78.610  1.00  0.00            
ATOM   3067  N   PRO   194      35.160  13.220  78.130  1.00  0.00            
ATOM   3068  CD  PRO   194      34.710  14.600  78.200  1.00  0.00            
ATOM   3069  HD1 PRO   194      34.760  15.030  79.220  1.00  0.00            
ATOM   3070  HD2 PRO   194      33.700  14.690  77.750  1.00  0.00            
ATOM   3071  CA  PRO   194      36.290  13.090  77.260  1.00  0.00            
ATOM   3072  HA  PRO   194      36.250  12.190  76.670  1.00  0.00            
ATOM   3073  CB  PRO   194      36.210  14.310  76.340  1.00  0.00            
ATOM   3074  HB1 PRO   194      37.180  14.590  75.890  1.00  0.00            
ATOM   3075  HB2 PRO   194      35.420  14.160  75.570  1.00  0.00            
ATOM   3076  CG  PRO   194      35.640  15.400  77.260  1.00  0.00            
ATOM   3077  HG1 PRO   194      36.570  15.790  77.730  1.00  0.00            
ATOM   3078  HG2 PRO   194      35.060  16.180  76.730  1.00  0.00            
ATOM   3079  C   PRO   194      37.620  13.110  77.920  1.00  0.00            
ATOM   3080  O   PRO   194      37.830  13.920  78.820  1.00  0.00            
ATOM   3081  N   ASP   195      38.580  12.270  77.490  1.00  0.00            
ATOM   3082  HN  ASP   195      38.500  11.650  76.710  1.00  0.00            
ATOM   3083  CA  ASP   195      39.880  12.360  78.080  1.00  0.00            
ATOM   3084  HA  ASP   195      39.740  12.670  79.110  1.00  0.00            
ATOM   3085  CB  ASP   195      40.540  10.980  77.990  1.00  0.00            
ATOM   3086  HB1 ASP   195      39.790  10.170  78.120  1.00  0.00            
ATOM   3087  HB2 ASP   195      40.910  10.790  76.960  1.00  0.00            
ATOM   3088  CG  ASP   195      41.670  10.910  79.000  1.00  0.00            
ATOM   3089  OD1 ASP   195      42.670  11.660  78.830  1.00  0.00            
ATOM   3090  OD2 ASP   195      41.580  10.110  79.980  1.00  0.00            
ATOM   3091  C   ASP   195      40.590  13.340  77.220  1.00  0.00            
ATOM   3092  O   ASP   195      40.600  13.160  76.000  1.00  0.00            
ATOM   3093  N   ASN   196      41.110  14.420  77.830  1.00  0.00            
ATOM   3094  HN  ASN   196      41.150  14.520  78.820  1.00  0.00            
ATOM   3095  CA  ASN   196      41.580  15.520  77.040  1.00  0.00            
ATOM   3096  HA  ASN   196      40.970  15.650  76.150  1.00  0.00            
ATOM   3097  CB  ASN   196      41.480  16.880  77.760  1.00  0.00            
ATOM   3098  HB1 ASN   196      42.050  16.850  78.710  1.00  0.00            
ATOM   3099  HB2 ASN   196      41.920  17.680  77.130  1.00  0.00            
ATOM   3100  CG  ASN   196      40.030  17.320  77.880  1.00  0.00            
ATOM   3101  OD1 ASN   196      39.250  17.460  76.940  1.00  0.00            
ATOM   3102  ND2 ASN   196      39.490  17.240  79.130  1.00  0.00            
ATOM   3103 1HD2 ASN   196      40.020  16.940  79.920  1.00  0.00            
ATOM   3104 2HD2 ASN   196      38.490  17.290  79.200  1.00  0.00            
ATOM   3105  C   ASN   196      42.980  15.150  76.690  1.00  0.00            
ATOM   3106  O   ASN   196      43.780  15.030  77.620  1.00  0.00            
ATOM   3107  N   HIS   197      43.350  15.140  75.400  1.00  0.00            
ATOM   3108  HN  HIS   197      42.750  15.430  74.660  1.00  0.00            
ATOM   3109  CA  HIS   197      44.690  14.810  75.000  1.00  0.00            
ATOM   3110  HA  HIS   197      45.360  14.700  75.840  1.00  0.00            
ATOM   3111  CB  HIS   197      44.610  13.600  74.050  1.00  0.00            
ATOM   3112  HB1 HIS   197      44.200  14.050  73.110  1.00  0.00            
ATOM   3113  HB2 HIS   197      45.620  13.210  73.820  1.00  0.00            
ATOM   3114  CD2 HIS   197      42.730  11.800  74.000  1.00  0.00            
ATOM   3115  HD2 HIS   197      42.220  11.940  73.050  1.00  0.00            
ATOM   3116  CG  HIS   197      43.810  12.430  74.540  1.00  0.00            
ATOM   3117  NE2 HIS   197      42.440  10.780  74.870  1.00  0.00            
ATOM   3118  HE2 HIS   197      41.640  10.190  74.810  1.00  0.00            
ATOM   3119  ND1 HIS   197      44.090  11.800  75.720  1.00  0.00            
ATOM   3120  HD1 HIS   197      44.820  12.200  76.290  1.00  0.00            
ATOM   3121  CE1 HIS   197      43.200  10.850  75.940  1.00  0.00            
ATOM   3122  HE1 HIS   197      43.220  10.240  76.820  1.00  0.00            
ATOM   3123  C   HIS   197      45.100  15.940  74.120  1.00  0.00            
ATOM   3124  O   HIS   197      44.350  16.800  73.670  1.00  0.00            
ATOM   3125  N   TYR   198      46.430  15.940  73.960  1.00  0.00            
ATOM   3126  HN  TYR   198      47.000  15.250  74.400  1.00  0.00            
ATOM   3127  CA  TYR   198      47.230  16.950  73.350  1.00  0.00            
ATOM   3128  HA  TYR   198      46.970  17.900  73.810  1.00  0.00            
ATOM   3129  CB  TYR   198      48.740  16.800  73.590  1.00  0.00            
ATOM   3130  HB1 TYR   198      49.120  15.760  73.550  1.00  0.00            
ATOM   3131  HB2 TYR   198      49.200  17.200  72.660  1.00  0.00            
ATOM   3132  CG  TYR   198      49.270  17.500  74.800  1.00  0.00            
ATOM   3133  CD1 TYR   198      49.270  18.870  74.940  1.00  0.00            
ATOM   3134  HD1 TYR   198      48.890  19.440  74.110  1.00  0.00            
ATOM   3135  CE1 TYR   198      49.700  19.430  76.120  1.00  0.00            
ATOM   3136  HE1 TYR   198      49.690  20.500  76.280  1.00  0.00            
ATOM   3137  CZ  TYR   198      50.160  18.610  77.120  1.00  0.00            
ATOM   3138  OH  TYR   198      50.450  19.120  78.410  1.00  0.00            
ATOM   3139  HH  TYR   198      49.880  19.880  78.540  1.00  0.00            
ATOM   3140  CD2 TYR   198      49.890  16.750  75.770  1.00  0.00            
ATOM   3141  HD2 TYR   198      49.910  15.680  75.640  1.00  0.00            
ATOM   3142  CE2 TYR   198      50.290  17.250  76.980  1.00  0.00            
ATOM   3143  HE2 TYR   198      50.660  16.660  77.810  1.00  0.00            
ATOM   3144  C   TYR   198      46.850  17.230  71.930  1.00  0.00            
ATOM   3145  O   TYR   198      46.500  16.340  71.160  1.00  0.00            
ATOM   3146  N   LEU   199      46.870  18.520  71.540  1.00  0.00            
ATOM   3147  HN  LEU   199      47.300  19.220  72.100  1.00  0.00            
ATOM   3148  CA  LEU   199      46.620  18.890  70.190  1.00  0.00            
ATOM   3149  HA  LEU   199      46.830  18.020  69.580  1.00  0.00            
ATOM   3150  CB  LEU   199      45.190  19.440  70.000  1.00  0.00            
ATOM   3151  HB1 LEU   199      44.430  18.700  70.320  1.00  0.00            
ATOM   3152  HB2 LEU   199      45.250  20.370  70.600  1.00  0.00            
ATOM   3153  CG  LEU   199      44.810  19.740  68.540  1.00  0.00            
ATOM   3154  HG  LEU   199      45.420  20.570  68.120  1.00  0.00            
ATOM   3155  CD1 LEU   199      44.970  18.470  67.690  1.00  0.00            
ATOM   3156 1HD1 LEU   199      44.420  17.700  68.250  1.00  0.00            
ATOM   3157 2HD1 LEU   199      44.540  18.670  66.680  1.00  0.00            
ATOM   3158 3HD1 LEU   199      46.040  18.180  67.600  1.00  0.00            
ATOM   3159  CD2 LEU   199      43.330  20.160  68.480  1.00  0.00            
ATOM   3160 1HD2 LEU   199      42.550  19.370  68.500  1.00  0.00            
ATOM   3161 2HD2 LEU   199      43.000  20.900  69.250  1.00  0.00            
ATOM   3162 3HD2 LEU   199      43.160  20.700  67.530  1.00  0.00            
ATOM   3163  C   LEU   199      47.640  19.910  69.800  1.00  0.00            
ATOM   3164  O   LEU   199      48.080  20.720  70.620  1.00  0.00            
ATOM   3165  N   SER   200      48.010  20.110  68.530  1.00  0.00            
ATOM   3166  HN  SER   200      47.660  19.580  67.760  1.00  0.00            
ATOM   3167  CA  SER   200      48.970  21.080  68.110  1.00  0.00            
ATOM   3168  HA  SER   200      48.780  21.980  68.670  1.00  0.00            
ATOM   3169  CB  SER   200      50.450  20.680  68.170  1.00  0.00            
ATOM   3170  HB1 SER   200      50.700  20.340  69.200  1.00  0.00            
ATOM   3171  HB2 SER   200      50.590  19.770  67.540  1.00  0.00            
ATOM   3172  OG  SER   200      51.380  21.650  67.720  1.00  0.00            
ATOM   3173  HG1 SER   200      52.200  21.160  67.590  1.00  0.00            
ATOM   3174  C   SER   200      48.710  21.470  66.690  1.00  0.00            
ATOM   3175  O   SER   200      48.230  20.720  65.840  1.00  0.00            
ATOM   3176  N   THR   201      49.070  22.700  66.280  1.00  0.00            
ATOM   3177  HN  THR   201      49.710  23.100  66.930  1.00  0.00            
ATOM   3178  CA  THR   201      48.800  23.310  65.010  1.00  0.00            
ATOM   3179  HA  THR   201      48.460  22.570  64.320  1.00  0.00            
ATOM   3180  CB  THR   201      47.710  24.330  65.110  1.00  0.00            
ATOM   3181  HB  THR   201      47.560  24.770  64.100  1.00  0.00            
ATOM   3182  OG1 THR   201      47.930  25.300  66.140  1.00  0.00            
ATOM   3183  HG1 THR   201      47.560  26.090  65.730  1.00  0.00            
ATOM   3184  CG2 THR   201      46.360  23.750  65.550  1.00  0.00            
ATOM   3185 1HG2 THR   201      46.360  23.390  66.600  1.00  0.00            
ATOM   3186 2HG2 THR   201      45.510  24.400  65.250  1.00  0.00            
ATOM   3187 3HG2 THR   201      46.200  22.820  64.950  1.00  0.00            
ATOM   3188  C   THR   201      50.000  23.970  64.420  1.00  0.00            
ATOM   3189  O   THR   201      51.020  24.230  65.060  1.00  0.00            
ATOM   3190  N   GLN   202      49.880  24.410  63.150  1.00  0.00            
ATOM   3191  HN  GLN   202      49.050  24.170  62.640  1.00  0.00            
ATOM   3192  CA  GLN   202      50.600  25.520  62.620  1.00  0.00            
ATOM   3193  HA  GLN   202      51.360  25.890  63.280  1.00  0.00            
ATOM   3194  CB  GLN   202      51.100  25.100  61.230  1.00  0.00            
ATOM   3195  HB1 GLN   202      50.170  24.940  60.640  1.00  0.00            
ATOM   3196  HB2 GLN   202      51.580  25.910  60.650  1.00  0.00            
ATOM   3197  CG  GLN   202      52.030  23.880  61.280  1.00  0.00            
ATOM   3198  HG1 GLN   202      53.050  24.210  61.560  1.00  0.00            
ATOM   3199  HG2 GLN   202      51.660  23.080  61.960  1.00  0.00            
ATOM   3200  CD  GLN   202      52.140  23.150  59.950  1.00  0.00            
ATOM   3201  OE1 GLN   202      53.000  23.540  59.160  1.00  0.00            
ATOM   3202  NE2 GLN   202      51.270  22.120  59.730  1.00  0.00            
ATOM   3203 1HE2 GLN   202      50.430  21.930  60.220  1.00  0.00            
ATOM   3204 2HE2 GLN   202      51.290  21.730  58.810  1.00  0.00            
ATOM   3205  C   GLN   202      49.720  26.710  62.410  1.00  0.00            
ATOM   3206  O   GLN   202      50.130  27.860  62.510  1.00  0.00            
ATOM   3207  N   SER   203      48.430  26.430  62.150  1.00  0.00            
ATOM   3208  HN  SER   203      48.090  25.490  62.120  1.00  0.00            
ATOM   3209  CA  SER   203      47.360  27.380  62.060  1.00  0.00            
ATOM   3210  HA  SER   203      46.500  26.760  61.830  1.00  0.00            
ATOM   3211  CB  SER   203      47.080  28.160  63.350  1.00  0.00            
ATOM   3212  HB1 SER   203      47.990  28.730  63.650  1.00  0.00            
ATOM   3213  HB2 SER   203      46.310  28.920  63.130  1.00  0.00            
ATOM   3214  OG  SER   203      46.690  27.240  64.350  1.00  0.00            
ATOM   3215  HG1 SER   203      46.430  27.750  65.120  1.00  0.00            
ATOM   3216  C   SER   203      47.500  28.340  60.930  1.00  0.00            
ATOM   3217  O   SER   203      47.410  29.560  61.020  1.00  0.00            
ATOM   3218  N   ALA   204      47.800  27.790  59.740  1.00  0.00            
ATOM   3219  HN  ALA   204      47.880  26.800  59.690  1.00  0.00            
ATOM   3220  CA  ALA   204      47.870  28.490  58.490  1.00  0.00            
ATOM   3221  HA  ALA   204      48.610  29.270  58.580  1.00  0.00            
ATOM   3222  CB  ALA   204      48.230  27.480  57.390  1.00  0.00            
ATOM   3223  HB1 ALA   204      47.440  26.710  57.260  1.00  0.00            
ATOM   3224  HB2 ALA   204      48.350  28.080  56.460  1.00  0.00            
ATOM   3225  HB3 ALA   204      49.200  27.010  57.660  1.00  0.00            
ATOM   3226  C   ALA   204      46.630  29.220  58.110  1.00  0.00            
ATOM   3227  O   ALA   204      45.530  28.700  57.930  1.00  0.00            
ATOM   3228  N   LEU   205      46.670  30.550  57.950  1.00  0.00            
ATOM   3229  HN  LEU   205      47.440  31.170  58.110  1.00  0.00            
ATOM   3230  CA  LEU   205      45.510  31.320  57.580  1.00  0.00            
ATOM   3231  HA  LEU   205      44.610  30.750  57.720  1.00  0.00            
ATOM   3232  CB  LEU   205      45.390  32.580  58.450  1.00  0.00            
ATOM   3233  HB1 LEU   205      46.220  33.260  58.140  1.00  0.00            
ATOM   3234  HB2 LEU   205      44.420  33.070  58.240  1.00  0.00            
ATOM   3235  CG  LEU   205      45.350  32.280  59.960  1.00  0.00            
ATOM   3236  HG  LEU   205      46.310  31.800  60.260  1.00  0.00            
ATOM   3237  CD1 LEU   205      45.140  33.580  60.740  1.00  0.00            
ATOM   3238 1HD1 LEU   205      44.260  34.180  60.420  1.00  0.00            
ATOM   3239 2HD1 LEU   205      44.980  33.350  61.820  1.00  0.00            
ATOM   3240 3HD1 LEU   205      46.040  34.210  60.540  1.00  0.00            
ATOM   3241  CD2 LEU   205      44.290  31.300  60.480  1.00  0.00            
ATOM   3242 1HD2 LEU   205      44.470  31.270  61.580  1.00  0.00            
ATOM   3243 2HD2 LEU   205      43.220  31.530  60.280  1.00  0.00            
ATOM   3244 3HD2 LEU   205      44.560  30.310  60.050  1.00  0.00            
ATOM   3245  C   LEU   205      45.670  31.660  56.140  1.00  0.00            
ATOM   3246  O   LEU   205      46.700  31.620  55.470  1.00  0.00            
ATOM   3247  N   SER   206      44.560  32.130  55.550  1.00  0.00            
ATOM   3248  HN  SER   206      43.820  32.010  56.210  1.00  0.00            
ATOM   3249  CA  SER   206      44.340  32.290  54.150  1.00  0.00            
ATOM   3250  HA  SER   206      45.220  32.840  53.860  1.00  0.00            
ATOM   3251  CB  SER   206      44.420  30.990  53.320  1.00  0.00            
ATOM   3252  HB1 SER   206      45.170  30.250  53.680  1.00  0.00            
ATOM   3253  HB2 SER   206      43.460  30.440  53.200  1.00  0.00            
ATOM   3254  OG  SER   206      44.750  31.290  51.970  1.00  0.00            
ATOM   3255  HG1 SER   206      44.520  30.540  51.420  1.00  0.00            
ATOM   3256  C   SER   206      43.160  33.120  53.790  1.00  0.00            
ATOM   3257  O   SER   206      42.470  33.670  54.650  1.00  0.00            
ATOM   3258  N   LYS   207      42.910  33.330  52.490  1.00  0.00            
ATOM   3259  HN  LYS   207      43.550  32.840  51.910  1.00  0.00            
ATOM   3260  CA  LYS   207      41.770  34.120  52.120  1.00  0.00            
ATOM   3261  HA  LYS   207      41.030  34.020  52.900  1.00  0.00            
ATOM   3262  CB  LYS   207      42.130  35.590  51.830  1.00  0.00            
ATOM   3263  HB1 LYS   207      43.160  35.680  51.450  1.00  0.00            
ATOM   3264  HB2 LYS   207      41.390  36.000  51.110  1.00  0.00            
ATOM   3265  CG  LYS   207      41.940  36.510  53.040  1.00  0.00            
ATOM   3266  HG1 LYS   207      40.910  36.480  53.450  1.00  0.00            
ATOM   3267  HG2 LYS   207      42.520  36.230  53.940  1.00  0.00            
ATOM   3268  CD  LYS   207      42.340  37.930  52.640  1.00  0.00            
ATOM   3269  HD1 LYS   207      43.440  37.910  52.490  1.00  0.00            
ATOM   3270  HD2 LYS   207      41.900  38.250  51.670  1.00  0.00            
ATOM   3271  CE  LYS   207      42.090  38.990  53.710  1.00  0.00            
ATOM   3272  HE1 LYS   207      42.470  38.570  54.660  1.00  0.00            
ATOM   3273  HE2 LYS   207      42.530  40.010  53.600  1.00  0.00            
ATOM   3274  NZ  LYS   207      40.630  39.180  53.870  1.00  0.00            
ATOM   3275  HZ1 LYS   207      40.390  39.460  52.900  1.00  0.00            
ATOM   3276  HZ2 LYS   207      40.200  38.250  54.050  1.00  0.00            
ATOM   3277  HZ3 LYS   207      40.320  39.860  54.590  1.00  0.00            
ATOM   3278  C   LYS   207      41.250  33.500  50.870  1.00  0.00            
ATOM   3279  O   LYS   207      42.000  32.850  50.150  1.00  0.00            
ATOM   3280  N   ASP   208      39.990  33.700  50.440  1.00  0.00            
ATOM   3281  HN  ASP   208      39.390  34.330  50.920  1.00  0.00            
ATOM   3282  CA  ASP   208      39.360  33.060  49.330  1.00  0.00            
ATOM   3283  HA  ASP   208      39.870  32.130  49.100  1.00  0.00            
ATOM   3284  CB  ASP   208      37.900  32.740  49.670  1.00  0.00            
ATOM   3285  HB1 ASP   208      37.880  32.240  50.660  1.00  0.00            
ATOM   3286  HB2 ASP   208      37.260  33.650  49.760  1.00  0.00            
ATOM   3287  CG  ASP   208      37.260  31.860  48.610  1.00  0.00            
ATOM   3288  OD1 ASP   208      36.840  30.730  48.980  1.00  0.00            
ATOM   3289  OD2 ASP   208      37.180  32.280  47.420  1.00  0.00            
ATOM   3290  C   ASP   208      39.480  34.030  48.200  1.00  0.00            
ATOM   3291  O   ASP   208      38.880  35.100  48.270  1.00  0.00            
ATOM   3292  N   PRO   209      40.120  33.810  47.090  1.00  0.00            
ATOM   3293  CD  PRO   209      40.620  32.500  46.700  1.00  0.00            
ATOM   3294  HD1 PRO   209      39.760  31.800  46.710  1.00  0.00            
ATOM   3295  HD2 PRO   209      41.480  32.250  47.360  1.00  0.00            
ATOM   3296  CA  PRO   209      40.300  34.780  46.050  1.00  0.00            
ATOM   3297  HA  PRO   209      40.670  35.720  46.430  1.00  0.00            
ATOM   3298  CB  PRO   209      41.380  34.150  45.170  1.00  0.00            
ATOM   3299  HB1 PRO   209      41.500  34.610  44.170  1.00  0.00            
ATOM   3300  HB2 PRO   209      42.360  34.290  45.670  1.00  0.00            
ATOM   3301  CG  PRO   209      40.980  32.670  45.220  1.00  0.00            
ATOM   3302  HG1 PRO   209      40.030  32.480  44.680  1.00  0.00            
ATOM   3303  HG2 PRO   209      41.840  32.050  44.900  1.00  0.00            
ATOM   3304  C   PRO   209      39.140  35.170  45.200  1.00  0.00            
ATOM   3305  O   PRO   209      39.230  36.120  44.410  1.00  0.00            
ATOM   3306  N   ASN   210      38.000  34.450  45.230  1.00  0.00            
ATOM   3307  HN  ASN   210      37.960  33.650  45.830  1.00  0.00            
ATOM   3308  CA  ASN   210      36.860  34.630  44.400  1.00  0.00            
ATOM   3309  HA  ASN   210      37.110  35.180  43.500  1.00  0.00            
ATOM   3310  CB  ASN   210      36.320  33.260  43.970  1.00  0.00            
ATOM   3311  HB1 ASN   210      36.350  32.560  44.830  1.00  0.00            
ATOM   3312  HB2 ASN   210      35.320  33.370  43.500  1.00  0.00            
ATOM   3313  CG  ASN   210      37.240  32.740  42.870  1.00  0.00            
ATOM   3314  OD1 ASN   210      37.300  33.230  41.740  1.00  0.00            
ATOM   3315  ND2 ASN   210      38.040  31.700  43.200  1.00  0.00            
ATOM   3316 1HD2 ASN   210      37.960  31.230  44.080  1.00  0.00            
ATOM   3317 2HD2 ASN   210      38.630  31.260  42.520  1.00  0.00            
ATOM   3318  C   ASN   210      35.800  35.440  45.060  1.00  0.00            
ATOM   3319  O   ASN   210      35.070  36.130  44.340  1.00  0.00            
ATOM   3320  N   GLU   211      35.760  35.500  46.400  1.00  0.00            
ATOM   3321  HN  GLU   211      36.560  35.120  46.860  1.00  0.00            
ATOM   3322  CA  GLU   211      34.780  36.100  47.250  1.00  0.00            
ATOM   3323  HA  GLU   211      33.750  36.000  46.920  1.00  0.00            
ATOM   3324  CB  GLU   211      34.800  35.310  48.570  1.00  0.00            
ATOM   3325  HB1 GLU   211      34.740  34.250  48.250  1.00  0.00            
ATOM   3326  HB2 GLU   211      35.760  35.610  49.040  1.00  0.00            
ATOM   3327  CG  GLU   211      33.690  35.550  49.610  1.00  0.00            
ATOM   3328  HG1 GLU   211      33.880  34.760  50.370  1.00  0.00            
ATOM   3329  HG2 GLU   211      33.730  36.520  50.140  1.00  0.00            
ATOM   3330  CD  GLU   211      32.320  35.220  49.040  1.00  0.00            
ATOM   3331  OE1 GLU   211      31.470  36.130  48.860  1.00  0.00            
ATOM   3332  OE2 GLU   211      32.030  33.990  48.970  1.00  0.00            
ATOM   3333  C   GLU   211      35.110  37.550  47.400  1.00  0.00            
ATOM   3334  O   GLU   211      36.290  37.860  47.510  1.00  0.00            
ATOM   3335  N   LYS   212      34.080  38.420  47.390  1.00  0.00            
ATOM   3336  HN  LYS   212      33.160  38.040  47.280  1.00  0.00            
ATOM   3337  CA  LYS   212      34.170  39.840  47.290  1.00  0.00            
ATOM   3338  HA  LYS   212      35.180  40.180  47.110  1.00  0.00            
ATOM   3339  CB  LYS   212      33.380  40.270  46.040  1.00  0.00            
ATOM   3340  HB1 LYS   212      32.340  39.950  46.240  1.00  0.00            
ATOM   3341  HB2 LYS   212      33.430  41.360  45.830  1.00  0.00            
ATOM   3342  CG  LYS   212      33.770  39.570  44.730  1.00  0.00            
ATOM   3343  HG1 LYS   212      33.700  38.460  44.740  1.00  0.00            
ATOM   3344  HG2 LYS   212      33.000  39.870  44.000  1.00  0.00            
ATOM   3345  CD  LYS   212      35.220  39.910  44.370  1.00  0.00            
ATOM   3346  HD1 LYS   212      35.320  41.010  44.250  1.00  0.00            
ATOM   3347  HD2 LYS   212      35.920  39.550  45.160  1.00  0.00            
ATOM   3348  CE  LYS   212      35.700  39.250  43.080  1.00  0.00            
ATOM   3349  HE1 LYS   212      35.820  38.140  43.110  1.00  0.00            
ATOM   3350  HE2 LYS   212      35.010  39.490  42.240  1.00  0.00            
ATOM   3351  NZ  LYS   212      37.020  39.810  42.730  1.00  0.00            
ATOM   3352  HZ1 LYS   212      37.010  40.850  42.740  1.00  0.00            
ATOM   3353  HZ2 LYS   212      37.850  39.590  43.320  1.00  0.00            
ATOM   3354  HZ3 LYS   212      37.250  39.550  41.750  1.00  0.00            
ATOM   3355  C   LYS   212      33.610  40.390  48.560  1.00  0.00            
ATOM   3356  O   LYS   212      33.440  41.600  48.690  1.00  0.00            
ATOM   3357  N   ARG   213      33.310  39.520  49.540  1.00  0.00            
ATOM   3358  HN  ARG   213      33.500  38.560  49.360  1.00  0.00            
ATOM   3359  CA  ARG   213      33.020  39.960  50.870  1.00  0.00            
ATOM   3360  HA  ARG   213      32.670  40.990  50.790  1.00  0.00            
ATOM   3361  CB  ARG   213      31.940  39.170  51.620  1.00  0.00            
ATOM   3362  HB1 ARG   213      32.200  38.100  51.520  1.00  0.00            
ATOM   3363  HB2 ARG   213      31.820  39.350  52.710  1.00  0.00            
ATOM   3364  CG  ARG   213      30.600  39.240  50.880  1.00  0.00            
ATOM   3365  HG1 ARG   213      30.150  40.240  51.060  1.00  0.00            
ATOM   3366  HG2 ARG   213      30.790  39.240  49.790  1.00  0.00            
ATOM   3367  CD  ARG   213      29.600  38.170  51.320  1.00  0.00            
ATOM   3368  HD1 ARG   213      29.710  38.030  52.410  1.00  0.00            
ATOM   3369  HD2 ARG   213      28.590  38.430  50.960  1.00  0.00            
ATOM   3370  NE  ARG   213      29.910  36.830  50.740  1.00  0.00            
ATOM   3371  HE  ARG   213      30.650  36.570  50.120  1.00  0.00            
ATOM   3372  CZ  ARG   213      29.190  35.700  51.040  1.00  0.00            
ATOM   3373  NH1 ARG   213      28.060  35.680  51.800  1.00  0.00            
ATOM   3374 1HH1 ARG   213      27.830  36.480  52.350  1.00  0.00            
ATOM   3375 2HH1 ARG   213      27.390  34.990  51.510  1.00  0.00            
ATOM   3376  NH2 ARG   213      29.550  34.600  50.320  1.00  0.00            
ATOM   3377 1HH2 ARG   213      30.400  34.490  49.800  1.00  0.00            
ATOM   3378 2HH2 ARG   213      29.060  33.800  50.680  1.00  0.00            
ATOM   3379  C   ARG   213      34.240  39.910  51.720  1.00  0.00            
ATOM   3380  O   ARG   213      35.180  39.210  51.330  1.00  0.00            
ATOM   3381  N   ASP   214      34.190  40.420  52.960  1.00  0.00            
ATOM   3382  HN  ASP   214      33.430  40.930  53.350  1.00  0.00            
ATOM   3383  CA  ASP   214      35.300  40.330  53.850  1.00  0.00            
ATOM   3384  HA  ASP   214      36.210  40.480  53.290  1.00  0.00            
ATOM   3385  CB  ASP   214      35.130  41.250  55.070  1.00  0.00            
ATOM   3386  HB1 ASP   214      34.090  41.230  55.460  1.00  0.00            
ATOM   3387  HB2 ASP   214      35.830  41.060  55.910  1.00  0.00            
ATOM   3388  CG  ASP   214      35.490  42.660  54.610  1.00  0.00            
ATOM   3389  OD1 ASP   214      36.720  42.910  54.560  1.00  0.00            
ATOM   3390  OD2 ASP   214      34.560  43.440  54.280  1.00  0.00            
ATOM   3391  C   ASP   214      35.430  38.940  54.370  1.00  0.00            
ATOM   3392  O   ASP   214      34.410  38.370  54.760  1.00  0.00            
ATOM   3393  N   HIS   215      36.580  38.240  54.290  1.00  0.00            
ATOM   3394  HN  HIS   215      37.450  38.660  54.050  1.00  0.00            
ATOM   3395  CA  HIS   215      36.680  36.880  54.710  1.00  0.00            
ATOM   3396  HA  HIS   215      35.930  36.710  55.480  1.00  0.00            
ATOM   3397  CB  HIS   215      36.280  36.010  53.500  1.00  0.00            
ATOM   3398  HB1 HIS   215      36.470  34.920  53.590  1.00  0.00            
ATOM   3399  HB2 HIS   215      35.240  36.280  53.200  1.00  0.00            
ATOM   3400  ND1 HIS   215      38.410  36.070  52.180  1.00  0.00            
ATOM   3401  CG  HIS   215      37.040  36.230  52.230  1.00  0.00            
ATOM   3402  CE1 HIS   215      38.770  36.610  51.030  1.00  0.00            
ATOM   3403  HE1 HIS   215      39.810  36.850  50.810  1.00  0.00            
ATOM   3404  NE2 HIS   215      37.690  36.930  50.270  1.00  0.00            
ATOM   3405  HE2 HIS   215      37.720  37.220  49.310  1.00  0.00            
ATOM   3406  CD2 HIS   215      36.570  36.710  51.050  1.00  0.00            
ATOM   3407  HD2 HIS   215      35.560  36.990  50.770  1.00  0.00            
ATOM   3408  C   HIS   215      37.980  36.510  55.330  1.00  0.00            
ATOM   3409  O   HIS   215      38.940  37.240  55.100  1.00  0.00            
ATOM   3410  N   MET   216      38.010  35.360  56.040  1.00  0.00            
ATOM   3411  HN  MET   216      37.150  34.870  56.160  1.00  0.00            
ATOM   3412  CA  MET   216      39.240  34.760  56.430  1.00  0.00            
ATOM   3413  HA  MET   216      40.050  35.080  55.790  1.00  0.00            
ATOM   3414  CB  MET   216      39.750  35.230  57.800  1.00  0.00            
ATOM   3415  HB1 MET   216      39.440  36.280  57.970  1.00  0.00            
ATOM   3416  HB2 MET   216      39.370  34.700  58.700  1.00  0.00            
ATOM   3417  CG  MET   216      41.270  35.220  57.990  1.00  0.00            
ATOM   3418  HG1 MET   216      41.340  35.400  59.080  1.00  0.00            
ATOM   3419  HG2 MET   216      41.640  34.180  57.930  1.00  0.00            
ATOM   3420  SD  MET   216      42.060  36.530  57.010  1.00  0.00            
ATOM   3421  CE  MET   216      43.520  36.710  58.070  1.00  0.00            
ATOM   3422  HE1 MET   216      43.220  36.810  59.130  1.00  0.00            
ATOM   3423  HE2 MET   216      44.030  35.720  58.100  1.00  0.00            
ATOM   3424  HE3 MET   216      44.290  37.410  57.680  1.00  0.00            
ATOM   3425  C   MET   216      39.110  33.280  56.280  1.00  0.00            
ATOM   3426  O   MET   216      38.070  32.760  56.660  1.00  0.00            
ATOM   3427  N   VAL   217      40.130  32.520  55.820  1.00  0.00            
ATOM   3428  HN  VAL   217      40.980  32.930  55.500  1.00  0.00            
ATOM   3429  CA  VAL   217      40.150  31.100  55.760  1.00  0.00            
ATOM   3430  HA  VAL   217      39.180  30.750  56.090  1.00  0.00            
ATOM   3431  CB  VAL   217      40.190  30.670  54.330  1.00  0.00            
ATOM   3432  HB  VAL   217      41.190  30.880  53.900  1.00  0.00            
ATOM   3433  CG1 VAL   217      39.850  29.170  54.230  1.00  0.00            
ATOM   3434 1HG1 VAL   217      39.610  28.940  53.170  1.00  0.00            
ATOM   3435 2HG1 VAL   217      40.690  28.500  54.500  1.00  0.00            
ATOM   3436 3HG1 VAL   217      38.950  28.840  54.800  1.00  0.00            
ATOM   3437  CG2 VAL   217      39.180  31.370  53.400  1.00  0.00            
ATOM   3438 1HG2 VAL   217      38.140  31.160  53.710  1.00  0.00            
ATOM   3439 2HG2 VAL   217      39.360  32.460  53.310  1.00  0.00            
ATOM   3440 3HG2 VAL   217      39.260  30.960  52.370  1.00  0.00            
ATOM   3441  C   VAL   217      41.200  30.430  56.580  1.00  0.00            
ATOM   3442  O   VAL   217      42.350  30.860  56.700  1.00  0.00            
ATOM   3443  N   LEU   218      40.790  29.330  57.230  1.00  0.00            
ATOM   3444  HN  LEU   218      39.850  29.010  57.120  1.00  0.00            
ATOM   3445  CA  LEU   218      41.510  28.400  58.050  1.00  0.00            
ATOM   3446  HA  LEU   218      42.460  28.850  58.280  1.00  0.00            
ATOM   3447  CB  LEU   218      40.730  28.050  59.330  1.00  0.00            
ATOM   3448  HB1 LEU   218      40.400  29.010  59.780  1.00  0.00            
ATOM   3449  HB2 LEU   218      39.780  27.610  58.990  1.00  0.00            
ATOM   3450  CG  LEU   218      41.410  27.190  60.410  1.00  0.00            
ATOM   3451  HG  LEU   218      41.850  26.210  60.110  1.00  0.00            
ATOM   3452  CD1 LEU   218      42.620  28.020  60.880  1.00  0.00            
ATOM   3453 1HD1 LEU   218      43.130  27.470  61.700  1.00  0.00            
ATOM   3454 2HD1 LEU   218      43.350  27.930  60.040  1.00  0.00            
ATOM   3455 3HD1 LEU   218      42.380  29.080  61.060  1.00  0.00            
ATOM   3456  CD2 LEU   218      40.420  26.910  61.550  1.00  0.00            
ATOM   3457 1HD2 LEU   218      39.510  26.370  61.220  1.00  0.00            
ATOM   3458 2HD2 LEU   218      40.790  26.290  62.400  1.00  0.00            
ATOM   3459 3HD2 LEU   218      40.100  27.900  61.940  1.00  0.00            
ATOM   3460  C   LEU   218      41.880  27.100  57.410  1.00  0.00            
ATOM   3461  O   LEU   218      41.050  26.250  57.070  1.00  0.00            
ATOM   3462  N   LEU   219      43.190  26.810  57.350  1.00  0.00            
ATOM   3463  HN  LEU   219      43.890  27.450  57.670  1.00  0.00            
ATOM   3464  CA  LEU   219      43.670  25.550  56.890  1.00  0.00            
ATOM   3465  HA  LEU   219      42.860  24.880  56.630  1.00  0.00            
ATOM   3466  CB  LEU   219      44.610  25.770  55.690  1.00  0.00            
ATOM   3467  HB1 LEU   219      45.600  26.050  56.110  1.00  0.00            
ATOM   3468  HB2 LEU   219      44.620  24.820  55.100  1.00  0.00            
ATOM   3469  CG  LEU   219      44.250  26.840  54.640  1.00  0.00            
ATOM   3470  HG  LEU   219      44.080  27.790  55.190  1.00  0.00            
ATOM   3471  CD1 LEU   219      45.330  27.010  53.560  1.00  0.00            
ATOM   3472 1HD1 LEU   219      45.390  26.080  52.960  1.00  0.00            
ATOM   3473 2HD1 LEU   219      45.070  27.790  52.820  1.00  0.00            
ATOM   3474 3HD1 LEU   219      46.340  27.280  53.940  1.00  0.00            
ATOM   3475  CD2 LEU   219      42.920  26.550  53.910  1.00  0.00            
ATOM   3476 1HD2 LEU   219      42.030  26.710  54.550  1.00  0.00            
ATOM   3477 2HD2 LEU   219      42.780  27.240  53.050  1.00  0.00            
ATOM   3478 3HD2 LEU   219      42.840  25.540  53.450  1.00  0.00            
ATOM   3479  C   LEU   219      44.500  24.890  57.940  1.00  0.00            
ATOM   3480  O   LEU   219      45.510  25.420  58.380  1.00  0.00            
ATOM   3481  N   GLU   220      44.040  23.720  58.430  1.00  0.00            
ATOM   3482  HN  GLU   220      43.200  23.280  58.110  1.00  0.00            
ATOM   3483  CA  GLU   220      44.710  23.050  59.500  1.00  0.00            
ATOM   3484  HA  GLU   220      45.770  23.260  59.430  1.00  0.00            
ATOM   3485  CB  GLU   220      44.080  23.500  60.830  1.00  0.00            
ATOM   3486  HB1 GLU   220      43.190  24.120  60.600  1.00  0.00            
ATOM   3487  HB2 GLU   220      43.700  22.670  61.460  1.00  0.00            
ATOM   3488  CG  GLU   220      45.100  24.220  61.720  1.00  0.00            
ATOM   3489  HG1 GLU   220      45.590  24.970  61.060  1.00  0.00            
ATOM   3490  HG2 GLU   220      44.650  24.670  62.630  1.00  0.00            
ATOM   3491  CD  GLU   220      46.250  23.310  62.120  1.00  0.00            
ATOM   3492  OE1 GLU   220      47.390  23.820  61.920  1.00  0.00            
ATOM   3493  OE2 GLU   220      45.950  22.180  62.590  1.00  0.00            
ATOM   3494  C   GLU   220      44.540  21.580  59.340  1.00  0.00            
ATOM   3495  O   GLU   220      43.590  21.120  58.700  1.00  0.00            
ATOM   3496  N   PHE   221      45.490  20.830  59.940  1.00  0.00            
ATOM   3497  HN  PHE   221      46.240  21.270  60.430  1.00  0.00            
ATOM   3498  CA  PHE   221      45.590  19.410  59.800  1.00  0.00            
ATOM   3499  HA  PHE   221      44.860  19.050  59.090  1.00  0.00            
ATOM   3500  CB  PHE   221      47.020  19.000  59.410  1.00  0.00            
ATOM   3501  HB1 PHE   221      47.790  19.560  59.990  1.00  0.00            
ATOM   3502  HB2 PHE   221      47.200  17.910  59.520  1.00  0.00            
ATOM   3503  CG  PHE   221      47.310  19.300  57.980  1.00  0.00            
ATOM   3504  CD1 PHE   221      48.120  20.300  57.500  1.00  0.00            
ATOM   3505  HD1 PHE   221      48.670  20.830  58.260  1.00  0.00            
ATOM   3506  CE1 PHE   221      48.380  20.440  56.160  1.00  0.00            
ATOM   3507  HE1 PHE   221      49.090  21.140  55.760  1.00  0.00            
ATOM   3508  CZ  PHE   221      47.700  19.640  55.270  1.00  0.00            
ATOM   3509  HZ  PHE   221      47.860  19.730  54.210  1.00  0.00            
ATOM   3510  CD2 PHE   221      46.620  18.550  57.050  1.00  0.00            
ATOM   3511  HD2 PHE   221      46.080  17.700  57.420  1.00  0.00            
ATOM   3512  CE2 PHE   221      46.860  18.630  55.700  1.00  0.00            
ATOM   3513  HE2 PHE   221      46.280  18.030  55.010  1.00  0.00            
ATOM   3514  C   PHE   221      45.130  18.700  61.030  1.00  0.00            
ATOM   3515  O   PHE   221      45.110  17.470  61.070  1.00  0.00            
ATOM   3516  N   VAL   222      44.730  19.480  62.050  1.00  0.00            
ATOM   3517  HN  VAL   222      44.740  20.470  61.930  1.00  0.00            
ATOM   3518  CA  VAL   222      44.160  19.010  63.280  1.00  0.00            
ATOM   3519  HA  VAL   222      44.510  19.750  63.980  1.00  0.00            
ATOM   3520  CB  VAL   222      42.690  19.210  63.440  1.00  0.00            
ATOM   3521  HB  VAL   222      42.350  18.850  64.430  1.00  0.00            
ATOM   3522  CG1 VAL   222      42.370  20.720  63.430  1.00  0.00            
ATOM   3523 1HG1 VAL   222      43.060  21.240  64.120  1.00  0.00            
ATOM   3524 2HG1 VAL   222      42.590  21.170  62.440  1.00  0.00            
ATOM   3525 3HG1 VAL   222      41.310  20.860  63.750  1.00  0.00            
ATOM   3526  CG2 VAL   222      41.790  18.530  62.380  1.00  0.00            
ATOM   3527 1HG2 VAL   222      41.640  17.440  62.490  1.00  0.00            
ATOM   3528 2HG2 VAL   222      40.760  18.940  62.320  1.00  0.00            
ATOM   3529 3HG2 VAL   222      42.190  18.670  61.360  1.00  0.00            
ATOM   3530  C   VAL   222      44.620  17.690  63.780  1.00  0.00            
ATOM   3531  O   VAL   222      43.820  16.830  64.150  1.00  0.00            
ATOM   3532  N   THR   223      45.940  17.600  64.020  1.00  0.00            
ATOM   3533  HN  THR   223      46.460  18.440  63.880  1.00  0.00            
ATOM   3534  CA  THR   223      46.620  16.420  64.470  1.00  0.00            
ATOM   3535  HA  THR   223      45.940  15.740  64.960  1.00  0.00            
ATOM   3536  CB  THR   223      47.250  15.650  63.350  1.00  0.00            
ATOM   3537  HB  THR   223      46.440  15.280  62.690  1.00  0.00            
ATOM   3538  OG1 THR   223      47.940  14.490  63.800  1.00  0.00            
ATOM   3539  HG1 THR   223      48.310  14.190  62.960  1.00  0.00            
ATOM   3540  CG2 THR   223      48.380  16.480  62.730  1.00  0.00            
ATOM   3541 1HG2 THR   223      49.090  15.790  62.220  1.00  0.00            
ATOM   3542 2HG2 THR   223      47.960  17.220  62.020  1.00  0.00            
ATOM   3543 3HG2 THR   223      49.020  16.980  63.490  1.00  0.00            
ATOM   3544  C   THR   223      47.580  16.640  65.590  1.00  0.00            
ATOM   3545  O   THR   223      47.920  17.720  66.050  1.00  0.00            
ATOM   3546  N   ALA   224      47.990  15.610  66.360  1.00  0.00            
ATOM   3547  HN  ALA   224      47.750  14.700  66.040  1.00  0.00            
ATOM   3548  CA  ALA   224      49.090  15.740  67.270  1.00  0.00            
ATOM   3549  HA  ALA   224      49.220  16.710  67.720  1.00  0.00            
ATOM   3550  CB  ALA   224      48.900  14.750  68.420  1.00  0.00            
ATOM   3551  HB1 ALA   224      49.750  14.800  69.130  1.00  0.00            
ATOM   3552  HB2 ALA   224      48.020  15.050  69.020  1.00  0.00            
ATOM   3553  HB3 ALA   224      48.820  13.690  68.070  1.00  0.00            
ATOM   3554  C   ALA   224      50.380  15.360  66.620  1.00  0.00            
ATOM   3555  O   ALA   224      51.450  15.600  67.190  1.00  0.00            
ATOM   3556  N   ALA   225      50.310  14.790  65.410  1.00  0.00            
ATOM   3557  HN  ALA   225      49.400  14.660  65.020  1.00  0.00            
ATOM   3558  CA  ALA   225      51.510  14.340  64.780  1.00  0.00            
ATOM   3559  HA  ALA   225      52.220  14.140  65.570  1.00  0.00            
ATOM   3560  CB  ALA   225      51.240  13.070  63.950  1.00  0.00            
ATOM   3561  HB1 ALA   225      50.620  12.270  64.410  1.00  0.00            
ATOM   3562  HB2 ALA   225      50.610  13.320  63.070  1.00  0.00            
ATOM   3563  HB3 ALA   225      52.100  12.580  63.460  1.00  0.00            
ATOM   3564  C   ALA   225      52.150  15.390  63.940  1.00  0.00            
ATOM   3565  O   ALA   225      51.510  16.360  63.520  1.00  0.00            
ATOM   3566  N   GLY   226      53.470  15.340  63.690  1.00  0.00            
ATOM   3567  HN  GLY   226      54.080  14.690  64.150  1.00  0.00            
ATOM   3568  CA  GLY   226      54.110  16.260  62.810  1.00  0.00            
ATOM   3569  HA1 GLY   226      53.660  17.210  63.050  1.00  0.00            
ATOM   3570  HA2 GLY   226      55.150  16.170  63.060  1.00  0.00            
ATOM   3571  C   GLY   226      53.840  16.000  61.360  1.00  0.00            
ATOM   3572  O   GLY   226      53.870  16.850  60.470  1.00  0.00            
ATOM   3573  N   THR   227      53.430  14.760  61.050  1.00  0.00            
ATOM   3574  HN  THR   227      53.420  14.100  61.790  1.00  0.00            
ATOM   3575  CA  THR   227      53.040  14.280  59.760  1.00  0.00            
ATOM   3576  HA  THR   227      53.680  14.780  59.050  1.00  0.00            
ATOM   3577  CB  THR   227      53.150  12.820  59.440  1.00  0.00            
ATOM   3578  HB  THR   227      52.980  12.580  58.360  1.00  0.00            
ATOM   3579  OG1 THR   227      52.570  11.950  60.400  1.00  0.00            
ATOM   3580  HG1 THR   227      51.880  11.470  59.950  1.00  0.00            
ATOM   3581  CG2 THR   227      54.670  12.600  59.550  1.00  0.00            
ATOM   3582 1HG2 THR   227      55.050  12.790  60.580  1.00  0.00            
ATOM   3583 2HG2 THR   227      54.850  11.520  59.370  1.00  0.00            
ATOM   3584 3HG2 THR   227      55.350  13.200  58.910  1.00  0.00            
ATOM   3585  C   THR   227      51.610  14.640  59.540  1.00  0.00            
ATOM   3586  O   THR   227      50.870  14.770  60.510  1.00  0.00            
ATOM   3587  N   LEU   228      51.270  14.860  58.260  1.00  0.00            
ATOM   3588  HN  LEU   228      52.020  14.790  57.610  1.00  0.00            
ATOM   3589  CA  LEU   228      50.070  15.630  58.060  1.00  0.00            
ATOM   3590  HA  LEU   228      49.450  15.670  58.940  1.00  0.00            
ATOM   3591  CB  LEU   228      50.460  17.000  57.480  1.00  0.00            
ATOM   3592  HB1 LEU   228      51.130  16.870  56.610  1.00  0.00            
ATOM   3593  HB2 LEU   228      49.580  17.580  57.130  1.00  0.00            
ATOM   3594  CG  LEU   228      51.350  17.900  58.350  1.00  0.00            
ATOM   3595  HG  LEU   228      52.170  17.290  58.790  1.00  0.00            
ATOM   3596  CD1 LEU   228      51.910  18.980  57.400  1.00  0.00            
ATOM   3597 1HD1 LEU   228      51.020  19.410  56.890  1.00  0.00            
ATOM   3598 2HD1 LEU   228      52.540  19.740  57.900  1.00  0.00            
ATOM   3599 3HD1 LEU   228      52.470  18.440  56.610  1.00  0.00            
ATOM   3600  CD2 LEU   228      50.680  18.400  59.640  1.00  0.00            
ATOM   3601 1HD2 LEU   228      50.230  17.550  60.190  1.00  0.00            
ATOM   3602 2HD2 LEU   228      51.350  18.940  60.350  1.00  0.00            
ATOM   3603 3HD2 LEU   228      49.800  18.980  59.290  1.00  0.00            
ATOM   3604  C   LEU   228      49.460  14.880  56.930  1.00  0.00            
ATOM   3605  O   LEU   228      50.150  14.390  56.030  1.00  0.00            
ATOM   3606  N   GLY   229      48.120  14.750  56.880  1.00  0.00            
ATOM   3607  HN  GLY   229      47.690  14.950  57.760  1.00  0.00            
ATOM   3608  CA  GLY   229      47.230  14.330  55.850  1.00  0.00            
ATOM   3609  HA1 GLY   229      46.200  14.340  56.160  1.00  0.00            
ATOM   3610  HA2 GLY   229      47.310  15.130  55.120  1.00  0.00            
ATOM   3611  C   GLY   229      47.460  13.040  55.140  1.00  0.00            
ATOM   3612  O   GLY   229      48.030  12.050  55.610  1.00  0.00            
ATOM   3613  N   MET   230      46.880  12.940  53.930  1.00  0.00            
ATOM   3614  HN  MET   230      46.440  13.730  53.520  1.00  0.00            
ATOM   3615  CA  MET   230      46.850  11.740  53.150  1.00  0.00            
ATOM   3616  HA  MET   230      46.370  10.880  53.600  1.00  0.00            
ATOM   3617  CB  MET   230      45.890  11.960  51.970  1.00  0.00            
ATOM   3618  HB1 MET   230      44.980  12.380  52.440  1.00  0.00            
ATOM   3619  HB2 MET   230      46.160  12.890  51.430  1.00  0.00            
ATOM   3620  CG  MET   230      45.630  10.780  51.030  1.00  0.00            
ATOM   3621  HG1 MET   230      46.600  10.520  50.560  1.00  0.00            
ATOM   3622  HG2 MET   230      45.240   9.890  51.560  1.00  0.00            
ATOM   3623  SD  MET   230      44.390  11.200  49.780  1.00  0.00            
ATOM   3624  CE  MET   230      45.280  12.540  48.930  1.00  0.00            
ATOM   3625  HE1 MET   230      44.980  12.680  47.870  1.00  0.00            
ATOM   3626  HE2 MET   230      45.060  13.490  49.470  1.00  0.00            
ATOM   3627  HE3 MET   230      46.370  12.320  48.930  1.00  0.00            
ATOM   3628  C   MET   230      48.160  11.300  52.580  1.00  0.00            
ATOM   3629  O   MET   230      48.430  10.100  52.610  1.00  0.00            
ATOM   3630  N   ASP   231      48.970  12.300  52.190  1.00  0.00            
ATOM   3631  HN  ASP   231      48.670  13.230  52.390  1.00  0.00            
ATOM   3632  CA  ASP   231      50.320  12.000  51.830  1.00  0.00            
ATOM   3633  HA  ASP   231      50.230  11.270  51.040  1.00  0.00            
ATOM   3634  CB  ASP   231      50.910  13.390  51.530  1.00  0.00            
ATOM   3635  HB1 ASP   231      50.730  14.020  52.430  1.00  0.00            
ATOM   3636  HB2 ASP   231      51.980  13.280  51.260  1.00  0.00            
ATOM   3637  CG  ASP   231      50.150  14.020  50.380  1.00  0.00            
ATOM   3638  OD1 ASP   231      49.090  14.690  50.530  1.00  0.00            
ATOM   3639  OD2 ASP   231      50.680  14.000  49.240  1.00  0.00            
ATOM   3640  C   ASP   231      51.040  11.340  52.960  1.00  0.00            
ATOM   3641  O   ASP   231      51.890  10.520  52.610  1.00  0.00            
ATOM   3642  N   GLU   232      50.830  11.730  54.230  1.00  0.00            
ATOM   3643  HN  GLU   232      49.950  12.190  54.360  1.00  0.00            
ATOM   3644  CA  GLU   232      51.500  11.400  55.450  1.00  0.00            
ATOM   3645  HA  GLU   232      50.860  11.840  56.190  1.00  0.00            
ATOM   3646  CB  GLU   232      51.470   9.880  55.680  1.00  0.00            
ATOM   3647  HB1 GLU   232      50.460   9.480  55.450  1.00  0.00            
ATOM   3648  HB2 GLU   232      52.170   9.480  54.930  1.00  0.00            
ATOM   3649  CG  GLU   232      51.820   9.390  57.090  1.00  0.00            
ATOM   3650  HG1 GLU   232      51.980   8.290  57.200  1.00  0.00            
ATOM   3651  HG2 GLU   232      52.760   9.860  57.440  1.00  0.00            
ATOM   3652  CD  GLU   232      50.700   9.690  58.080  1.00  0.00            
ATOM   3653  OE1 GLU   232      50.850  10.560  58.980  1.00  0.00            
ATOM   3654  OE2 GLU   232      49.700   8.930  58.140  1.00  0.00            
ATOM   3655  C   GLU   232      52.900  11.910  55.530  1.00  0.00            
ATOM   3656  O   GLU   232      53.850  11.150  55.740  1.00  0.00            
ATOM   3657  N   LEU   233      53.080  13.180  55.120  1.00  0.00            
ATOM   3658  HN  LEU   233      52.410  13.800  54.750  1.00  0.00            
ATOM   3659  CA  LEU   233      54.360  13.820  55.080  1.00  0.00            
ATOM   3660  HA  LEU   233      55.210  13.200  55.340  1.00  0.00            
ATOM   3661  CB  LEU   233      54.640  14.170  53.610  1.00  0.00            
ATOM   3662  HB1 LEU   233      53.960  15.010  53.360  1.00  0.00            
ATOM   3663  HB2 LEU   233      55.620  14.690  53.560  1.00  0.00            
ATOM   3664  CG  LEU   233      54.730  13.020  52.590  1.00  0.00            
ATOM   3665  HG  LEU   233      53.720  12.580  52.410  1.00  0.00            
ATOM   3666  CD1 LEU   233      54.960  13.600  51.190  1.00  0.00            
ATOM   3667 1HD1 LEU   233      54.840  12.750  50.480  1.00  0.00            
ATOM   3668 2HD1 LEU   233      54.210  14.390  50.940  1.00  0.00            
ATOM   3669 3HD1 LEU   233      56.000  13.980  51.130  1.00  0.00            
ATOM   3670  CD2 LEU   233      55.740  11.900  52.880  1.00  0.00            
ATOM   3671 1HD2 LEU   233      55.660  11.170  52.050  1.00  0.00            
ATOM   3672 2HD2 LEU   233      56.740  12.380  52.880  1.00  0.00            
ATOM   3673 3HD2 LEU   233      55.520  11.500  53.890  1.00  0.00            
ATOM   3674  C   LEU   233      54.560  15.020  55.930  1.00  0.00            
ATOM   3675  O   LEU   233      53.570  15.640  56.320  1.00  0.00            
ATOM   3676  N   TYR   234      55.800  15.400  56.290  1.00  0.00            
ATOM   3677  HN  TYR   234      56.590  15.050  55.800  1.00  0.00            
ATOM   3678  CA  TYR   234      56.130  16.200  57.430  1.00  0.00            
ATOM   3679  HA  TYR   234      55.430  15.890  58.190  1.00  0.00            
ATOM   3680  CB  TYR   234      57.590  15.860  57.780  1.00  0.00            
ATOM   3681  HB1 TYR   234      57.750  14.770  57.730  1.00  0.00            
ATOM   3682  HB2 TYR   234      58.450  16.240  57.190  1.00  0.00            
ATOM   3683  CG  TYR   234      57.820  16.220  59.210  1.00  0.00            
ATOM   3684  CD1 TYR   234      57.450  15.410  60.260  1.00  0.00            
ATOM   3685  HD1 TYR   234      56.830  14.560  59.990  1.00  0.00            
ATOM   3686  CE1 TYR   234      57.790  15.710  61.560  1.00  0.00            
ATOM   3687  HE1 TYR   234      57.410  15.060  62.330  1.00  0.00            
ATOM   3688  CZ  TYR   234      58.410  16.910  61.800  1.00  0.00            
ATOM   3689  OH  TYR   234      58.410  17.350  63.140  1.00  0.00            
ATOM   3690  HH  TYR   234      59.110  18.000  63.080  1.00  0.00            
ATOM   3691  CD2 TYR   234      58.580  17.340  59.460  1.00  0.00            
ATOM   3692  HD2 TYR   234      58.870  18.020  58.680  1.00  0.00            
ATOM   3693  CE2 TYR   234      58.830  17.710  60.760  1.00  0.00            
ATOM   3694  HE2 TYR   234      59.300  18.670  60.920  1.00  0.00            
ATOM   3695  C   TYR   234      56.000  17.670  57.230  1.00  0.00            
ATOM   3696  O   TYR   234      56.330  18.250  56.200  1.00  0.00            
ATOM   3697  N   LYS   235      55.510  18.410  58.240  1.00  0.00            
ATOM   3698  HN  LYS   235      55.070  17.960  59.020  1.00  0.00            
ATOM   3699  CA  LYS   235      55.300  19.830  58.240  1.00  0.00            
ATOM   3700  HA  LYS   235      54.560  20.050  57.490  1.00  0.00            
ATOM   3701  CB  LYS   235      54.640  20.310  59.540  1.00  0.00            
ATOM   3702  HB1 LYS   235      54.140  21.290  59.360  1.00  0.00            
ATOM   3703  HB2 LYS   235      53.890  19.570  59.890  1.00  0.00            
ATOM   3704  CG  LYS   235      55.590  20.560  60.720  1.00  0.00            
ATOM   3705  HG1 LYS   235      56.330  19.760  60.880  1.00  0.00            
ATOM   3706  HG2 LYS   235      56.220  21.470  60.590  1.00  0.00            
ATOM   3707  CD  LYS   235      54.900  20.640  62.080  1.00  0.00            
ATOM   3708  HD1 LYS   235      54.180  21.480  62.010  1.00  0.00            
ATOM   3709  HD2 LYS   235      54.510  19.600  62.190  1.00  0.00            
ATOM   3710  CE  LYS   235      55.900  21.000  63.180  1.00  0.00            
ATOM   3711  HE1 LYS   235      56.730  20.250  63.200  1.00  0.00            
ATOM   3712  HE2 LYS   235      56.350  22.010  63.130  1.00  0.00            
ATOM   3713  NZ  LYS   235      55.170  20.920  64.470  1.00  0.00            
ATOM   3714  HZ1 LYS   235      54.510  20.130  64.610  1.00  0.00            
ATOM   3715  HZ2 LYS   235      55.900  20.990  65.210  1.00  0.00            
ATOM   3716  HZ3 LYS   235      54.710  21.850  64.410  1.00  0.00            
ATOM   3717  C   LYS   235      56.460  20.720  57.940  1.00  0.00            
ATOM   3718  O   LYS   235      57.560  20.380  58.360  1.00  0.00            
ATOM   3719  N   SER   236      56.270  21.830  57.220  1.00  0.00            
ATOM   3720  HN  SER   236      55.350  22.170  57.040  1.00  0.00            
ATOM   3721  CA  SER   236      57.210  22.790  56.710  1.00  0.00            
ATOM   3722  HA  SER   236      58.090  22.730  57.330  1.00  0.00            
ATOM   3723  CB  SER   236      57.620  22.290  55.320  1.00  0.00            
ATOM   3724  HB1 SER   236      58.110  21.310  55.520  1.00  0.00            
ATOM   3725  HB2 SER   236      56.810  22.150  54.570  1.00  0.00            
ATOM   3726  OG  SER   236      58.690  23.080  54.810  1.00  0.00            
ATOM   3727  HG1 SER   236      59.050  22.450  54.180  1.00  0.00            
ATOM   3728  C   SER   236      56.690  24.190  56.690  1.00  0.00            
ATOM   3729  O   SER   236      55.500  24.460  56.840  1.00  0.00            
ATOM   3730  N   GLY   237      57.600  25.160  56.540  1.00  0.00            
ATOM   3731  HN  GLY   237      58.540  24.850  56.600  1.00  0.00            
ATOM   3732  CA  GLY   237      57.480  26.560  56.270  1.00  0.00            
ATOM   3733  HA1 GLY   237      56.680  26.870  56.940  1.00  0.00            
ATOM   3734  HA2 GLY   237      58.460  26.970  56.460  1.00  0.00            
ATOM   3735  C   GLY   237      57.160  26.940  54.860  1.00  0.00            
ATOM   3736  O   GLY   237      56.680  28.040  54.590  1.00  0.00            
ATOM   3737  N   ILE   238      57.410  25.940  54.000  1.00  0.00            
ATOM   3738  HN  ILE   238      57.880  25.120  54.310  1.00  0.00            
ATOM   3739  CA  ILE   238      56.970  25.880  52.630  1.00  0.00            
ATOM   3740  HA  ILE   238      56.940  26.900  52.260  1.00  0.00            
ATOM   3741  CB  ILE   238      57.880  25.140  51.700  1.00  0.00            
ATOM   3742  HB  ILE   238      57.850  24.080  52.030  1.00  0.00            
ATOM   3743  CG2 ILE   238      57.540  25.320  50.210  1.00  0.00            
ATOM   3744 1HG2 ILE   238      58.370  24.920  49.590  1.00  0.00            
ATOM   3745 2HG2 ILE   238      56.600  24.790  49.930  1.00  0.00            
ATOM   3746 3HG2 ILE   238      57.270  26.390  50.110  1.00  0.00            
ATOM   3747  CG1 ILE   238      59.300  25.520  52.150  1.00  0.00            
ATOM   3748 1HG1 ILE   238      59.480  26.590  51.890  1.00  0.00            
ATOM   3749 2HG1 ILE   238      59.360  25.210  53.220  1.00  0.00            
ATOM   3750  CD  ILE   238      60.310  24.650  51.410  1.00  0.00            
ATOM   3751  HD1 ILE   238      61.250  24.780  51.980  1.00  0.00            
ATOM   3752  HD2 ILE   238      60.060  23.560  51.420  1.00  0.00            
ATOM   3753  HD3 ILE   238      60.550  24.990  50.380  1.00  0.00            
ATOM   3754  C   ILE   238      55.620  25.310  52.410  1.00  0.00            
ATOM   3755  O   ILE   238      55.390  24.150  52.740  1.00  0.00            
ATOM   3756  N   ARG   239      54.620  26.010  51.830  1.00  0.00            
ATOM   3757  HN  ARG   239      54.700  26.980  51.630  1.00  0.00            
ATOM   3758  CA  ARG   239      53.360  25.450  51.470  1.00  0.00            
ATOM   3759  HA  ARG   239      53.450  24.400  51.260  1.00  0.00            
ATOM   3760  CB  ARG   239      52.400  25.470  52.680  1.00  0.00            
ATOM   3761  HB1 ARG   239      51.600  24.720  52.520  1.00  0.00            
ATOM   3762  HB2 ARG   239      52.960  25.050  53.540  1.00  0.00            
ATOM   3763  CG  ARG   239      51.900  26.850  53.110  1.00  0.00            
ATOM   3764  HG1 ARG   239      52.810  27.430  53.380  1.00  0.00            
ATOM   3765  HG2 ARG   239      51.560  27.410  52.220  1.00  0.00            
ATOM   3766  CD  ARG   239      50.790  26.780  54.160  1.00  0.00            
ATOM   3767  HD1 ARG   239      49.910  26.180  53.830  1.00  0.00            
ATOM   3768  HD2 ARG   239      51.200  26.260  55.050  1.00  0.00            
ATOM   3769  NE  ARG   239      50.500  28.190  54.520  1.00  0.00            
ATOM   3770  HE  ARG   239      51.090  28.540  55.250  1.00  0.00            
ATOM   3771  CZ  ARG   239      49.510  28.990  54.030  1.00  0.00            
ATOM   3772  NH1 ARG   239      48.650  28.650  53.020  1.00  0.00            
ATOM   3773 1HH1 ARG   239      48.630  27.680  52.790  1.00  0.00            
ATOM   3774 2HH1 ARG   239      48.040  29.330  52.610  1.00  0.00            
ATOM   3775  NH2 ARG   239      49.540  30.290  54.440  1.00  0.00            
ATOM   3776 1HH2 ARG   239      50.390  30.610  54.860  1.00  0.00            
ATOM   3777 2HH2 ARG   239      48.780  30.900  54.240  1.00  0.00            
ATOM   3778  C   ARG   239      52.860  26.190  50.280  1.00  0.00            
ATOM   3779  O   ARG   239      53.240  27.330  50.000  1.00  0.00            
ATOM   3780  N   GLY   240      52.100  25.490  49.420  1.00  0.00            
ATOM   3781  HN  GLY   240      51.980  24.500  49.510  1.00  0.00            
ATOM   3782  CA  GLY   240      51.590  26.000  48.190  1.00  0.00            
ATOM   3783  HA1 GLY   240      50.800  25.330  47.890  1.00  0.00            
ATOM   3784  HA2 GLY   240      51.170  26.980  48.370  1.00  0.00            
ATOM   3785  C   GLY   240      52.580  26.110  47.080  1.00  0.00            
ATOM   3786  O   GLY   240      52.270  26.540  45.970  1.00  0.00            
ATOM   3787  N   GLY   241      53.830  25.660  47.280  1.00  0.00            
ATOM   3788  HN  GLY   241      54.010  25.200  48.150  1.00  0.00            
ATOM   3789  CA  GLY   241      54.970  25.870  46.440  1.00  0.00            
ATOM   3790  HA1 GLY   241      55.480  24.940  46.650  1.00  0.00            
ATOM   3791  HA2 GLY   241      54.780  26.110  45.410  1.00  0.00            
ATOM   3792  C   GLY   241      55.850  27.000  46.870  1.00  0.00            
ATOM   3793  O   GLY   241      56.700  27.410  46.090  1.00  0.00            
ATOM   3794  N   SER   242      55.700  27.560  48.080  1.00  0.00            
ATOM   3795  HN  SER   242      55.070  27.240  48.780  1.00  0.00            
ATOM   3796  CA  SER   242      56.510  28.700  48.390  1.00  0.00            
ATOM   3797  HA  SER   242      57.460  28.680  47.870  1.00  0.00            
ATOM   3798  CB  SER   242      55.750  30.010  48.100  1.00  0.00            
ATOM   3799  HB1 SER   242      55.180  30.020  47.150  1.00  0.00            
ATOM   3800  HB2 SER   242      54.940  30.230  48.820  1.00  0.00            
ATOM   3801  OG  SER   242      56.590  31.160  48.080  1.00  0.00            
ATOM   3802  HG1 SER   242      56.150  31.860  47.590  1.00  0.00            
ATOM   3803  C   SER   242      56.870  28.840  49.830  1.00  0.00            
ATOM   3804  O   SER   242      56.080  28.390  50.660  1.00  0.00            
ATOM   3805  N   GLY   243      58.070  29.400  50.070  1.00  0.00            
ATOM   3806  HN  GLY   243      58.710  29.480  49.310  1.00  0.00            
ATOM   3807  CA  GLY   243      58.540  29.770  51.370  1.00  0.00            
ATOM   3808  HA1 GLY   243      58.420  28.940  52.050  1.00  0.00            
ATOM   3809  HA2 GLY   243      59.540  30.170  51.360  1.00  0.00            
ATOM   3810  C   GLY   243      57.880  30.930  52.030  1.00  0.00            
ATOM   3811  O   GLY   243      58.260  31.190  53.170  1.00  0.00            
ATOM   3812  N   GLY   244      57.030  31.710  51.340  1.00  0.00            
ATOM   3813  HN  GLY   244      56.850  31.400  50.410  1.00  0.00            
ATOM   3814  CA  GLY   244      56.460  32.930  51.800  1.00  0.00            
ATOM   3815  HA1 GLY   244      56.020  33.300  50.890  1.00  0.00            
ATOM   3816  HA2 GLY   244      55.830  32.590  52.610  1.00  0.00            
ATOM   3817  C   GLY   244      57.460  33.920  52.300  1.00  0.00            
ATOM   3818  O   GLY   244      58.610  33.980  51.880  1.00  0.00            
ATOM   3819  N   SER   245      57.000  34.740  53.260  1.00  0.00            
ATOM   3820  HN  SER   245      56.060  34.690  53.580  1.00  0.00            
ATOM   3821  CA  SER   245      57.870  35.760  53.760  1.00  0.00            
ATOM   3822  HA  SER   245      58.550  36.180  53.040  1.00  0.00            
ATOM   3823  CB  SER   245      57.100  37.040  54.160  1.00  0.00            
ATOM   3824  HB1 SER   245      57.770  37.810  54.590  1.00  0.00            
ATOM   3825  HB2 SER   245      56.710  37.420  53.200  1.00  0.00            
ATOM   3826  OG  SER   245      56.030  36.830  55.070  1.00  0.00            
ATOM   3827  HG1 SER   245      55.250  37.250  54.690  1.00  0.00            
ATOM   3828  C   SER   245      58.730  35.290  54.880  1.00  0.00            
ATOM   3829  O   SER   245      59.720  35.920  55.260  1.00  0.00            
ATOM   3830  N   GLY   246      58.520  34.030  55.310  1.00  0.00            
ATOM   3831  HN  GLY   246      57.760  33.490  54.970  1.00  0.00            
ATOM   3832  CA  GLY   246      59.260  33.330  56.320  1.00  0.00            
ATOM   3833  HA1 GLY   246      59.680  33.930  57.110  1.00  0.00            
ATOM   3834  HA2 GLY   246      58.580  32.540  56.630  1.00  0.00            
ATOM   3835  C   GLY   246      60.540  32.730  55.850  1.00  0.00            
ATOM   3836  O   GLY   246      61.490  32.620  56.620  1.00  0.00            
ATOM   3837  N   GLY   247      60.660  32.490  54.530  1.00  0.00            
ATOM   3838  HN  GLY   247      59.870  32.570  53.930  1.00  0.00            
ATOM   3839  CA  GLY   247      61.840  32.010  53.890  1.00  0.00            
ATOM   3840  HA1 GLY   247      61.660  32.020  52.830  1.00  0.00            
ATOM   3841  HA2 GLY   247      62.590  32.680  54.300  1.00  0.00            
ATOM   3842  C   GLY   247      62.250  30.600  54.160  1.00  0.00            
ATOM   3843  O   GLY   247      63.400  30.440  54.550  1.00  0.00            
ATOM   3844  N   SER   248      61.290  29.670  54.030  1.00  0.00            
ATOM   3845  HN  SER   248      60.450  30.080  53.680  1.00  0.00            
ATOM   3846  CA  SER   248      61.380  28.240  54.050  1.00  0.00            
ATOM   3847  HA  SER   248      60.420  27.810  53.830  1.00  0.00            
ATOM   3848  CB  SER   248      62.310  27.660  52.970  1.00  0.00            
ATOM   3849  HB1 SER   248      63.270  28.210  52.950  1.00  0.00            
ATOM   3850  HB2 SER   248      62.510  26.570  53.120  1.00  0.00            
ATOM   3851  OG  SER   248      61.790  27.890  51.670  1.00  0.00            
ATOM   3852  HG1 SER   248      62.490  27.690  51.050  1.00  0.00            
ATOM   3853  C   SER   248      61.820  27.680  55.360  1.00  0.00            
ATOM   3854  O   SER   248      62.840  27.020  55.530  1.00  0.00            
ATOM   3855  N   GLY   249      61.100  28.090  56.420  1.00  0.00            
ATOM   3856  HN  GLY   249      60.410  28.810  56.340  1.00  0.00            
ATOM   3857  CA  GLY   249      61.290  27.590  57.750  1.00  0.00            
ATOM   3858  HA1 GLY   249      62.320  27.630  58.060  1.00  0.00            
ATOM   3859  HA2 GLY   249      60.570  28.200  58.270  1.00  0.00            
ATOM   3860  C   GLY   249      60.930  26.150  57.890  1.00  0.00            
ATOM   3861  O   GLY   249      60.450  25.460  57.000  1.00  0.00            
ATOM   3862  N   GLY   250      61.080  25.700  59.150  1.00  0.00            
ATOM   3863  HN  GLY   250      61.390  26.370  59.830  1.00  0.00            
ATOM   3864  CA  GLY   250      60.730  24.460  59.770  1.00  0.00            
ATOM   3865  HA1 GLY   250      61.190  23.700  59.170  1.00  0.00            
ATOM   3866  HA2 GLY   250      60.950  24.610  60.820  1.00  0.00            
ATOM   3867  C   GLY   250      59.260  24.180  59.810  1.00  0.00            
ATOM   3868  O   GLY   250      58.740  23.090  59.580  1.00  0.00            
ATOM   3869  N   SER   251      58.510  25.190  60.270  1.00  0.00            
ATOM   3870  HN  SER   251      58.900  26.020  60.660  1.00  0.00            
ATOM   3871  CA  SER   251      57.110  25.120  60.570  1.00  0.00            
ATOM   3872  HA  SER   251      56.660  24.240  60.140  1.00  0.00            
ATOM   3873  CB  SER   251      56.990  24.960  62.090  1.00  0.00            
ATOM   3874  HB1 SER   251      57.600  24.090  62.430  1.00  0.00            
ATOM   3875  HB2 SER   251      57.520  25.780  62.620  1.00  0.00            
ATOM   3876  OG  SER   251      55.630  24.740  62.430  1.00  0.00            
ATOM   3877  HG1 SER   251      55.500  24.640  63.370  1.00  0.00            
ATOM   3878  C   SER   251      56.540  26.420  60.120  1.00  0.00            
ATOM   3879  O   SER   251      57.140  27.490  60.000  1.00  0.00            
ATOM   3880  N   GLY   252      55.270  26.340  59.670  1.00  0.00            
ATOM   3881  HN  GLY   252      54.800  25.470  59.770  1.00  0.00            
ATOM   3882  CA  GLY   252      54.480  27.470  59.280  1.00  0.00            
ATOM   3883  HA1 GLY   252      55.090  28.180  58.750  1.00  0.00            
ATOM   3884  HA2 GLY   252      53.650  27.120  58.680  1.00  0.00            
ATOM   3885  C   GLY   252      53.870  28.340  60.330  1.00  0.00            
ATOM   3886  O   GLY   252      53.210  29.320  60.000  1.00  0.00            
ATOM   3887  N   GLY   253      53.940  27.900  61.600  1.00  0.00            
ATOM   3888  HN  GLY   253      54.370  27.040  61.860  1.00  0.00            
ATOM   3889  CA  GLY   253      53.410  28.600  62.730  1.00  0.00            
ATOM   3890  HA1 GLY   253      52.350  28.760  62.620  1.00  0.00            
ATOM   3891  HA2 GLY   253      53.500  27.880  63.520  1.00  0.00            
ATOM   3892  C   GLY   253      54.170  29.770  63.260  1.00  0.00            
ATOM   3893  O   GLY   253      55.220  30.140  62.740  1.00  0.00            
ATOM   3894  N   SER   254      53.610  30.420  64.290  1.00  0.00            
ATOM   3895  HN  SER   254      52.670  30.160  64.530  1.00  0.00            
ATOM   3896  CA  SER   254      54.190  31.530  64.990  1.00  0.00            
ATOM   3897  HA  SER   254      54.400  32.270  64.240  1.00  0.00            
ATOM   3898  CB  SER   254      53.280  32.160  66.060  1.00  0.00            
ATOM   3899  HB1 SER   254      53.110  31.440  66.890  1.00  0.00            
ATOM   3900  HB2 SER   254      53.730  33.060  66.530  1.00  0.00            
ATOM   3901  OG  SER   254      51.990  32.530  65.590  1.00  0.00            
ATOM   3902  HG1 SER   254      51.610  31.680  65.340  1.00  0.00            
ATOM   3903  C   SER   254      55.480  31.080  65.600  1.00  0.00            
ATOM   3904  O   SER   254      55.590  30.120  66.350  1.00  0.00            
ATOM   3905  N   GLY   255      56.580  31.720  65.160  1.00  0.00            
ATOM   3906  HN  GLY   255      56.450  32.670  64.880  1.00  0.00            
ATOM   3907  CA  GLY   255      57.920  31.290  65.390  1.00  0.00            
ATOM   3908  HA1 GLY   255      58.580  32.140  65.330  1.00  0.00            
ATOM   3909  HA2 GLY   255      57.920  30.840  66.370  1.00  0.00            
ATOM   3910  C   GLY   255      58.560  30.250  64.530  1.00  0.00            
ATOM   3911  O   GLY   255      59.730  29.970  64.760  1.00  0.00            
ATOM   3912  N   GLY   256      57.870  29.640  63.550  1.00  0.00            
ATOM   3913  HN  GLY   256      56.960  30.020  63.440  1.00  0.00            
ATOM   3914  CA  GLY   256      58.470  28.590  62.770  1.00  0.00            
ATOM   3915  HA1 GLY   256      58.760  27.880  63.520  1.00  0.00            
ATOM   3916  HA2 GLY   256      57.670  28.170  62.180  1.00  0.00            
ATOM   3917  C   GLY   256      59.650  28.760  61.880  1.00  0.00            
ATOM   3918  O   GLY   256      60.190  27.720  61.500  1.00  0.00            
ATOM   3919  N   SER   257      59.920  30.020  61.490  1.00  0.00            
ATOM   3920  HN  SER   257      59.180  30.670  61.650  1.00  0.00            
ATOM   3921  CA  SER   257      61.140  30.440  60.870  1.00  0.00            
ATOM   3922  HA  SER   257      61.650  29.620  60.390  1.00  0.00            
ATOM   3923  CB  SER   257      60.990  31.510  59.780  1.00  0.00            
ATOM   3924  HB1 SER   257      60.400  31.070  58.940  1.00  0.00            
ATOM   3925  HB2 SER   257      60.500  32.450  60.120  1.00  0.00            
ATOM   3926  OG  SER   257      62.210  31.860  59.140  1.00  0.00            
ATOM   3927  HG1 SER   257      62.050  32.330  58.320  1.00  0.00            
ATOM   3928  C   SER   257      62.040  30.940  61.940  1.00  0.00            
ATOM   3929  O   SER   257      61.780  32.050  62.400  1.00  0.00            
ATOM   3930  N   THR   258      63.130  30.190  62.210  1.00  0.00            
ATOM   3931  HN  THR   258      63.330  29.410  61.620  1.00  0.00            
ATOM   3932  CA  THR   258      64.140  30.690  63.090  1.00  0.00            
ATOM   3933  HA  THR   258      63.680  31.290  63.860  1.00  0.00            
ATOM   3934  CB  THR   258      64.770  29.540  63.810  1.00  0.00            
ATOM   3935  HB  THR   258      65.590  29.810  64.500  1.00  0.00            
ATOM   3936  OG1 THR   258      65.330  28.620  62.880  1.00  0.00            
ATOM   3937  HG1 THR   258      65.790  28.010  63.460  1.00  0.00            
ATOM   3938  CG2 THR   258      63.710  28.810  64.650  1.00  0.00            
ATOM   3939 1HG2 THR   258      63.100  28.120  64.030  1.00  0.00            
ATOM   3940 2HG2 THR   258      64.140  28.150  65.440  1.00  0.00            
ATOM   3941 3HG2 THR   258      62.980  29.460  65.180  1.00  0.00            
ATOM   3942  C   THR   258      65.210  31.470  62.410  1.00  0.00            
ATOM   3943  O   THR   258      65.940  32.130  63.150  1.00  0.00            
ATOM   3944  N   MET   259      65.280  31.560  61.070  1.00  0.00            
ATOM   3945  HN  MET   259      64.640  31.070  60.490  1.00  0.00            
ATOM   3946  CA  MET   259      66.260  32.340  60.370  1.00  0.00            
ATOM   3947  HA  MET   259      67.270  32.100  60.660  1.00  0.00            
ATOM   3948  CB  MET   259      66.260  31.940  58.890  1.00  0.00            
ATOM   3949  HB1 MET   259      66.450  30.850  58.960  1.00  0.00            
ATOM   3950  HB2 MET   259      65.270  32.120  58.420  1.00  0.00            
ATOM   3951  CG  MET   259      67.460  32.580  58.180  1.00  0.00            
ATOM   3952  HG1 MET   259      67.120  33.580  57.830  1.00  0.00            
ATOM   3953  HG2 MET   259      68.370  32.590  58.810  1.00  0.00            
ATOM   3954  SD  MET   259      67.920  31.680  56.670  1.00  0.00            
ATOM   3955  CE  MET   259      69.650  32.160  56.390  1.00  0.00            
ATOM   3956  HE1 MET   259      70.390  31.920  57.180  1.00  0.00            
ATOM   3957  HE2 MET   259      70.000  31.680  55.450  1.00  0.00            
ATOM   3958  HE3 MET   259      69.710  33.250  56.220  1.00  0.00            
ATOM   3959  C   MET   259      66.000  33.800  60.500  1.00  0.00            
ATOM   3960  O   MET   259      66.870  34.550  60.930  1.00  0.00            
ATOM   3961  N   VAL   260      64.730  34.180  60.270  1.00  0.00            
ATOM   3962  HN  VAL   260      63.970  33.540  60.270  1.00  0.00            
ATOM   3963  CA  VAL   260      64.420  35.570  60.110  1.00  0.00            
ATOM   3964  HA  VAL   260      65.280  36.100  59.740  1.00  0.00            
ATOM   3965  CB  VAL   260      63.190  35.840  59.290  1.00  0.00            
ATOM   3966  HB  VAL   260      63.130  36.930  59.100  1.00  0.00            
ATOM   3967  CG1 VAL   260      63.400  35.190  57.910  1.00  0.00            
ATOM   3968 1HG1 VAL   260      64.320  35.590  57.440  1.00  0.00            
ATOM   3969 2HG1 VAL   260      63.590  34.110  58.060  1.00  0.00            
ATOM   3970 3HG1 VAL   260      62.500  35.500  57.330  1.00  0.00            
ATOM   3971  CG2 VAL   260      61.930  35.350  60.020  1.00  0.00            
ATOM   3972 1HG2 VAL   260      62.050  34.320  60.430  1.00  0.00            
ATOM   3973 2HG2 VAL   260      61.550  36.090  60.760  1.00  0.00            
ATOM   3974 3HG2 VAL   260      61.160  35.380  59.220  1.00  0.00            
ATOM   3975  C   VAL   260      64.280  36.300  61.400  1.00  0.00            
ATOM   3976  O   VAL   260      64.610  37.480  61.570  1.00  0.00            
ATOM   3977  N   SER   261      63.920  35.590  62.490  1.00  0.00            
ATOM   3978  HN  SER   261      63.500  34.700  62.380  1.00  0.00            
ATOM   3979  CA  SER   261      63.860  36.000  63.860  1.00  0.00            
ATOM   3980  HA  SER   261      63.290  36.910  63.950  1.00  0.00            
ATOM   3981  CB  SER   261      63.120  35.010  64.770  1.00  0.00            
ATOM   3982  HB1 SER   261      63.350  35.170  65.840  1.00  0.00            
ATOM   3983  HB2 SER   261      62.020  35.090  64.580  1.00  0.00            
ATOM   3984  OG  SER   261      63.480  33.650  64.540  1.00  0.00            
ATOM   3985  HG1 SER   261      62.770  33.110  64.900  1.00  0.00            
ATOM   3986  C   SER   261      65.190  36.350  64.430  1.00  0.00            
ATOM   3987  O   SER   261      65.300  37.370  65.110  1.00  0.00            
ATOM   3988  N   LYS   262      66.200  35.500  64.180  1.00  0.00            
ATOM   3989  HN  LYS   262      65.950  34.680  63.690  1.00  0.00            
ATOM   3990  CA  LYS   262      67.390  35.380  64.970  1.00  0.00            
ATOM   3991  HA  LYS   262      67.560  36.390  65.330  1.00  0.00            
ATOM   3992  CB  LYS   262      68.640  34.970  64.170  1.00  0.00            
ATOM   3993  HB1 LYS   262      69.550  34.850  64.790  1.00  0.00            
ATOM   3994  HB2 LYS   262      68.390  33.960  63.770  1.00  0.00            
ATOM   3995  CG  LYS   262      68.990  35.920  63.020  1.00  0.00            
ATOM   3996  HG1 LYS   262      69.520  35.360  62.230  1.00  0.00            
ATOM   3997  HG2 LYS   262      68.050  36.260  62.540  1.00  0.00            
ATOM   3998  CD  LYS   262      69.770  37.160  63.480  1.00  0.00            
ATOM   3999  HD1 LYS   262      69.080  37.570  64.250  1.00  0.00            
ATOM   4000  HD2 LYS   262      70.780  36.960  63.890  1.00  0.00            
ATOM   4001  CE  LYS   262      69.950  38.170  62.350  1.00  0.00            
ATOM   4002  HE1 LYS   262      70.680  37.720  61.650  1.00  0.00            
ATOM   4003  HE2 LYS   262      68.950  38.290  61.880  1.00  0.00            
ATOM   4004  NZ  LYS   262      70.270  39.550  62.790  1.00  0.00            
ATOM   4005  HZ1 LYS   262      70.200  40.230  62.000  1.00  0.00            
ATOM   4006  HZ2 LYS   262      69.590  39.980  63.450  1.00  0.00            
ATOM   4007  HZ3 LYS   262      71.190  39.550  63.270  1.00  0.00            
ATOM   4008  C   LYS   262      67.200  34.500  66.150  1.00  0.00            
ATOM   4009  O   LYS   262      67.660  34.770  67.260  1.00  0.00            
ATOM   4010  N   GLY   263      66.350  33.480  65.950  1.00  0.00            
ATOM   4011  HN  GLY   263      65.880  33.330  65.080  1.00  0.00            
ATOM   4012  CA  GLY   263      65.920  32.560  66.960  1.00  0.00            
ATOM   4013  HA1 GLY   263      65.610  33.050  67.870  1.00  0.00            
ATOM   4014  HA2 GLY   263      65.000  32.130  66.580  1.00  0.00            
ATOM   4015  C   GLY   263      66.970  31.530  67.180  1.00  0.00            
ATOM   4016  O   GLY   263      67.190  31.180  68.340  1.00  0.00            
ATOM   4017  N   GLU   264      67.730  31.070  66.160  1.00  0.00            
ATOM   4018  HN  GLU   264      67.630  31.620  65.340  1.00  0.00            
ATOM   4019  CA  GLU   264      68.880  30.250  66.390  1.00  0.00            
ATOM   4020  HA  GLU   264      69.060  30.270  67.450  1.00  0.00            
ATOM   4021  CB  GLU   264      68.650  28.800  65.940  1.00  0.00            
ATOM   4022  HB1 GLU   264      69.370  28.120  66.440  1.00  0.00            
ATOM   4023  HB2 GLU   264      67.690  28.430  66.370  1.00  0.00            
ATOM   4024  CG  GLU   264      68.450  28.640  64.430  1.00  0.00            
ATOM   4025  HG1 GLU   264      67.750  29.350  63.940  1.00  0.00            
ATOM   4026  HG2 GLU   264      69.360  28.760  63.810  1.00  0.00            
ATOM   4027  CD  GLU   264      67.950  27.200  64.310  1.00  0.00            
ATOM   4028  OE1 GLU   264      66.740  26.890  64.470  1.00  0.00            
ATOM   4029  OE2 GLU   264      68.780  26.320  63.960  1.00  0.00            
ATOM   4030  C   GLU   264      70.070  30.790  65.660  1.00  0.00            
ATOM   4031  O   GLU   264      69.920  31.480  64.650  1.00  0.00            
ATOM   4032  N   GLU   265      71.230  30.450  66.230  1.00  0.00            
ATOM   4033  HN  GLU   265      71.210  29.930  67.090  1.00  0.00            
ATOM   4034  CA  GLU   265      72.520  30.950  65.870  1.00  0.00            
ATOM   4035  HA  GLU   265      72.350  32.010  65.980  1.00  0.00            
ATOM   4036  CB  GLU   265      73.600  30.580  66.910  1.00  0.00            
ATOM   4037  HB1 GLU   265      73.730  29.480  67.010  1.00  0.00            
ATOM   4038  HB2 GLU   265      74.570  31.080  66.680  1.00  0.00            
ATOM   4039  CG  GLU   265      73.150  31.090  68.270  1.00  0.00            
ATOM   4040  HG1 GLU   265      73.000  32.190  68.350  1.00  0.00            
ATOM   4041  HG2 GLU   265      72.210  30.590  68.590  1.00  0.00            
ATOM   4042  CD  GLU   265      74.140  30.780  69.380  1.00  0.00            
ATOM   4043  OE1 GLU   265      75.090  31.580  69.550  1.00  0.00            
ATOM   4044  OE2 GLU   265      74.000  29.740  70.080  1.00  0.00            
ATOM   4045  C   GLU   265      73.120  30.620  64.540  1.00  0.00            
ATOM   4046  O   GLU   265      73.470  31.520  63.780  1.00  0.00            
ATOM   4047  N   LEU   266      73.380  29.340  64.230  1.00  0.00            
ATOM   4048  HN  LEU   266      73.070  28.660  64.890  1.00  0.00            
ATOM   4049  CA  LEU   266      74.110  28.820  63.130  1.00  0.00            
ATOM   4050  HA  LEU   266      74.940  29.510  63.170  1.00  0.00            
ATOM   4051  CB  LEU   266      74.470  27.330  63.300  1.00  0.00            
ATOM   4052  HB1 LEU   266      73.490  26.790  63.330  1.00  0.00            
ATOM   4053  HB2 LEU   266      74.990  26.930  62.410  1.00  0.00            
ATOM   4054  CG  LEU   266      75.350  27.010  64.520  1.00  0.00            
ATOM   4055  HG  LEU   266      74.960  27.500  65.440  1.00  0.00            
ATOM   4056  CD1 LEU   266      75.410  25.480  64.690  1.00  0.00            
ATOM   4057 1HD1 LEU   266      76.240  25.260  65.400  1.00  0.00            
ATOM   4058 2HD1 LEU   266      74.540  25.130  65.290  1.00  0.00            
ATOM   4059 3HD1 LEU   266      75.470  24.990  63.700  1.00  0.00            
ATOM   4060  CD2 LEU   266      76.790  27.530  64.350  1.00  0.00            
ATOM   4061 1HD2 LEU   266      77.190  27.070  63.420  1.00  0.00            
ATOM   4062 2HD2 LEU   266      76.820  28.640  64.280  1.00  0.00            
ATOM   4063 3HD2 LEU   266      77.490  27.170  65.130  1.00  0.00            
ATOM   4064  C   LEU   266      73.480  29.070  61.800  1.00  0.00            
ATOM   4065  O   LEU   266      72.480  28.500  61.380  1.00  0.00            
ATOM   4066  N   PHE   267      74.210  29.860  60.990  1.00  0.00            
ATOM   4067  HN  PHE   267      75.050  30.200  61.410  1.00  0.00            
ATOM   4068  CA  PHE   267      73.880  30.260  59.660  1.00  0.00            
ATOM   4069  HA  PHE   267      74.520  31.110  59.490  1.00  0.00            
ATOM   4070  CB  PHE   267      74.120  29.150  58.630  1.00  0.00            
ATOM   4071  HB1 PHE   267      73.470  28.310  58.940  1.00  0.00            
ATOM   4072  HB2 PHE   267      73.970  29.580  57.610  1.00  0.00            
ATOM   4073  CG  PHE   267      75.530  28.700  58.760  1.00  0.00            
ATOM   4074  CD1 PHE   267      75.810  27.410  59.140  1.00  0.00            
ATOM   4075  HD1 PHE   267      74.990  26.740  59.360  1.00  0.00            
ATOM   4076  CE1 PHE   267      77.090  26.950  59.290  1.00  0.00            
ATOM   4077  HE1 PHE   267      77.270  25.990  59.760  1.00  0.00            
ATOM   4078  CZ  PHE   267      78.100  27.790  58.890  1.00  0.00            
ATOM   4079  HZ  PHE   267      79.100  27.380  58.890  1.00  0.00            
ATOM   4080  CD2 PHE   267      76.550  29.540  58.390  1.00  0.00            
ATOM   4081  HD2 PHE   267      76.430  30.570  58.100  1.00  0.00            
ATOM   4082  CE2 PHE   267      77.840  29.070  58.440  1.00  0.00            
ATOM   4083  HE2 PHE   267      78.640  29.790  58.270  1.00  0.00            
ATOM   4084  C   PHE   267      72.550  30.900  59.400  1.00  0.00            
ATOM   4085  O   PHE   267      71.720  30.460  58.620  1.00  0.00            
ATOM   4086  N   THR   268      72.230  31.970  60.140  1.00  0.00            
ATOM   4087  HN  THR   268      72.890  32.340  60.790  1.00  0.00            
ATOM   4088  CA  THR   268      71.030  32.750  60.090  1.00  0.00            
ATOM   4089  HA  THR   268      70.450  32.340  59.270  1.00  0.00            
ATOM   4090  CB  THR   268      70.130  32.610  61.280  1.00  0.00            
ATOM   4091  HB  THR   268      69.210  33.230  61.210  1.00  0.00            
ATOM   4092  OG1 THR   268      70.920  32.880  62.440  1.00  0.00            
ATOM   4093  HG1 THR   268      70.490  32.300  63.070  1.00  0.00            
ATOM   4094  CG2 THR   268      69.680  31.150  61.480  1.00  0.00            
ATOM   4095 1HG2 THR   268      70.620  30.550  61.530  1.00  0.00            
ATOM   4096 2HG2 THR   268      69.120  31.030  62.430  1.00  0.00            
ATOM   4097 3HG2 THR   268      69.190  30.750  60.570  1.00  0.00            
ATOM   4098  C   THR   268      71.330  34.190  59.840  1.00  0.00            
ATOM   4099  O   THR   268      70.780  34.790  58.920  1.00  0.00            
ATOM   4100  N   GLY   269      72.270  34.800  60.590  1.00  0.00            
ATOM   4101  HN  GLY   269      72.670  34.330  61.360  1.00  0.00            
ATOM   4102  CA  GLY   269      72.830  36.080  60.280  1.00  0.00            
ATOM   4103  HA1 GLY   269      72.110  36.820  59.970  1.00  0.00            
ATOM   4104  HA2 GLY   269      73.300  36.370  61.210  1.00  0.00            
ATOM   4105  C   GLY   269      73.810  36.080  59.160  1.00  0.00            
ATOM   4106  O   GLY   269      74.040  35.080  58.470  1.00  0.00            
ATOM   4107  N   VAL   270      74.530  37.210  59.050  1.00  0.00            
ATOM   4108  HN  VAL   270      74.220  38.020  59.540  1.00  0.00            
ATOM   4109  CA  VAL   270      75.830  37.280  58.470  1.00  0.00            
ATOM   4110  HA  VAL   270      75.770  36.640  57.600  1.00  0.00            
ATOM   4111  CB  VAL   270      76.240  38.550  57.770  1.00  0.00            
ATOM   4112  HB  VAL   270      77.230  38.410  57.290  1.00  0.00            
ATOM   4113  CG1 VAL   270      75.330  38.890  56.570  1.00  0.00            
ATOM   4114 1HG1 VAL   270      75.390  38.030  55.870  1.00  0.00            
ATOM   4115 2HG1 VAL   270      74.260  39.000  56.820  1.00  0.00            
ATOM   4116 3HG1 VAL   270      75.760  39.750  56.000  1.00  0.00            
ATOM   4117  CG2 VAL   270      76.390  39.710  58.770  1.00  0.00            
ATOM   4118 1HG2 VAL   270      77.130  39.400  59.540  1.00  0.00            
ATOM   4119 2HG2 VAL   270      76.630  40.710  58.360  1.00  0.00            
ATOM   4120 3HG2 VAL   270      75.480  39.800  59.390  1.00  0.00            
ATOM   4121  C   VAL   270      76.900  36.820  59.400  1.00  0.00            
ATOM   4122  O   VAL   270      76.890  37.000  60.620  1.00  0.00            
ATOM   4123  N   VAL   271      77.760  36.030  58.740  1.00  0.00            
ATOM   4124  HN  VAL   271      77.740  35.900  57.750  1.00  0.00            
ATOM   4125  CA  VAL   271      78.850  35.420  59.430  1.00  0.00            
ATOM   4126  HA  VAL   271      78.770  35.630  60.490  1.00  0.00            
ATOM   4127  CB  VAL   271      78.920  33.960  59.110  1.00  0.00            
ATOM   4128  HB  VAL   271      79.130  33.990  58.020  1.00  0.00            
ATOM   4129  CG1 VAL   271      80.080  33.220  59.800  1.00  0.00            
ATOM   4130 1HG1 VAL   271      79.990  33.290  60.900  1.00  0.00            
ATOM   4131 2HG1 VAL   271      80.070  32.130  59.600  1.00  0.00            
ATOM   4132 3HG1 VAL   271      81.090  33.580  59.500  1.00  0.00            
ATOM   4133  CG2 VAL   271      77.510  33.450  59.440  1.00  0.00            
ATOM   4134 1HG2 VAL   271      77.630  32.350  59.500  1.00  0.00            
ATOM   4135 2HG2 VAL   271      77.150  33.760  60.450  1.00  0.00            
ATOM   4136 3HG2 VAL   271      76.660  33.750  58.800  1.00  0.00            
ATOM   4137  C   VAL   271      80.130  36.040  58.990  1.00  0.00            
ATOM   4138  O   VAL   271      80.350  35.930  57.780  1.00  0.00            
ATOM   4139  N   PRO   272      80.950  36.760  59.690  1.00  0.00            
ATOM   4140  CD  PRO   272      80.670  37.020  61.100  1.00  0.00            
ATOM   4141  HD1 PRO   272      80.300  36.150  61.670  1.00  0.00            
ATOM   4142  HD2 PRO   272      79.840  37.770  61.100  1.00  0.00            
ATOM   4143  CA  PRO   272      82.350  36.900  59.410  1.00  0.00            
ATOM   4144  HA  PRO   272      82.420  37.580  58.580  1.00  0.00            
ATOM   4145  CB  PRO   272      82.910  37.850  60.470  1.00  0.00            
ATOM   4146  HB1 PRO   272      83.960  37.670  60.760  1.00  0.00            
ATOM   4147  HB2 PRO   272      82.830  38.930  60.240  1.00  0.00            
ATOM   4148  CG  PRO   272      82.000  37.530  61.670  1.00  0.00            
ATOM   4149  HG1 PRO   272      82.340  36.780  62.420  1.00  0.00            
ATOM   4150  HG2 PRO   272      81.830  38.540  62.090  1.00  0.00            
ATOM   4151  C   PRO   272      83.250  35.740  59.160  1.00  0.00            
ATOM   4152  O   PRO   272      83.210  34.720  59.840  1.00  0.00            
ATOM   4153  N   ILE   273      84.170  35.870  58.180  1.00  0.00            
ATOM   4154  HN  ILE   273      84.280  36.730  57.690  1.00  0.00            
ATOM   4155  CA  ILE   273      85.050  34.800  57.840  1.00  0.00            
ATOM   4156  HA  ILE   273      84.690  33.910  58.320  1.00  0.00            
ATOM   4157  CB  ILE   273      84.880  34.420  56.400  1.00  0.00            
ATOM   4158  HB  ILE   273      85.350  35.160  55.720  1.00  0.00            
ATOM   4159  CG2 ILE   273      85.620  33.110  56.110  1.00  0.00            
ATOM   4160 1HG2 ILE   273      85.450  32.270  56.820  1.00  0.00            
ATOM   4161 2HG2 ILE   273      85.220  32.570  55.220  1.00  0.00            
ATOM   4162 3HG2 ILE   273      86.710  33.260  55.980  1.00  0.00            
ATOM   4163  CG1 ILE   273      83.390  34.410  56.000  1.00  0.00            
ATOM   4164 1HG1 ILE   273      82.990  35.440  56.130  1.00  0.00            
ATOM   4165 2HG1 ILE   273      83.380  34.240  54.900  1.00  0.00            
ATOM   4166  CD  ILE   273      82.620  33.300  56.710  1.00  0.00            
ATOM   4167  HD1 ILE   273      82.660  33.400  57.820  1.00  0.00            
ATOM   4168  HD2 ILE   273      81.540  33.480  56.540  1.00  0.00            
ATOM   4169  HD3 ILE   273      82.910  32.290  56.330  1.00  0.00            
ATOM   4170  C   ILE   273      86.500  35.080  58.050  1.00  0.00            
ATOM   4171  O   ILE   273      86.960  36.170  57.710  1.00  0.00            
ATOM   4172  N   LEU   274      87.280  34.100  58.530  1.00  0.00            
ATOM   4173  HN  LEU   274      86.980  33.150  58.670  1.00  0.00            
ATOM   4174  CA  LEU   274      88.660  34.180  58.860  1.00  0.00            
ATOM   4175  HA  LEU   274      89.010  35.160  58.560  1.00  0.00            
ATOM   4176  CB  LEU   274      88.760  34.020  60.390  1.00  0.00            
ATOM   4177  HB1 LEU   274      87.960  34.690  60.760  1.00  0.00            
ATOM   4178  HB2 LEU   274      88.320  33.020  60.590  1.00  0.00            
ATOM   4179  CG  LEU   274      90.150  34.100  61.030  1.00  0.00            
ATOM   4180  HG  LEU   274      90.690  33.210  60.660  1.00  0.00            
ATOM   4181  CD1 LEU   274      90.940  35.380  60.690  1.00  0.00            
ATOM   4182 1HD1 LEU   274      91.210  35.500  59.620  1.00  0.00            
ATOM   4183 2HD1 LEU   274      90.320  36.250  60.990  1.00  0.00            
ATOM   4184 3HD1 LEU   274      91.950  35.420  61.160  1.00  0.00            
ATOM   4185  CD2 LEU   274      90.140  34.180  62.570  1.00  0.00            
ATOM   4186 1HD2 LEU   274      89.690  33.290  63.070  1.00  0.00            
ATOM   4187 2HD2 LEU   274      91.210  34.240  62.880  1.00  0.00            
ATOM   4188 3HD2 LEU   274      89.570  35.050  62.940  1.00  0.00            
ATOM   4189  C   LEU   274      89.480  33.120  58.220  1.00  0.00            
ATOM   4190  O   LEU   274      89.110  31.950  58.250  1.00  0.00            
ATOM   4191  N   VAL   275      90.630  33.370  57.560  1.00  0.00            
ATOM   4192  HN  VAL   275      90.880  34.320  57.380  1.00  0.00            
ATOM   4193  CA  VAL   275      91.390  32.360  56.890  1.00  0.00            
ATOM   4194  HA  VAL   275      91.290  31.380  57.340  1.00  0.00            
ATOM   4195  CB  VAL   275      91.260  32.260  55.400  1.00  0.00            
ATOM   4196  HB  VAL   275      91.590  33.250  55.020  1.00  0.00            
ATOM   4197  CG1 VAL   275      92.150  31.160  54.800  1.00  0.00            
ATOM   4198 1HG1 VAL   275      92.030  30.240  55.430  1.00  0.00            
ATOM   4199 2HG1 VAL   275      91.940  31.030  53.720  1.00  0.00            
ATOM   4200 3HG1 VAL   275      93.210  31.420  54.960  1.00  0.00            
ATOM   4201  CG2 VAL   275      89.790  32.100  55.000  1.00  0.00            
ATOM   4202 1HG2 VAL   275      89.620  32.070  53.900  1.00  0.00            
ATOM   4203 2HG2 VAL   275      89.250  31.320  55.570  1.00  0.00            
ATOM   4204 3HG2 VAL   275      89.270  33.050  55.250  1.00  0.00            
ATOM   4205  C   VAL   275      92.810  32.610  57.280  1.00  0.00            
ATOM   4206  O   VAL   275      93.370  33.680  57.060  1.00  0.00            
ATOM   4207  N   GLU   276      93.570  31.650  57.830  1.00  0.00            
ATOM   4208  HN  GLU   276      93.120  30.820  58.140  1.00  0.00            
ATOM   4209  CA  GLU   276      94.970  31.770  58.090  1.00  0.00            
ATOM   4210  HA  GLU   276      95.340  32.720  57.730  1.00  0.00            
ATOM   4211  CB  GLU   276      95.310  31.540  59.570  1.00  0.00            
ATOM   4212  HB1 GLU   276      95.050  30.480  59.800  1.00  0.00            
ATOM   4213  HB2 GLU   276      96.410  31.700  59.590  1.00  0.00            
ATOM   4214  CG  GLU   276      94.440  32.300  60.570  1.00  0.00            
ATOM   4215  HG1 GLU   276      94.310  33.310  60.120  1.00  0.00            
ATOM   4216  HG2 GLU   276      93.440  31.810  60.540  1.00  0.00            
ATOM   4217  CD  GLU   276      95.020  32.280  61.980  1.00  0.00            
ATOM   4218  OE1 GLU   276      96.200  32.660  62.150  1.00  0.00            
ATOM   4219  OE2 GLU   276      94.260  31.870  62.900  1.00  0.00            
ATOM   4220  C   GLU   276      95.520  30.670  57.260  1.00  0.00            
ATOM   4221  O   GLU   276      95.310  29.470  57.480  1.00  0.00            
ATOM   4222  N   LEU   277      96.360  30.940  56.240  1.00  0.00            
ATOM   4223  HN  LEU   277      96.540  31.880  55.960  1.00  0.00            
ATOM   4224  CA  LEU   277      97.050  29.910  55.520  1.00  0.00            
ATOM   4225  HA  LEU   277      96.850  28.930  55.910  1.00  0.00            
ATOM   4226  CB  LEU   277      96.780  29.980  54.010  1.00  0.00            
ATOM   4227  HB1 LEU   277      95.780  29.510  53.830  1.00  0.00            
ATOM   4228  HB2 LEU   277      96.710  31.060  53.770  1.00  0.00            
ATOM   4229  CG  LEU   277      97.680  29.300  52.970  1.00  0.00            
ATOM   4230  HG  LEU   277      98.720  29.650  53.140  1.00  0.00            
ATOM   4231  CD1 LEU   277      97.790  27.770  53.130  1.00  0.00            
ATOM   4232 1HD1 LEU   277      98.290  27.310  52.250  1.00  0.00            
ATOM   4233 2HD1 LEU   277      98.280  27.600  54.110  1.00  0.00            
ATOM   4234 3HD1 LEU   277      96.800  27.270  53.200  1.00  0.00            
ATOM   4235  CD2 LEU   277      97.230  29.620  51.540  1.00  0.00            
ATOM   4236 1HD2 LEU   277      96.300  29.080  51.280  1.00  0.00            
ATOM   4237 2HD2 LEU   277      97.070  30.720  51.430  1.00  0.00            
ATOM   4238 3HD2 LEU   277      97.960  29.250  50.790  1.00  0.00            
ATOM   4239  C   LEU   277      98.510  30.140  55.740  1.00  0.00            
ATOM   4240  O   LEU   277      99.090  31.160  55.360  1.00  0.00            
ATOM   4241  N   ASP   278      99.160  29.220  56.480  1.00  0.00            
ATOM   4242  HN  ASP   278      98.570  28.530  56.880  1.00  0.00            
ATOM   4243  CA  ASP   278     100.530  29.330  56.880  1.00  0.00            
ATOM   4244  HA  ASP   278     100.970  30.190  56.400  1.00  0.00            
ATOM   4245  CB  ASP   278     100.580  29.270  58.420  1.00  0.00            
ATOM   4246  HB1 ASP   278      99.680  29.880  58.670  1.00  0.00            
ATOM   4247  HB2 ASP   278     100.450  28.250  58.840  1.00  0.00            
ATOM   4248  CG  ASP   278     101.920  29.770  58.940  1.00  0.00            
ATOM   4249  OD1 ASP   278     102.690  29.050  59.630  1.00  0.00            
ATOM   4250  OD2 ASP   278     102.290  30.890  58.520  1.00  0.00            
ATOM   4251  C   ASP   278     101.350  28.220  56.320  1.00  0.00            
ATOM   4252  O   ASP   278     101.140  27.030  56.530  1.00  0.00            
ATOM   4253  N   GLY   279     102.270  28.490  55.370  1.00  0.00            
ATOM   4254  HN  GLY   279     102.370  29.440  55.090  1.00  0.00            
ATOM   4255  CA  GLY   279     103.090  27.560  54.670  1.00  0.00            
ATOM   4256  HA1 GLY   279     103.280  26.730  55.340  1.00  0.00            
ATOM   4257  HA2 GLY   279     102.580  27.400  53.730  1.00  0.00            
ATOM   4258  C   GLY   279     104.510  27.920  54.370  1.00  0.00            
ATOM   4259  O   GLY   279     104.880  29.090  54.480  1.00  0.00            
ATOM   4260  N   ASP   280     105.320  26.930  53.950  1.00  0.00            
ATOM   4261  HN  ASP   280     104.820  26.080  54.080  1.00  0.00            
ATOM   4262  CA  ASP   280     106.540  27.040  53.210  1.00  0.00            
ATOM   4263  HA  ASP   280     106.570  28.070  52.890  1.00  0.00            
ATOM   4264  CB  ASP   280     107.730  26.750  54.130  1.00  0.00            
ATOM   4265  HB1 ASP   280     108.670  26.920  53.560  1.00  0.00            
ATOM   4266  HB2 ASP   280     107.560  27.490  54.950  1.00  0.00            
ATOM   4267  CG  ASP   280     107.760  25.340  54.700  1.00  0.00            
ATOM   4268  OD1 ASP   280     106.870  24.950  55.500  1.00  0.00            
ATOM   4269  OD2 ASP   280     108.780  24.650  54.420  1.00  0.00            
ATOM   4270  C   ASP   280     106.480  26.300  51.920  1.00  0.00            
ATOM   4271  O   ASP   280     106.000  25.170  51.880  1.00  0.00            
ATOM   4272  N   VAL   281     106.920  26.920  50.800  1.00  0.00            
ATOM   4273  HN  VAL   281     107.260  27.850  50.870  1.00  0.00            
ATOM   4274  CA  VAL   281     107.040  26.320  49.510  1.00  0.00            
ATOM   4275  HA  VAL   281     107.000  25.250  49.670  1.00  0.00            
ATOM   4276  CB  VAL   281     106.060  26.780  48.470  1.00  0.00            
ATOM   4277  HB  VAL   281     106.060  27.890  48.540  1.00  0.00            
ATOM   4278  CG1 VAL   281     106.310  26.240  47.050  1.00  0.00            
ATOM   4279 1HG1 VAL   281     107.330  26.320  46.630  1.00  0.00            
ATOM   4280 2HG1 VAL   281     106.140  25.140  47.040  1.00  0.00            
ATOM   4281 3HG1 VAL   281     105.560  26.700  46.370  1.00  0.00            
ATOM   4282  CG2 VAL   281     104.660  26.330  48.930  1.00  0.00            
ATOM   4283 1HG2 VAL   281     104.780  25.260  49.190  1.00  0.00            
ATOM   4284 2HG2 VAL   281     104.250  26.940  49.760  1.00  0.00            
ATOM   4285 3HG2 VAL   281     103.940  26.410  48.090  1.00  0.00            
ATOM   4286  C   VAL   281     108.370  26.570  48.880  1.00  0.00            
ATOM   4287  O   VAL   281     108.830  27.710  48.760  1.00  0.00            
ATOM   4288  N   ASN   282     109.150  25.490  48.690  1.00  0.00            
ATOM   4289  HN  ASN   282     108.680  24.630  48.860  1.00  0.00            
ATOM   4290  CA  ASN   282     110.440  25.360  48.090  1.00  0.00            
ATOM   4291  HA  ASN   282     110.730  24.330  48.220  1.00  0.00            
ATOM   4292  CB  ASN   282     110.340  25.760  46.610  1.00  0.00            
ATOM   4293  HB1 ASN   282     109.600  26.540  46.310  1.00  0.00            
ATOM   4294  HB2 ASN   282     111.290  26.200  46.230  1.00  0.00            
ATOM   4295  CG  ASN   282     109.960  24.640  45.650  1.00  0.00            
ATOM   4296  OD1 ASN   282     109.260  23.710  46.060  1.00  0.00            
ATOM   4297  ND2 ASN   282     110.470  24.560  44.390  1.00  0.00            
ATOM   4298 1HD2 ASN   282     111.270  25.100  44.130  1.00  0.00            
ATOM   4299 2HD2 ASN   282     110.160  23.770  43.860  1.00  0.00            
ATOM   4300  C   ASN   282     111.470  26.060  48.900  1.00  0.00            
ATOM   4301  O   ASN   282     112.450  26.640  48.420  1.00  0.00            
ATOM   4302  N   GLY   283     111.290  25.950  50.230  1.00  0.00            
ATOM   4303  HN  GLY   283     110.550  25.380  50.570  1.00  0.00            
ATOM   4304  CA  GLY   283     112.120  26.560  51.220  1.00  0.00            
ATOM   4305  HA1 GLY   283     112.100  26.050  52.170  1.00  0.00            
ATOM   4306  HA2 GLY   283     113.120  26.650  50.820  1.00  0.00            
ATOM   4307  C   GLY   283     111.910  28.020  51.470  1.00  0.00            
ATOM   4308  O   GLY   283     112.690  28.490  52.290  1.00  0.00            
ATOM   4309  N   HIS   284     110.910  28.710  50.910  1.00  0.00            
ATOM   4310  HN  HIS   284     110.390  28.210  50.220  1.00  0.00            
ATOM   4311  CA  HIS   284     110.400  30.040  51.080  1.00  0.00            
ATOM   4312  HA  HIS   284     111.140  30.550  51.680  1.00  0.00            
ATOM   4313  CB  HIS   284     110.300  30.840  49.770  1.00  0.00            
ATOM   4314  HB1 HIS   284     109.600  30.250  49.140  1.00  0.00            
ATOM   4315  HB2 HIS   284     109.990  31.890  49.960  1.00  0.00            
ATOM   4316  ND1 HIS   284     112.660  31.650  49.630  1.00  0.00            
ATOM   4317  HD1 HIS   284     112.650  32.240  50.450  1.00  0.00            
ATOM   4318  CG  HIS   284     111.630  30.900  49.090  1.00  0.00            
ATOM   4319  CE1 HIS   284     113.760  31.360  48.900  1.00  0.00            
ATOM   4320  HE1 HIS   284     114.770  31.710  49.120  1.00  0.00            
ATOM   4321  NE2 HIS   284     113.520  30.520  47.910  1.00  0.00            
ATOM   4322  CD2 HIS   284     112.200  30.160  48.110  1.00  0.00            
ATOM   4323  HD2 HIS   284     111.650  29.440  47.500  1.00  0.00            
ATOM   4324  C   HIS   284     109.180  30.010  51.930  1.00  0.00            
ATOM   4325  O   HIS   284     108.120  29.490  51.580  1.00  0.00            
ATOM   4326  N   LYS   285     109.280  30.570  53.150  1.00  0.00            
ATOM   4327  HN  LYS   285     110.150  30.910  53.510  1.00  0.00            
ATOM   4328  CA  LYS   285     108.210  30.630  54.090  1.00  0.00            
ATOM   4329  HA  LYS   285     107.700  29.690  54.230  1.00  0.00            
ATOM   4330  CB  LYS   285     108.780  30.770  55.510  1.00  0.00            
ATOM   4331  HB1 LYS   285     109.580  30.020  55.680  1.00  0.00            
ATOM   4332  HB2 LYS   285     109.350  31.730  55.530  1.00  0.00            
ATOM   4333  CG  LYS   285     107.760  30.620  56.640  1.00  0.00            
ATOM   4334  HG1 LYS   285     107.250  31.560  56.920  1.00  0.00            
ATOM   4335  HG2 LYS   285     106.950  29.960  56.270  1.00  0.00            
ATOM   4336  CD  LYS   285     108.420  29.910  57.830  1.00  0.00            
ATOM   4337  HD1 LYS   285     108.710  28.900  57.490  1.00  0.00            
ATOM   4338  HD2 LYS   285     109.230  30.570  58.210  1.00  0.00            
ATOM   4339  CE  LYS   285     107.420  29.960  58.990  1.00  0.00            
ATOM   4340  HE1 LYS   285     107.970  29.920  59.950  1.00  0.00            
ATOM   4341  HE2 LYS   285     106.900  30.940  58.990  1.00  0.00            
ATOM   4342  NZ  LYS   285     106.390  28.890  58.870  1.00  0.00            
ATOM   4343  HZ1 LYS   285     105.650  29.290  58.270  1.00  0.00            
ATOM   4344  HZ2 LYS   285     106.780  28.000  58.510  1.00  0.00            
ATOM   4345  HZ3 LYS   285     106.000  28.680  59.810  1.00  0.00            
ATOM   4346  C   LYS   285     107.330  31.800  53.820  1.00  0.00            
ATOM   4347  O   LYS   285     107.820  32.840  53.390  1.00  0.00            
ATOM   4348  N   PHE   286     106.010  31.720  54.080  1.00  0.00            
ATOM   4349  HN  PHE   286     105.590  30.830  54.220  1.00  0.00            
ATOM   4350  CA  PHE   286     105.110  32.810  53.880  1.00  0.00            
ATOM   4351  HA  PHE   286     105.580  33.700  54.270  1.00  0.00            
ATOM   4352  CB  PHE   286     104.730  33.000  52.410  1.00  0.00            
ATOM   4353  HB1 PHE   286     103.990  33.820  52.340  1.00  0.00            
ATOM   4354  HB2 PHE   286     105.650  33.260  51.840  1.00  0.00            
ATOM   4355  CG  PHE   286     104.140  31.820  51.710  1.00  0.00            
ATOM   4356  CD1 PHE   286     104.950  30.960  51.000  1.00  0.00            
ATOM   4357  HD1 PHE   286     105.970  31.320  50.970  1.00  0.00            
ATOM   4358  CE1 PHE   286     104.490  29.870  50.300  1.00  0.00            
ATOM   4359  HE1 PHE   286     105.130  29.270  49.680  1.00  0.00            
ATOM   4360  CZ  PHE   286     103.140  29.620  50.330  1.00  0.00            
ATOM   4361  HZ  PHE   286     102.740  28.780  49.780  1.00  0.00            
ATOM   4362  CD2 PHE   286     102.830  31.420  51.850  1.00  0.00            
ATOM   4363  HD2 PHE   286     102.100  32.040  52.330  1.00  0.00            
ATOM   4364  CE2 PHE   286     102.320  30.350  51.160  1.00  0.00            
ATOM   4365  HE2 PHE   286     101.260  30.120  51.120  1.00  0.00            
ATOM   4366  C   PHE   286     103.850  32.660  54.670  1.00  0.00            
ATOM   4367  O   PHE   286     103.410  31.560  54.990  1.00  0.00            
ATOM   4368  N   SER   287     103.110  33.770  54.840  1.00  0.00            
ATOM   4369  HN  SER   287     103.340  34.670  54.480  1.00  0.00            
ATOM   4370  CA  SER   287     101.890  33.550  55.560  1.00  0.00            
ATOM   4371  HA  SER   287     101.530  32.550  55.370  1.00  0.00            
ATOM   4372  CB  SER   287     101.930  33.810  57.070  1.00  0.00            
ATOM   4373  HB1 SER   287     102.910  33.500  57.500  1.00  0.00            
ATOM   4374  HB2 SER   287     101.860  34.890  57.300  1.00  0.00            
ATOM   4375  OG  SER   287     100.970  32.990  57.720  1.00  0.00            
ATOM   4376  HG1 SER   287     101.480  32.280  58.130  1.00  0.00            
ATOM   4377  C   SER   287     100.820  34.430  55.000  1.00  0.00            
ATOM   4378  O   SER   287     100.980  35.650  54.890  1.00  0.00            
ATOM   4379  N   VAL   288      99.660  33.850  54.650  1.00  0.00            
ATOM   4380  HN  VAL   288      99.600  32.870  54.800  1.00  0.00            
ATOM   4381  CA  VAL   288      98.550  34.430  53.960  1.00  0.00            
ATOM   4382  HA  VAL   288      98.750  35.390  53.500  1.00  0.00            
ATOM   4383  CB  VAL   288      98.110  33.560  52.820  1.00  0.00            
ATOM   4384  HB  VAL   288      98.300  32.490  53.040  1.00  0.00            
ATOM   4385  CG1 VAL   288      96.670  33.920  52.410  1.00  0.00            
ATOM   4386 1HG1 VAL   288      95.880  33.610  53.130  1.00  0.00            
ATOM   4387 2HG1 VAL   288      96.570  35.030  52.330  1.00  0.00            
ATOM   4388 3HG1 VAL   288      96.440  33.460  51.430  1.00  0.00            
ATOM   4389  CG2 VAL   288      98.910  33.770  51.520  1.00  0.00            
ATOM   4390 1HG2 VAL   288      98.650  33.140  50.650  1.00  0.00            
ATOM   4391 2HG2 VAL   288      98.770  34.820  51.170  1.00  0.00            
ATOM   4392 3HG2 VAL   288     100.000  33.750  51.750  1.00  0.00            
ATOM   4393  C   VAL   288      97.430  34.490  54.940  1.00  0.00            
ATOM   4394  O   VAL   288      97.170  33.560  55.700  1.00  0.00            
ATOM   4395  N   SER   289      96.700  35.620  55.010  1.00  0.00            
ATOM   4396  HN  SER   289      96.900  36.360  54.380  1.00  0.00            
ATOM   4397  CA  SER   289      95.720  35.750  56.050  1.00  0.00            
ATOM   4398  HA  SER   289      95.410  34.750  56.320  1.00  0.00            
ATOM   4399  CB  SER   289      96.170  36.510  57.300  1.00  0.00            
ATOM   4400  HB1 SER   289      96.990  35.940  57.790  1.00  0.00            
ATOM   4401  HB2 SER   289      96.750  37.380  56.920  1.00  0.00            
ATOM   4402  OG  SER   289      95.170  36.820  58.260  1.00  0.00            
ATOM   4403  HG1 SER   289      95.590  37.190  59.040  1.00  0.00            
ATOM   4404  C   SER   289      94.610  36.580  55.500  1.00  0.00            
ATOM   4405  O   SER   289      94.890  37.500  54.730  1.00  0.00            
ATOM   4406  N   GLY   290      93.350  36.170  55.730  1.00  0.00            
ATOM   4407  HN  GLY   290      93.190  35.430  56.380  1.00  0.00            
ATOM   4408  CA  GLY   290      92.260  36.910  55.180  1.00  0.00            
ATOM   4409  HA1 GLY   290      92.530  37.940  55.000  1.00  0.00            
ATOM   4410  HA2 GLY   290      92.010  36.470  54.230  1.00  0.00            
ATOM   4411  C   GLY   290      91.060  36.960  56.060  1.00  0.00            
ATOM   4412  O   GLY   290      90.880  36.210  57.020  1.00  0.00            
ATOM   4413  N   GLU   291      90.150  37.860  55.640  1.00  0.00            
ATOM   4414  HN  GLU   291      90.330  38.360  54.790  1.00  0.00            
ATOM   4415  CA  GLU   291      89.000  38.320  56.350  1.00  0.00            
ATOM   4416  HA  GLU   291      88.750  37.580  57.090  1.00  0.00            
ATOM   4417  CB  GLU   291      89.240  39.630  57.120  1.00  0.00            
ATOM   4418  HB1 GLU   291      88.260  39.860  57.590  1.00  0.00            
ATOM   4419  HB2 GLU   291      89.900  39.440  57.990  1.00  0.00            
ATOM   4420  CG  GLU   291      89.810  40.800  56.320  1.00  0.00            
ATOM   4421  HG1 GLU   291      90.880  40.540  56.140  1.00  0.00            
ATOM   4422  HG2 GLU   291      89.310  40.900  55.330  1.00  0.00            
ATOM   4423  CD  GLU   291      89.850  42.110  57.100  1.00  0.00            
ATOM   4424  OE1 GLU   291      89.610  43.170  56.450  1.00  0.00            
ATOM   4425  OE2 GLU   291      90.230  42.130  58.300  1.00  0.00            
ATOM   4426  C   GLU   291      87.940  38.440  55.300  1.00  0.00            
ATOM   4427  O   GLU   291      88.220  38.710  54.140  1.00  0.00            
ATOM   4428  N   GLY   292      86.670  38.350  55.730  1.00  0.00            
ATOM   4429  HN  GLY   292      86.440  38.060  56.660  1.00  0.00            
ATOM   4430  CA  GLY   292      85.570  38.410  54.810  1.00  0.00            
ATOM   4431  HA1 GLY   292      85.610  39.390  54.370  1.00  0.00            
ATOM   4432  HA2 GLY   292      85.580  37.640  54.060  1.00  0.00            
ATOM   4433  C   GLY   292      84.270  38.340  55.520  1.00  0.00            
ATOM   4434  O   GLY   292      84.190  38.140  56.740  1.00  0.00            
ATOM   4435  N   GLU   293      83.170  38.370  54.740  1.00  0.00            
ATOM   4436  HN  GLU   293      83.310  38.630  53.790  1.00  0.00            
ATOM   4437  CA  GLU   293      81.840  38.070  55.180  1.00  0.00            
ATOM   4438  HA  GLU   293      81.900  37.500  56.090  1.00  0.00            
ATOM   4439  CB  GLU   293      80.980  39.330  55.320  1.00  0.00            
ATOM   4440  HB1 GLU   293      81.550  40.230  55.650  1.00  0.00            
ATOM   4441  HB2 GLU   293      80.800  39.630  54.270  1.00  0.00            
ATOM   4442  CG  GLU   293      79.660  39.220  56.100  1.00  0.00            
ATOM   4443  HG1 GLU   293      78.960  38.690  55.420  1.00  0.00            
ATOM   4444  HG2 GLU   293      79.630  38.770  57.110  1.00  0.00            
ATOM   4445  CD  GLU   293      79.160  40.650  56.260  1.00  0.00            
ATOM   4446  OE1 GLU   293      79.500  41.310  57.280  1.00  0.00            
ATOM   4447  OE2 GLU   293      78.450  41.150  55.350  1.00  0.00            
ATOM   4448  C   GLU   293      81.170  37.150  54.220  1.00  0.00            
ATOM   4449  O   GLU   293      81.390  37.210  53.010  1.00  0.00            
ATOM   4450  N   GLY   294      80.190  36.330  54.640  1.00  0.00            
ATOM   4451  HN  GLY   294      80.000  36.360  55.610  1.00  0.00            
ATOM   4452  CA  GLY   294      79.410  35.400  53.880  1.00  0.00            
ATOM   4453  HA1 GLY   294      79.400  35.710  52.850  1.00  0.00            
ATOM   4454  HA2 GLY   294      79.780  34.400  54.010  1.00  0.00            
ATOM   4455  C   GLY   294      77.980  35.280  54.300  1.00  0.00            
ATOM   4456  O   GLY   294      77.650  35.340  55.480  1.00  0.00            
ATOM   4457  N   ASP   295      77.100  35.000  53.320  1.00  0.00            
ATOM   4458  HN  ASP   295      77.430  35.040  52.380  1.00  0.00            
ATOM   4459  CA  ASP   295      75.680  34.950  53.460  1.00  0.00            
ATOM   4460  HA  ASP   295      75.370  35.000  54.500  1.00  0.00            
ATOM   4461  CB  ASP   295      75.230  36.300  52.890  1.00  0.00            
ATOM   4462  HB1 ASP   295      75.650  37.130  53.500  1.00  0.00            
ATOM   4463  HB2 ASP   295      75.590  36.540  51.870  1.00  0.00            
ATOM   4464  CG  ASP   295      73.720  36.360  53.140  1.00  0.00            
ATOM   4465  OD1 ASP   295      73.300  36.370  54.320  1.00  0.00            
ATOM   4466  OD2 ASP   295      72.970  36.320  52.130  1.00  0.00            
ATOM   4467  C   ASP   295      74.980  33.750  52.920  1.00  0.00            
ATOM   4468  O   ASP   295      75.020  33.460  51.720  1.00  0.00            
ATOM   4469  N   ALA   296      74.180  33.040  53.720  1.00  0.00            
ATOM   4470  HN  ALA   296      74.310  33.220  54.690  1.00  0.00            
ATOM   4471  CA  ALA   296      73.520  31.860  53.250  1.00  0.00            
ATOM   4472  HA  ALA   296      74.100  31.360  52.490  1.00  0.00            
ATOM   4473  CB  ALA   296      73.400  30.820  54.390  1.00  0.00            
ATOM   4474  HB1 ALA   296      73.070  31.140  55.400  1.00  0.00            
ATOM   4475  HB2 ALA   296      72.690  29.990  54.220  1.00  0.00            
ATOM   4476  HB3 ALA   296      74.440  30.450  54.520  1.00  0.00            
ATOM   4477  C   ALA   296      72.150  32.110  52.720  1.00  0.00            
ATOM   4478  O   ALA   296      71.440  31.210  52.270  1.00  0.00            
ATOM   4479  N   THR   297      71.730  33.380  52.660  1.00  0.00            
ATOM   4480  HN  THR   297      72.320  34.070  53.060  1.00  0.00            
ATOM   4481  CA  THR   297      70.470  33.720  52.070  1.00  0.00            
ATOM   4482  HA  THR   297      69.790  32.880  52.040  1.00  0.00            
ATOM   4483  CB  THR   297      69.860  34.890  52.790  1.00  0.00            
ATOM   4484  HB  THR   297      70.420  35.840  52.630  1.00  0.00            
ATOM   4485  OG1 THR   297      69.640  34.480  54.130  1.00  0.00            
ATOM   4486  HG1 THR   297      70.450  34.600  54.640  1.00  0.00            
ATOM   4487  CG2 THR   297      68.490  35.090  52.140  1.00  0.00            
ATOM   4488 1HG2 THR   297      68.040  34.130  51.810  1.00  0.00            
ATOM   4489 2HG2 THR   297      67.900  35.700  52.860  1.00  0.00            
ATOM   4490 3HG2 THR   297      68.530  35.790  51.270  1.00  0.00            
ATOM   4491  C   THR   297      70.580  33.980  50.600  1.00  0.00            
ATOM   4492  O   THR   297      69.810  33.370  49.870  1.00  0.00            
ATOM   4493  N   TYR   298      71.510  34.850  50.160  1.00  0.00            
ATOM   4494  HN  TYR   298      72.080  35.280  50.860  1.00  0.00            
ATOM   4495  CA  TYR   298      71.770  35.190  48.800  1.00  0.00            
ATOM   4496  HA  TYR   298      71.060  34.700  48.150  1.00  0.00            
ATOM   4497  CB  TYR   298      71.730  36.690  48.450  1.00  0.00            
ATOM   4498  HB1 TYR   298      72.560  37.270  48.900  1.00  0.00            
ATOM   4499  HB2 TYR   298      71.740  36.910  47.370  1.00  0.00            
ATOM   4500  CG  TYR   298      70.400  37.100  48.980  1.00  0.00            
ATOM   4501  CD1 TYR   298      70.250  37.680  50.210  1.00  0.00            
ATOM   4502  HD1 TYR   298      71.130  37.760  50.830  1.00  0.00            
ATOM   4503  CE1 TYR   298      69.040  38.230  50.560  1.00  0.00            
ATOM   4504  HE1 TYR   298      68.930  38.940  51.370  1.00  0.00            
ATOM   4505  CZ  TYR   298      67.940  37.990  49.760  1.00  0.00            
ATOM   4506  OH  TYR   298      66.710  38.630  50.050  1.00  0.00            
ATOM   4507  HH  TYR   298      66.700  39.070  50.900  1.00  0.00            
ATOM   4508  CD2 TYR   298      69.330  36.960  48.130  1.00  0.00            
ATOM   4509  HD2 TYR   298      69.490  36.430  47.200  1.00  0.00            
ATOM   4510  CE2 TYR   298      68.090  37.400  48.530  1.00  0.00            
ATOM   4511  HE2 TYR   298      67.340  37.490  47.770  1.00  0.00            
ATOM   4512  C   TYR   298      73.030  34.570  48.280  1.00  0.00            
ATOM   4513  O   TYR   298      73.380  34.660  47.110  1.00  0.00            
ATOM   4514  N   GLY   299      73.750  33.850  49.160  1.00  0.00            
ATOM   4515  HN  GLY   299      73.600  33.960  50.140  1.00  0.00            
ATOM   4516  CA  GLY   299      74.870  33.070  48.740  1.00  0.00            
ATOM   4517  HA1 GLY   299      75.050  32.270  49.450  1.00  0.00            
ATOM   4518  HA2 GLY   299      74.600  32.530  47.850  1.00  0.00            
ATOM   4519  C   GLY   299      76.180  33.750  48.570  1.00  0.00            
ATOM   4520  O   GLY   299      77.170  33.090  48.240  1.00  0.00            
ATOM   4521  N   LYS   300      76.230  35.090  48.690  1.00  0.00            
ATOM   4522  HN  LYS   300      75.360  35.570  48.760  1.00  0.00            
ATOM   4523  CA  LYS   300      77.370  35.940  48.560  1.00  0.00            
ATOM   4524  HA  LYS   300      77.800  35.830  47.580  1.00  0.00            
ATOM   4525  CB  LYS   300      76.930  37.410  48.630  1.00  0.00            
ATOM   4526  HB1 LYS   300      76.080  37.580  47.930  1.00  0.00            
ATOM   4527  HB2 LYS   300      76.590  37.770  49.620  1.00  0.00            
ATOM   4528  CG  LYS   300      77.950  38.470  48.190  1.00  0.00            
ATOM   4529  HG1 LYS   300      78.900  38.390  48.760  1.00  0.00            
ATOM   4530  HG2 LYS   300      78.360  38.280  47.180  1.00  0.00            
ATOM   4531  CD  LYS   300      77.340  39.880  48.220  1.00  0.00            
ATOM   4532  HD1 LYS   300      77.710  40.430  47.340  1.00  0.00            
ATOM   4533  HD2 LYS   300      76.280  39.730  47.910  1.00  0.00            
ATOM   4534  CE  LYS   300      77.460  40.540  49.590  1.00  0.00            
ATOM   4535  HE1 LYS   300      77.070  39.820  50.350  1.00  0.00            
ATOM   4536  HE2 LYS   300      78.530  40.760  49.800  1.00  0.00            
ATOM   4537  NZ  LYS   300      76.820  41.880  49.530  1.00  0.00            
ATOM   4538  HZ1 LYS   300      77.160  42.440  48.720  1.00  0.00            
ATOM   4539  HZ2 LYS   300      75.800  41.710  49.600  1.00  0.00            
ATOM   4540  HZ3 LYS   300      76.880  42.450  50.400  1.00  0.00            
ATOM   4541  C   LYS   300      78.410  35.690  49.600  1.00  0.00            
ATOM   4542  O   LYS   300      78.070  35.540  50.770  1.00  0.00            
ATOM   4543  N   LEU   301      79.670  35.610  49.120  1.00  0.00            
ATOM   4544  HN  LEU   301      79.790  35.520  48.140  1.00  0.00            
ATOM   4545  CA  LEU   301      80.840  35.520  49.940  1.00  0.00            
ATOM   4546  HA  LEU   301      80.710  36.140  50.810  1.00  0.00            
ATOM   4547  CB  LEU   301      81.230  34.050  50.170  1.00  0.00            
ATOM   4548  HB1 LEU   301      80.350  33.610  50.680  1.00  0.00            
ATOM   4549  HB2 LEU   301      81.270  33.660  49.130  1.00  0.00            
ATOM   4550  CG  LEU   301      82.590  33.770  50.830  1.00  0.00            
ATOM   4551  HG  LEU   301      83.320  34.490  50.410  1.00  0.00            
ATOM   4552  CD1 LEU   301      82.490  33.710  52.370  1.00  0.00            
ATOM   4553 1HD1 LEU   301      82.190  34.710  52.770  1.00  0.00            
ATOM   4554 2HD1 LEU   301      81.810  32.900  52.700  1.00  0.00            
ATOM   4555 3HD1 LEU   301      83.480  33.540  52.850  1.00  0.00            
ATOM   4556  CD2 LEU   301      83.200  32.430  50.400  1.00  0.00            
ATOM   4557 1HD2 LEU   301      83.510  32.550  49.340  1.00  0.00            
ATOM   4558 2HD2 LEU   301      84.170  32.170  50.890  1.00  0.00            
ATOM   4559 3HD2 LEU   301      82.670  31.470  50.620  1.00  0.00            
ATOM   4560  C   LEU   301      81.910  36.370  49.320  1.00  0.00            
ATOM   4561  O   LEU   301      82.080  36.460  48.110  1.00  0.00            
ATOM   4562  N   THR   302      82.720  37.060  50.140  1.00  0.00            
ATOM   4563  HN  THR   302      82.610  37.010  51.140  1.00  0.00            
ATOM   4564  CA  THR   302      83.680  38.000  49.670  1.00  0.00            
ATOM   4565  HA  THR   302      83.980  37.760  48.660  1.00  0.00            
ATOM   4566  CB  THR   302      83.370  39.460  49.770  1.00  0.00            
ATOM   4567  HB  THR   302      83.640  39.920  50.750  1.00  0.00            
ATOM   4568  OG1 THR   302      82.010  39.730  49.490  1.00  0.00            
ATOM   4569  HG1 THR   302      81.490  39.420  50.240  1.00  0.00            
ATOM   4570  CG2 THR   302      84.100  40.290  48.690  1.00  0.00            
ATOM   4571 1HG2 THR   302      83.750  39.860  47.730  1.00  0.00            
ATOM   4572 2HG2 THR   302      83.740  41.330  48.750  1.00  0.00            
ATOM   4573 3HG2 THR   302      85.200  40.200  48.630  1.00  0.00            
ATOM   4574  C   THR   302      84.820  37.730  50.590  1.00  0.00            
ATOM   4575  O   THR   302      84.640  37.570  51.800  1.00  0.00            
ATOM   4576  N   LEU   303      86.010  37.480  50.020  1.00  0.00            
ATOM   4577  HN  LEU   303      86.180  37.390  49.040  1.00  0.00            
ATOM   4578  CA  LEU   303      87.150  37.260  50.860  1.00  0.00            
ATOM   4579  HA  LEU   303      86.970  37.580  51.870  1.00  0.00            
ATOM   4580  CB  LEU   303      87.580  35.790  50.830  1.00  0.00            
ATOM   4581  HB1 LEU   303      87.430  35.470  49.780  1.00  0.00            
ATOM   4582  HB2 LEU   303      88.680  35.760  50.950  1.00  0.00            
ATOM   4583  CG  LEU   303      86.930  34.920  51.920  1.00  0.00            
ATOM   4584  HG  LEU   303      85.870  35.240  52.070  1.00  0.00            
ATOM   4585  CD1 LEU   303      86.930  33.450  51.470  1.00  0.00            
ATOM   4586 1HD1 LEU   303      86.340  32.970  52.280  1.00  0.00            
ATOM   4587 2HD1 LEU   303      86.410  33.380  50.490  1.00  0.00            
ATOM   4588 3HD1 LEU   303      87.920  32.950  51.520  1.00  0.00            
ATOM   4589  CD2 LEU   303      87.630  35.140  53.270  1.00  0.00            
ATOM   4590 1HD2 LEU   303      87.210  34.630  54.160  1.00  0.00            
ATOM   4591 2HD2 LEU   303      88.710  34.870  53.310  1.00  0.00            
ATOM   4592 3HD2 LEU   303      87.590  36.230  53.450  1.00  0.00            
ATOM   4593  C   LEU   303      88.280  38.130  50.420  1.00  0.00            
ATOM   4594  O   LEU   303      88.480  38.140  49.210  1.00  0.00            
ATOM   4595  N   LYS   304      89.040  38.770  51.330  1.00  0.00            
ATOM   4596  HN  LYS   304      88.860  38.630  52.300  1.00  0.00            
ATOM   4597  CA  LYS   304      90.170  39.550  50.950  1.00  0.00            
ATOM   4598  HA  LYS   304      90.380  39.670  49.900  1.00  0.00            
ATOM   4599  CB  LYS   304      89.880  40.980  51.440  1.00  0.00            
ATOM   4600  HB1 LYS   304      88.870  41.260  51.050  1.00  0.00            
ATOM   4601  HB2 LYS   304      89.780  41.060  52.540  1.00  0.00            
ATOM   4602  CG  LYS   304      90.970  41.990  51.080  1.00  0.00            
ATOM   4603  HG1 LYS   304      91.890  41.580  51.530  1.00  0.00            
ATOM   4604  HG2 LYS   304      91.150  42.140  50.000  1.00  0.00            
ATOM   4605  CD  LYS   304      90.700  43.370  51.710  1.00  0.00            
ATOM   4606  HD1 LYS   304      89.960  43.950  51.120  1.00  0.00            
ATOM   4607  HD2 LYS   304      90.160  43.350  52.680  1.00  0.00            
ATOM   4608  CE  LYS   304      91.940  44.220  52.000  1.00  0.00            
ATOM   4609  HE1 LYS   304      92.410  43.990  52.980  1.00  0.00            
ATOM   4610  HE2 LYS   304      92.670  44.050  51.180  1.00  0.00            
ATOM   4611  NZ  LYS   304      91.610  45.660  52.080  1.00  0.00            
ATOM   4612  HZ1 LYS   304      92.510  46.180  52.120  1.00  0.00            
ATOM   4613  HZ2 LYS   304      91.060  46.030  51.280  1.00  0.00            
ATOM   4614  HZ3 LYS   304      91.060  45.780  52.960  1.00  0.00            
ATOM   4615  C   LYS   304      91.320  38.900  51.650  1.00  0.00            
ATOM   4616  O   LYS   304      91.330  38.830  52.880  1.00  0.00            
ATOM   4617  N   PHE   305      92.250  38.350  50.850  1.00  0.00            
ATOM   4618  HN  PHE   305      92.180  38.450  49.860  1.00  0.00            
ATOM   4619  CA  PHE   305      93.390  37.590  51.250  1.00  0.00            
ATOM   4620  HA  PHE   305      93.410  37.290  52.290  1.00  0.00            
ATOM   4621  CB  PHE   305      93.540  36.380  50.300  1.00  0.00            
ATOM   4622  HB1 PHE   305      93.520  36.740  49.250  1.00  0.00            
ATOM   4623  HB2 PHE   305      94.550  35.910  50.340  1.00  0.00            
ATOM   4624  CG  PHE   305      92.510  35.310  50.370  1.00  0.00            
ATOM   4625  CD1 PHE   305      92.390  34.540  51.500  1.00  0.00            
ATOM   4626  HD1 PHE   305      92.990  34.650  52.390  1.00  0.00            
ATOM   4627  CE1 PHE   305      91.480  33.510  51.550  1.00  0.00            
ATOM   4628  HE1 PHE   305      91.300  32.970  52.470  1.00  0.00            
ATOM   4629  CZ  PHE   305      90.640  33.220  50.500  1.00  0.00            
ATOM   4630  HZ  PHE   305      89.900  32.440  50.510  1.00  0.00            
ATOM   4631  CD2 PHE   305      91.620  35.120  49.340  1.00  0.00            
ATOM   4632  HD2 PHE   305      91.640  35.770  48.480  1.00  0.00            
ATOM   4633  CE2 PHE   305      90.690  34.110  49.450  1.00  0.00            
ATOM   4634  HE2 PHE   305      90.050  33.860  48.610  1.00  0.00            
ATOM   4635  C   PHE   305      94.590  38.460  51.160  1.00  0.00            
ATOM   4636  O   PHE   305      94.750  39.110  50.130  1.00  0.00            
ATOM   4637  N   ILE   306      95.410  38.550  52.220  1.00  0.00            
ATOM   4638  HN  ILE   306      95.300  38.080  53.100  1.00  0.00            
ATOM   4639  CA  ILE   306      96.510  39.470  52.220  1.00  0.00            
ATOM   4640  HA  ILE   306      96.680  40.020  51.310  1.00  0.00            
ATOM   4641  CB  ILE   306      96.230  40.440  53.330  1.00  0.00            
ATOM   4642  HB  ILE   306      96.020  39.830  54.230  1.00  0.00            
ATOM   4643  CG2 ILE   306      97.420  41.390  53.550  1.00  0.00            
ATOM   4644 1HG2 ILE   306      97.700  41.800  52.560  1.00  0.00            
ATOM   4645 2HG2 ILE   306      97.310  42.260  54.230  1.00  0.00            
ATOM   4646 3HG2 ILE   306      98.380  40.920  53.870  1.00  0.00            
ATOM   4647  CG1 ILE   306      95.000  41.340  53.120  1.00  0.00            
ATOM   4648 1HG1 ILE   306      95.320  42.220  52.530  1.00  0.00            
ATOM   4649 2HG1 ILE   306      94.250  40.690  52.610  1.00  0.00            
ATOM   4650  CD  ILE   306      94.420  41.720  54.480  1.00  0.00            
ATOM   4651  HD1 ILE   306      95.140  42.400  54.980  1.00  0.00            
ATOM   4652  HD2 ILE   306      93.410  42.170  54.500  1.00  0.00            
ATOM   4653  HD3 ILE   306      94.380  40.810  55.120  1.00  0.00            
ATOM   4654  C   ILE   306      97.710  38.670  52.580  1.00  0.00            
ATOM   4655  O   ILE   306      97.550  37.650  53.260  1.00  0.00            
ATOM   4656  N   CYS   307      98.940  39.060  52.220  1.00  0.00            
ATOM   4657  HN  CYS   307      98.970  39.870  51.630  1.00  0.00            
ATOM   4658  CA  CYS   307     100.110  38.310  52.530  1.00  0.00            
ATOM   4659  HA  CYS   307      99.750  37.360  52.890  1.00  0.00            
ATOM   4660  CB  CYS   307     101.130  38.050  51.400  1.00  0.00            
ATOM   4661  HB1 CYS   307     100.470  37.720  50.570  1.00  0.00            
ATOM   4662  HB2 CYS   307     101.660  38.940  51.010  1.00  0.00            
ATOM   4663  SG  CYS   307     102.280  36.670  51.720  1.00  0.00            
ATOM   4664  HG1 CYS   307     103.440  37.030  51.210  1.00  0.00            
ATOM   4665  C   CYS   307     100.850  38.980  53.640  1.00  0.00            
ATOM   4666  O   CYS   307     101.330  40.110  53.560  1.00  0.00            
ATOM   4667  N   THR   308     100.910  38.310  54.800  1.00  0.00            
ATOM   4668  HN  THR   308     100.660  37.340  54.850  1.00  0.00            
ATOM   4669  CA  THR   308     101.400  39.000  55.950  1.00  0.00            
ATOM   4670  HA  THR   308     101.050  40.020  55.920  1.00  0.00            
ATOM   4671  CB  THR   308     101.060  38.370  57.270  1.00  0.00            
ATOM   4672  HB  THR   308     101.600  37.400  57.300  1.00  0.00            
ATOM   4673  OG1 THR   308      99.650  38.330  57.360  1.00  0.00            
ATOM   4674  HG1 THR   308      99.490  37.970  58.240  1.00  0.00            
ATOM   4675  CG2 THR   308     101.590  39.240  58.430  1.00  0.00            
ATOM   4676 1HG2 THR   308     101.230  38.840  59.400  1.00  0.00            
ATOM   4677 2HG2 THR   308     102.680  39.400  58.600  1.00  0.00            
ATOM   4678 3HG2 THR   308     101.170  40.270  58.440  1.00  0.00            
ATOM   4679  C   THR   308     102.870  39.220  55.980  1.00  0.00            
ATOM   4680  O   THR   308     103.430  40.290  56.250  1.00  0.00            
ATOM   4681  N   THR   309     103.660  38.230  55.520  1.00  0.00            
ATOM   4682  HN  THR   309     103.300  37.360  55.170  1.00  0.00            
ATOM   4683  CA  THR   309     105.070  38.280  55.290  1.00  0.00            
ATOM   4684  HA  THR   309     105.510  38.690  56.180  1.00  0.00            
ATOM   4685  CB  THR   309     105.620  36.920  54.990  1.00  0.00            
ATOM   4686  HB  THR   309     106.630  37.000  54.550  1.00  0.00            
ATOM   4687  OG1 THR   309     104.750  36.190  54.140  1.00  0.00            
ATOM   4688  HG1 THR   309     105.330  35.750  53.520  1.00  0.00            
ATOM   4689  CG2 THR   309     105.750  36.140  56.320  1.00  0.00            
ATOM   4690 1HG2 THR   309     104.750  36.060  56.790  1.00  0.00            
ATOM   4691 2HG2 THR   309     106.130  35.110  56.130  1.00  0.00            
ATOM   4692 3HG2 THR   309     106.440  36.620  57.050  1.00  0.00            
ATOM   4693  C   THR   309     105.490  39.080  54.110  1.00  0.00            
ATOM   4694  O   THR   309     106.640  39.490  53.940  1.00  0.00            
ATOM   4695  N   GLY   310     104.590  39.500  53.200  1.00  0.00            
ATOM   4696  HN  GLY   310     103.660  39.240  53.450  1.00  0.00            
ATOM   4697  CA  GLY   310     104.790  40.180  51.960  1.00  0.00            
ATOM   4698  HA1 GLY   310     103.810  40.450  51.590  1.00  0.00            
ATOM   4699  HA2 GLY   310     105.360  41.070  52.170  1.00  0.00            
ATOM   4700  C   GLY   310     105.570  39.420  50.940  1.00  0.00            
ATOM   4701  O   GLY   310     106.340  38.520  51.270  1.00  0.00            
ATOM   4702  N   LYS   311     105.370  39.810  49.670  1.00  0.00            
ATOM   4703  HN  LYS   311     104.790  40.600  49.500  1.00  0.00            
ATOM   4704  CA  LYS   311     106.210  39.430  48.580  1.00  0.00            
ATOM   4705  HA  LYS   311     105.820  39.810  47.640  1.00  0.00            
ATOM   4706  CB  LYS   311     107.570  40.120  48.760  1.00  0.00            
ATOM   4707  HB1 LYS   311     108.050  39.670  49.650  1.00  0.00            
ATOM   4708  HB2 LYS   311     108.230  39.850  47.900  1.00  0.00            
ATOM   4709  CG  LYS   311     107.460  41.650  48.790  1.00  0.00            
ATOM   4710  HG1 LYS   311     106.990  41.810  49.780  1.00  0.00            
ATOM   4711  HG2 LYS   311     108.430  42.180  48.900  1.00  0.00            
ATOM   4712  CD  LYS   311     106.610  42.390  47.750  1.00  0.00            
ATOM   4713  HD1 LYS   311     107.360  42.640  46.970  1.00  0.00            
ATOM   4714  HD2 LYS   311     105.810  41.670  47.470  1.00  0.00            
ATOM   4715  CE  LYS   311     105.950  43.670  48.260  1.00  0.00            
ATOM   4716  HE1 LYS   311     105.620  43.500  49.310  1.00  0.00            
ATOM   4717  HE2 LYS   311     106.630  44.540  48.190  1.00  0.00            
ATOM   4718  NZ  LYS   311     104.750  43.970  47.440  1.00  0.00            
ATOM   4719  HZ1 LYS   311     104.180  44.680  47.940  1.00  0.00            
ATOM   4720  HZ2 LYS   311     105.060  44.360  46.520  1.00  0.00            
ATOM   4721  HZ3 LYS   311     104.190  43.100  47.410  1.00  0.00            
ATOM   4722  C   LYS   311     106.300  37.970  48.290  1.00  0.00            
ATOM   4723  O   LYS   311     107.380  37.410  48.090  1.00  0.00            
ATOM   4724  N   LEU   312     105.140  37.290  48.340  1.00  0.00            
ATOM   4725  HN  LEU   312     104.280  37.680  48.650  1.00  0.00            
ATOM   4726  CA  LEU   312     104.930  35.900  48.060  1.00  0.00            
ATOM   4727  HA  LEU   312     105.130  35.290  48.930  1.00  0.00            
ATOM   4728  CB  LEU   312     103.420  35.660  47.980  1.00  0.00            
ATOM   4729  HB1 LEU   312     102.970  36.020  48.930  1.00  0.00            
ATOM   4730  HB2 LEU   312     103.000  36.350  47.220  1.00  0.00            
ATOM   4731  CG  LEU   312     102.870  34.230  47.800  1.00  0.00            
ATOM   4732  HG  LEU   312     103.230  33.750  46.860  1.00  0.00            
ATOM   4733  CD1 LEU   312     103.160  33.230  48.930  1.00  0.00            
ATOM   4734 1HD1 LEU   312     104.020  33.470  49.590  1.00  0.00            
ATOM   4735 2HD1 LEU   312     102.270  33.280  49.600  1.00  0.00            
ATOM   4736 3HD1 LEU   312     103.190  32.190  48.550  1.00  0.00            
ATOM   4737  CD2 LEU   312     101.340  34.270  47.660  1.00  0.00            
ATOM   4738 1HD2 LEU   312     101.040  34.890  46.780  1.00  0.00            
ATOM   4739 2HD2 LEU   312     100.920  33.290  47.350  1.00  0.00            
ATOM   4740 3HD2 LEU   312     100.740  34.640  48.530  1.00  0.00            
ATOM   4741  C   LEU   312     105.570  35.240  46.880  1.00  0.00            
ATOM   4742  O   LEU   312     105.520  35.850  45.810  1.00  0.00            
ATOM   4743  N   PRO   313     106.160  34.080  46.910  1.00  0.00            
ATOM   4744  CD  PRO   313     106.710  33.560  48.150  1.00  0.00            
ATOM   4745  HD1 PRO   313     106.010  33.000  48.800  1.00  0.00            
ATOM   4746  HD2 PRO   313     107.230  34.320  48.770  1.00  0.00            
ATOM   4747  CA  PRO   313     106.680  33.530  45.690  1.00  0.00            
ATOM   4748  HA  PRO   313     106.950  34.310  44.990  1.00  0.00            
ATOM   4749  CB  PRO   313     107.970  32.850  46.140  1.00  0.00            
ATOM   4750  HB1 PRO   313     108.160  31.960  45.500  1.00  0.00            
ATOM   4751  HB2 PRO   313     108.790  33.590  45.970  1.00  0.00            
ATOM   4752  CG  PRO   313     107.730  32.540  47.620  1.00  0.00            
ATOM   4753  HG1 PRO   313     107.180  31.580  47.700  1.00  0.00            
ATOM   4754  HG2 PRO   313     108.670  32.460  48.210  1.00  0.00            
ATOM   4755  C   PRO   313     105.730  32.610  45.010  1.00  0.00            
ATOM   4756  O   PRO   313     106.030  32.060  43.960  1.00  0.00            
ATOM   4757  N   VAL   314     104.620  32.190  45.650  1.00  0.00            
ATOM   4758  HN  VAL   314     104.410  32.440  46.590  1.00  0.00            
ATOM   4759  CA  VAL   314     103.640  31.390  45.000  1.00  0.00            
ATOM   4760  HA  VAL   314     104.230  30.730  44.380  1.00  0.00            
ATOM   4761  CB  VAL   314     102.750  30.530  45.850  1.00  0.00            
ATOM   4762  HB  VAL   314     102.220  31.120  46.630  1.00  0.00            
ATOM   4763  CG1 VAL   314     101.740  29.560  45.230  1.00  0.00            
ATOM   4764 1HG1 VAL   314     100.880  30.160  44.860  1.00  0.00            
ATOM   4765 2HG1 VAL   314     102.190  29.050  44.340  1.00  0.00            
ATOM   4766 3HG1 VAL   314     101.410  28.730  45.890  1.00  0.00            
ATOM   4767  CG2 VAL   314     103.840  29.740  46.600  1.00  0.00            
ATOM   4768 1HG2 VAL   314     103.340  28.930  47.160  1.00  0.00            
ATOM   4769 2HG2 VAL   314     104.530  29.190  45.930  1.00  0.00            
ATOM   4770 3HG2 VAL   314     104.440  30.360  47.300  1.00  0.00            
ATOM   4771  C   VAL   314     102.700  32.110  44.090  1.00  0.00            
ATOM   4772  O   VAL   314     102.150  33.140  44.480  1.00  0.00            
ATOM   4773  N   PRO   315     102.370  31.570  42.950  1.00  0.00            
ATOM   4774  CD  PRO   315     103.230  30.800  42.080  1.00  0.00            
ATOM   4775  HD1 PRO   315     103.240  29.780  42.510  1.00  0.00            
ATOM   4776  HD2 PRO   315     104.270  31.180  41.940  1.00  0.00            
ATOM   4777  CA  PRO   315     101.230  32.070  42.240  1.00  0.00            
ATOM   4778  HA  PRO   315     101.440  33.110  42.060  1.00  0.00            
ATOM   4779  CB  PRO   315     101.080  31.160  41.020  1.00  0.00            
ATOM   4780  HB1 PRO   315     100.490  30.240  41.240  1.00  0.00            
ATOM   4781  HB2 PRO   315     100.650  31.760  40.190  1.00  0.00            
ATOM   4782  CG  PRO   315     102.530  30.780  40.710  1.00  0.00            
ATOM   4783  HG1 PRO   315     102.510  29.750  40.280  1.00  0.00            
ATOM   4784  HG2 PRO   315     103.040  31.440  39.980  1.00  0.00            
ATOM   4785  C   PRO   315      99.900  32.060  42.920  1.00  0.00            
ATOM   4786  O   PRO   315      99.290  31.020  43.160  1.00  0.00            
ATOM   4787  N   TRP   316      99.410  33.290  43.140  1.00  0.00            
ATOM   4788  HN  TRP   316     100.050  34.020  42.910  1.00  0.00            
ATOM   4789  CA  TRP   316      98.180  33.560  43.830  1.00  0.00            
ATOM   4790  HA  TRP   316      98.290  33.250  44.860  1.00  0.00            
ATOM   4791  CB  TRP   316      98.070  35.090  43.810  1.00  0.00            
ATOM   4792  HB1 TRP   316      98.320  35.410  42.770  1.00  0.00            
ATOM   4793  HB2 TRP   316      97.060  35.430  44.110  1.00  0.00            
ATOM   4794  CG  TRP   316      98.900  35.890  44.780  1.00  0.00            
ATOM   4795  CD1 TRP   316     100.160  36.350  44.550  1.00  0.00            
ATOM   4796  HD1 TRP   316     100.810  36.320  43.690  1.00  0.00            
ATOM   4797  NE1 TRP   316     100.540  37.170  45.590  1.00  0.00            
ATOM   4798  HE1 TRP   316     101.260  37.820  45.510  1.00  0.00            
ATOM   4799  CE2 TRP   316      99.600  37.120  46.590  1.00  0.00            
ATOM   4800  CD2 TRP   316      98.530  36.370  46.090  1.00  0.00            
ATOM   4801  CE3 TRP   316      97.400  36.130  46.830  1.00  0.00            
ATOM   4802  HE3 TRP   316      96.590  35.470  46.570  1.00  0.00            
ATOM   4803  CZ3 TRP   316      97.320  36.810  48.020  1.00  0.00            
ATOM   4804  HZ3 TRP   316      96.390  36.780  48.560  1.00  0.00            
ATOM   4805  CZ2 TRP   316      99.530  37.690  47.830  1.00  0.00            
ATOM   4806  HZ2 TRP   316     100.280  38.340  48.250  1.00  0.00            
ATOM   4807  CH2 TRP   316      98.350  37.560  48.530  1.00  0.00            
ATOM   4808  HH2 TRP   316      98.140  38.110  49.440  1.00  0.00            
ATOM   4809  C   TRP   316      96.910  32.960  43.330  1.00  0.00            
ATOM   4810  O   TRP   316      96.160  32.480  44.180  1.00  0.00            
ATOM   4811  N   PRO   317      96.520  32.950  42.090  1.00  0.00            
ATOM   4812  CD  PRO   317      97.240  33.520  40.960  1.00  0.00            
ATOM   4813  HD1 PRO   317      98.320  33.280  41.000  1.00  0.00            
ATOM   4814  HD2 PRO   317      97.040  34.610  41.050  1.00  0.00            
ATOM   4815  CA  PRO   317      95.260  32.410  41.660  1.00  0.00            
ATOM   4816  HA  PRO   317      94.540  32.880  42.320  1.00  0.00            
ATOM   4817  CB  PRO   317      95.000  32.980  40.270  1.00  0.00            
ATOM   4818  HB1 PRO   317      94.430  32.300  39.610  1.00  0.00            
ATOM   4819  HB2 PRO   317      94.560  33.980  40.500  1.00  0.00            
ATOM   4820  CG  PRO   317      96.450  33.010  39.750  1.00  0.00            
ATOM   4821  HG1 PRO   317      96.790  31.990  39.460  1.00  0.00            
ATOM   4822  HG2 PRO   317      96.750  33.680  38.920  1.00  0.00            
ATOM   4823  C   PRO   317      95.200  30.940  41.840  1.00  0.00            
ATOM   4824  O   PRO   317      94.100  30.470  42.130  1.00  0.00            
ATOM   4825  N   THR   318      96.280  30.150  41.700  1.00  0.00            
ATOM   4826  HN  THR   318      97.170  30.570  41.510  1.00  0.00            
ATOM   4827  CA  THR   318      96.270  28.730  41.840  1.00  0.00            
ATOM   4828  HA  THR   318      95.440  28.430  41.210  1.00  0.00            
ATOM   4829  CB  THR   318      97.390  27.970  41.190  1.00  0.00            
ATOM   4830  HB  THR   318      97.050  26.950  40.900  1.00  0.00            
ATOM   4831  OG1 THR   318      98.590  27.980  41.950  1.00  0.00            
ATOM   4832  HG1 THR   318      98.930  28.870  41.840  1.00  0.00            
ATOM   4833  CG2 THR   318      97.790  28.710  39.910  1.00  0.00            
ATOM   4834 1HG2 THR   318      98.120  29.740  40.170  1.00  0.00            
ATOM   4835 2HG2 THR   318      98.590  28.180  39.350  1.00  0.00            
ATOM   4836 3HG2 THR   318      96.980  28.860  39.170  1.00  0.00            
ATOM   4837  C   THR   318      96.050  28.350  43.260  1.00  0.00            
ATOM   4838  O   THR   318      95.410  27.330  43.540  1.00  0.00            
ATOM   4839  N   LEU   319      96.570  29.180  44.180  1.00  0.00            
ATOM   4840  HN  LEU   319      97.160  29.950  43.970  1.00  0.00            
ATOM   4841  CA  LEU   319      96.490  28.950  45.600  1.00  0.00            
ATOM   4842  HA  LEU   319      96.880  27.970  45.840  1.00  0.00            
ATOM   4843  CB  LEU   319      97.450  29.970  46.230  1.00  0.00            
ATOM   4844  HB1 LEU   319      98.430  29.970  45.710  1.00  0.00            
ATOM   4845  HB2 LEU   319      97.040  30.980  46.010  1.00  0.00            
ATOM   4846  CG  LEU   319      97.640  29.780  47.750  1.00  0.00            
ATOM   4847  HG  LEU   319      96.680  29.810  48.300  1.00  0.00            
ATOM   4848  CD1 LEU   319      98.330  28.410  47.940  1.00  0.00            
ATOM   4849 1HD1 LEU   319      99.140  28.190  47.220  1.00  0.00            
ATOM   4850 2HD1 LEU   319      98.890  28.380  48.890  1.00  0.00            
ATOM   4851 3HD1 LEU   319      97.570  27.600  47.840  1.00  0.00            
ATOM   4852  CD2 LEU   319      98.580  30.840  48.340  1.00  0.00            
ATOM   4853 1HD2 LEU   319      99.240  31.330  47.590  1.00  0.00            
ATOM   4854 2HD2 LEU   319      97.980  31.660  48.780  1.00  0.00            
ATOM   4855 3HD2 LEU   319      99.260  30.500  49.160  1.00  0.00            
ATOM   4856  C   LEU   319      95.150  29.100  46.230  1.00  0.00            
ATOM   4857  O   LEU   319      94.660  28.290  47.010  1.00  0.00            
ATOM   4858  N   VAL   320      94.430  30.140  45.770  1.00  0.00            
ATOM   4859  HN  VAL   320      94.900  30.680  45.080  1.00  0.00            
ATOM   4860  CA  VAL   320      93.160  30.460  46.330  1.00  0.00            
ATOM   4861  HA  VAL   320      93.260  30.140  47.360  1.00  0.00            
ATOM   4862  CB  VAL   320      92.920  31.930  46.420  1.00  0.00            
ATOM   4863  HB  VAL   320      92.020  32.180  47.020  1.00  0.00            
ATOM   4864  CG1 VAL   320      94.060  32.700  47.120  1.00  0.00            
ATOM   4865 1HG1 VAL   320      95.080  32.300  46.940  1.00  0.00            
ATOM   4866 2HG1 VAL   320      94.080  33.770  46.830  1.00  0.00            
ATOM   4867 3HG1 VAL   320      93.810  32.640  48.200  1.00  0.00            
ATOM   4868  CG2 VAL   320      92.720  32.550  45.030  1.00  0.00            
ATOM   4869 1HG2 VAL   320      92.640  33.660  45.040  1.00  0.00            
ATOM   4870 2HG2 VAL   320      93.620  32.460  44.390  1.00  0.00            
ATOM   4871 3HG2 VAL   320      91.930  32.150  44.360  1.00  0.00            
ATOM   4872  C   VAL   320      92.060  29.670  45.700  1.00  0.00            
ATOM   4873  O   VAL   320      90.880  29.790  46.030  1.00  0.00            
ATOM   4874  N   THR   321      92.410  28.880  44.670  1.00  0.00            
ATOM   4875  HN  THR   321      93.280  28.880  44.190  1.00  0.00            
ATOM   4876  CA  THR   321      91.480  27.900  44.210  1.00  0.00            
ATOM   4877  HA  THR   321      90.490  28.210  44.500  1.00  0.00            
ATOM   4878  CB  THR   321      91.370  27.810  42.710  1.00  0.00            
ATOM   4879  HB  THR   321      90.470  27.230  42.410  1.00  0.00            
ATOM   4880  OG1 THR   321      92.480  27.220  42.040  1.00  0.00            
ATOM   4881  HG1 THR   321      92.090  26.880  41.230  1.00  0.00            
ATOM   4882  CG2 THR   321      91.110  29.150  42.010  1.00  0.00            
ATOM   4883 1HG2 THR   321      90.230  29.730  42.370  1.00  0.00            
ATOM   4884 2HG2 THR   321      91.960  29.800  42.310  1.00  0.00            
ATOM   4885 3HG2 THR   321      91.030  29.040  40.910  1.00  0.00            
ATOM   4886  C   THR   321      91.640  26.530  44.790  1.00  0.00            
ATOM   4887  O   THR   321      90.630  25.940  45.170  1.00  0.00            
ATOM   4888  N   THR   322      92.870  26.010  44.880  1.00  0.00            
ATOM   4889  HN  THR   322      93.590  26.550  44.460  1.00  0.00            
ATOM   4890  CA  THR   322      93.320  24.760  45.420  1.00  0.00            
ATOM   4891  HA  THR   322      92.890  23.940  44.860  1.00  0.00            
ATOM   4892  CB  THR   322      94.800  24.630  45.220  1.00  0.00            
ATOM   4893  HB  THR   322      95.390  25.470  45.650  1.00  0.00            
ATOM   4894  OG1 THR   322      95.210  24.680  43.860  1.00  0.00            
ATOM   4895  HG1 THR   322      95.110  25.610  43.650  1.00  0.00            
ATOM   4896  CG2 THR   322      95.290  23.240  45.660  1.00  0.00            
ATOM   4897 1HG2 THR   322      96.210  22.960  45.110  1.00  0.00            
ATOM   4898 2HG2 THR   322      95.680  23.290  46.710  1.00  0.00            
ATOM   4899 3HG2 THR   322      94.520  22.480  45.430  1.00  0.00            
ATOM   4900  C   THR   322      93.120  24.620  46.890  1.00  0.00            
ATOM   4901  O   THR   322      92.670  23.560  47.330  1.00  0.00            
ATOM   4902  N   PHE   323      93.170  25.720  47.660  1.00  0.00            
ATOM   4903  HN  PHE   323      93.600  26.530  47.280  1.00  0.00            
ATOM   4904  CA  PHE   323      92.690  25.850  49.000  1.00  0.00            
ATOM   4905  HA  PHE   323      92.490  24.860  49.370  1.00  0.00            
ATOM   4906  CB  PHE   323      93.710  26.500  49.960  1.00  0.00            
ATOM   4907  HB1 PHE   323      94.020  27.500  49.580  1.00  0.00            
ATOM   4908  HB2 PHE   323      93.320  26.630  50.990  1.00  0.00            
ATOM   4909  CG  PHE   323      94.860  25.570  50.120  1.00  0.00            
ATOM   4910  CD1 PHE   323      94.730  24.300  50.610  1.00  0.00            
ATOM   4911  HD1 PHE   323      93.790  24.050  51.080  1.00  0.00            
ATOM   4912  CE1 PHE   323      95.710  23.350  50.450  1.00  0.00            
ATOM   4913  HE1 PHE   323      95.670  22.360  50.880  1.00  0.00            
ATOM   4914  CZ  PHE   323      96.910  23.750  49.890  1.00  0.00            
ATOM   4915  HZ  PHE   323      97.720  23.040  49.820  1.00  0.00            
ATOM   4916  CD2 PHE   323      96.070  25.940  49.580  1.00  0.00            
ATOM   4917  HD2 PHE   323      96.290  26.900  49.130  1.00  0.00            
ATOM   4918  CE2 PHE   323      97.110  25.050  49.500  1.00  0.00            
ATOM   4919  HE2 PHE   323      98.060  25.300  49.040  1.00  0.00            
ATOM   4920  C   PHE   323      91.390  26.570  49.090  1.00  0.00            
ATOM   4921  O   PHE   323      91.100  27.110  50.160  1.00  0.00            
ATOM   4922  N   CRO   324      90.550  26.670  48.050  1.00  0.00            
ATOM   4923  HN  CRO   324      90.640  26.090  47.240  1.00  0.00            
ATOM   4924  CA  CRO   324      89.330  27.500  48.090  1.00  0.00            
ATOM   4925  HA1 CRO   324      89.330  28.020  47.230  1.00  0.00            
ATOM   4926  HA2 CRO   324      89.320  28.170  48.840  1.00  0.00            
ATOM   4927  C1  CRO   324      88.050  26.680  48.160  1.00  0.00            
ATOM   4928  N2  CRO   324      87.600  26.220  46.820  1.00  0.00            
ATOM   4929  N3  CRO   324      86.800  26.840  48.910  1.00  0.00            
ATOM   4930  C2  CRO   324      85.880  26.250  48.150  1.00  0.00            
ATOM   4931  OA2 CRO   324      84.660  26.320  48.290  1.00  0.00            
ATOM   4932  CA2 CRO   324      86.330  25.850  46.960  1.00  0.00            
ATOM   4933  CA3 CRO   324      86.970  26.880  50.370  1.00  0.00            
ATOM   4934 1HA3 CRO   324      87.550  27.630  50.680  1.00  0.00            
ATOM   4935 2HA3 CRO   324      87.530  26.080  50.540  1.00  0.00            
ATOM   4936  CB2 CRO   324      85.540  25.430  45.980  1.00  0.00            
ATOM   4937  HB2 CRO   324      84.830  24.820  46.300  1.00  0.00            
ATOM   4938  CG2 CRO   324      85.940  25.200  44.660  1.00  0.00            
ATOM   4939  CD1 CRO   324      86.890  25.930  43.960  1.00  0.00            
ATOM   4940  HD1 CRO   324      87.390  26.700  44.360  1.00  0.00            
ATOM   4941  CD2 CRO   324      85.330  24.120  44.030  1.00  0.00            
ATOM   4942  HD2 CRO   324      84.660  23.590  44.560  1.00  0.00            
ATOM   4943  CE1 CRO   324      87.170  25.550  42.660  1.00  0.00            
ATOM   4944  HE1 CRO   324      87.960  25.950  42.190  1.00  0.00            
ATOM   4945  CE2 CRO   324      85.520  23.790  42.700  1.00  0.00            
ATOM   4946  HE2 CRO   324      85.020  23.050  42.240  1.00  0.00            
ATOM   4947  CZ  CRO   324      86.490  24.520  42.010  1.00  0.00            
ATOM   4948  OH  CRO   324      86.800  24.250  40.850  1.00  0.00            
ATOM   4949  HH  CRO   324      85.990  24.180  40.270  1.00  0.00            
ATOM   4950  C   CRO   324      85.940  26.280  51.340  1.00  0.00            
ATOM   4951  O   CRO   324      86.210  25.930  52.490  1.00  0.00            
ATOM   4952  N   LEU   325      84.650  26.520  51.070  1.00  0.00            
ATOM   4953  HN  LEU   325      84.420  26.950  50.200  1.00  0.00            
ATOM   4954  CA  LEU   325      83.550  26.280  51.960  1.00  0.00            
ATOM   4955  HA  LEU   325      83.680  25.480  52.680  1.00  0.00            
ATOM   4956  CB  LEU   325      83.200  27.570  52.710  1.00  0.00            
ATOM   4957  HB1 LEU   325      83.100  28.390  51.970  1.00  0.00            
ATOM   4958  HB2 LEU   325      82.250  27.330  53.240  1.00  0.00            
ATOM   4959  CG  LEU   325      84.210  27.880  53.830  1.00  0.00            
ATOM   4960  HG  LEU   325      85.200  27.980  53.350  1.00  0.00            
ATOM   4961  CD1 LEU   325      83.820  29.210  54.500  1.00  0.00            
ATOM   4962 1HD1 LEU   325      82.730  29.340  54.650  1.00  0.00            
ATOM   4963 2HD1 LEU   325      84.420  29.480  55.390  1.00  0.00            
ATOM   4964 3HD1 LEU   325      83.970  30.100  53.860  1.00  0.00            
ATOM   4965  CD2 LEU   325      84.450  26.810  54.910  1.00  0.00            
ATOM   4966 1HD2 LEU   325      84.800  25.830  54.540  1.00  0.00            
ATOM   4967 2HD2 LEU   325      85.190  27.210  55.630  1.00  0.00            
ATOM   4968 3HD2 LEU   325      83.500  26.580  55.450  1.00  0.00            
ATOM   4969  C   LEU   325      82.300  26.030  51.190  1.00  0.00            
ATOM   4970  O   LEU   325      82.180  26.460  50.040  1.00  0.00            
ATOM   4971  N   GLN   326      81.350  25.310  51.820  1.00  0.00            
ATOM   4972  HN  GLN   326      81.590  24.860  52.670  1.00  0.00            
ATOM   4973  CA  GLN   326      80.090  24.970  51.230  1.00  0.00            
ATOM   4974  HA  GLN   326      79.910  25.580  50.360  1.00  0.00            
ATOM   4975  CB  GLN   326      80.120  23.490  50.810  1.00  0.00            
ATOM   4976  HB1 GLN   326      80.460  22.880  51.680  1.00  0.00            
ATOM   4977  HB2 GLN   326      79.120  23.100  50.510  1.00  0.00            
ATOM   4978  CG  GLN   326      81.100  23.200  49.670  1.00  0.00            
ATOM   4979  HG1 GLN   326      80.790  22.350  49.030  1.00  0.00            
ATOM   4980  HG2 GLN   326      81.160  24.060  48.970  1.00  0.00            
ATOM   4981  CD  GLN   326      82.490  22.950  50.260  1.00  0.00            
ATOM   4982  OE1 GLN   326      82.720  22.170  51.170  1.00  0.00            
ATOM   4983  NE2 GLN   326      83.540  23.540  49.630  1.00  0.00            
ATOM   4984 1HE2 GLN   326      83.450  24.220  48.900  1.00  0.00            
ATOM   4985 2HE2 GLN   326      84.420  23.090  49.790  1.00  0.00            
ATOM   4986  C   GLN   326      78.920  25.280  52.090  1.00  0.00            
ATOM   4987  O   GLN   326      77.760  25.130  51.710  1.00  0.00            
ATOM   4988  N   CYS   327      79.250  25.970  53.200  1.00  0.00            
ATOM   4989  HN  CYS   327      80.220  26.070  53.390  1.00  0.00            
ATOM   4990  CA  CYS   327      78.290  26.550  54.090  1.00  0.00            
ATOM   4991  HA  CYS   327      77.680  25.750  54.490  1.00  0.00            
ATOM   4992  CB  CYS   327      78.960  27.370  55.200  1.00  0.00            
ATOM   4993  HB1 CYS   327      79.430  28.240  54.700  1.00  0.00            
ATOM   4994  HB2 CYS   327      78.180  27.700  55.920  1.00  0.00            
ATOM   4995  SG  CYS   327      80.260  26.560  56.180  1.00  0.00            
ATOM   4996  HG1 CYS   327      80.210  25.400  55.540  1.00  0.00            
ATOM   4997  C   CYS   327      77.200  27.440  53.610  1.00  0.00            
ATOM   4998  O   CYS   327      76.190  27.590  54.290  1.00  0.00            
ATOM   4999  N   PHE   328      77.410  28.160  52.490  1.00  0.00            
ATOM   5000  HN  PHE   328      78.280  27.980  52.030  1.00  0.00            
ATOM   5001  CA  PHE   328      76.600  29.310  52.220  1.00  0.00            
ATOM   5002  HA  PHE   328      75.930  29.510  53.040  1.00  0.00            
ATOM   5003  CB  PHE   328      77.570  30.410  51.770  1.00  0.00            
ATOM   5004  HB1 PHE   328      78.160  30.010  50.910  1.00  0.00            
ATOM   5005  HB2 PHE   328      76.950  31.260  51.400  1.00  0.00            
ATOM   5006  CG  PHE   328      78.330  30.770  53.000  1.00  0.00            
ATOM   5007  CD1 PHE   328      77.700  31.060  54.180  1.00  0.00            
ATOM   5008  HD1 PHE   328      76.630  31.090  54.320  1.00  0.00            
ATOM   5009  CE1 PHE   328      78.440  31.200  55.330  1.00  0.00            
ATOM   5010  HE1 PHE   328      77.930  31.310  56.280  1.00  0.00            
ATOM   5011  CZ  PHE   328      79.810  31.280  55.240  1.00  0.00            
ATOM   5012  HZ  PHE   328      80.380  31.330  56.150  1.00  0.00            
ATOM   5013  CD2 PHE   328      79.700  30.840  52.950  1.00  0.00            
ATOM   5014  HD2 PHE   328      80.240  30.610  52.040  1.00  0.00            
ATOM   5015  CE2 PHE   328      80.470  31.140  54.040  1.00  0.00            
ATOM   5016  HE2 PHE   328      81.550  31.100  54.040  1.00  0.00            
ATOM   5017  C   PHE   328      75.720  28.980  51.060  1.00  0.00            
ATOM   5018  O   PHE   328      75.050  29.830  50.480  1.00  0.00            
ATOM   5019  N   ALA   329      75.510  27.670  50.900  1.00  0.00            
ATOM   5020  HN  ALA   329      76.090  26.980  51.340  1.00  0.00            
ATOM   5021  CA  ALA   329      74.490  26.980  50.170  1.00  0.00            
ATOM   5022  HA  ALA   329      74.520  27.320  49.140  1.00  0.00            
ATOM   5023  CB  ALA   329      74.780  25.470  50.170  1.00  0.00            
ATOM   5024  HB1 ALA   329      74.650  25.100  51.210  1.00  0.00            
ATOM   5025  HB2 ALA   329      73.990  25.070  49.490  1.00  0.00            
ATOM   5026  HB3 ALA   329      75.810  25.240  49.850  1.00  0.00            
ATOM   5027  C   ALA   329      73.110  27.230  50.690  1.00  0.00            
ATOM   5028  O   ALA   329      72.700  26.800  51.760  1.00  0.00            
ATOM   5029  N   ARG   330      72.310  28.030  49.960  1.00  0.00            
ATOM   5030  HN  ARG   330      72.550  28.460  49.090  1.00  0.00            
ATOM   5031  CA  ARG   330      70.930  28.160  50.310  1.00  0.00            
ATOM   5032  HA  ARG   330      70.770  28.560  51.290  1.00  0.00            
ATOM   5033  CB  ARG   330      70.320  29.230  49.390  1.00  0.00            
ATOM   5034  HB1 ARG   330      70.920  30.150  49.560  1.00  0.00            
ATOM   5035  HB2 ARG   330      70.400  28.970  48.310  1.00  0.00            
ATOM   5036  CG  ARG   330      68.840  29.560  49.650  1.00  0.00            
ATOM   5037  HG1 ARG   330      68.560  30.270  48.850  1.00  0.00            
ATOM   5038  HG2 ARG   330      68.160  28.680  49.560  1.00  0.00            
ATOM   5039  CD  ARG   330      68.460  30.350  50.890  1.00  0.00            
ATOM   5040  HD1 ARG   330      68.970  29.880  51.760  1.00  0.00            
ATOM   5041  HD2 ARG   330      68.880  31.370  50.710  1.00  0.00            
ATOM   5042  NE  ARG   330      67.000  30.330  51.200  1.00  0.00            
ATOM   5043  HE  ARG   330      66.320  30.470  50.480  1.00  0.00            
ATOM   5044  CZ  ARG   330      66.400  30.070  52.390  1.00  0.00            
ATOM   5045  NH1 ARG   330      67.030  29.560  53.490  1.00  0.00            
ATOM   5046 1HH1 ARG   330      67.770  28.900  53.390  1.00  0.00            
ATOM   5047 2HH1 ARG   330      66.470  29.370  54.290  1.00  0.00            
ATOM   5048  NH2 ARG   330      65.060  30.310  52.430  1.00  0.00            
ATOM   5049 1HH2 ARG   330      64.520  30.360  51.580  1.00  0.00            
ATOM   5050 2HH2 ARG   330      64.560  30.240  53.300  1.00  0.00            
ATOM   5051  C   ARG   330      70.170  26.880  50.280  1.00  0.00            
ATOM   5052  O   ARG   330      70.160  26.140  49.300  1.00  0.00            
ATOM   5053  N   TYR   331      69.530  26.490  51.390  1.00  0.00            
ATOM   5054  HN  TYR   331      69.440  27.080  52.180  1.00  0.00            
ATOM   5055  CA  TYR   331      68.680  25.340  51.440  1.00  0.00            
ATOM   5056  HA  TYR   331      68.270  25.050  50.480  1.00  0.00            
ATOM   5057  CB  TYR   331      69.390  24.120  52.060  1.00  0.00            
ATOM   5058  HB1 TYR   331      70.020  24.330  52.940  1.00  0.00            
ATOM   5059  HB2 TYR   331      68.650  23.430  52.530  1.00  0.00            
ATOM   5060  CG  TYR   331      70.250  23.350  51.120  1.00  0.00
[truncated: 197,275 more chars]
