# Supplementary material for: Computational refinement of spectroscopic FRET measurements
Source: Data Brief. 2017 Apr 2;12:213–21. doi: 10.1016/j.dib.2017.03.041 (PMC5397103; doi:10.1016/j.dib.2017.03.041)
Supplement: Supplementary file 4 — Supplementary material [file mmc4.zip › pdb/ECFP_l3_EYFP_c03.pdb]

TITLE     ECFP-CLY3-YFP Charmm27 (b3lyp/cc-pvdz ESP charges on CRF and CRO) in TIP3P water
REMARK    THIS IS A SIMULATION BOX
CRYST1  229.450   69.300   53.030  90.00  90.00  90.00 P 1           1
MODEL        1
ATOM      1  N   MET     1      53.490  28.260  43.070  1.00  0.00            
ATOM      2  H1  MET     1      53.710  27.360  42.610  1.00  0.00            
ATOM      3  H2  MET     1      52.840  28.880  42.540  1.00  0.00            
ATOM      4  H3  MET     1      54.450  28.690  43.040  1.00  0.00            
ATOM      5  CA  MET     1      52.880  28.110  44.410  1.00  0.00            
ATOM      6  HA  MET     1      51.810  28.210  44.260  1.00  0.00            
ATOM      7  CB  MET     1      53.190  26.740  45.040  1.00  0.00            
ATOM      8  HB1 MET     1      52.430  26.660  45.840  1.00  0.00            
ATOM      9  HB2 MET     1      52.910  25.940  44.320  1.00  0.00            
ATOM     10  CG  MET     1      54.610  26.550  45.590  1.00  0.00            
ATOM     11  HG1 MET     1      55.290  26.590  44.720  1.00  0.00            
ATOM     12  HG2 MET     1      54.850  27.380  46.280  1.00  0.00            
ATOM     13  SD  MET     1      54.920  25.060  46.580  1.00  0.00            
ATOM     14  CE  MET     1      55.860  24.060  45.390  1.00  0.00            
ATOM     15  HE1 MET     1      55.400  23.950  44.390  1.00  0.00            
ATOM     16  HE2 MET     1      56.840  24.470  45.080  1.00  0.00            
ATOM     17  HE3 MET     1      56.060  23.020  45.740  1.00  0.00            
ATOM     18  C   MET     1      53.060  29.140  45.470  1.00  0.00            
ATOM     19  O   MET     1      52.040  29.490  46.080  1.00  0.00            
ATOM     20  N   SER     2      54.220  29.770  45.740  1.00  0.00            
ATOM     21  HN  SER     2      54.930  29.900  45.060  1.00  0.00            
ATOM     22  CA  SER     2      54.500  30.520  46.920  1.00  0.00            
ATOM     23  HA  SER     2      53.890  30.030  47.670  1.00  0.00            
ATOM     24  CB  SER     2      56.000  30.460  47.240  1.00  0.00            
ATOM     25  HB1 SER     2      56.220  29.370  47.180  1.00  0.00            
ATOM     26  HB2 SER     2      56.600  30.970  46.460  1.00  0.00            
ATOM     27  OG  SER     2      56.260  30.970  48.540  1.00  0.00            
ATOM     28  HG1 SER     2      57.210  30.980  48.630  1.00  0.00            
ATOM     29  C   SER     2      54.080  31.930  46.670  1.00  0.00            
ATOM     30  O   SER     2      54.810  32.770  46.140  1.00  0.00            
ATOM     31  N   LYS     3      52.810  32.210  46.990  1.00  0.00            
ATOM     32  HN  LYS     3      52.270  31.530  47.480  1.00  0.00            
ATOM     33  CA  LYS     3      52.140  33.460  46.780  1.00  0.00            
ATOM     34  HA  LYS     3      52.790  34.320  46.770  1.00  0.00            
ATOM     35  CB  LYS     3      51.050  33.640  47.850  1.00  0.00            
ATOM     36  HB1 LYS     3      50.290  34.370  47.490  1.00  0.00            
ATOM     37  HB2 LYS     3      50.580  32.650  48.040  1.00  0.00            
ATOM     38  CG  LYS     3      51.600  34.060  49.210  1.00  0.00            
ATOM     39  HG1 LYS     3      52.560  33.530  49.410  1.00  0.00            
ATOM     40  HG2 LYS     3      51.840  35.140  49.180  1.00  0.00            
ATOM     41  CD  LYS     3      50.660  33.760  50.380  1.00  0.00            
ATOM     42  HD1 LYS     3      49.660  33.370  50.090  1.00  0.00            
ATOM     43  HD2 LYS     3      51.100  33.020  51.070  1.00  0.00            
ATOM     44  CE  LYS     3      50.250  34.960  51.240  1.00  0.00            
ATOM     45  HE1 LYS     3      51.200  35.400  51.610  1.00  0.00            
ATOM     46  HE2 LYS     3      49.620  35.760  50.800  1.00  0.00            
ATOM     47  NZ  LYS     3      49.520  34.590  52.470  1.00  0.00            
ATOM     48  HZ1 LYS     3      48.640  34.120  52.180  1.00  0.00            
ATOM     49  HZ2 LYS     3      49.990  33.860  53.050  1.00  0.00            
ATOM     50  HZ3 LYS     3      49.190  35.410  53.010  1.00  0.00            
ATOM     51  C   LYS     3      51.420  33.380  45.470  1.00  0.00            
ATOM     52  O   LYS     3      51.330  34.400  44.800  1.00  0.00            
ATOM     53  N   GLY     4      50.910  32.210  45.030  1.00  0.00            
ATOM     54  HN  GLY     4      51.100  31.330  45.450  1.00  0.00            
ATOM     55  CA  GLY     4      49.820  32.050  44.120  1.00  0.00            
ATOM     56  HA1 GLY     4      49.480  31.030  44.220  1.00  0.00            
ATOM     57  HA2 GLY     4      48.990  32.660  44.430  1.00  0.00            
ATOM     58  C   GLY     4      49.980  32.220  42.650  1.00  0.00            
ATOM     59  O   GLY     4      49.030  32.100  41.880  1.00  0.00            
ATOM     60  N   GLU     5      51.190  32.430  42.090  1.00  0.00            
ATOM     61  HN  GLU     5      52.010  32.460  42.660  1.00  0.00            
ATOM     62  CA  GLU     5      51.290  32.950  40.760  1.00  0.00            
ATOM     63  HA  GLU     5      50.460  33.620  40.610  1.00  0.00            
ATOM     64  CB  GLU     5      52.610  33.730  40.640  1.00  0.00            
ATOM     65  HB1 GLU     5      52.330  34.430  41.460  1.00  0.00            
ATOM     66  HB2 GLU     5      53.470  33.130  40.990  1.00  0.00            
ATOM     67  CG  GLU     5      52.940  34.450  39.330  1.00  0.00            
ATOM     68  HG1 GLU     5      52.970  33.750  38.460  1.00  0.00            
ATOM     69  HG2 GLU     5      52.170  35.250  39.260  1.00  0.00            
ATOM     70  CD  GLU     5      54.310  35.050  39.600  1.00  0.00            
ATOM     71  OE1 GLU     5      54.540  35.600  40.710  1.00  0.00            
ATOM     72  OE2 GLU     5      55.230  34.900  38.750  1.00  0.00            
ATOM     73  C   GLU     5      51.110  31.990  39.630  1.00  0.00            
ATOM     74  O   GLU     5      50.920  32.440  38.500  1.00  0.00            
ATOM     75  N   GLU     6      51.190  30.680  39.910  1.00  0.00            
ATOM     76  HN  GLU     6      51.360  30.360  40.840  1.00  0.00            
ATOM     77  CA  GLU     6      51.010  29.660  38.920  1.00  0.00            
ATOM     78  HA  GLU     6      51.670  29.890  38.100  1.00  0.00            
ATOM     79  CB  GLU     6      51.460  28.290  39.460  1.00  0.00            
ATOM     80  HB1 GLU     6      51.600  27.560  38.640  1.00  0.00            
ATOM     81  HB2 GLU     6      52.480  28.490  39.860  1.00  0.00            
ATOM     82  CG  GLU     6      50.540  27.750  40.550  1.00  0.00            
ATOM     83  HG1 GLU     6      49.540  27.530  40.120  1.00  0.00            
ATOM     84  HG2 GLU     6      50.960  26.790  40.920  1.00  0.00            
ATOM     85  CD  GLU     6      50.280  28.630  41.770  1.00  0.00            
ATOM     86  OE1 GLU     6      51.210  29.390  42.140  1.00  0.00            
ATOM     87  OE2 GLU     6      49.250  28.350  42.430  1.00  0.00            
ATOM     88  C   GLU     6      49.630  29.420  38.420  1.00  0.00            
ATOM     89  O   GLU     6      49.360  28.520  37.630  1.00  0.00            
ATOM     90  N   LEU     7      48.640  30.130  39.010  1.00  0.00            
ATOM     91  HN  LEU     7      48.860  30.860  39.650  1.00  0.00            
ATOM     92  CA  LEU     7      47.230  29.920  38.870  1.00  0.00            
ATOM     93  HA  LEU     7      47.150  28.870  39.090  1.00  0.00            
ATOM     94  CB  LEU     7      46.470  30.620  40.010  1.00  0.00            
ATOM     95  HB1 LEU     7      46.770  30.110  40.960  1.00  0.00            
ATOM     96  HB2 LEU     7      46.870  31.660  40.060  1.00  0.00            
ATOM     97  CG  LEU     7      44.940  30.650  39.950  1.00  0.00            
ATOM     98  HG  LEU     7      44.510  31.110  39.030  1.00  0.00            
ATOM     99  CD1 LEU     7      44.370  29.240  40.180  1.00  0.00            
ATOM    100 1HD1 LEU     7      43.280  29.410  40.060  1.00  0.00            
ATOM    101 2HD1 LEU     7      44.640  28.500  39.400  1.00  0.00            
ATOM    102 3HD1 LEU     7      44.550  28.920  41.230  1.00  0.00            
ATOM    103  CD2 LEU     7      44.550  31.580  41.110  1.00  0.00            
ATOM    104 1HD2 LEU     7      43.460  31.780  41.130  1.00  0.00            
ATOM    105 2HD2 LEU     7      44.810  31.110  42.080  1.00  0.00            
ATOM    106 3HD2 LEU     7      45.040  32.570  40.970  1.00  0.00            
ATOM    107  C   LEU     7      46.780  30.290  37.500  1.00  0.00            
ATOM    108  O   LEU     7      45.890  29.660  36.920  1.00  0.00            
ATOM    109  N   PHE     8      47.450  31.340  37.000  1.00  0.00            
ATOM    110  HN  PHE     8      48.320  31.640  37.390  1.00  0.00            
ATOM    111  CA  PHE     8      47.000  32.100  35.880  1.00  0.00            
ATOM    112  HA  PHE     8      45.920  32.150  35.900  1.00  0.00            
ATOM    113  CB  PHE     8      47.480  33.560  35.960  1.00  0.00            
ATOM    114  HB1 PHE     8      48.480  33.720  35.500  1.00  0.00            
ATOM    115  HB2 PHE     8      46.770  34.210  35.410  1.00  0.00            
ATOM    116  CG  PHE     8      47.550  34.100  37.340  1.00  0.00            
ATOM    117  CD1 PHE     8      46.440  34.140  38.160  1.00  0.00            
ATOM    118  HD1 PHE     8      45.540  33.630  37.850  1.00  0.00            
ATOM    119  CE1 PHE     8      46.530  34.740  39.390  1.00  0.00            
ATOM    120  HE1 PHE     8      45.690  34.710  40.080  1.00  0.00            
ATOM    121  CZ  PHE     8      47.660  35.460  39.710  1.00  0.00            
ATOM    122  HZ  PHE     8      47.790  35.900  40.680  1.00  0.00            
ATOM    123  CD2 PHE     8      48.700  34.780  37.700  1.00  0.00            
ATOM    124  HD2 PHE     8      49.490  34.920  36.980  1.00  0.00            
ATOM    125  CE2 PHE     8      48.740  35.500  38.860  1.00  0.00            
ATOM    126  HE2 PHE     8      49.620  36.050  39.180  1.00  0.00            
ATOM    127  C   PHE     8      47.400  31.470  34.590  1.00  0.00            
ATOM    128  O   PHE     8      47.680  32.140  33.600  1.00  0.00            
ATOM    129  N   THR     9      47.250  30.130  34.510  1.00  0.00            
ATOM    130  HN  THR     9      47.100  29.590  35.330  1.00  0.00            
ATOM    131  CA  THR     9      47.500  29.180  33.470  1.00  0.00            
ATOM    132  HA  THR     9      48.550  29.350  33.250  1.00  0.00            
ATOM    133  CB  THR     9      47.380  27.740  33.840  1.00  0.00            
ATOM    134  HB  THR     9      46.320  27.510  34.090  1.00  0.00            
ATOM    135  OG1 THR     9      48.150  27.410  34.990  1.00  0.00            
ATOM    136  HG1 THR     9      47.850  26.530  35.230  1.00  0.00            
ATOM    137  CG2 THR     9      47.810  26.790  32.710  1.00  0.00            
ATOM    138 1HG2 THR     9      47.470  25.770  33.000  1.00  0.00            
ATOM    139 2HG2 THR     9      47.090  26.840  31.870  1.00  0.00            
ATOM    140 3HG2 THR     9      48.870  26.760  32.370  1.00  0.00            
ATOM    141  C   THR     9      46.710  29.410  32.230  1.00  0.00            
ATOM    142  O   THR     9      47.320  29.490  31.160  1.00  0.00            
ATOM    143  N   GLY    10      45.390  29.610  32.330  1.00  0.00            
ATOM    144  HN  GLY    10      45.070  29.480  33.270  1.00  0.00            
ATOM    145  CA  GLY    10      44.430  29.730  31.280  1.00  0.00            
ATOM    146  HA1 GLY    10      45.000  29.560  30.370  1.00  0.00            
ATOM    147  HA2 GLY    10      43.630  29.080  31.580  1.00  0.00            
ATOM    148  C   GLY    10      43.790  31.080  31.340  1.00  0.00            
ATOM    149  O   GLY    10      42.930  31.520  30.590  1.00  0.00            
ATOM    150  N   VAL    11      44.200  31.790  32.410  1.00  0.00            
ATOM    151  HN  VAL    11      44.940  31.400  32.950  1.00  0.00            
ATOM    152  CA  VAL    11      43.640  33.010  32.910  1.00  0.00            
ATOM    153  HA  VAL    11      44.400  33.360  33.590  1.00  0.00            
ATOM    154  CB  VAL    11      43.610  34.230  32.040  1.00  0.00            
ATOM    155  HB  VAL    11      42.810  34.080  31.280  1.00  0.00            
ATOM    156  CG1 VAL    11      43.330  35.530  32.820  1.00  0.00            
ATOM    157 1HG1 VAL    11      43.990  35.630  33.710  1.00  0.00            
ATOM    158 2HG1 VAL    11      43.500  36.380  32.130  1.00  0.00            
ATOM    159 3HG1 VAL    11      42.290  35.540  33.200  1.00  0.00            
ATOM    160  CG2 VAL    11      44.950  34.270  31.300  1.00  0.00            
ATOM    161 1HG2 VAL    11      45.030  35.250  30.770  1.00  0.00            
ATOM    162 2HG2 VAL    11      45.840  34.100  31.950  1.00  0.00            
ATOM    163 3HG2 VAL    11      44.950  33.450  30.560  1.00  0.00            
ATOM    164  C   VAL    11      42.440  32.830  33.770  1.00  0.00            
ATOM    165  O   VAL    11      41.450  32.200  33.390  1.00  0.00            
ATOM    166  N   VAL    12      42.560  33.240  35.040  1.00  0.00            
ATOM    167  HN  VAL    12      43.400  33.660  35.390  1.00  0.00            
ATOM    168  CA  VAL    12      41.440  33.180  35.920  1.00  0.00            
ATOM    169  HA  VAL    12      40.790  32.380  35.600  1.00  0.00            
ATOM    170  CB  VAL    12      41.890  32.780  37.290  1.00  0.00            
ATOM    171  HB  VAL    12      42.570  33.600  37.580  1.00  0.00            
ATOM    172  CG1 VAL    12      40.730  32.800  38.300  1.00  0.00            
ATOM    173 1HG1 VAL    12      41.030  32.460  39.320  1.00  0.00            
ATOM    174 2HG1 VAL    12      40.280  33.810  38.400  1.00  0.00            
ATOM    175 3HG1 VAL    12      39.930  32.130  37.920  1.00  0.00            
ATOM    176  CG2 VAL    12      42.610  31.420  37.400  1.00  0.00            
ATOM    177 1HG2 VAL    12      42.770  31.130  38.460  1.00  0.00            
ATOM    178 2HG2 VAL    12      42.010  30.600  36.950  1.00  0.00            
ATOM    179 3HG2 VAL    12      43.610  31.520  36.920  1.00  0.00            
ATOM    180  C   VAL    12      40.690  34.470  35.890  1.00  0.00            
ATOM    181  O   VAL    12      41.160  35.550  36.240  1.00  0.00            
ATOM    182  N   PRO    13      39.460  34.550  35.460  1.00  0.00            
ATOM    183  CD  PRO    13      38.520  33.480  35.210  1.00  0.00            
ATOM    184  HD1 PRO    13      38.260  33.110  36.220  1.00  0.00            
ATOM    185  HD2 PRO    13      38.960  32.710  34.540  1.00  0.00            
ATOM    186  CA  PRO    13      39.010  35.810  34.940  1.00  0.00            
ATOM    187  HA  PRO    13      39.800  36.390  34.490  1.00  0.00            
ATOM    188  CB  PRO    13      37.930  35.420  33.930  1.00  0.00            
ATOM    189  HB1 PRO    13      37.180  36.210  33.690  1.00  0.00            
ATOM    190  HB2 PRO    13      38.410  35.320  32.930  1.00  0.00            
ATOM    191  CG  PRO    13      37.310  34.140  34.510  1.00  0.00            
ATOM    192  HG1 PRO    13      36.600  34.410  35.320  1.00  0.00            
ATOM    193  HG2 PRO    13      36.770  33.490  33.800  1.00  0.00            
ATOM    194  C   PRO    13      38.290  36.630  35.960  1.00  0.00            
ATOM    195  O   PRO    13      37.720  36.230  36.970  1.00  0.00            
ATOM    196  N   ILE    14      38.270  37.930  35.620  1.00  0.00            
ATOM    197  HN  ILE    14      38.960  38.260  34.980  1.00  0.00            
ATOM    198  CA  ILE    14      37.580  38.900  36.420  1.00  0.00            
ATOM    199  HA  ILE    14      37.810  38.780  37.470  1.00  0.00            
ATOM    200  CB  ILE    14      38.030  40.280  36.070  1.00  0.00            
ATOM    201  HB  ILE    14      37.680  40.540  35.040  1.00  0.00            
ATOM    202  CG2 ILE    14      37.380  41.300  37.020  1.00  0.00            
ATOM    203 1HG2 ILE    14      37.610  42.270  36.540  1.00  0.00            
ATOM    204 2HG2 ILE    14      36.270  41.300  37.000  1.00  0.00            
ATOM    205 3HG2 ILE    14      37.710  41.250  38.080  1.00  0.00            
ATOM    206  CG1 ILE    14      39.550  40.470  36.230  1.00  0.00            
ATOM    207 1HG1 ILE    14      39.790  40.360  37.310  1.00  0.00            
ATOM    208 2HG1 ILE    14      40.110  39.680  35.670  1.00  0.00            
ATOM    209  CD  ILE    14      40.220  41.700  35.630  1.00  0.00            
ATOM    210  HD1 ILE    14      40.070  42.630  36.220  1.00  0.00            
ATOM    211  HD2 ILE    14      41.280  41.480  35.410  1.00  0.00            
ATOM    212  HD3 ILE    14      39.760  41.910  34.640  1.00  0.00            
ATOM    213  C   ILE    14      36.110  38.690  36.310  1.00  0.00            
ATOM    214  O   ILE    14      35.430  38.620  35.280  1.00  0.00            
ATOM    215  N   LEU    15      35.460  38.680  37.490  1.00  0.00            
ATOM    216  HN  LEU    15      35.980  38.830  38.330  1.00  0.00            
ATOM    217  CA  LEU    15      34.050  38.790  37.680  1.00  0.00            
ATOM    218  HA  LEU    15      33.550  38.840  36.720  1.00  0.00            
ATOM    219  CB  LEU    15      33.500  37.560  38.440  1.00  0.00            
ATOM    220  HB1 LEU    15      33.930  36.660  37.950  1.00  0.00            
ATOM    221  HB2 LEU    15      33.880  37.700  39.470  1.00  0.00            
ATOM    222  CG  LEU    15      32.000  37.260  38.370  1.00  0.00            
ATOM    223  HG  LEU    15      31.720  36.380  38.980  1.00  0.00            
ATOM    224  CD1 LEU    15      31.130  38.390  38.950  1.00  0.00            
ATOM    225 1HD1 LEU    15      30.140  37.890  38.900  1.00  0.00            
ATOM    226 2HD1 LEU    15      31.530  38.540  39.980  1.00  0.00            
ATOM    227 3HD1 LEU    15      31.270  39.260  38.280  1.00  0.00            
ATOM    228  CD2 LEU    15      31.530  36.920  36.940  1.00  0.00            
ATOM    229 1HD2 LEU    15      30.470  36.610  36.980  1.00  0.00            
ATOM    230 2HD2 LEU    15      31.530  37.860  36.350  1.00  0.00            
ATOM    231 3HD2 LEU    15      32.190  36.190  36.430  1.00  0.00            
ATOM    232  C   LEU    15      33.800  40.090  38.360  1.00  0.00            
ATOM    233  O   LEU    15      34.250  40.210  39.500  1.00  0.00            
ATOM    234  N   VAL    16      33.160  41.100  37.750  1.00  0.00            
ATOM    235  HN  VAL    16      32.930  40.970  36.790  1.00  0.00            
ATOM    236  CA  VAL    16      32.940  42.380  38.350  1.00  0.00            
ATOM    237  HA  VAL    16      33.550  42.580  39.220  1.00  0.00            
ATOM    238  CB  VAL    16      33.220  43.530  37.430  1.00  0.00            
ATOM    239  HB  VAL    16      32.560  43.550  36.530  1.00  0.00            
ATOM    240  CG1 VAL    16      33.080  44.890  38.110  1.00  0.00            
ATOM    241 1HG1 VAL    16      33.180  45.740  37.400  1.00  0.00            
ATOM    242 2HG1 VAL    16      32.060  44.990  38.560  1.00  0.00            
ATOM    243 3HG1 VAL    16      33.790  44.930  38.960  1.00  0.00            
ATOM    244  CG2 VAL    16      34.640  43.390  36.850  1.00  0.00            
ATOM    245 1HG2 VAL    16      34.820  44.300  36.230  1.00  0.00            
ATOM    246 2HG2 VAL    16      35.430  43.320  37.620  1.00  0.00            
ATOM    247 3HG2 VAL    16      34.680  42.490  36.200  1.00  0.00            
ATOM    248  C   VAL    16      31.490  42.430  38.710  1.00  0.00            
ATOM    249  O   VAL    16      30.600  42.200  37.880  1.00  0.00            
ATOM    250  N   GLU    17      31.190  42.790  39.970  1.00  0.00            
ATOM    251  HN  GLU    17      31.930  42.870  40.630  1.00  0.00            
ATOM    252  CA  GLU    17      29.980  43.490  40.300  1.00  0.00            
ATOM    253  HA  GLU    17      29.350  43.600  39.430  1.00  0.00            
ATOM    254  CB  GLU    17      29.200  42.580  41.260  1.00  0.00            
ATOM    255  HB1 GLU    17      29.840  42.290  42.120  1.00  0.00            
ATOM    256  HB2 GLU    17      28.320  43.120  41.690  1.00  0.00            
ATOM    257  CG  GLU    17      28.680  41.300  40.600  1.00  0.00            
ATOM    258  HG1 GLU    17      29.370  40.690  39.980  1.00  0.00            
ATOM    259  HG2 GLU    17      28.300  40.590  41.360  1.00  0.00            
ATOM    260  CD  GLU    17      27.460  41.640  39.760  1.00  0.00            
ATOM    261  OE1 GLU    17      27.360  41.100  38.630  1.00  0.00            
ATOM    262  OE2 GLU    17      26.570  42.440  40.150  1.00  0.00            
ATOM    263  C   GLU    17      30.220  44.850  40.840  1.00  0.00            
ATOM    264  O   GLU    17      30.800  45.030  41.910  1.00  0.00            
ATOM    265  N   LEU    18      29.600  45.890  40.240  1.00  0.00            
ATOM    266  HN  LEU    18      29.210  45.820  39.330  1.00  0.00            
ATOM    267  CA  LEU    18      29.540  47.140  40.920  1.00  0.00            
ATOM    268  HA  LEU    18      30.330  47.270  41.640  1.00  0.00            
ATOM    269  CB  LEU    18      29.680  48.280  39.890  1.00  0.00            
ATOM    270  HB1 LEU    18      30.580  48.130  39.240  1.00  0.00            
ATOM    271  HB2 LEU    18      28.800  48.270  39.210  1.00  0.00            
ATOM    272  CG  LEU    18      29.780  49.670  40.520  1.00  0.00            
ATOM    273  HG  LEU    18      28.950  49.740  41.260  1.00  0.00            
ATOM    274  CD1 LEU    18      31.150  49.960  41.150  1.00  0.00            
ATOM    275 1HD1 LEU    18      31.210  50.820  41.860  1.00  0.00            
ATOM    276 2HD1 LEU    18      31.340  49.120  41.850  1.00  0.00            
ATOM    277 3HD1 LEU    18      31.960  49.920  40.400  1.00  0.00            
ATOM    278  CD2 LEU    18      29.480  50.860  39.590  1.00  0.00            
ATOM    279 1HD2 LEU    18      30.170  50.840  38.720  1.00  0.00            
ATOM    280 2HD2 LEU    18      28.440  50.770  39.200  1.00  0.00            
ATOM    281 3HD2 LEU    18      29.730  51.820  40.080  1.00  0.00            
ATOM    282  C   LEU    18      28.190  47.120  41.540  1.00  0.00            
ATOM    283  O   LEU    18      27.180  47.050  40.830  1.00  0.00            
ATOM    284  N   ASP    19      28.120  47.050  42.880  1.00  0.00            
ATOM    285  HN  ASP    19      29.020  46.990  43.320  1.00  0.00            
ATOM    286  CA  ASP    19      26.900  46.810  43.590  1.00  0.00            
ATOM    287  HA  ASP    19      26.080  47.130  42.970  1.00  0.00            
ATOM    288  CB  ASP    19      26.760  45.340  44.040  1.00  0.00            
ATOM    289  HB1 ASP    19      27.250  44.620  43.350  1.00  0.00            
ATOM    290  HB2 ASP    19      27.280  45.160  45.010  1.00  0.00            
ATOM    291  CG  ASP    19      25.330  44.840  44.180  1.00  0.00            
ATOM    292  OD1 ASP    19      24.360  45.640  44.140  1.00  0.00            
ATOM    293  OD2 ASP    19      25.160  43.590  44.220  1.00  0.00            
ATOM    294  C   ASP    19      26.840  47.730  44.750  1.00  0.00            
ATOM    295  O   ASP    19      26.570  47.390  45.900  1.00  0.00            
ATOM    296  N   GLY    20      27.120  49.010  44.420  1.00  0.00            
ATOM    297  HN  GLY    20      27.060  49.190  43.440  1.00  0.00            
ATOM    298  CA  GLY    20      27.050  49.990  45.460  1.00  0.00            
ATOM    299  HA1 GLY    20      27.150  49.520  46.430  1.00  0.00            
ATOM    300  HA2 GLY    20      27.930  50.600  45.280  1.00  0.00            
ATOM    301  C   GLY    20      25.820  50.820  45.330  1.00  0.00            
ATOM    302  O   GLY    20      24.780  50.380  44.860  1.00  0.00            
ATOM    303  N   ASP    21      25.840  52.070  45.830  1.00  0.00            
ATOM    304  HN  ASP    21      26.670  52.570  46.090  1.00  0.00            
ATOM    305  CA  ASP    21      24.700  52.910  46.000  1.00  0.00            
ATOM    306  HA  ASP    21      24.050  52.780  45.140  1.00  0.00            
ATOM    307  CB  ASP    21      24.000  52.510  47.300  1.00  0.00            
ATOM    308  HB1 ASP    21      23.800  51.430  47.460  1.00  0.00            
ATOM    309  HB2 ASP    21      24.450  52.900  48.240  1.00  0.00            
ATOM    310  CG  ASP    21      22.620  53.150  47.290  1.00  0.00            
ATOM    311  OD1 ASP    21      22.050  53.410  46.190  1.00  0.00            
ATOM    312  OD2 ASP    21      22.070  53.300  48.410  1.00  0.00            
ATOM    313  C   ASP    21      25.090  54.350  45.980  1.00  0.00            
ATOM    314  O   ASP    21      26.180  54.700  46.450  1.00  0.00            
ATOM    315  N   VAL    22      24.100  55.170  45.580  1.00  0.00            
ATOM    316  HN  VAL    22      23.250  54.680  45.460  1.00  0.00            
ATOM    317  CA  VAL    22      24.140  56.600  45.610  1.00  0.00            
ATOM    318  HA  VAL    22      24.640  56.750  46.560  1.00  0.00            
ATOM    319  CB  VAL    22      24.790  57.440  44.550  1.00  0.00            
ATOM    320  HB  VAL    22      24.280  57.250  43.580  1.00  0.00            
ATOM    321  CG1 VAL    22      24.710  58.920  44.960  1.00  0.00            
ATOM    322 1HG1 VAL    22      25.190  59.490  44.130  1.00  0.00            
ATOM    323 2HG1 VAL    22      23.610  59.090  45.010  1.00  0.00            
ATOM    324 3HG1 VAL    22      25.200  59.270  45.900  1.00  0.00            
ATOM    325  CG2 VAL    22      26.280  57.090  44.450  1.00  0.00            
ATOM    326 1HG2 VAL    22      26.760  57.580  43.580  1.00  0.00            
ATOM    327 2HG2 VAL    22      26.660  57.480  45.420  1.00  0.00            
ATOM    328 3HG2 VAL    22      26.630  56.040  44.300  1.00  0.00            
ATOM    329  C   VAL    22      22.690  56.890  45.760  1.00  0.00            
ATOM    330  O   VAL    22      21.970  57.170  44.800  1.00  0.00            
ATOM    331  N   ASN    23      22.310  56.800  47.050  1.00  0.00            
ATOM    332  HN  ASN    23      22.970  56.560  47.750  1.00  0.00            
ATOM    333  CA  ASN    23      21.040  57.170  47.600  1.00  0.00            
ATOM    334  HA  ASN    23      21.160  57.030  48.660  1.00  0.00            
ATOM    335  CB  ASN    23      20.790  58.680  47.440  1.00  0.00            
ATOM    336  HB1 ASN    23      20.620  58.870  46.360  1.00  0.00            
ATOM    337  HB2 ASN    23      19.930  58.920  48.090  1.00  0.00            
ATOM    338  CG  ASN    23      21.960  59.460  48.030  1.00  0.00            
ATOM    339  OD1 ASN    23      22.360  59.290  49.180  1.00  0.00            
ATOM    340  ND2 ASN    23      22.400  60.450  47.210  1.00  0.00            
ATOM    341 1HD2 ASN    23      21.800  60.610  46.430  1.00  0.00            
ATOM    342 2HD2 ASN    23      23.130  61.050  47.550  1.00  0.00            
ATOM    343  C   ASN    23      19.790  56.450  47.230  1.00  0.00            
ATOM    344  O   ASN    23      18.710  57.030  47.300  1.00  0.00            
ATOM    345  N   GLY    24      19.900  55.220  46.690  1.00  0.00            
ATOM    346  HN  GLY    24      20.760  54.720  46.690  1.00  0.00            
ATOM    347  CA  GLY    24      18.760  54.510  46.210  1.00  0.00            
ATOM    348  HA1 GLY    24      19.000  53.460  46.280  1.00  0.00            
ATOM    349  HA2 GLY    24      17.820  54.910  46.570  1.00  0.00            
ATOM    350  C   GLY    24      18.550  54.620  44.730  1.00  0.00            
ATOM    351  O   GLY    24      17.700  53.880  44.250  1.00  0.00            
ATOM    352  N   HIS    25      19.300  55.490  44.040  1.00  0.00            
ATOM    353  HN  HIS    25      19.840  56.100  44.610  1.00  0.00            
ATOM    354  CA  HIS    25      19.330  55.670  42.620  1.00  0.00            
ATOM    355  HA  HIS    25      18.300  55.840  42.350  1.00  0.00            
ATOM    356  CB  HIS    25      20.140  56.900  42.180  1.00  0.00            
ATOM    357  HB1 HIS    25      21.180  56.670  42.500  1.00  0.00            
ATOM    358  HB2 HIS    25      20.010  57.030  41.080  1.00  0.00            
ATOM    359  ND1 HIS    25      19.970  59.360  42.060  1.00  0.00            
ATOM    360  CG  HIS    25      19.640  58.200  42.730  1.00  0.00            
ATOM    361  CE1 HIS    25      19.550  60.360  42.810  1.00  0.00            
ATOM    362  HE1 HIS    25      19.600  61.420  42.550  1.00  0.00            
ATOM    363  NE2 HIS    25      18.970  59.890  43.950  1.00  0.00            
ATOM    364  HE2 HIS    25      18.570  60.480  44.640  1.00  0.00            
ATOM    365  CD2 HIS    25      18.990  58.510  43.890  1.00  0.00            
ATOM    366  HD2 HIS    25      18.310  57.980  44.540  1.00  0.00            
ATOM    367  C   HIS    25      19.810  54.450  41.910  1.00  0.00            
ATOM    368  O   HIS    25      20.490  53.550  42.410  1.00  0.00            
ATOM    369  N   ARG    26      19.460  54.290  40.620  1.00  0.00            
ATOM    370  HN  ARG    26      18.900  54.940  40.110  1.00  0.00            
ATOM    371  CA  ARG    26      19.630  53.020  40.000  1.00  0.00            
ATOM    372  HA  ARG    26      19.700  52.250  40.750  1.00  0.00            
ATOM    373  CB  ARG    26      18.510  52.500  39.070  1.00  0.00            
ATOM    374  HB1 ARG    26      18.310  53.130  38.180  1.00  0.00            
ATOM    375  HB2 ARG    26      18.740  51.480  38.680  1.00  0.00            
ATOM    376  CG  ARG    26      17.140  52.370  39.740  1.00  0.00            
ATOM    377  HG1 ARG    26      16.750  53.380  39.990  1.00  0.00            
ATOM    378  HG2 ARG    26      16.510  51.960  38.920  1.00  0.00            
ATOM    379  CD  ARG    26      17.080  51.570  41.040  1.00  0.00            
ATOM    380  HD1 ARG    26      17.460  50.530  40.930  1.00  0.00            
ATOM    381  HD2 ARG    26      17.770  52.050  41.760  1.00  0.00            
ATOM    382  NE  ARG    26      15.700  51.560  41.610  1.00  0.00            
ATOM    383  HE  ARG    26      15.400  52.280  42.240  1.00  0.00            
ATOM    384  CZ  ARG    26      14.790  50.680  41.110  1.00  0.00            
ATOM    385  NH1 ARG    26      15.120  49.750  40.170  1.00  0.00            
ATOM    386 1HH1 ARG    26      16.060  49.430  40.040  1.00  0.00            
ATOM    387 2HH1 ARG    26      14.370  49.220  39.770  1.00  0.00            
ATOM    388  NH2 ARG    26      13.510  50.770  41.570  1.00  0.00            
ATOM    389 1HH2 ARG    26      13.160  51.430  42.240  1.00  0.00            
ATOM    390 2HH2 ARG    26      13.010  49.960  41.270  1.00  0.00            
ATOM    391  C   ARG    26      20.900  53.070  39.230  1.00  0.00            
ATOM    392  O   ARG    26      20.950  53.870  38.290  1.00  0.00            
ATOM    393  N   PHE    27      21.880  52.220  39.590  1.00  0.00            
ATOM    394  HN  PHE    27      21.730  51.520  40.280  1.00  0.00            
ATOM    395  CA  PHE    27      23.010  51.980  38.750  1.00  0.00            
ATOM    396  HA  PHE    27      22.690  51.940  37.720  1.00  0.00            
ATOM    397  CB  PHE    27      24.080  53.090  38.690  1.00  0.00            
ATOM    398  HB1 PHE    27      24.830  52.710  37.960  1.00  0.00            
ATOM    399  HB2 PHE    27      23.590  54.050  38.440  1.00  0.00            
ATOM    400  CG  PHE    27      24.670  53.370  40.030  1.00  0.00            
ATOM    401  CD1 PHE    27      23.990  54.210  40.890  1.00  0.00            
ATOM    402  HD1 PHE    27      22.990  54.560  40.670  1.00  0.00            
ATOM    403  CE1 PHE    27      24.510  54.560  42.110  1.00  0.00            
ATOM    404  HE1 PHE    27      23.910  55.170  42.760  1.00  0.00            
ATOM    405  CZ  PHE    27      25.700  53.980  42.490  1.00  0.00            
ATOM    406  HZ  PHE    27      26.110  54.050  43.490  1.00  0.00            
ATOM    407  CD2 PHE    27      25.790  52.720  40.480  1.00  0.00            
ATOM    408  HD2 PHE    27      26.310  51.970  39.900  1.00  0.00            
ATOM    409  CE2 PHE    27      26.310  53.020  41.710  1.00  0.00            
ATOM    410  HE2 PHE    27      27.130  52.410  42.060  1.00  0.00            
ATOM    411  C   PHE    27      23.620  50.650  39.040  1.00  0.00            
ATOM    412  O   PHE    27      23.750  50.290  40.210  1.00  0.00            
ATOM    413  N   SER    28      24.010  49.830  38.050  1.00  0.00            
ATOM    414  HN  SER    28      23.790  49.880  37.070  1.00  0.00            
ATOM    415  CA  SER    28      24.840  48.690  38.270  1.00  0.00            
ATOM    416  HA  SER    28      25.540  48.930  39.060  1.00  0.00            
ATOM    417  CB  SER    28      24.020  47.420  38.570  1.00  0.00            
ATOM    418  HB1 SER    28      23.150  47.400  37.890  1.00  0.00            
ATOM    419  HB2 SER    28      24.530  46.480  38.280  1.00  0.00            
ATOM    420  OG  SER    28      23.590  47.350  39.920  1.00  0.00            
ATOM    421  HG1 SER    28      22.840  47.950  39.960  1.00  0.00            
ATOM    422  C   SER    28      25.630  48.410  37.050  1.00  0.00            
ATOM    423  O   SER    28      25.320  48.880  35.960  1.00  0.00            
ATOM    424  N   VAL    29      26.790  47.730  37.200  1.00  0.00            
ATOM    425  HN  VAL    29      27.150  47.340  38.040  1.00  0.00            
ATOM    426  CA  VAL    29      27.780  47.510  36.200  1.00  0.00            
ATOM    427  HA  VAL    29      27.280  47.320  35.260  1.00  0.00            
ATOM    428  CB  VAL    29      28.950  48.450  36.090  1.00  0.00            
ATOM    429  HB  VAL    29      29.590  48.350  36.990  1.00  0.00            
ATOM    430  CG1 VAL    29      29.780  48.230  34.820  1.00  0.00            
ATOM    431 1HG1 VAL    29      30.690  48.870  34.770  1.00  0.00            
ATOM    432 2HG1 VAL    29      30.100  47.170  34.740  1.00  0.00            
ATOM    433 3HG1 VAL    29      29.160  48.350  33.910  1.00  0.00            
ATOM    434  CG2 VAL    29      28.370  49.880  36.080  1.00  0.00            
ATOM    435 1HG2 VAL    29      29.160  50.640  35.910  1.00  0.00            
ATOM    436 2HG2 VAL    29      27.600  49.990  35.290  1.00  0.00            
ATOM    437 3HG2 VAL    29      27.770  50.080  36.990  1.00  0.00            
ATOM    438  C   VAL    29      28.370  46.160  36.430  1.00  0.00            
ATOM    439  O   VAL    29      28.910  45.980  37.520  1.00  0.00            
ATOM    440  N   SER    30      28.150  45.170  35.550  1.00  0.00            
ATOM    441  HN  SER    30      27.720  45.370  34.670  1.00  0.00            
ATOM    442  CA  SER    30      28.760  43.880  35.590  1.00  0.00            
ATOM    443  HA  SER    30      29.370  43.770  36.480  1.00  0.00            
ATOM    444  CB  SER    30      27.690  42.780  35.480  1.00  0.00            
ATOM    445  HB1 SER    30      26.830  43.070  36.120  1.00  0.00            
ATOM    446  HB2 SER    30      27.330  42.750  34.430  1.00  0.00            
ATOM    447  OG  SER    30      28.370  41.610  35.900  1.00  0.00            
ATOM    448  HG1 SER    30      27.980  41.420  36.750  1.00  0.00            
ATOM    449  C   SER    30      29.820  43.890  34.540  1.00  0.00            
ATOM    450  O   SER    30      29.820  44.790  33.710  1.00  0.00            
ATOM    451  N   GLY    31      30.730  42.900  34.650  1.00  0.00            
ATOM    452  HN  GLY    31      30.640  42.240  35.400  1.00  0.00            
ATOM    453  CA  GLY    31      31.850  42.840  33.770  1.00  0.00            
ATOM    454  HA1 GLY    31      31.470  42.820  32.760  1.00  0.00            
ATOM    455  HA2 GLY    31      32.440  43.740  33.870  1.00  0.00            
ATOM    456  C   GLY    31      32.660  41.590  33.810  1.00  0.00            
ATOM    457  O   GLY    31      32.410  40.740  34.660  1.00  0.00            
ATOM    458  N   GLU    32      33.630  41.510  32.890  1.00  0.00            
ATOM    459  HN  GLU    32      33.690  42.310  32.290  1.00  0.00            
ATOM    460  CA  GLU    32      34.530  40.410  32.700  1.00  0.00            
ATOM    461  HA  GLU    32      34.590  39.880  33.640  1.00  0.00            
ATOM    462  CB  GLU    32      34.210  39.460  31.530  1.00  0.00            
ATOM    463  HB1 GLU    32      34.060  40.060  30.610  1.00  0.00            
ATOM    464  HB2 GLU    32      35.020  38.720  31.400  1.00  0.00            
ATOM    465  CG  GLU    32      32.940  38.630  31.750  1.00  0.00            
ATOM    466  HG1 GLU    32      33.140  37.870  32.530  1.00  0.00            
ATOM    467  HG2 GLU    32      32.110  39.230  32.180  1.00  0.00            
ATOM    468  CD  GLU    32      32.570  37.860  30.490  1.00  0.00            
ATOM    469  OE1 GLU    32      32.820  38.360  29.360  1.00  0.00            
ATOM    470  OE2 GLU    32      31.970  36.760  30.670  1.00  0.00            
ATOM    471  C   GLU    32      35.860  41.000  32.410  1.00  0.00            
ATOM    472  O   GLU    32      36.010  42.150  32.020  1.00  0.00            
ATOM    473  N   GLY    33      36.950  40.200  32.420  1.00  0.00            
ATOM    474  HN  GLY    33      36.820  39.260  32.740  1.00  0.00            
ATOM    475  CA  GLY    33      38.290  40.590  32.120  1.00  0.00            
ATOM    476  HA1 GLY    33      38.220  40.600  31.040  1.00  0.00            
ATOM    477  HA2 GLY    33      38.370  41.560  32.600  1.00  0.00            
ATOM    478  C   GLY    33      39.480  39.810  32.530  1.00  0.00            
ATOM    479  O   GLY    33      39.420  38.720  33.100  1.00  0.00            
ATOM    480  N   GLU    34      40.690  40.360  32.340  1.00  0.00            
ATOM    481  HN  GLU    34      40.740  41.250  31.890  1.00  0.00            
ATOM    482  CA  GLU    34      41.890  39.580  32.430  1.00  0.00            
ATOM    483  HA  GLU    34      41.760  38.970  33.310  1.00  0.00            
ATOM    484  CB  GLU    34      42.140  38.660  31.220  1.00  0.00            
ATOM    485  HB1 GLU    34      43.170  38.260  31.160  1.00  0.00            
ATOM    486  HB2 GLU    34      41.430  37.820  31.290  1.00  0.00            
ATOM    487  CG  GLU    34      41.830  39.450  29.940  1.00  0.00            
ATOM    488  HG1 GLU    34      40.740  39.660  29.930  1.00  0.00            
ATOM    489  HG2 GLU    34      42.430  40.380  29.880  1.00  0.00            
ATOM    490  CD  GLU    34      42.070  38.540  28.740  1.00  0.00            
ATOM    491  OE1 GLU    34      41.060  38.100  28.140  1.00  0.00            
ATOM    492  OE2 GLU    34      43.220  38.150  28.390  1.00  0.00            
ATOM    493  C   GLU    34      43.010  40.550  32.590  1.00  0.00            
ATOM    494  O   GLU    34      42.870  41.760  32.470  1.00  0.00            
ATOM    495  N   GLY    35      44.230  40.030  32.780  1.00  0.00            
ATOM    496  HN  GLY    35      44.410  39.060  32.950  1.00  0.00            
ATOM    497  CA  GLY    35      45.470  40.700  32.520  1.00  0.00            
ATOM    498  HA1 GLY    35      45.270  41.480  31.800  1.00  0.00            
ATOM    499  HA2 GLY    35      45.860  41.000  33.480  1.00  0.00            
ATOM    500  C   GLY    35      46.480  39.900  31.770  1.00  0.00            
ATOM    501  O   GLY    35      46.510  38.670  31.860  1.00  0.00            
ATOM    502  N   ASP    36      47.350  40.660  31.080  1.00  0.00            
ATOM    503  HN  ASP    36      47.290  41.660  31.070  1.00  0.00            
ATOM    504  CA  ASP    36      48.430  40.190  30.270  1.00  0.00            
ATOM    505  HA  ASP    36      48.520  39.120  30.410  1.00  0.00            
ATOM    506  CB  ASP    36      48.210  40.650  28.810  1.00  0.00            
ATOM    507  HB1 ASP    36      47.280  40.330  28.300  1.00  0.00            
ATOM    508  HB2 ASP    36      48.200  41.760  28.820  1.00  0.00            
ATOM    509  CG  ASP    36      49.360  40.270  27.890  1.00  0.00            
ATOM    510  OD1 ASP    36      49.350  39.100  27.440  1.00  0.00            
ATOM    511  OD2 ASP    36      50.210  41.150  27.590  1.00  0.00            
ATOM    512  C   ASP    36      49.720  40.760  30.750  1.00  0.00            
ATOM    513  O   ASP    36      49.940  41.910  31.110  1.00  0.00            
ATOM    514  N   ALA    37      50.720  39.870  30.890  1.00  0.00            
ATOM    515  HN  ALA    37      50.530  38.920  30.630  1.00  0.00            
ATOM    516  CA  ALA    37      52.000  40.080  31.490  1.00  0.00            
ATOM    517  HA  ALA    37      51.880  40.520  32.470  1.00  0.00            
ATOM    518  CB  ALA    37      52.570  38.660  31.580  1.00  0.00            
ATOM    519  HB1 ALA    37      53.510  38.680  32.180  1.00  0.00            
ATOM    520  HB2 ALA    37      51.820  38.000  32.060  1.00  0.00            
ATOM    521  HB3 ALA    37      52.660  38.190  30.570  1.00  0.00            
ATOM    522  C   ALA    37      52.940  40.970  30.750  1.00  0.00            
ATOM    523  O   ALA    37      54.010  41.380  31.200  1.00  0.00            
ATOM    524  N   THR    38      52.630  41.210  29.470  1.00  0.00            
ATOM    525  HN  THR    38      51.730  40.930  29.150  1.00  0.00            
ATOM    526  CA  THR    38      53.600  41.690  28.530  1.00  0.00            
ATOM    527  HA  THR    38      54.530  41.160  28.670  1.00  0.00            
ATOM    528  CB  THR    38      53.290  41.470  27.080  1.00  0.00            
ATOM    529  HB  THR    38      52.540  42.220  26.730  1.00  0.00            
ATOM    530  OG1 THR    38      52.660  40.210  26.900  1.00  0.00            
ATOM    531  HG1 THR    38      51.750  40.480  27.030  1.00  0.00            
ATOM    532  CG2 THR    38      54.550  41.550  26.210  1.00  0.00            
ATOM    533 1HG2 THR    38      54.450  41.070  25.220  1.00  0.00            
ATOM    534 2HG2 THR    38      55.020  42.560  26.150  1.00  0.00            
ATOM    535 3HG2 THR    38      55.320  40.900  26.690  1.00  0.00            
ATOM    536  C   THR    38      54.000  43.110  28.770  1.00  0.00            
ATOM    537  O   THR    38      55.150  43.530  28.650  1.00  0.00            
ATOM    538  N   TYR    39      53.030  43.970  29.150  1.00  0.00            
ATOM    539  HN  TYR    39      52.060  43.730  29.110  1.00  0.00            
ATOM    540  CA  TYR    39      53.340  45.320  29.490  1.00  0.00            
ATOM    541  HA  TYR    39      54.360  45.550  29.740  1.00  0.00            
ATOM    542  CB  TYR    39      52.690  46.220  28.420  1.00  0.00            
ATOM    543  HB1 TYR    39      51.590  46.270  28.580  1.00  0.00            
ATOM    544  HB2 TYR    39      53.150  47.220  28.510  1.00  0.00            
ATOM    545  CG  TYR    39      53.010  45.770  27.040  1.00  0.00            
ATOM    546  CD1 TYR    39      54.190  46.280  26.550  1.00  0.00            
ATOM    547  HD1 TYR    39      54.840  46.940  27.110  1.00  0.00            
ATOM    548  CE1 TYR    39      54.530  45.970  25.250  1.00  0.00            
ATOM    549  HE1 TYR    39      55.390  46.410  24.760  1.00  0.00            
ATOM    550  CZ  TYR    39      53.720  45.200  24.450  1.00  0.00            
ATOM    551  OH  TYR    39      53.980  45.020  23.070  1.00  0.00            
ATOM    552  HH  TYR    39      54.830  45.440  22.910  1.00  0.00            
ATOM    553  CD2 TYR    39      52.250  44.880  26.320  1.00  0.00            
ATOM    554  HD2 TYR    39      51.390  44.410  26.780  1.00  0.00            
ATOM    555  CE2 TYR    39      52.620  44.620  25.020  1.00  0.00            
ATOM    556  HE2 TYR    39      52.020  43.870  24.520  1.00  0.00            
ATOM    557  C   TYR    39      52.600  45.630  30.750  1.00  0.00            
ATOM    558  O   TYR    39      52.640  46.770  31.210  1.00  0.00            
ATOM    559  N   GLY    40      52.000  44.650  31.440  1.00  0.00            
ATOM    560  HN  GLY    40      52.140  43.710  31.150  1.00  0.00            
ATOM    561  CA  GLY    40      51.110  44.930  32.520  1.00  0.00            
ATOM    562  HA1 GLY    40      50.910  44.050  33.120  1.00  0.00            
ATOM    563  HA2 GLY    40      51.430  45.740  33.150  1.00  0.00            
ATOM    564  C   GLY    40      49.780  45.420  32.050  1.00  0.00            
ATOM    565  O   GLY    40      49.340  46.530  32.360  1.00  0.00            
ATOM    566  N   LYS    41      49.140  44.680  31.130  1.00  0.00            
ATOM    567  HN  LYS    41      49.400  43.720  31.120  1.00  0.00            
ATOM    568  CA  LYS    41      47.900  45.080  30.560  1.00  0.00            
ATOM    569  HA  LYS    41      47.670  46.130  30.690  1.00  0.00            
ATOM    570  CB  LYS    41      47.880  44.670  29.080  1.00  0.00            
ATOM    571  HB1 LYS    41      48.590  45.340  28.560  1.00  0.00            
ATOM    572  HB2 LYS    41      48.320  43.650  29.080  1.00  0.00            
ATOM    573  CG  LYS    41      46.530  44.810  28.360  1.00  0.00            
ATOM    574  HG1 LYS    41      45.720  44.270  28.880  1.00  0.00            
ATOM    575  HG2 LYS    41      46.200  45.870  28.280  1.00  0.00            
ATOM    576  CD  LYS    41      46.590  44.210  26.950  1.00  0.00            
ATOM    577  HD1 LYS    41      46.930  43.190  27.230  1.00  0.00            
ATOM    578  HD2 LYS    41      45.520  44.130  26.670  1.00  0.00            
ATOM    579  CE  LYS    41      47.540  44.900  25.970  1.00  0.00            
ATOM    580  HE1 LYS    41      47.220  45.910  25.660  1.00  0.00            
ATOM    581  HE2 LYS    41      48.590  44.860  26.350  1.00  0.00            
ATOM    582  NZ  LYS    41      47.460  44.020  24.780  1.00  0.00            
ATOM    583  HZ1 LYS    41      47.900  44.630  24.060  1.00  0.00            
ATOM    584  HZ2 LYS    41      48.000  43.140  24.870  1.00  0.00            
ATOM    585  HZ3 LYS    41      46.470  43.820  24.530  1.00  0.00            
ATOM    586  C   LYS    41      46.720  44.480  31.240  1.00  0.00            
ATOM    587  O   LYS    41      46.730  43.280  31.530  1.00  0.00            
ATOM    588  N   LEU    42      45.710  45.310  31.550  1.00  0.00            
ATOM    589  HN  LEU    42      45.760  46.300  31.460  1.00  0.00            
ATOM    590  CA  LEU    42      44.460  44.800  32.030  1.00  0.00            
ATOM    591  HA  LEU    42      44.440  43.730  32.190  1.00  0.00            
ATOM    592  CB  LEU    42      43.910  45.520  33.280  1.00  0.00            
ATOM    593  HB1 LEU    42      44.330  46.550  33.280  1.00  0.00            
ATOM    594  HB2 LEU    42      42.810  45.610  33.330  1.00  0.00            
ATOM    595  CG  LEU    42      44.410  44.900  34.590  1.00  0.00            
ATOM    596  HG  LEU    42      45.510  44.760  34.720  1.00  0.00            
ATOM    597  CD1 LEU    42      43.970  45.830  35.730  1.00  0.00            
ATOM    598 1HD1 LEU    42      44.400  46.830  35.510  1.00  0.00            
ATOM    599 2HD1 LEU    42      42.860  45.880  35.820  1.00  0.00            
ATOM    600 3HD1 LEU    42      44.300  45.450  36.720  1.00  0.00            
ATOM    601  CD2 LEU    42      43.710  43.550  34.750  1.00  0.00            
ATOM    602 1HD2 LEU    42      42.620  43.710  34.570  1.00  0.00            
ATOM    603 2HD2 LEU    42      44.140  42.860  33.990  1.00  0.00            
ATOM    604 3HD2 LEU    42      43.880  43.120  35.760  1.00  0.00            
ATOM    605  C   LEU    42      43.520  45.100  30.920  1.00  0.00            
ATOM    606  O   LEU    42      43.490  46.190  30.360  1.00  0.00            
ATOM    607  N   THR    43      42.660  44.100  30.640  1.00  0.00            
ATOM    608  HN  THR    43      42.730  43.380  31.320  1.00  0.00            
ATOM    609  CA  THR    43      41.620  44.140  29.660  1.00  0.00            
ATOM    610  HA  THR    43      41.610  45.140  29.270  1.00  0.00            
ATOM    611  CB  THR    43      41.750  43.200  28.500  1.00  0.00            
ATOM    612  HB  THR    43      41.720  42.110  28.750  1.00  0.00            
ATOM    613  OG1 THR    43      42.920  43.530  27.770  1.00  0.00            
ATOM    614  HG1 THR    43      43.460  42.740  27.880  1.00  0.00            
ATOM    615  CG2 THR    43      40.570  43.360  27.530  1.00  0.00            
ATOM    616 1HG2 THR    43      40.620  42.670  26.670  1.00  0.00            
ATOM    617 2HG2 THR    43      39.620  43.170  28.070  1.00  0.00            
ATOM    618 3HG2 THR    43      40.570  44.390  27.100  1.00  0.00            
ATOM    619  C   THR    43      40.310  43.920  30.350  1.00  0.00            
ATOM    620  O   THR    43      40.120  42.790  30.810  1.00  0.00            
ATOM    621  N   LEU    44      39.370  44.870  30.360  1.00  0.00            
ATOM    622  HN  LEU    44      39.580  45.760  29.950  1.00  0.00            
ATOM    623  CA  LEU    44      38.190  44.680  31.150  1.00  0.00            
ATOM    624  HA  LEU    44      38.010  43.640  31.350  1.00  0.00            
ATOM    625  CB  LEU    44      38.070  45.690  32.300  1.00  0.00            
ATOM    626  HB1 LEU    44      38.680  46.570  31.980  1.00  0.00            
ATOM    627  HB2 LEU    44      37.040  46.080  32.450  1.00  0.00            
ATOM    628  CG  LEU    44      38.580  45.260  33.680  1.00  0.00            
ATOM    629  HG  LEU    44      38.540  46.170  34.320  1.00  0.00            
ATOM    630  CD1 LEU    44      37.710  44.200  34.370  1.00  0.00            
ATOM    631 1HD1 LEU    44      37.880  43.220  33.860  1.00  0.00            
ATOM    632 2HD1 LEU    44      37.840  44.110  35.470  1.00  0.00            
ATOM    633 3HD1 LEU    44      36.680  44.600  34.260  1.00  0.00            
ATOM    634  CD2 LEU    44      40.070  44.900  33.830  1.00  0.00            
ATOM    635 1HD2 LEU    44      40.340  44.790  34.900  1.00  0.00            
ATOM    636 2HD2 LEU    44      40.440  44.090  33.160  1.00  0.00            
ATOM    637 3HD2 LEU    44      40.670  45.740  33.430  1.00  0.00            
ATOM    638  C   LEU    44      37.190  45.060  30.100  1.00  0.00            
ATOM    639  O   LEU    44      37.430  46.010  29.360  1.00  0.00            
ATOM    640  N   LYS    45      36.060  44.340  30.200  1.00  0.00            
ATOM    641  HN  LYS    45      36.000  43.630  30.900  1.00  0.00            
ATOM    642  CA  LYS    45      34.870  44.440  29.410  1.00  0.00            
ATOM    643  HA  LYS    45      35.000  45.360  28.860  1.00  0.00            
ATOM    644  CB  LYS    45      34.800  43.160  28.550  1.00  0.00            
ATOM    645  HB1 LYS    45      35.590  43.260  27.770  1.00  0.00            
ATOM    646  HB2 LYS    45      35.210  42.310  29.120  1.00  0.00            
ATOM    647  CG  LYS    45      33.510  42.770  27.820  1.00  0.00            
ATOM    648  HG1 LYS    45      33.130  43.710  27.360  1.00  0.00            
ATOM    649  HG2 LYS    45      33.850  42.150  26.960  1.00  0.00            
ATOM    650  CD  LYS    45      32.540  41.900  28.610  1.00  0.00            
ATOM    651  HD1 LYS    45      33.250  41.190  29.100  1.00  0.00            
ATOM    652  HD2 LYS    45      32.060  42.550  29.380  1.00  0.00            
ATOM    653  CE  LYS    45      31.640  41.080  27.690  1.00  0.00            
ATOM    654  HE1 LYS    45      31.040  41.780  27.070  1.00  0.00            
ATOM    655  HE2 LYS    45      32.370  40.580  27.010  1.00  0.00            
ATOM    656  NZ  LYS    45      30.800  40.060  28.350  1.00  0.00            
ATOM    657  HZ1 LYS    45      30.080  39.730  27.670  1.00  0.00            
ATOM    658  HZ2 LYS    45      31.420  39.260  28.600  1.00  0.00            
ATOM    659  HZ3 LYS    45      30.260  40.320  29.200  1.00  0.00            
ATOM    660  C   LYS    45      33.780  44.610  30.410  1.00  0.00            
ATOM    661  O   LYS    45      33.510  43.740  31.230  1.00  0.00            
ATOM    662  N   PHE    46      32.990  45.700  30.290  1.00  0.00            
ATOM    663  HN  PHE    46      33.210  46.340  29.570  1.00  0.00            
ATOM    664  CA  PHE    46      31.920  46.080  31.150  1.00  0.00            
ATOM    665  HA  PHE    46      31.800  45.490  32.050  1.00  0.00            
ATOM    666  CB  PHE    46      32.250  47.440  31.810  1.00  0.00            
ATOM    667  HB1 PHE    46      32.480  48.100  30.950  1.00  0.00            
ATOM    668  HB2 PHE    46      31.320  47.710  32.340  1.00  0.00            
ATOM    669  CG  PHE    46      33.410  47.350  32.730  1.00  0.00            
ATOM    670  CD1 PHE    46      34.640  47.850  32.330  1.00  0.00            
ATOM    671  HD1 PHE    46      34.750  48.210  31.320  1.00  0.00            
ATOM    672  CE1 PHE    46      35.720  47.920  33.180  1.00  0.00            
ATOM    673  HE1 PHE    46      36.560  48.400  32.710  1.00  0.00            
ATOM    674  CZ  PHE    46      35.570  47.490  34.480  1.00  0.00            
ATOM    675  HZ  PHE    46      36.370  47.660  35.190  1.00  0.00            
ATOM    676  CD2 PHE    46      33.310  46.830  34.000  1.00  0.00            
ATOM    677  HD2 PHE    46      32.310  46.570  34.310  1.00  0.00            
ATOM    678  CE2 PHE    46      34.360  46.970  34.870  1.00  0.00            
ATOM    679  HE2 PHE    46      34.300  46.620  35.890  1.00  0.00            
ATOM    680  C   PHE    46      30.600  46.160  30.470  1.00  0.00            
ATOM    681  O   PHE    46      30.490  46.720  29.380  1.00  0.00            
ATOM    682  N   ILE    47      29.510  45.660  31.080  1.00  0.00            
ATOM    683  HN  ILE    47      29.690  45.240  31.960  1.00  0.00            
ATOM    684  CA  ILE    47      28.150  45.790  30.630  1.00  0.00            
ATOM    685  HA  ILE    47      28.070  46.020  29.580  1.00  0.00            
ATOM    686  CB  ILE    47      27.430  44.490  30.820  1.00  0.00            
ATOM    687  HB  ILE    47      27.410  44.240  31.910  1.00  0.00            
ATOM    688  CG2 ILE    47      26.000  44.570  30.250  1.00  0.00            
ATOM    689 1HG2 ILE    47      25.660  43.520  30.270  1.00  0.00            
ATOM    690 2HG2 ILE    47      25.280  45.190  30.830  1.00  0.00            
ATOM    691 3HG2 ILE    47      25.970  44.970  29.210  1.00  0.00            
ATOM    692  CG1 ILE    47      28.160  43.290  30.200  1.00  0.00            
ATOM    693 1HG1 ILE    47      29.180  43.160  30.620  1.00  0.00            
ATOM    694 2HG1 ILE    47      27.530  42.420  30.460  1.00  0.00            
ATOM    695  CD  ILE    47      28.320  43.390  28.680  1.00  0.00            
ATOM    696  HD1 ILE    47      29.100  44.140  28.400  1.00  0.00            
ATOM    697  HD2 ILE    47      28.730  42.450  28.260  1.00  0.00            
ATOM    698  HD3 ILE    47      27.370  43.490  28.120  1.00  0.00            
ATOM    699  C   ILE    47      27.500  46.750  31.560  1.00  0.00            
ATOM    700  O   ILE    47      27.370  46.570  32.770  1.00  0.00            
ATOM    701  N   CYS    48      26.890  47.850  31.080  1.00  0.00            
ATOM    702  HN  CYS    48      27.060  48.160  30.150  1.00  0.00            
ATOM    703  CA  CYS    48      26.080  48.600  31.990  1.00  0.00            
ATOM    704  HA  CYS    48      26.540  48.550  32.970  1.00  0.00            
ATOM    705  CB  CYS    48      25.990  50.040  31.460  1.00  0.00            
ATOM    706  HB1 CYS    48      27.040  50.350  31.280  1.00  0.00            
ATOM    707  HB2 CYS    48      25.590  50.090  30.420  1.00  0.00            
ATOM    708  SG  CYS    48      25.110  51.200  32.560  1.00  0.00            
ATOM    709  HG1 CYS    48      26.090  51.290  33.450  1.00  0.00            
ATOM    710  C   CYS    48      24.700  48.070  32.110  1.00  0.00            
ATOM    711  O   CYS    48      23.890  48.150  31.190  1.00  0.00            
ATOM    712  N   THR    49      24.290  47.530  33.270  1.00  0.00            
ATOM    713  HN  THR    49      24.760  47.790  34.110  1.00  0.00            
ATOM    714  CA  THR    49      22.980  46.960  33.400  1.00  0.00            
ATOM    715  HA  THR    49      22.720  46.460  32.470  1.00  0.00            
ATOM    716  CB  THR    49      22.950  45.810  34.360  1.00  0.00            
ATOM    717  HB  THR    49      21.870  45.520  34.410  1.00  0.00            
ATOM    718  OG1 THR    49      23.360  46.210  35.660  1.00  0.00            
ATOM    719  HG1 THR    49      23.600  45.450  36.200  1.00  0.00            
ATOM    720  CG2 THR    49      23.960  44.750  33.910  1.00  0.00            
ATOM    721 1HG2 THR    49      23.600  43.840  34.440  1.00  0.00            
ATOM    722 2HG2 THR    49      23.860  44.390  32.860  1.00  0.00            
ATOM    723 3HG2 THR    49      25.030  45.000  34.030  1.00  0.00            
ATOM    724  C   THR    49      21.820  47.870  33.580  1.00  0.00            
ATOM    725  O   THR    49      20.700  47.380  33.530  1.00  0.00            
ATOM    726  N   THR    50      22.060  49.170  33.850  1.00  0.00            
ATOM    727  HN  THR    50      22.960  49.460  34.160  1.00  0.00            
ATOM    728  CA  THR    50      21.020  50.140  34.020  1.00  0.00            
ATOM    729  HA  THR    50      20.020  49.750  33.910  1.00  0.00            
ATOM    730  CB  THR    50      21.190  50.840  35.330  1.00  0.00            
ATOM    731  HB  THR    50      20.460  51.670  35.450  1.00  0.00            
ATOM    732  OG1 THR    50      22.520  51.280  35.530  1.00  0.00            
ATOM    733  HG1 THR    50      22.700  52.030  34.960  1.00  0.00            
ATOM    734  CG2 THR    50      21.110  49.830  36.490  1.00  0.00            
ATOM    735 1HG2 THR    50      21.020  50.230  37.530  1.00  0.00            
ATOM    736 2HG2 THR    50      20.170  49.250  36.380  1.00  0.00            
ATOM    737 3HG2 THR    50      21.940  49.120  36.320  1.00  0.00            
ATOM    738  C   THR    50      21.060  51.200  32.970  1.00  0.00            
ATOM    739  O   THR    50      20.300  52.170  33.030  1.00  0.00            
ATOM    740  N   GLY    51      21.810  51.000  31.880  1.00  0.00            
ATOM    741  HN  GLY    51      22.480  50.260  31.920  1.00  0.00            
ATOM    742  CA  GLY    51      21.850  51.760  30.670  1.00  0.00            
ATOM    743  HA1 GLY    51      22.480  51.110  30.070  1.00  0.00            
ATOM    744  HA2 GLY    51      20.850  51.860  30.260  1.00  0.00            
ATOM    745  C   GLY    51      22.510  53.090  30.610  1.00  0.00            
ATOM    746  O   GLY    51      23.120  53.440  29.600  1.00  0.00            
ATOM    747  N   LYS    52      22.550  53.860  31.710  1.00  0.00            
ATOM    748  HN  LYS    52      22.100  53.600  32.560  1.00  0.00            
ATOM    749  CA  LYS    52      23.230  55.090  31.960  1.00  0.00            
ATOM    750  HA  LYS    52      24.200  55.030  31.480  1.00  0.00            
ATOM    751  CB  LYS    52      22.360  56.230  31.410  1.00  0.00            
ATOM    752  HB1 LYS    52      22.020  55.930  30.390  1.00  0.00            
ATOM    753  HB2 LYS    52      21.450  56.420  32.010  1.00  0.00            
ATOM    754  CG  LYS    52      23.030  57.600  31.230  1.00  0.00            
ATOM    755  HG1 LYS    52      23.400  58.040  32.180  1.00  0.00            
ATOM    756  HG2 LYS    52      23.910  57.340  30.600  1.00  0.00            
ATOM    757  CD  LYS    52      22.070  58.580  30.560  1.00  0.00            
ATOM    758  HD1 LYS    52      21.660  58.190  29.600  1.00  0.00            
ATOM    759  HD2 LYS    52      21.130  58.910  31.060  1.00  0.00            
ATOM    760  CE  LYS    52      22.880  59.850  30.290  1.00  0.00            
ATOM    761  HE1 LYS    52      23.320  60.170  31.260  1.00  0.00            
ATOM    762  HE2 LYS    52      23.600  59.600  29.480  1.00  0.00            
ATOM    763  NZ  LYS    52      22.040  61.010  29.910  1.00  0.00            
ATOM    764  HZ1 LYS    52      22.550  61.900  29.730  1.00  0.00            
ATOM    765  HZ2 LYS    52      21.570  60.770  29.010  1.00  0.00            
ATOM    766  HZ3 LYS    52      21.340  61.210  30.660  1.00  0.00            
ATOM    767  C   LYS    52      23.340  55.050  33.440  1.00  0.00            
ATOM    768  O   LYS    52      22.770  54.170  34.090  1.00  0.00            
ATOM    769  N   LEU    53      24.110  55.950  34.070  1.00  0.00            
ATOM    770  HN  LEU    53      24.560  56.630  33.490  1.00  0.00            
ATOM    771  CA  LEU    53      24.180  56.180  35.480  1.00  0.00            
ATOM    772  HA  LEU    53      23.570  55.440  35.980  1.00  0.00            
ATOM    773  CB  LEU    53      25.640  56.030  35.920  1.00  0.00            
ATOM    774  HB1 LEU    53      26.300  56.600  35.240  1.00  0.00            
ATOM    775  HB2 LEU    53      25.750  56.430  36.950  1.00  0.00            
ATOM    776  CG  LEU    53      26.180  54.590  36.040  1.00  0.00            
ATOM    777  HG  LEU    53      25.360  53.970  36.480  1.00  0.00            
ATOM    778  CD1 LEU    53      26.650  53.990  34.710  1.00  0.00            
ATOM    779 1HD1 LEU    53      25.830  53.680  34.030  1.00  0.00            
ATOM    780 2HD1 LEU    53      27.230  54.760  34.160  1.00  0.00            
ATOM    781 3HD1 LEU    53      27.200  53.030  34.790  1.00  0.00            
ATOM    782  CD2 LEU    53      27.410  54.630  36.960  1.00  0.00            
ATOM    783 1HD2 LEU    53      27.950  53.670  36.940  1.00  0.00            
ATOM    784 2HD2 LEU    53      28.110  55.480  36.780  1.00  0.00            
ATOM    785 3HD2 LEU    53      26.980  54.780  37.980  1.00  0.00            
ATOM    786  C   LEU    53      23.670  57.520  35.880  1.00  0.00            
ATOM    787  O   LEU    53      23.950  58.460  35.140  1.00  0.00            
ATOM    788  N   PRO    54      22.930  57.730  36.930  1.00  0.00            
ATOM    789  CD  PRO    54      22.500  56.700  37.860  1.00  0.00            
ATOM    790  HD1 PRO    54      23.330  56.520  38.570  1.00  0.00            
ATOM    791  HD2 PRO    54      22.130  55.770  37.380  1.00  0.00            
ATOM    792  CA  PRO    54      22.530  59.040  37.360  1.00  0.00            
ATOM    793  HA  PRO    54      21.840  59.480  36.650  1.00  0.00            
ATOM    794  CB  PRO    54      21.960  58.840  38.760  1.00  0.00            
ATOM    795  HB1 PRO    54      22.660  59.040  39.590  1.00  0.00            
ATOM    796  HB2 PRO    54      21.120  59.540  38.970  1.00  0.00            
ATOM    797  CG  PRO    54      21.450  57.390  38.740  1.00  0.00            
ATOM    798  HG1 PRO    54      21.380  56.780  39.670  1.00  0.00            
ATOM    799  HG2 PRO    54      20.500  57.350  38.160  1.00  0.00            
ATOM    800  C   PRO    54      23.610  60.060  37.490  1.00  0.00            
ATOM    801  O   PRO    54      23.320  61.180  37.080  1.00  0.00            
ATOM    802  N   VAL    55      24.810  59.730  38.010  1.00  0.00            
ATOM    803  HN  VAL    55      25.000  58.880  38.490  1.00  0.00            
ATOM    804  CA  VAL    55      25.980  60.550  37.960  1.00  0.00            
ATOM    805  HA  VAL    55      25.730  61.530  37.590  1.00  0.00            
ATOM    806  CB  VAL    55      26.640  60.890  39.270  1.00  0.00            
ATOM    807  HB  VAL    55      26.970  59.970  39.810  1.00  0.00            
ATOM    808  CG1 VAL    55      27.960  61.640  39.020  1.00  0.00            
ATOM    809 1HG1 VAL    55      28.520  61.890  39.940  1.00  0.00            
ATOM    810 2HG1 VAL    55      28.600  61.010  38.370  1.00  0.00            
ATOM    811 3HG1 VAL    55      27.720  62.560  38.430  1.00  0.00            
ATOM    812  CG2 VAL    55      25.710  61.710  40.170  1.00  0.00            
ATOM    813 1HG2 VAL    55      26.070  61.850  41.210  1.00  0.00            
ATOM    814 2HG2 VAL    55      25.450  62.610  39.580  1.00  0.00            
ATOM    815 3HG2 VAL    55      24.700  61.300  40.350  1.00  0.00            
ATOM    816  C   VAL    55      26.900  59.810  37.040  1.00  0.00            
ATOM    817  O   VAL    55      27.240  58.660  37.300  1.00  0.00            
ATOM    818  N   PRO    56      27.200  60.330  35.890  1.00  0.00            
ATOM    819  CD  PRO    56      26.460  61.390  35.230  1.00  0.00            
ATOM    820  HD1 PRO    56      26.740  62.330  35.760  1.00  0.00            
ATOM    821  HD2 PRO    56      25.360  61.260  35.290  1.00  0.00            
ATOM    822  CA  PRO    56      28.010  59.670  34.910  1.00  0.00            
ATOM    823  HA  PRO    56      27.410  58.950  34.390  1.00  0.00            
ATOM    824  CB  PRO    56      28.290  60.740  33.860  1.00  0.00            
ATOM    825  HB1 PRO    56      29.060  61.450  34.240  1.00  0.00            
ATOM    826  HB2 PRO    56      28.650  60.320  32.890  1.00  0.00            
ATOM    827  CG  PRO    56      26.900  61.380  33.750  1.00  0.00            
ATOM    828  HG1 PRO    56      26.850  62.300  33.130  1.00  0.00            
ATOM    829  HG2 PRO    56      26.250  60.590  33.330  1.00  0.00            
ATOM    830  C   PRO    56      29.290  59.020  35.300  1.00  0.00            
ATOM    831  O   PRO    56      29.940  59.350  36.300  1.00  0.00            
ATOM    832  N   TRP    57      29.810  58.270  34.310  1.00  0.00            
ATOM    833  HN  TRP    57      29.260  58.030  33.510  1.00  0.00            
ATOM    834  CA  TRP    57      31.030  57.550  34.490  1.00  0.00            
ATOM    835  HA  TRP    57      30.890  56.800  35.260  1.00  0.00            
ATOM    836  CB  TRP    57      31.360  56.750  33.220  1.00  0.00            
ATOM    837  HB1 TRP    57      31.620  57.390  32.350  1.00  0.00            
ATOM    838  HB2 TRP    57      32.270  56.150  33.430  1.00  0.00            
ATOM    839  CG  TRP    57      30.180  55.950  32.720  1.00  0.00            
ATOM    840  CD1 TRP    57      29.260  56.310  31.780  1.00  0.00            
ATOM    841  HD1 TRP    57      29.300  57.260  31.270  1.00  0.00            
ATOM    842  NE1 TRP    57      28.490  55.230  31.440  1.00  0.00            
ATOM    843  HE1 TRP    57      27.880  55.250  30.670  1.00  0.00            
ATOM    844  CE2 TRP    57      28.940  54.130  32.120  1.00  0.00            
ATOM    845  CD2 TRP    57      30.020  54.530  32.920  1.00  0.00            
ATOM    846  CE3 TRP    57      30.720  53.640  33.680  1.00  0.00            
ATOM    847  HE3 TRP    57      31.560  53.930  34.300  1.00  0.00            
ATOM    848  CZ3 TRP    57      30.350  52.320  33.560  1.00  0.00            
ATOM    849  HZ3 TRP    57      30.830  51.490  34.060  1.00  0.00            
ATOM    850  CZ2 TRP    57      28.470  52.840  32.160  1.00  0.00            
ATOM    851  HZ2 TRP    57      27.640  52.610  31.520  1.00  0.00            
ATOM    852  CH2 TRP    57      29.220  51.940  32.880  1.00  0.00            
ATOM    853  HH2 TRP    57      29.000  50.880  32.840  1.00  0.00            
ATOM    854  C   TRP    57      32.280  58.260  34.860  1.00  0.00            
ATOM    855  O   TRP    57      33.040  57.690  35.640  1.00  0.00            
ATOM    856  N   PRO    58      32.710  59.420  34.450  1.00  0.00            
ATOM    857  CD  PRO    58      31.990  60.200  33.450  1.00  0.00            
ATOM    858  HD1 PRO    58      31.110  60.700  33.900  1.00  0.00            
ATOM    859  HD2 PRO    58      31.640  59.570  32.610  1.00  0.00            
ATOM    860  CA  PRO    58      33.960  60.050  34.780  1.00  0.00            
ATOM    861  HA  PRO    58      34.770  59.460  34.380  1.00  0.00            
ATOM    862  CB  PRO    58      33.920  61.430  34.120  1.00  0.00            
ATOM    863  HB1 PRO    58      33.570  62.230  34.800  1.00  0.00            
ATOM    864  HB2 PRO    58      34.840  61.820  33.630  1.00  0.00            
ATOM    865  CG  PRO    58      32.950  61.290  32.940  1.00  0.00            
ATOM    866  HG1 PRO    58      32.270  62.160  32.850  1.00  0.00            
ATOM    867  HG2 PRO    58      33.420  60.980  31.980  1.00  0.00            
ATOM    868  C   PRO    58      34.370  60.240  36.200  1.00  0.00            
ATOM    869  O   PRO    58      35.580  60.410  36.370  1.00  0.00            
ATOM    870  N   THR    59      33.470  60.130  37.190  1.00  0.00            
ATOM    871  HN  THR    59      32.480  60.200  37.080  1.00  0.00            
ATOM    872  CA  THR    59      34.000  60.160  38.520  1.00  0.00            
ATOM    873  HA  THR    59      34.810  60.870  38.540  1.00  0.00            
ATOM    874  CB  THR    59      33.000  60.600  39.550  1.00  0.00            
ATOM    875  HB  THR    59      33.360  60.470  40.600  1.00  0.00            
ATOM    876  OG1 THR    59      31.830  59.800  39.480  1.00  0.00            
ATOM    877  HG1 THR    59      31.110  60.400  39.690  1.00  0.00            
ATOM    878  CG2 THR    59      32.760  62.110  39.450  1.00  0.00            
ATOM    879 1HG2 THR    59      32.030  62.410  40.240  1.00  0.00            
ATOM    880 2HG2 THR    59      33.750  62.600  39.570  1.00  0.00            
ATOM    881 3HG2 THR    59      32.380  62.370  38.440  1.00  0.00            
ATOM    882  C   THR    59      34.400  58.810  38.990  1.00  0.00            
ATOM    883  O   THR    59      35.040  58.670  40.030  1.00  0.00            
ATOM    884  N   LEU    60      34.040  57.720  38.280  1.00  0.00            
ATOM    885  HN  LEU    60      33.590  57.810  37.400  1.00  0.00            
ATOM    886  CA  LEU    60      34.250  56.360  38.660  1.00  0.00            
ATOM    887  HA  LEU    60      34.470  56.370  39.720  1.00  0.00            
ATOM    888  CB  LEU    60      33.040  55.470  38.330  1.00  0.00            
ATOM    889  HB1 LEU    60      32.930  55.450  37.220  1.00  0.00            
ATOM    890  HB2 LEU    60      33.230  54.470  38.760  1.00  0.00            
ATOM    891  CG  LEU    60      31.660  56.060  38.670  1.00  0.00            
ATOM    892  HG  LEU    60      31.630  57.130  38.350  1.00  0.00            
ATOM    893  CD1 LEU    60      30.460  55.340  38.020  1.00  0.00            
ATOM    894 1HD1 LEU    60      29.460  55.630  38.400  1.00  0.00            
ATOM    895 2HD1 LEU    60      30.610  55.390  36.920  1.00  0.00            
ATOM    896 3HD1 LEU    60      30.650  54.270  38.260  1.00  0.00            
ATOM    897  CD2 LEU    60      31.640  56.170  40.200  1.00  0.00            
ATOM    898 1HD2 LEU    60      30.580  56.330  40.490  1.00  0.00            
ATOM    899 2HD2 LEU    60      31.960  55.220  40.680  1.00  0.00            
ATOM    900 3HD2 LEU    60      32.250  57.070  40.440  1.00  0.00            
ATOM    901  C   LEU    60      35.430  55.690  38.030  1.00  0.00            
ATOM    902  O   LEU    60      35.700  54.540  38.360  1.00  0.00            
ATOM    903  N   VAL    61      36.190  56.370  37.150  1.00  0.00            
ATOM    904  HN  VAL    61      35.710  57.200  36.880  1.00  0.00            
ATOM    905  CA  VAL    61      37.160  55.760  36.300  1.00  0.00            
ATOM    906  HA  VAL    61      36.480  55.200  35.660  1.00  0.00            
ATOM    907  CB  VAL    61      38.060  56.670  35.510  1.00  0.00            
ATOM    908  HB  VAL    61      38.750  57.210  36.200  1.00  0.00            
ATOM    909  CG1 VAL    61      38.930  55.960  34.470  1.00  0.00            
ATOM    910 1HG1 VAL    61      39.600  56.600  33.850  1.00  0.00            
ATOM    911 2HG1 VAL    61      39.540  55.210  35.010  1.00  0.00            
ATOM    912 3HG1 VAL    61      38.210  55.400  33.820  1.00  0.00            
ATOM    913  CG2 VAL    61      37.290  57.790  34.790  1.00  0.00            
ATOM    914 1HG2 VAL    61      37.920  58.460  34.180  1.00  0.00            
ATOM    915 2HG2 VAL    61      36.570  57.340  34.070  1.00  0.00            
ATOM    916 3HG2 VAL    61      36.670  58.360  35.510  1.00  0.00            
ATOM    917  C   VAL    61      38.060  54.730  36.890  1.00  0.00            
ATOM    918  O   VAL    61      38.040  53.540  36.590  1.00  0.00            
ATOM    919  N   THR    62      38.830  55.110  37.920  1.00  0.00            
ATOM    920  HN  THR    62      38.950  56.070  38.170  1.00  0.00            
ATOM    921  CA  THR    62      39.840  54.320  38.550  1.00  0.00            
ATOM    922  HA  THR    62      40.060  53.430  37.960  1.00  0.00            
ATOM    923  CB  THR    62      41.140  55.030  38.820  1.00  0.00            
ATOM    924  HB  THR    62      41.870  54.540  39.490  1.00  0.00            
ATOM    925  OG1 THR    62      40.830  56.340  39.270  1.00  0.00            
ATOM    926  HG1 THR    62      41.640  56.810  39.060  1.00  0.00            
ATOM    927  CG2 THR    62      41.820  55.340  37.470  1.00  0.00            
ATOM    928 1HG2 THR    62      42.840  55.710  37.680  1.00  0.00            
ATOM    929 2HG2 THR    62      41.900  54.440  36.830  1.00  0.00            
ATOM    930 3HG2 THR    62      41.420  56.180  36.870  1.00  0.00            
ATOM    931  C   THR    62      39.320  53.760  39.830  1.00  0.00            
ATOM    932  O   THR    62      40.030  53.190  40.650  1.00  0.00            
ATOM    933  N   THR    63      38.000  53.840  40.040  1.00  0.00            
ATOM    934  HN  THR    63      37.620  54.390  39.310  1.00  0.00            
ATOM    935  CA  THR    63      37.320  53.140  41.090  1.00  0.00            
ATOM    936  HA  THR    63      37.970  52.810  41.890  1.00  0.00            
ATOM    937  CB  THR    63      36.290  53.920  41.850  1.00  0.00            
ATOM    938  HB  THR    63      35.620  54.260  41.030  1.00  0.00            
ATOM    939  OG1 THR    63      36.810  55.140  42.350  1.00  0.00            
ATOM    940  HG1 THR    63      36.160  55.840  42.260  1.00  0.00            
ATOM    941  CG2 THR    63      35.490  53.210  42.960  1.00  0.00            
ATOM    942 1HG2 THR    63      36.170  52.860  43.770  1.00  0.00            
ATOM    943 2HG2 THR    63      34.780  53.920  43.440  1.00  0.00            
ATOM    944 3HG2 THR    63      34.880  52.380  42.540  1.00  0.00            
ATOM    945  C   THR    63      36.790  51.870  40.530  1.00  0.00            
ATOM    946  O   THR    63      36.880  50.820  41.170  1.00  0.00            
ATOM    947  N   LEU    64      36.270  51.840  39.290  1.00  0.00            
ATOM    948  HN  LEU    64      36.310  52.720  38.830  1.00  0.00            
ATOM    949  CA  LEU    64      35.810  50.700  38.560  1.00  0.00            
ATOM    950  HA  LEU    64      35.190  50.070  39.180  1.00  0.00            
ATOM    951  CB  LEU    64      34.940  51.060  37.340  1.00  0.00            
ATOM    952  HB1 LEU    64      35.170  52.010  36.830  1.00  0.00            
ATOM    953  HB2 LEU    64      35.160  50.240  36.620  1.00  0.00            
ATOM    954  CG  LEU    64      33.430  51.120  37.620  1.00  0.00            
ATOM    955  HG  LEU    64      33.170  51.480  38.640  1.00  0.00            
ATOM    956  CD1 LEU    64      32.710  52.080  36.660  1.00  0.00            
ATOM    957 1HD1 LEU    64      31.600  52.070  36.780  1.00  0.00            
ATOM    958 2HD1 LEU    64      33.190  53.070  36.510  1.00  0.00            
ATOM    959 3HD1 LEU    64      32.790  51.580  35.670  1.00  0.00            
ATOM    960  CD2 LEU    64      32.760  49.740  37.470  1.00  0.00            
ATOM    961 1HD2 LEU    64      31.660  49.870  37.480  1.00  0.00            
ATOM    962 2HD2 LEU    64      33.190  49.270  36.560  1.00  0.00            
ATOM    963 3HD2 LEU    64      33.140  49.140  38.330  1.00  0.00            
ATOM    964  C   LEU    64      36.880  49.730  38.190  1.00  0.00            
ATOM    965  O   LEU    64      36.770  48.530  38.410  1.00  0.00            
ATOM    966  N   CRF    65      38.020  50.160  37.630  1.00  0.00            
ATOM    967  HN  CRF    65      38.130  51.130  37.380  1.00  0.00            
ATOM    968  CA  CRF    65      39.150  49.280  37.320  1.00  0.00            
ATOM    969  HA  CRF    65      38.800  48.350  37.270  1.00  0.00            
ATOM    970  CB1 CRF    65      39.900  49.530  36.010  1.00  0.00            
ATOM    971  CG1 CRF    65      41.060  48.570  35.720  1.00  0.00            
ATOM    972 1HG1 CRF    65      41.690  48.530  36.500  1.00  0.00            
ATOM    973 2HG1 CRF    65      40.690  47.660  35.540  1.00  0.00            
ATOM    974 3HG1 CRF    65      41.530  48.970  34.940  1.00  0.00            
ATOM    975  OG1 CRF    65      39.000  49.180  34.960  1.00  0.00            
ATOM    976  C1  CRF    65      40.200  49.460  38.420  1.00  0.00            
ATOM    977  N2  CRF    65      40.980  50.540  38.470  1.00  0.00            
ATOM    978  N3  CRF    65      40.390  48.640  39.450  1.00  0.00            
ATOM    979  C2  CRF    65      41.330  49.280  40.140  1.00  0.00            
ATOM    980  OA2 CRF    65      41.480  49.070  41.350  1.00  0.00            
ATOM    981  CA2 CRF    65      41.820  50.320  39.480  1.00  0.00            
ATOM    982  CA3 CRF    65      39.670  47.540  39.710  1.00  0.00            
ATOM    983 1HA3 CRF    65      39.480  47.180  38.800  1.00  0.00            
ATOM    984 2HA3 CRF    65      39.100  48.080  40.340  1.00  0.00            
ATOM    985  CB2 CRF    65      42.980  50.830  39.880  1.00  0.00            
ATOM    986  HB2 CRF    65      43.320  50.410  40.720  1.00  0.00            
ATOM    987  CG2 CRF    65      43.680  51.820  39.330  1.00  0.00            
ATOM    988  CD1 CRF    65      43.440  52.460  38.190  1.00  0.00            
ATOM    989  HD1 CRF    65      42.770  52.280  37.470  1.00  0.00            
ATOM    990  CD2 CRF    65      44.790  52.300  39.870  1.00  0.00            
ATOM    991  CE2 CRF    65      45.280  53.290  39.120  1.00  0.00            
ATOM    992  NE1 CRF    65      44.450  53.310  38.080  1.00  0.00            
ATOM    993  HE1 CRF    65      44.470  53.850  37.240  1.00  0.00            
ATOM    994  CE3 CRF    65      45.420  51.970  41.000  1.00  0.00            
ATOM    995  HE3 CRF    65      45.070  51.250  41.600  1.00  0.00            
ATOM    996  CZ2 CRF    65      46.400  54.030  39.480  1.00  0.00            
ATOM    997  HZ2 CRF    65      46.650  54.850  38.970  1.00  0.00            
ATOM    998  CZ3 CRF    65      46.520  52.670  41.460  1.00  0.00            
ATOM    999  HZ3 CRF    65      47.010  52.390  42.290  1.00  0.00            
ATOM   1000  CH2 CRF    65      47.000  53.740  40.710  1.00  0.00            
ATOM   1001  HH2 CRF    65      47.720  54.330  41.080  1.00  0.00            
ATOM   1002  C   CRF    65      40.130  46.610  40.500  1.00  0.00            
ATOM   1003  O   CRF    65      39.620  45.490  40.480  1.00  0.00            
ATOM   1004  N   VAL    66      41.460  46.490  40.650  1.00  0.00            
ATOM   1005  HN  VAL    66      41.990  47.320  40.510  1.00  0.00            
ATOM   1006  CA  VAL    66      42.300  45.440  41.130  1.00  0.00            
ATOM   1007  HA  VAL    66      42.010  45.230  42.150  1.00  0.00            
ATOM   1008  CB  VAL    66      42.550  44.240  40.270  1.00  0.00            
ATOM   1009  HB  VAL    66      43.520  43.780  40.520  1.00  0.00            
ATOM   1010  CG1 VAL    66      41.570  43.140  40.710  1.00  0.00            
ATOM   1011 1HG1 VAL    66      41.960  42.800  41.690  1.00  0.00            
ATOM   1012 2HG1 VAL    66      40.490  43.420  40.680  1.00  0.00            
ATOM   1013 3HG1 VAL    66      41.660  42.280  40.010  1.00  0.00            
ATOM   1014  CG2 VAL    66      42.570  44.610  38.770  1.00  0.00            
ATOM   1015 1HG2 VAL    66      41.690  45.170  38.410  1.00  0.00            
ATOM   1016 2HG2 VAL    66      43.440  45.290  38.650  1.00  0.00            
ATOM   1017 3HG2 VAL    66      42.600  43.640  38.230  1.00  0.00            
ATOM   1018  C   VAL    66      43.590  46.160  41.290  1.00  0.00            
ATOM   1019  O   VAL    66      43.710  47.270  40.780  1.00  0.00            
ATOM   1020  N   GLN    67      44.630  45.590  41.930  1.00  0.00            
ATOM   1021  HN  GLN    67      44.710  44.790  42.520  1.00  0.00            
ATOM   1022  CA  GLN    67      45.980  46.060  41.820  1.00  0.00            
ATOM   1023  HA  GLN    67      46.030  46.590  40.880  1.00  0.00            
ATOM   1024  CB  GLN    67      46.310  47.050  42.950  1.00  0.00            
ATOM   1025  HB1 GLN    67      46.290  46.490  43.910  1.00  0.00            
ATOM   1026  HB2 GLN    67      47.380  47.270  42.770  1.00  0.00            
ATOM   1027  CG  GLN    67      45.510  48.350  42.980  1.00  0.00            
ATOM   1028  HG1 GLN    67      45.660  49.060  42.140  1.00  0.00            
ATOM   1029  HG2 GLN    67      44.400  48.250  42.940  1.00  0.00            
ATOM   1030  CD  GLN    67      45.880  49.150  44.220  1.00  0.00            
ATOM   1031  OE1 GLN    67      46.570  50.170  44.190  1.00  0.00            
ATOM   1032  NE2 GLN    67      45.460  48.600  45.400  1.00  0.00            
ATOM   1033 1HE2 GLN    67      45.760  48.960  46.280  1.00  0.00            
ATOM   1034 2HE2 GLN    67      45.080  47.680  45.370  1.00  0.00            
ATOM   1035  C   GLN    67      47.030  45.000  41.810  1.00  0.00            
ATOM   1036  O   GLN    67      48.170  45.150  42.250  1.00  0.00            
ATOM   1037  N   CYS    68      46.660  43.810  41.290  1.00  0.00            
ATOM   1038  HN  CYS    68      45.850  43.540  40.790  1.00  0.00            
ATOM   1039  CA  CYS    68      47.370  42.600  41.560  1.00  0.00            
ATOM   1040  HA  CYS    68      48.150  42.770  42.290  1.00  0.00            
ATOM   1041  CB  CYS    68      46.440  41.530  42.150  1.00  0.00            
ATOM   1042  HB1 CYS    68      47.030  40.680  42.530  1.00  0.00            
ATOM   1043  HB2 CYS    68      45.990  42.010  43.050  1.00  0.00            
ATOM   1044  SG  CYS    68      45.110  40.740  41.180  1.00  0.00            
ATOM   1045  HG1 CYS    68      45.800  39.970  40.360  1.00  0.00            
ATOM   1046  C   CYS    68      48.070  42.030  40.370  1.00  0.00            
ATOM   1047  O   CYS    68      48.580  40.910  40.460  1.00  0.00            
ATOM   1048  N   PHE    69      48.170  42.680  39.200  1.00  0.00            
ATOM   1049  HN  PHE    69      47.650  43.520  39.030  1.00  0.00            
ATOM   1050  CA  PHE    69      48.810  42.170  38.030  1.00  0.00            
ATOM   1051  HA  PHE    69      49.620  41.550  38.380  1.00  0.00            
ATOM   1052  CB  PHE    69      47.760  41.270  37.360  1.00  0.00            
ATOM   1053  HB1 PHE    69      47.170  40.700  38.110  1.00  0.00            
ATOM   1054  HB2 PHE    69      47.010  41.840  36.780  1.00  0.00            
ATOM   1055  CG  PHE    69      48.440  40.210  36.560  1.00  0.00            
ATOM   1056  CD1 PHE    69      49.190  39.220  37.160  1.00  0.00            
ATOM   1057  HD1 PHE    69      49.370  39.200  38.230  1.00  0.00            
ATOM   1058  CE1 PHE    69      49.920  38.360  36.380  1.00  0.00            
ATOM   1059  HE1 PHE    69      50.510  37.620  36.910  1.00  0.00            
ATOM   1060  CZ  PHE    69      49.930  38.480  35.010  1.00  0.00            
ATOM   1061  HZ  PHE    69      50.370  37.730  34.380  1.00  0.00            
ATOM   1062  CD2 PHE    69      48.320  40.220  35.190  1.00  0.00            
ATOM   1063  HD2 PHE    69      47.760  41.000  34.680  1.00  0.00            
ATOM   1064  CE2 PHE    69      49.100  39.400  34.420  1.00  0.00            
ATOM   1065  HE2 PHE    69      49.230  39.540  33.350  1.00  0.00            
ATOM   1066  C   PHE    69      49.410  43.150  37.070  1.00  0.00            
ATOM   1067  O   PHE    69      49.040  43.160  35.900  1.00  0.00            
ATOM   1068  N   SER    70      50.280  44.070  37.520  1.00  0.00            
ATOM   1069  HN  SER    70      50.600  44.130  38.460  1.00  0.00            
ATOM   1070  CA  SER    70      50.890  44.980  36.600  1.00  0.00            
ATOM   1071  HA  SER    70      50.550  44.800  35.590  1.00  0.00            
ATOM   1072  CB  SER    70      50.550  46.450  36.880  1.00  0.00            
ATOM   1073  HB1 SER    70      51.100  46.710  37.810  1.00  0.00            
ATOM   1074  HB2 SER    70      50.980  47.150  36.130  1.00  0.00            
ATOM   1075  OG  SER    70      49.180  46.660  37.160  1.00  0.00            
ATOM   1076  HG1 SER    70      48.750  46.700  36.310  1.00  0.00            
ATOM   1077  C   SER    70      52.370  44.850  36.750  1.00  0.00            
ATOM   1078  O   SER    70      52.920  44.930  37.850  1.00  0.00            
ATOM   1079  N   ARG    71      53.090  44.580  35.650  1.00  0.00            
ATOM   1080  HN  ARG    71      52.680  44.760  34.770  1.00  0.00            
ATOM   1081  CA  ARG    71      54.480  44.230  35.760  1.00  0.00            
ATOM   1082  HA  ARG    71      54.570  43.560  36.600  1.00  0.00            
ATOM   1083  CB  ARG    71      54.840  43.430  34.500  1.00  0.00            
ATOM   1084  HB1 ARG    71      54.040  42.670  34.450  1.00  0.00            
ATOM   1085  HB2 ARG    71      54.840  44.150  33.650  1.00  0.00            
ATOM   1086  CG  ARG    71      56.230  42.790  34.560  1.00  0.00            
ATOM   1087  HG1 ARG    71      57.060  43.490  34.800  1.00  0.00            
ATOM   1088  HG2 ARG    71      56.220  41.990  35.330  1.00  0.00            
ATOM   1089  CD  ARG    71      56.520  41.960  33.310  1.00  0.00            
ATOM   1090  HD1 ARG    71      57.310  41.180  33.380  1.00  0.00            
ATOM   1091  HD2 ARG    71      55.570  41.430  33.080  1.00  0.00            
ATOM   1092  NE  ARG    71      56.840  42.980  32.270  1.00  0.00            
ATOM   1093  HE  ARG    71      56.720  43.940  32.520  1.00  0.00            
ATOM   1094  CZ  ARG    71      57.710  42.840  31.230  1.00  0.00            
ATOM   1095  NH1 ARG    71      57.900  41.580  30.720  1.00  0.00            
ATOM   1096 1HH1 ARG    71      57.350  40.850  31.120  1.00  0.00            
ATOM   1097 2HH1 ARG    71      58.260  41.570  29.790  1.00  0.00            
ATOM   1098  NH2 ARG    71      58.320  43.900  30.610  1.00  0.00            
ATOM   1099 1HH2 ARG    71      57.980  44.770  30.980  1.00  0.00            
ATOM   1100 2HH2 ARG    71      59.140  43.840  30.040  1.00  0.00            
ATOM   1101  C   ARG    71      55.350  45.420  35.930  1.00  0.00            
ATOM   1102  O   ARG    71      55.200  46.470  35.300  1.00  0.00            
ATOM   1103  N   TYR    72      56.340  45.290  36.830  1.00  0.00            
ATOM   1104  HN  TYR    72      56.510  44.410  37.280  1.00  0.00            
ATOM   1105  CA  TYR    72      57.200  46.340  37.290  1.00  0.00            
ATOM   1106  HA  TYR    72      56.950  47.300  36.870  1.00  0.00            
ATOM   1107  CB  TYR    72      57.020  46.430  38.810  1.00  0.00            
ATOM   1108  HB1 TYR    72      57.200  45.420  39.240  1.00  0.00            
ATOM   1109  HB2 TYR    72      57.830  47.050  39.240  1.00  0.00            
ATOM   1110  CG  TYR    72      55.690  46.860  39.330  1.00  0.00            
ATOM   1111  CD1 TYR    72      54.730  47.460  38.540  1.00  0.00            
ATOM   1112  HD1 TYR    72      54.870  47.580  37.480  1.00  0.00            
ATOM   1113  CE1 TYR    72      53.520  47.880  39.040  1.00  0.00            
ATOM   1114  HE1 TYR    72      52.760  48.290  38.400  1.00  0.00            
ATOM   1115  CZ  TYR    72      53.350  47.850  40.410  1.00  0.00            
ATOM   1116  OH  TYR    72      52.130  48.230  41.000  1.00  0.00            
ATOM   1117  HH  TYR    72      51.410  47.970  40.420  1.00  0.00            
ATOM   1118  CD2 TYR    72      55.540  46.880  40.700  1.00  0.00            
ATOM   1119  HD2 TYR    72      56.370  46.570  41.310  1.00  0.00            
ATOM   1120  CE2 TYR    72      54.360  47.360  41.210  1.00  0.00            
ATOM   1121  HE2 TYR    72      54.320  47.380  42.290  1.00  0.00            
ATOM   1122  C   TYR    72      58.570  46.010  36.810  1.00  0.00            
ATOM   1123  O   TYR    72      58.860  44.870  36.440  1.00  0.00            
ATOM   1124  N   PRO    73      59.470  46.950  36.790  1.00  0.00            
ATOM   1125  CD  PRO    73      59.210  48.380  36.840  1.00  0.00            
ATOM   1126  HD1 PRO    73      58.900  48.620  37.880  1.00  0.00            
ATOM   1127  HD2 PRO    73      58.430  48.690  36.110  1.00  0.00            
ATOM   1128  CA  PRO    73      60.880  46.730  36.880  1.00  0.00            
ATOM   1129  HA  PRO    73      61.130  46.350  35.900  1.00  0.00            
ATOM   1130  CB  PRO    73      61.540  48.060  37.230  1.00  0.00            
ATOM   1131  HB1 PRO    73      61.630  48.240  38.320  1.00  0.00            
ATOM   1132  HB2 PRO    73      62.580  48.140  36.840  1.00  0.00            
ATOM   1133  CG  PRO    73      60.550  49.100  36.660  1.00  0.00            
ATOM   1134  HG1 PRO    73      60.520  50.110  37.130  1.00  0.00            
ATOM   1135  HG2 PRO    73      60.700  49.180  35.570  1.00  0.00            
ATOM   1136  C   PRO    73      61.360  45.650  37.790  1.00  0.00            
ATOM   1137  O   PRO    73      60.740  45.240  38.770  1.00  0.00            
ATOM   1138  N   ASP    74      62.620  45.210  37.620  1.00  0.00            
ATOM   1139  HN  ASP    74      63.100  45.530  36.800  1.00  0.00            
ATOM   1140  CA  ASP    74      63.000  43.900  38.060  1.00  0.00            
ATOM   1141  HA  ASP    74      62.090  43.440  38.420  1.00  0.00            
ATOM   1142  CB  ASP    74      63.540  43.160  36.820  1.00  0.00            
ATOM   1143  HB1 ASP    74      62.790  43.160  36.000  1.00  0.00            
ATOM   1144  HB2 ASP    74      64.510  43.580  36.460  1.00  0.00            
ATOM   1145  CG  ASP    74      63.790  41.690  37.120  1.00  0.00            
ATOM   1146  OD1 ASP    74      62.890  41.090  37.750  1.00  0.00            
ATOM   1147  OD2 ASP    74      64.850  41.150  36.700  1.00  0.00            
ATOM   1148  C   ASP    74      63.930  44.000  39.220  1.00  0.00            
ATOM   1149  O   ASP    74      64.500  43.040  39.720  1.00  0.00            
ATOM   1150  N   HIS    75      64.030  45.200  39.820  1.00  0.00            
ATOM   1151  HN  HIS    75      63.470  45.950  39.450  1.00  0.00            
ATOM   1152  CA  HIS    75      64.950  45.500  40.870  1.00  0.00            
ATOM   1153  HA  HIS    75      65.690  44.720  40.900  1.00  0.00            
ATOM   1154  CB  HIS    75      65.610  46.890  40.780  1.00  0.00            
ATOM   1155  HB1 HIS    75      66.330  47.150  41.590  1.00  0.00            
ATOM   1156  HB2 HIS    75      66.150  46.920  39.810  1.00  0.00            
ATOM   1157  ND1 HIS    75      63.830  48.390  39.790  1.00  0.00            
ATOM   1158  CG  HIS    75      64.630  48.020  40.850  1.00  0.00            
ATOM   1159  CE1 HIS    75      63.170  49.460  40.180  1.00  0.00            
ATOM   1160  HE1 HIS    75      62.340  49.980  39.700  1.00  0.00            
ATOM   1161  NE2 HIS    75      63.530  49.870  41.430  1.00  0.00            
ATOM   1162  HE2 HIS    75      63.310  50.730  41.890  1.00  0.00            
ATOM   1163  CD2 HIS    75      64.470  48.950  41.830  1.00  0.00            
ATOM   1164  HD2 HIS    75      65.070  49.090  42.720  1.00  0.00            
ATOM   1165  C   HIS    75      64.160  45.440  42.140  1.00  0.00            
ATOM   1166  O   HIS    75      64.810  45.610  43.170  1.00  0.00            
ATOM   1167  N   MET    76      62.840  45.180  42.120  1.00  0.00            
ATOM   1168  HN  MET    76      62.300  44.950  41.310  1.00  0.00            
ATOM   1169  CA  MET    76      62.000  45.440  43.240  1.00  0.00            
ATOM   1170  HA  MET    76      62.570  45.190  44.120  1.00  0.00            
ATOM   1171  CB  MET    76      61.760  46.940  43.510  1.00  0.00            
ATOM   1172  HB1 MET    76      61.120  47.110  44.400  1.00  0.00            
ATOM   1173  HB2 MET    76      62.780  47.330  43.720  1.00  0.00            
ATOM   1174  CG  MET    76      61.150  47.850  42.440  1.00  0.00            
ATOM   1175  HG1 MET    76      61.120  48.920  42.720  1.00  0.00            
ATOM   1176  HG2 MET    76      61.790  47.820  41.530  1.00  0.00            
ATOM   1177  SD  MET    76      59.490  47.460  41.830  1.00  0.00            
ATOM   1178  CE  MET    76      59.240  48.900  40.740  1.00  0.00            
ATOM   1179  HE1 MET    76      58.170  49.210  40.780  1.00  0.00            
ATOM   1180  HE2 MET    76      59.790  49.770  41.160  1.00  0.00            
ATOM   1181  HE3 MET    76      59.610  48.720  39.710  1.00  0.00            
ATOM   1182  C   MET    76      60.820  44.540  43.390  1.00  0.00            
ATOM   1183  O   MET    76      59.910  44.820  44.170  1.00  0.00            
ATOM   1184  N   LYS    77      60.800  43.430  42.630  1.00  0.00            
ATOM   1185  HN  LYS    77      61.560  43.110  42.080  1.00  0.00            
ATOM   1186  CA  LYS    77      59.680  42.540  42.490  1.00  0.00            
ATOM   1187  HA  LYS    77      58.860  43.080  42.040  1.00  0.00            
ATOM   1188  CB  LYS    77      60.010  41.320  41.620  1.00  0.00            
ATOM   1189  HB1 LYS    77      60.820  40.720  42.090  1.00  0.00            
ATOM   1190  HB2 LYS    77      59.150  40.620  41.490  1.00  0.00            
ATOM   1191  CG  LYS    77      60.510  41.710  40.230  1.00  0.00            
ATOM   1192  HG1 LYS    77      61.310  42.480  40.270  1.00  0.00            
ATOM   1193  HG2 LYS    77      60.940  40.810  39.720  1.00  0.00            
ATOM   1194  CD  LYS    77      59.320  42.110  39.370  1.00  0.00            
ATOM   1195  HD1 LYS    77      58.440  41.460  39.550  1.00  0.00            
ATOM   1196  HD2 LYS    77      58.960  43.110  39.700  1.00  0.00            
ATOM   1197  CE  LYS    77      59.590  42.170  37.860  1.00  0.00            
ATOM   1198  HE1 LYS    77      58.600  42.320  37.390  1.00  0.00            
ATOM   1199  HE2 LYS    77      60.190  43.030  37.470  1.00  0.00            
ATOM   1200  NZ  LYS    77      60.250  40.950  37.340  1.00  0.00            
ATOM   1201  HZ1 LYS    77      61.250  40.890  37.600  1.00  0.00            
ATOM   1202  HZ2 LYS    77      59.760  40.120  37.710  1.00  0.00            
ATOM   1203  HZ3 LYS    77      60.190  40.970  36.300  1.00  0.00            
ATOM   1204  C   LYS    77      59.090  41.980  43.730  1.00  0.00            
ATOM   1205  O   LYS    77      57.880  41.750  43.760  1.00  0.00            
ATOM   1206  N   GLN    78      59.930  41.570  44.700  1.00  0.00            
ATOM   1207  HN  GLN    78      60.890  41.480  44.470  1.00  0.00            
ATOM   1208  CA  GLN    78      59.430  41.120  45.970  1.00  0.00            
ATOM   1209  HA  GLN    78      58.730  40.370  45.630  1.00  0.00            
ATOM   1210  CB  GLN    78      60.540  40.380  46.730  1.00  0.00            
ATOM   1211  HB1 GLN    78      60.090  39.690  47.480  1.00  0.00            
ATOM   1212  HB2 GLN    78      61.140  39.790  46.000  1.00  0.00            
ATOM   1213  CG  GLN    78      61.390  41.380  47.510  1.00  0.00            
ATOM   1214  HG1 GLN    78      61.620  42.250  46.850  1.00  0.00            
ATOM   1215  HG2 GLN    78      60.720  41.690  48.330  1.00  0.00            
ATOM   1216  CD  GLN    78      62.610  40.800  48.210  1.00  0.00            
ATOM   1217  OE1 GLN    78      62.570  40.490  49.400  1.00  0.00            
ATOM   1218  NE2 GLN    78      63.730  40.610  47.460  1.00  0.00            
ATOM   1219 1HE2 GLN    78      64.550  40.230  47.880  1.00  0.00            
ATOM   1220 2HE2 GLN    78      63.600  40.840  46.490  1.00  0.00            
ATOM   1221  C   GLN    78      58.640  42.080  46.790  1.00  0.00            
ATOM   1222  O   GLN    78      57.780  41.670  47.560  1.00  0.00            
ATOM   1223  N   HIS    79      58.970  43.380  46.740  1.00  0.00            
ATOM   1224  HN  HIS    79      59.440  43.770  45.950  1.00  0.00            
ATOM   1225  CA  HIS    79      58.530  44.450  47.580  1.00  0.00            
ATOM   1226  HA  HIS    79      58.580  44.150  48.610  1.00  0.00            
ATOM   1227  CB  HIS    79      59.560  45.590  47.550  1.00  0.00            
ATOM   1228  HB1 HIS    79      59.630  46.080  46.560  1.00  0.00            
ATOM   1229  HB2 HIS    79      59.170  46.330  48.280  1.00  0.00            
ATOM   1230  ND1 HIS    79      61.200  45.060  49.400  1.00  0.00            
ATOM   1231  CG  HIS    79      60.940  45.310  48.070  1.00  0.00            
ATOM   1232  CE1 HIS    79      62.450  44.650  49.420  1.00  0.00            
ATOM   1233  HE1 HIS    79      63.050  44.360  50.280  1.00  0.00            
ATOM   1234  NE2 HIS    79      63.050  44.660  48.200  1.00  0.00            
ATOM   1235  HE2 HIS    79      63.910  44.220  47.960  1.00  0.00            
ATOM   1236  CD2 HIS    79      62.080  45.130  47.340  1.00  0.00            
ATOM   1237  HD2 HIS    79      62.160  45.090  46.260  1.00  0.00            
ATOM   1238  C   HIS    79      57.160  44.930  47.260  1.00  0.00            
ATOM   1239  O   HIS    79      56.970  46.110  46.980  1.00  0.00            
ATOM   1240  N   ASP    80      56.130  44.070  47.410  1.00  0.00            
ATOM   1241  HN  ASP    80      56.340  43.120  47.650  1.00  0.00            
ATOM   1242  CA  ASP    80      54.820  44.390  46.940  1.00  0.00            
ATOM   1243  HA  ASP    80      54.640  45.450  47.000  1.00  0.00            
ATOM   1244  CB  ASP    80      54.790  43.880  45.490  1.00  0.00            
ATOM   1245  HB1 ASP    80      55.780  43.880  45.000  1.00  0.00            
ATOM   1246  HB2 ASP    80      54.400  42.840  45.420  1.00  0.00            
ATOM   1247  CG  ASP    80      53.860  44.670  44.580  1.00  0.00            
ATOM   1248  OD1 ASP    80      53.000  45.420  45.120  1.00  0.00            
ATOM   1249  OD2 ASP    80      53.950  44.420  43.350  1.00  0.00            
ATOM   1250  C   ASP    80      53.820  43.580  47.690  1.00  0.00            
ATOM   1251  O   ASP    80      53.960  42.500  48.270  1.00  0.00            
ATOM   1252  N   PHE    81      52.690  44.290  47.840  1.00  0.00            
ATOM   1253  HN  PHE    81      52.640  45.070  47.220  1.00  0.00            
ATOM   1254  CA  PHE    81      51.610  44.030  48.750  1.00  0.00            
ATOM   1255  HA  PHE    81      51.920  43.370  49.540  1.00  0.00            
ATOM   1256  CB  PHE    81      51.050  45.290  49.430  1.00  0.00            
ATOM   1257  HB1 PHE    81      51.900  45.830  49.900  1.00  0.00            
ATOM   1258  HB2 PHE    81      50.650  45.980  48.670  1.00  0.00            
ATOM   1259  CG  PHE    81      50.130  45.070  50.580  1.00  0.00            
ATOM   1260  CD1 PHE    81      50.540  44.660  51.830  1.00  0.00            
ATOM   1261  HD1 PHE    81      51.590  44.420  51.910  1.00  0.00            
ATOM   1262  CE1 PHE    81      49.630  44.620  52.860  1.00  0.00            
ATOM   1263  HE1 PHE    81      49.780  44.340  53.900  1.00  0.00            
ATOM   1264  CZ  PHE    81      48.310  44.920  52.660  1.00  0.00            
ATOM   1265  HZ  PHE    81      47.610  45.010  53.480  1.00  0.00            
ATOM   1266  CD2 PHE    81      48.830  45.490  50.430  1.00  0.00            
ATOM   1267  HD2 PHE    81      48.460  45.820  49.470  1.00  0.00            
ATOM   1268  CE2 PHE    81      47.900  45.430  51.450  1.00  0.00            
ATOM   1269  HE2 PHE    81      46.860  45.650  51.270  1.00  0.00            
ATOM   1270  C   PHE    81      50.590  43.290  47.960  1.00  0.00            
ATOM   1271  O   PHE    81      49.980  42.330  48.440  1.00  0.00            
ATOM   1272  N   PHE    82      50.180  43.860  46.820  1.00  0.00            
ATOM   1273  HN  PHE    82      50.690  44.610  46.410  1.00  0.00            
ATOM   1274  CA  PHE    82      48.950  43.490  46.180  1.00  0.00            
ATOM   1275  HA  PHE    82      48.200  43.410  46.950  1.00  0.00            
ATOM   1276  CB  PHE    82      48.540  44.620  45.220  1.00  0.00            
ATOM   1277  HB1 PHE    82      49.250  44.740  44.370  1.00  0.00            
ATOM   1278  HB2 PHE    82      47.540  44.400  44.790  1.00  0.00            
ATOM   1279  CG  PHE    82      48.410  45.950  45.880  1.00  0.00            
ATOM   1280  CD1 PHE    82      47.580  46.120  46.960  1.00  0.00            
ATOM   1281  HD1 PHE    82      46.830  45.400  47.270  1.00  0.00            
ATOM   1282  CE1 PHE    82      47.510  47.360  47.570  1.00  0.00            
ATOM   1283  HE1 PHE    82      46.900  47.450  48.460  1.00  0.00            
ATOM   1284  CZ  PHE    82      48.320  48.400  47.220  1.00  0.00            
ATOM   1285  HZ  PHE    82      48.330  49.370  47.710  1.00  0.00            
ATOM   1286  CD2 PHE    82      49.220  46.990  45.500  1.00  0.00            
ATOM   1287  HD2 PHE    82      49.910  46.880  44.680  1.00  0.00            
ATOM   1288  CE2 PHE    82      49.190  48.190  46.170  1.00  0.00            
ATOM   1289  HE2 PHE    82      49.770  49.040  45.820  1.00  0.00            
ATOM   1290  C   PHE    82      48.970  42.170  45.490  1.00  0.00            
ATOM   1291  O   PHE    82      48.050  41.370  45.620  1.00  0.00            
ATOM   1292  N   LYS    83      50.040  41.920  44.720  1.00  0.00            
ATOM   1293  HN  LYS    83      50.650  42.690  44.560  1.00  0.00            
ATOM   1294  CA  LYS    83      50.320  40.770  43.920  1.00  0.00            
ATOM   1295  HA  LYS    83      49.480  40.750  43.240  1.00  0.00            
ATOM   1296  CB  LYS    83      51.720  40.910  43.290  1.00  0.00            
ATOM   1297  HB1 LYS    83      52.390  41.290  44.100  1.00  0.00            
ATOM   1298  HB2 LYS    83      52.140  39.960  42.890  1.00  0.00            
ATOM   1299  CG  LYS    83      51.690  41.920  42.140  1.00  0.00            
ATOM   1300  HG1 LYS    83      50.780  41.730  41.530  1.00  0.00            
ATOM   1301  HG2 LYS    83      51.590  42.890  42.680  1.00  0.00            
ATOM   1302  CD  LYS    83      53.010  41.850  41.380  1.00  0.00            
ATOM   1303  HD1 LYS    83      53.880  41.970  42.070  1.00  0.00            
ATOM   1304  HD2 LYS    83      53.030  40.800  41.030  1.00  0.00            
ATOM   1305  CE  LYS    83      53.180  42.900  40.280  1.00  0.00            
ATOM   1306  HE1 LYS    83      54.110  42.860  39.670  1.00  0.00            
ATOM   1307  HE2 LYS    83      52.360  42.900  39.520  1.00  0.00            
ATOM   1308  NZ  LYS    83      53.030  44.210  40.930  1.00  0.00            
ATOM   1309  HZ1 LYS    83      53.260  45.000  40.300  1.00  0.00            
ATOM   1310  HZ2 LYS    83      52.030  44.360  41.180  1.00  0.00            
ATOM   1311  HZ3 LYS    83      53.590  44.260  41.810  1.00  0.00            
ATOM   1312  C   LYS    83      50.340  39.490  44.670  1.00  0.00            
ATOM   1313  O   LYS    83      49.620  38.600  44.220  1.00  0.00            
ATOM   1314  N   SER    84      51.090  39.310  45.780  1.00  0.00            
ATOM   1315  HN  SER    84      51.720  40.010  46.100  1.00  0.00            
ATOM   1316  CA  SER    84      51.200  38.010  46.350  1.00  0.00            
ATOM   1317  HA  SER    84      50.970  37.240  45.630  1.00  0.00            
ATOM   1318  CB  SER    84      52.660  37.750  46.750  1.00  0.00            
ATOM   1319  HB1 SER    84      52.790  36.760  47.230  1.00  0.00            
ATOM   1320  HB2 SER    84      53.250  37.670  45.810  1.00  0.00            
ATOM   1321  OG  SER    84      53.250  38.790  47.530  1.00  0.00            
ATOM   1322  HG1 SER    84      53.990  38.380  47.980  1.00  0.00            
ATOM   1323  C   SER    84      50.310  37.840  47.540  1.00  0.00            
ATOM   1324  O   SER    84      50.290  36.760  48.130  1.00  0.00            
ATOM   1325  N   ALA    85      49.420  38.790  47.880  1.00  0.00            
ATOM   1326  HN  ALA    85      49.560  39.700  47.510  1.00  0.00            
ATOM   1327  CA  ALA    85      48.260  38.570  48.690  1.00  0.00            
ATOM   1328  HA  ALA    85      48.610  38.150  49.620  1.00  0.00            
ATOM   1329  CB  ALA    85      47.560  39.930  48.880  1.00  0.00            
ATOM   1330  HB1 ALA    85      47.030  39.960  49.860  1.00  0.00            
ATOM   1331  HB2 ALA    85      48.290  40.750  49.050  1.00  0.00            
ATOM   1332  HB3 ALA    85      46.900  40.110  48.010  1.00  0.00            
ATOM   1333  C   ALA    85      47.300  37.650  48.030  1.00  0.00            
ATOM   1334  O   ALA    85      46.720  36.850  48.760  1.00  0.00            
ATOM   1335  N   MET    86      47.070  37.670  46.700  1.00  0.00            
ATOM   1336  HN  MET    86      47.560  38.230  46.040  1.00  0.00            
ATOM   1337  CA  MET    86      46.320  36.680  45.990  1.00  0.00            
ATOM   1338  HA  MET    86      45.300  36.720  46.350  1.00  0.00            
ATOM   1339  CB  MET    86      46.320  37.060  44.500  1.00  0.00            
ATOM   1340  HB1 MET    86      47.360  37.030  44.130  1.00  0.00            
ATOM   1341  HB2 MET    86      45.670  36.340  43.950  1.00  0.00            
ATOM   1342  CG  MET    86      45.770  38.480  44.340  1.00  0.00            
ATOM   1343  HG1 MET    86      46.450  39.270  44.730  1.00  0.00            
ATOM   1344  HG2 MET    86      45.680  38.710  43.260  1.00  0.00            
ATOM   1345  SD  MET    86      44.160  38.740  45.150  1.00  0.00            
ATOM   1346  CE  MET    86      43.980  40.510  44.810  1.00  0.00            
ATOM   1347  HE1 MET    86      43.950  40.720  43.720  1.00  0.00            
ATOM   1348  HE2 MET    86      42.980  40.800  45.190  1.00  0.00            
ATOM   1349  HE3 MET    86      44.780  41.160  45.240  1.00  0.00            
ATOM   1350  C   MET    86      46.880  35.300  46.100  1.00  0.00            
ATOM   1351  O   MET    86      48.080  35.140  45.930  1.00  0.00            
ATOM   1352  N   PRO    87      46.130  34.280  46.390  1.00  0.00            
ATOM   1353  CD  PRO    87      46.740  32.960  46.510  1.00  0.00            
ATOM   1354  HD1 PRO    87      47.360  32.880  47.430  1.00  0.00            
ATOM   1355  HD2 PRO    87      47.290  32.670  45.590  1.00  0.00            
ATOM   1356  CA  PRO    87      44.720  34.160  46.170  1.00  0.00            
ATOM   1357  HA  PRO    87      44.440  34.600  45.230  1.00  0.00            
ATOM   1358  CB  PRO    87      44.460  32.670  45.970  1.00  0.00            
ATOM   1359  HB1 PRO    87      43.470  32.420  46.410  1.00  0.00            
ATOM   1360  HB2 PRO    87      44.540  32.320  44.920  1.00  0.00            
ATOM   1361  CG  PRO    87      45.600  31.950  46.700  1.00  0.00            
ATOM   1362  HG1 PRO    87      45.320  31.780  47.760  1.00  0.00            
ATOM   1363  HG2 PRO    87      45.860  30.990  46.200  1.00  0.00            
ATOM   1364  C   PRO    87      43.920  34.820  47.250  1.00  0.00            
ATOM   1365  O   PRO    87      42.790  35.230  47.000  1.00  0.00            
ATOM   1366  N   GLU    88      44.480  34.950  48.460  1.00  0.00            
ATOM   1367  HN  GLU    88      45.420  34.640  48.580  1.00  0.00            
ATOM   1368  CA  GLU    88      43.780  35.330  49.650  1.00  0.00            
ATOM   1369  HA  GLU    88      42.960  34.640  49.770  1.00  0.00            
ATOM   1370  CB  GLU    88      44.780  35.090  50.790  1.00  0.00            
ATOM   1371  HB1 GLU    88      45.340  36.030  51.000  1.00  0.00            
ATOM   1372  HB2 GLU    88      44.150  34.840  51.670  1.00  0.00            
ATOM   1373  CG  GLU    88      45.900  34.050  50.660  1.00  0.00            
ATOM   1374  HG1 GLU    88      45.530  33.110  50.190  1.00  0.00            
ATOM   1375  HG2 GLU    88      46.720  34.480  50.050  1.00  0.00            
ATOM   1376  CD  GLU    88      46.600  33.690  51.960  1.00  0.00            
ATOM   1377  OE1 GLU    88      47.550  32.870  51.950  1.00  0.00            
ATOM   1378  OE2 GLU    88      46.210  34.140  53.080  1.00  0.00            
ATOM   1379  C   GLU    88      43.220  36.710  49.600  1.00  0.00            
ATOM   1380  O   GLU    88      42.040  36.920  49.880  1.00  0.00            
ATOM   1381  N   GLY    89      43.970  37.700  49.080  1.00  0.00            
ATOM   1382  HN  GLY    89      44.920  37.450  48.960  1.00  0.00            
ATOM   1383  CA  GLY    89      43.440  38.970  48.670  1.00  0.00            
ATOM   1384  HA1 GLY    89      44.160  39.340  47.950  1.00  0.00            
ATOM   1385  HA2 GLY    89      42.470  38.740  48.270  1.00  0.00            
ATOM   1386  C   GLY    89      43.250  40.020  49.710  1.00  0.00            
ATOM   1387  O   GLY    89      43.810  39.920  50.810  1.00  0.00            
ATOM   1388  N   TYR    90      42.570  41.150  49.470  1.00  0.00            
ATOM   1389  HN  TYR    90      42.020  41.300  48.650  1.00  0.00            
ATOM   1390  CA  TYR    90      42.550  42.290  50.330  1.00  0.00            
ATOM   1391  HA  TYR    90      42.510  41.790  51.290  1.00  0.00            
ATOM   1392  CB  TYR    90      43.880  43.040  50.230  1.00  0.00            
ATOM   1393  HB1 TYR    90      43.960  43.740  51.090  1.00  0.00            
ATOM   1394  HB2 TYR    90      44.830  42.450  50.300  1.00  0.00            
ATOM   1395  CG  TYR    90      44.050  43.790  48.950  1.00  0.00            
ATOM   1396  CD1 TYR    90      43.770  45.130  48.840  1.00  0.00            
ATOM   1397  HD1 TYR    90      43.420  45.540  49.780  1.00  0.00            
ATOM   1398  CE1 TYR    90      43.800  45.780  47.630  1.00  0.00            
ATOM   1399  HE1 TYR    90      43.560  46.810  47.470  1.00  0.00            
ATOM   1400  CZ  TYR    90      44.270  45.160  46.490  1.00  0.00            
ATOM   1401  OH  TYR    90      44.220  45.770  45.220  1.00  0.00            
ATOM   1402  HH  TYR    90      43.670  46.510  45.490  1.00  0.00            
ATOM   1403  CD2 TYR    90      44.500  43.150  47.820  1.00  0.00            
ATOM   1404  HD2 TYR    90      44.700  42.090  47.890  1.00  0.00            
ATOM   1405  CE2 TYR    90      44.640  43.850  46.640  1.00  0.00            
ATOM   1406  HE2 TYR    90      44.990  43.270  45.800  1.00  0.00            
ATOM   1407  C   TYR    90      41.260  43.040  50.350  1.00  0.00            
ATOM   1408  O   TYR    90      40.580  43.050  49.320  1.00  0.00            
ATOM   1409  N   VAL    91      40.920  43.720  51.460  1.00  0.00            
ATOM   1410  HN  VAL    91      41.640  43.800  52.140  1.00  0.00            
ATOM   1411  CA  VAL    91      39.850  44.670  51.460  1.00  0.00            
ATOM   1412  HA  VAL    91      39.120  44.360  50.730  1.00  0.00            
ATOM   1413  CB  VAL    91      39.200  44.910  52.790  1.00  0.00            
ATOM   1414  HB  VAL    91      39.850  45.420  53.530  1.00  0.00            
ATOM   1415  CG1 VAL    91      37.880  45.670  52.590  1.00  0.00            
ATOM   1416 1HG1 VAL    91      37.270  45.770  53.520  1.00  0.00            
ATOM   1417 2HG1 VAL    91      38.100  46.660  52.140  1.00  0.00            
ATOM   1418 3HG1 VAL    91      37.390  45.080  51.780  1.00  0.00            
ATOM   1419  CG2 VAL    91      38.930  43.570  53.510  1.00  0.00            
ATOM   1420 1HG2 VAL    91      38.110  43.730  54.230  1.00  0.00            
ATOM   1421 2HG2 VAL    91      38.590  42.880  52.710  1.00  0.00            
ATOM   1422 3HG2 VAL    91      39.910  43.190  53.880  1.00  0.00            
ATOM   1423  C   VAL    91      40.430  45.960  51.000  1.00  0.00            
ATOM   1424  O   VAL    91      41.470  46.440  51.460  1.00  0.00            
ATOM   1425  N   GLN    92      39.780  46.540  49.980  1.00  0.00            
ATOM   1426  HN  GLN    92      38.990  46.010  49.660  1.00  0.00            
ATOM   1427  CA  GLN    92      40.230  47.720  49.300  1.00  0.00            
ATOM   1428  HA  GLN    92      41.170  48.010  49.750  1.00  0.00            
ATOM   1429  CB  GLN    92      40.250  47.350  47.810  1.00  0.00            
ATOM   1430  HB1 GLN    92      41.030  46.570  47.700  1.00  0.00            
ATOM   1431  HB2 GLN    92      39.280  46.920  47.500  1.00  0.00            
ATOM   1432  CG  GLN    92      40.540  48.500  46.840  1.00  0.00            
ATOM   1433  HG1 GLN    92      39.660  49.150  46.660  1.00  0.00            
ATOM   1434  HG2 GLN    92      41.330  49.120  47.320  1.00  0.00            
ATOM   1435  CD  GLN    92      41.180  47.920  45.580  1.00  0.00            
ATOM   1436  OE1 GLN    92      42.400  47.930  45.380  1.00  0.00            
ATOM   1437  NE2 GLN    92      40.370  47.310  44.680  1.00  0.00            
ATOM   1438 1HE2 GLN    92      39.400  47.150  44.860  1.00  0.00            
ATOM   1439 2HE2 GLN    92      40.800  46.880  43.890  1.00  0.00            
ATOM   1440  C   GLN    92      39.320  48.850  49.660  1.00  0.00            
ATOM   1441  O   GLN    92      38.200  49.000  49.170  1.00  0.00            
ATOM   1442  N   GLU    93      39.810  49.800  50.470  1.00  0.00            
ATOM   1443  HN  GLU    93      40.640  49.670  51.020  1.00  0.00            
ATOM   1444  CA  GLU    93      39.070  50.980  50.790  1.00  0.00            
ATOM   1445  HA  GLU    93      38.010  50.830  50.650  1.00  0.00            
ATOM   1446  CB  GLU    93      39.230  51.390  52.270  1.00  0.00            
ATOM   1447  HB1 GLU    93      38.660  50.560  52.740  1.00  0.00            
ATOM   1448  HB2 GLU    93      40.320  51.390  52.510  1.00  0.00            
ATOM   1449  CG  GLU    93      38.570  52.740  52.550  1.00  0.00            
ATOM   1450  HG1 GLU    93      39.130  53.490  51.970  1.00  0.00            
ATOM   1451  HG2 GLU    93      37.520  52.640  52.190  1.00  0.00            
ATOM   1452  CD  GLU    93      38.590  52.960  54.060  1.00  0.00            
ATOM   1453  OE1 GLU    93      39.600  53.520  54.550  1.00  0.00            
ATOM   1454  OE2 GLU    93      37.650  52.430  54.720  1.00  0.00            
ATOM   1455  C   GLU    93      39.590  52.040  49.880  1.00  0.00            
ATOM   1456  O   GLU    93      40.810  52.200  49.800  1.00  0.00            
ATOM   1457  N   ARG    94      38.730  52.820  49.210  1.00  0.00            
ATOM   1458  HN  ARG    94      37.770  52.620  49.370  1.00  0.00            
ATOM   1459  CA  ARG    94      39.090  54.030  48.550  1.00  0.00            
ATOM   1460  HA  ARG    94      40.070  54.400  48.800  1.00  0.00            
ATOM   1461  CB  ARG    94      39.010  54.070  47.010  1.00  0.00            
ATOM   1462  HB1 ARG    94      38.150  53.430  46.710  1.00  0.00            
ATOM   1463  HB2 ARG    94      38.910  55.060  46.510  1.00  0.00            
ATOM   1464  CG  ARG    94      40.200  53.280  46.480  1.00  0.00            
ATOM   1465  HG1 ARG    94      41.060  53.880  46.850  1.00  0.00            
ATOM   1466  HG2 ARG    94      40.220  52.320  47.040  1.00  0.00            
ATOM   1467  CD  ARG    94      40.190  53.100  44.960  1.00  0.00            
ATOM   1468  HD1 ARG    94      39.220  52.650  44.650  1.00  0.00            
ATOM   1469  HD2 ARG    94      40.420  54.090  44.520  1.00  0.00            
ATOM   1470  NE  ARG    94      41.480  52.400  44.710  1.00  0.00            
ATOM   1471  HE  ARG    94      42.240  52.540  45.350  1.00  0.00            
ATOM   1472  CZ  ARG    94      41.620  51.440  43.750  1.00  0.00            
ATOM   1473  NH1 ARG    94      40.540  51.190  42.940  1.00  0.00            
ATOM   1474 1HH1 ARG    94      39.940  51.920  42.640  1.00  0.00            
ATOM   1475 2HH1 ARG    94      40.710  50.350  42.420  1.00  0.00            
ATOM   1476  NH2 ARG    94      42.670  50.570  43.780  1.00  0.00            
ATOM   1477 1HH2 ARG    94      43.310  50.870  44.490  1.00  0.00            
ATOM   1478 2HH2 ARG    94      42.680  49.670  43.350  1.00  0.00            
ATOM   1479  C   ARG    94      38.220  55.130  49.070  1.00  0.00            
ATOM   1480  O   ARG    94      37.000  54.960  49.070  1.00  0.00            
ATOM   1481  N   THR    95      38.800  56.240  49.540  1.00  0.00            
ATOM   1482  HN  THR    95      39.790  56.330  49.430  1.00  0.00            
ATOM   1483  CA  THR    95      37.990  57.270  50.110  1.00  0.00            
ATOM   1484  HA  THR    95      36.970  56.950  49.920  1.00  0.00            
ATOM   1485  CB  THR    95      38.170  57.480  51.590  1.00  0.00            
ATOM   1486  HB  THR    95      39.220  57.750  51.810  1.00  0.00            
ATOM   1487  OG1 THR    95      37.920  56.230  52.190  1.00  0.00            
ATOM   1488  HG1 THR    95      38.020  56.350  53.140  1.00  0.00            
ATOM   1489  CG2 THR    95      37.150  58.510  52.110  1.00  0.00            
ATOM   1490 1HG2 THR    95      37.170  58.600  53.220  1.00  0.00            
ATOM   1491 2HG2 THR    95      37.270  59.470  51.550  1.00  0.00            
ATOM   1492 3HG2 THR    95      36.150  58.070  51.910  1.00  0.00            
ATOM   1493  C   THR    95      38.330  58.510  49.370  1.00  0.00            
ATOM   1494  O   THR    95      39.440  59.040  49.440  1.00  0.00            
ATOM   1495  N   ILE    96      37.350  59.030  48.620  1.00  0.00            
ATOM   1496  HN  ILE    96      36.430  58.650  48.680  1.00  0.00            
ATOM   1497  CA  ILE    96      37.570  60.000  47.590  1.00  0.00            
ATOM   1498  HA  ILE    96      38.610  60.280  47.510  1.00  0.00            
ATOM   1499  CB  ILE    96      37.160  59.480  46.240  1.00  0.00            
ATOM   1500  HB  ILE    96      36.050  59.460  46.230  1.00  0.00            
ATOM   1501  CG2 ILE    96      37.560  60.450  45.110  1.00  0.00            
ATOM   1502 1HG2 ILE    96      37.190  60.000  44.170  1.00  0.00            
ATOM   1503 2HG2 ILE    96      37.140  61.480  45.170  1.00  0.00            
ATOM   1504 3HG2 ILE    96      38.660  60.600  45.000  1.00  0.00            
ATOM   1505  CG1 ILE    96      37.780  58.100  45.960  1.00  0.00            
ATOM   1506 1HG1 ILE    96      38.890  58.180  46.020  1.00  0.00            
ATOM   1507 2HG1 ILE    96      37.560  57.450  46.830  1.00  0.00            
ATOM   1508  CD  ILE    96      37.300  57.370  44.710  1.00  0.00            
ATOM   1509  HD1 ILE    96      37.460  58.030  43.820  1.00  0.00            
ATOM   1510  HD2 ILE    96      37.910  56.460  44.610  1.00  0.00            
ATOM   1511  HD3 ILE    96      36.230  57.090  44.730  1.00  0.00            
ATOM   1512  C   ILE    96      36.880  61.310  47.740  1.00  0.00            
ATOM   1513  O   ILE    96      35.650  61.350  47.800  1.00  0.00            
ATOM   1514  N   PHE    97      37.660  62.410  47.720  1.00  0.00            
ATOM   1515  HN  PHE    97      38.620  62.320  47.470  1.00  0.00            
ATOM   1516  CA  PHE    97      37.370  63.740  48.160  1.00  0.00            
ATOM   1517  HA  PHE    97      36.310  63.870  48.300  1.00  0.00            
ATOM   1518  CB  PHE    97      38.290  64.200  49.310  1.00  0.00            
ATOM   1519  HB1 PHE    97      39.290  63.720  49.330  1.00  0.00            
ATOM   1520  HB2 PHE    97      38.490  65.290  49.320  1.00  0.00            
ATOM   1521  CG  PHE    97      37.550  63.740  50.520  1.00  0.00            
ATOM   1522  CD1 PHE    97      37.670  62.470  51.020  1.00  0.00            
ATOM   1523  HD1 PHE    97      38.310  61.750  50.540  1.00  0.00            
ATOM   1524  CE1 PHE    97      37.010  62.190  52.200  1.00  0.00            
ATOM   1525  HE1 PHE    97      37.190  61.190  52.570  1.00  0.00            
ATOM   1526  CZ  PHE    97      36.270  63.130  52.880  1.00  0.00            
ATOM   1527  HZ  PHE    97      35.840  62.880  53.840  1.00  0.00            
ATOM   1528  CD2 PHE    97      36.870  64.720  51.210  1.00  0.00            
ATOM   1529  HD2 PHE    97      36.990  65.700  50.780  1.00  0.00            
ATOM   1530  CE2 PHE    97      36.210  64.410  52.370  1.00  0.00            
ATOM   1531  HE2 PHE    97      35.650  65.210  52.840  1.00  0.00            
ATOM   1532  C   PHE    97      37.810  64.710  47.110  1.00  0.00            
ATOM   1533  O   PHE    97      38.520  64.360  46.170  1.00  0.00            
ATOM   1534  N   PHE    98      37.310  65.950  47.080  1.00  0.00            
ATOM   1535  HN  PHE    98      36.700  66.190  47.830  1.00  0.00            
ATOM   1536  CA  PHE    98      37.470  66.900  46.020  1.00  0.00            
ATOM   1537  HA  PHE    98      38.400  66.690  45.510  1.00  0.00            
ATOM   1538  CB  PHE    98      36.270  66.870  45.060  1.00  0.00            
ATOM   1539  HB1 PHE    98      35.340  67.190  45.580  1.00  0.00            
ATOM   1540  HB2 PHE    98      36.380  67.470  44.130  1.00  0.00            
ATOM   1541  CG  PHE    98      36.100  65.500  44.480  1.00  0.00            
ATOM   1542  CD1 PHE    98      34.940  64.850  44.820  1.00  0.00            
ATOM   1543  HD1 PHE    98      34.220  65.300  45.490  1.00  0.00            
ATOM   1544  CE1 PHE    98      34.690  63.650  44.200  1.00  0.00            
ATOM   1545  HE1 PHE    98      33.790  63.080  44.410  1.00  0.00            
ATOM   1546  CZ  PHE    98      35.610  63.110  43.340  1.00  0.00            
ATOM   1547  HZ  PHE    98      35.450  62.170  42.820  1.00  0.00            
ATOM   1548  CD2 PHE    98      36.960  65.060  43.510  1.00  0.00            
ATOM   1549  HD2 PHE    98      37.890  65.440  43.110  1.00  0.00            
ATOM   1550  CE2 PHE    98      36.670  63.870  42.890  1.00  0.00            
ATOM   1551  HE2 PHE    98      37.300  63.590  42.060  1.00  0.00            
ATOM   1552  C   PHE    98      37.480  68.270  46.620  1.00  0.00            
ATOM   1553  O   PHE    98      37.410  68.460  47.830  1.00  0.00            
ATOM   1554  N   LYS    99      37.710  69.280  45.770  1.00  0.00            
ATOM   1555  HN  LYS    99      38.040  69.110  44.840  1.00  0.00            
ATOM   1556  CA  LYS    99      37.570  70.650  46.170  1.00  0.00            
ATOM   1557  HA  LYS    99      38.140  70.790  47.070  1.00  0.00            
ATOM   1558  CB  LYS    99      38.310  71.510  45.130  1.00  0.00            
ATOM   1559  HB1 LYS    99      39.350  71.130  45.040  1.00  0.00            
ATOM   1560  HB2 LYS    99      37.790  71.390  44.160  1.00  0.00            
ATOM   1561  CG  LYS    99      38.340  73.000  45.480  1.00  0.00            
ATOM   1562  HG1 LYS    99      37.420  73.330  46.010  1.00  0.00            
ATOM   1563  HG2 LYS    99      39.120  72.960  46.270  1.00  0.00            
ATOM   1564  CD  LYS    99      38.610  73.950  44.320  1.00  0.00            
ATOM   1565  HD1 LYS    99      38.120  73.550  43.410  1.00  0.00            
ATOM   1566  HD2 LYS    99      38.040  74.860  44.600  1.00  0.00            
ATOM   1567  CE  LYS    99      40.080  74.380  44.220  1.00  0.00            
ATOM   1568  HE1 LYS    99      40.450  74.740  45.200  1.00  0.00            
ATOM   1569  HE2 LYS    99      40.590  73.450  43.910  1.00  0.00            
ATOM   1570  NZ  LYS    99      40.140  75.420  43.160  1.00  0.00            
ATOM   1571  HZ1 LYS    99      41.120  75.770  43.090  1.00  0.00            
ATOM   1572  HZ2 LYS    99      39.840  75.080  42.220  1.00  0.00            
ATOM   1573  HZ3 LYS    99      39.510  76.200  43.410  1.00  0.00            
ATOM   1574  C   LYS    99      36.140  71.030  46.370  1.00  0.00            
ATOM   1575  O   LYS    99      35.430  71.280  45.390  1.00  0.00            
ATOM   1576  N   ASP   100      35.690  71.190  47.620  1.00  0.00            
ATOM   1577  HN  ASP   100      36.420  70.930  48.250  1.00  0.00            
ATOM   1578  CA  ASP   100      34.440  71.570  48.200  1.00  0.00            
ATOM   1579  HA  ASP   100      34.440  71.220  49.220  1.00  0.00            
ATOM   1580  CB  ASP   100      34.420  73.100  48.380  1.00  0.00            
ATOM   1581  HB1 ASP   100      34.300  73.620  47.400  1.00  0.00            
ATOM   1582  HB2 ASP   100      33.490  73.340  48.930  1.00  0.00            
ATOM   1583  CG  ASP   100      35.650  73.630  49.110  1.00  0.00            
ATOM   1584  OD1 ASP   100      36.040  73.060  50.170  1.00  0.00            
ATOM   1585  OD2 ASP   100      36.310  74.560  48.580  1.00  0.00            
ATOM   1586  C   ASP   100      33.180  71.000  47.660  1.00  0.00            
ATOM   1587  O   ASP   100      32.290  71.640  47.090  1.00  0.00            
ATOM   1588  N   ASP   101      32.900  69.710  47.900  1.00  0.00            
ATOM   1589  HN  ASP   101      33.590  69.110  48.290  1.00  0.00            
ATOM   1590  CA  ASP   101      31.700  69.080  47.460  1.00  0.00            
ATOM   1591  HA  ASP   101      30.880  69.730  47.730  1.00  0.00            
ATOM   1592  CB  ASP   101      31.720  68.660  45.980  1.00  0.00            
ATOM   1593  HB1 ASP   101      32.260  69.470  45.450  1.00  0.00            
ATOM   1594  HB2 ASP   101      32.200  67.670  45.840  1.00  0.00            
ATOM   1595  CG  ASP   101      30.320  68.620  45.380  1.00  0.00            
ATOM   1596  OD1 ASP   101      29.350  68.240  46.080  1.00  0.00            
ATOM   1597  OD2 ASP   101      30.140  69.170  44.260  1.00  0.00            
ATOM   1598  C   ASP   101      31.540  67.920  48.390  1.00  0.00            
ATOM   1599  O   ASP   101      32.170  67.820  49.450  1.00  0.00            
ATOM   1600  N   GLY   102      30.700  66.940  48.020  1.00  0.00            
ATOM   1601  HN  GLY   102      30.110  67.040  47.220  1.00  0.00            
ATOM   1602  CA  GLY   102      30.540  65.650  48.610  1.00  0.00            
ATOM   1603  HA1 GLY   102      30.240  65.780  49.630  1.00  0.00            
ATOM   1604  HA2 GLY   102      29.720  65.090  48.190  1.00  0.00            
ATOM   1605  C   GLY   102      31.750  64.780  48.530  1.00  0.00            
ATOM   1606  O   GLY   102      32.810  65.160  48.050  1.00  0.00            
ATOM   1607  N   ASN   103      31.600  63.510  48.960  1.00  0.00            
ATOM   1608  HN  ASN   103      30.660  63.320  49.240  1.00  0.00            
ATOM   1609  CA  ASN   103      32.690  62.590  48.860  1.00  0.00            
ATOM   1610  HA  ASN   103      33.240  62.830  47.970  1.00  0.00            
ATOM   1611  CB  ASN   103      33.670  62.650  50.040  1.00  0.00            
ATOM   1612  HB1 ASN   103      34.470  61.890  49.880  1.00  0.00            
ATOM   1613  HB2 ASN   103      34.150  63.640  50.140  1.00  0.00            
ATOM   1614  CG  ASN   103      33.130  62.390  51.440  1.00  0.00            
ATOM   1615  OD1 ASN   103      32.730  61.270  51.750  1.00  0.00            
ATOM   1616  ND2 ASN   103      33.020  63.490  52.240  1.00  0.00            
ATOM   1617 1HD2 ASN   103      33.220  64.360  51.800  1.00  0.00            
ATOM   1618 2HD2 ASN   103      32.530  63.480  53.110  1.00  0.00            
ATOM   1619  C   ASN   103      32.230  61.190  48.680  1.00  0.00            
ATOM   1620  O   ASN   103      31.070  60.870  48.930  1.00  0.00            
ATOM   1621  N   TYR   104      33.100  60.280  48.190  1.00  0.00            
ATOM   1622  HN  TYR   104      34.020  60.480  47.870  1.00  0.00            
ATOM   1623  CA  TYR   104      32.740  58.900  48.040  1.00  0.00            
ATOM   1624  HA  TYR   104      31.710  58.810  48.340  1.00  0.00            
ATOM   1625  CB  TYR   104      32.970  58.380  46.610  1.00  0.00            
ATOM   1626  HB1 TYR   104      34.010  58.410  46.230  1.00  0.00            
ATOM   1627  HB2 TYR   104      32.640  57.330  46.490  1.00  0.00            
ATOM   1628  CG  TYR   104      32.230  59.130  45.560  1.00  0.00            
ATOM   1629  CD1 TYR   104      30.940  58.710  45.340  1.00  0.00            
ATOM   1630  HD1 TYR   104      30.500  57.970  45.990  1.00  0.00            
ATOM   1631  CE1 TYR   104      30.220  59.300  44.330  1.00  0.00            
ATOM   1632  HE1 TYR   104      29.190  59.010  44.170  1.00  0.00            
ATOM   1633  CZ  TYR   104      30.850  60.220  43.520  1.00  0.00            
ATOM   1634  OH  TYR   104      30.070  60.670  42.430  1.00  0.00            
ATOM   1635  HH  TYR   104      29.300  60.110  42.360  1.00  0.00            
ATOM   1636  CD2 TYR   104      32.810  60.130  44.810  1.00  0.00            
ATOM   1637  HD2 TYR   104      33.800  60.530  44.960  1.00  0.00            
ATOM   1638  CE2 TYR   104      32.120  60.680  43.750  1.00  0.00            
ATOM   1639  HE2 TYR   104      32.580  61.510  43.230  1.00  0.00            
ATOM   1640  C   TYR   104      33.610  58.150  48.980  1.00  0.00            
ATOM   1641  O   TYR   104      34.770  58.040  48.590  1.00  0.00            
ATOM   1642  N   LYS   105      33.100  57.530  50.070  1.00  0.00            
ATOM   1643  HN  LYS   105      32.190  57.860  50.300  1.00  0.00            
ATOM   1644  CA  LYS   105      33.830  56.580  50.840  1.00  0.00            
ATOM   1645  HA  LYS   105      34.900  56.640  50.700  1.00  0.00            
ATOM   1646  CB  LYS   105      33.510  56.760  52.340  1.00  0.00            
ATOM   1647  HB1 LYS   105      33.780  57.790  52.640  1.00  0.00            
ATOM   1648  HB2 LYS   105      32.410  56.770  52.470  1.00  0.00            
ATOM   1649  CG  LYS   105      34.200  55.740  53.250  1.00  0.00            
ATOM   1650  HG1 LYS   105      33.870  54.700  53.050  1.00  0.00            
ATOM   1651  HG2 LYS   105      35.290  55.760  53.010  1.00  0.00            
ATOM   1652  CD  LYS   105      34.100  56.090  54.740  1.00  0.00            
ATOM   1653  HD1 LYS   105      34.560  57.060  55.010  1.00  0.00            
ATOM   1654  HD2 LYS   105      33.020  56.090  54.980  1.00  0.00            
ATOM   1655  CE  LYS   105      34.790  54.990  55.550  1.00  0.00            
ATOM   1656  HE1 LYS   105      34.360  53.970  55.390  1.00  0.00            
ATOM   1657  HE2 LYS   105      35.860  54.790  55.310  1.00  0.00            
ATOM   1658  NZ  LYS   105      34.540  55.410  56.940  1.00  0.00            
ATOM   1659  HZ1 LYS   105      35.020  54.790  57.640  1.00  0.00            
ATOM   1660  HZ2 LYS   105      34.770  56.380  57.240  1.00  0.00            
ATOM   1661  HZ3 LYS   105      33.550  55.270  57.230  1.00  0.00            
ATOM   1662  C   LYS   105      33.320  55.230  50.480  1.00  0.00            
ATOM   1663  O   LYS   105      32.140  54.870  50.520  1.00  0.00            
ATOM   1664  N   THR   106      34.190  54.370  49.940  1.00  0.00            
ATOM   1665  HN  THR   106      35.120  54.710  49.810  1.00  0.00            
ATOM   1666  CA  THR   106      33.960  53.080  49.350  1.00  0.00            
ATOM   1667  HA  THR   106      32.900  52.880  49.370  1.00  0.00            
ATOM   1668  CB  THR   106      34.260  52.950  47.890  1.00  0.00            
ATOM   1669  HB  THR   106      33.820  52.020  47.470  1.00  0.00            
ATOM   1670  OG1 THR   106      35.660  52.960  47.630  1.00  0.00            
ATOM   1671  HG1 THR   106      35.990  53.790  48.000  1.00  0.00            
ATOM   1672  CG2 THR   106      33.610  54.090  47.090  1.00  0.00            
ATOM   1673 1HG2 THR   106      33.580  53.740  46.030  1.00  0.00            
ATOM   1674 2HG2 THR   106      32.630  54.210  47.580  1.00  0.00            
ATOM   1675 3HG2 THR   106      34.260  54.990  47.130  1.00  0.00            
ATOM   1676  C   THR   106      34.560  51.890  50.020  1.00  0.00            
ATOM   1677  O   THR   106      35.640  51.980  50.600  1.00  0.00            
ATOM   1678  N   ARG   107      33.890  50.730  49.880  1.00  0.00            
ATOM   1679  HN  ARG   107      33.060  50.580  49.350  1.00  0.00            
ATOM   1680  CA  ARG   107      34.380  49.510  50.440  1.00  0.00            
ATOM   1681  HA  ARG   107      35.310  49.620  50.980  1.00  0.00            
ATOM   1682  CB  ARG   107      33.420  49.040  51.550  1.00  0.00            
ATOM   1683  HB1 ARG   107      33.420  49.720  52.420  1.00  0.00            
ATOM   1684  HB2 ARG   107      32.400  49.270  51.180  1.00  0.00            
ATOM   1685  CG  ARG   107      33.490  47.610  52.100  1.00  0.00            
ATOM   1686  HG1 ARG   107      34.340  47.000  51.730  1.00  0.00            
ATOM   1687  HG2 ARG   107      33.610  47.610  53.200  1.00  0.00            
ATOM   1688  CD  ARG   107      32.230  46.850  51.670  1.00  0.00            
ATOM   1689  HD1 ARG   107      31.410  47.560  51.940  1.00  0.00            
ATOM   1690  HD2 ARG   107      32.280  46.620  50.590  1.00  0.00            
ATOM   1691  NE  ARG   107      32.140  45.560  52.410  1.00  0.00            
ATOM   1692  HE  ARG   107      32.900  45.250  52.990  1.00  0.00            
ATOM   1693  CZ  ARG   107      31.190  44.680  51.990  1.00  0.00            
ATOM   1694  NH1 ARG   107      30.060  45.070  51.330  1.00  0.00            
ATOM   1695 1HH1 ARG   107      29.730  46.010  51.470  1.00  0.00            
ATOM   1696 2HH1 ARG   107      29.490  44.280  51.130  1.00  0.00            
ATOM   1697  NH2 ARG   107      31.360  43.360  52.280  1.00  0.00            
ATOM   1698 1HH2 ARG   107      32.280  43.090  52.560  1.00  0.00            
ATOM   1699 2HH2 ARG   107      30.960  42.720  51.620  1.00  0.00            
ATOM   1700  C   ARG   107      34.400  48.460  49.380  1.00  0.00            
ATOM   1701  O   ARG   107      33.410  48.170  48.710  1.00  0.00            
ATOM   1702  N   ALA   108      35.570  47.840  49.130  1.00  0.00            
ATOM   1703  HN  ALA   108      36.400  48.010  49.660  1.00  0.00            
ATOM   1704  CA  ALA   108      35.660  46.990  47.980  1.00  0.00            
ATOM   1705  HA  ALA   108      34.760  46.660  47.490  1.00  0.00            
ATOM   1706  CB  ALA   108      36.370  47.810  46.890  1.00  0.00            
ATOM   1707  HB1 ALA   108      36.420  47.200  45.960  1.00  0.00            
ATOM   1708  HB2 ALA   108      35.790  48.680  46.510  1.00  0.00            
ATOM   1709  HB3 ALA   108      37.390  48.130  47.180  1.00  0.00            
ATOM   1710  C   ALA   108      36.440  45.800  48.420  1.00  0.00            
ATOM   1711  O   ALA   108      37.210  45.770  49.370  1.00  0.00            
ATOM   1712  N   GLU   109      36.080  44.640  47.840  1.00  0.00            
ATOM   1713  HN  GLU   109      35.520  44.740  47.020  1.00  0.00            
ATOM   1714  CA  GLU   109      36.570  43.350  48.220  1.00  0.00            
ATOM   1715  HA  GLU   109      37.520  43.520  48.700  1.00  0.00            
ATOM   1716  CB  GLU   109      35.550  42.570  49.060  1.00  0.00            
ATOM   1717  HB1 GLU   109      34.610  42.630  48.470  1.00  0.00            
ATOM   1718  HB2 GLU   109      35.850  41.510  49.190  1.00  0.00            
ATOM   1719  CG  GLU   109      35.390  42.960  50.530  1.00  0.00            
ATOM   1720  HG1 GLU   109      36.270  42.760  51.180  1.00  0.00            
ATOM   1721  HG2 GLU   109      35.220  44.060  50.660  1.00  0.00            
ATOM   1722  CD  GLU   109      34.170  42.360  51.210  1.00  0.00            
ATOM   1723  OE1 GLU   109      33.330  41.790  50.470  1.00  0.00            
ATOM   1724  OE2 GLU   109      33.980  42.530  52.440  1.00  0.00            
ATOM   1725  C   GLU   109      36.890  42.500  47.040  1.00  0.00            
ATOM   1726  O   GLU   109      36.040  42.310  46.170  1.00  0.00            
ATOM   1727  N   VAL   110      38.080  41.880  46.960  1.00  0.00            
ATOM   1728  HN  VAL   110      38.770  41.840  47.690  1.00  0.00            
ATOM   1729  CA  VAL   110      38.520  41.260  45.750  1.00  0.00            
ATOM   1730  HA  VAL   110      37.650  40.880  45.250  1.00  0.00            
ATOM   1731  CB  VAL   110      39.330  42.030  44.750  1.00  0.00            
ATOM   1732  HB  VAL   110      38.600  42.770  44.370  1.00  0.00            
ATOM   1733  CG1 VAL   110      40.480  42.850  45.360  1.00  0.00            
ATOM   1734 1HG1 VAL   110      40.850  43.610  44.640  1.00  0.00            
ATOM   1735 2HG1 VAL   110      40.170  43.310  46.320  1.00  0.00            
ATOM   1736 3HG1 VAL   110      41.310  42.160  45.640  1.00  0.00            
ATOM   1737  CG2 VAL   110      39.930  41.110  43.670  1.00  0.00            
ATOM   1738 1HG2 VAL   110      40.400  41.600  42.780  1.00  0.00            
ATOM   1739 2HG2 VAL   110      40.590  40.350  44.130  1.00  0.00            
ATOM   1740 3HG2 VAL   110      39.080  40.500  43.290  1.00  0.00            
ATOM   1741  C   VAL   110      39.360  40.140  46.270  1.00  0.00            
ATOM   1742  O   VAL   110      40.160  40.310  47.190  1.00  0.00            
ATOM   1743  N   LYS   111      39.160  38.890  45.820  1.00  0.00            
ATOM   1744  HN  LYS   111      38.550  38.700  45.060  1.00  0.00            
ATOM   1745  CA  LYS   111      39.850  37.700  46.210  1.00  0.00            
ATOM   1746  HA  LYS   111      40.900  37.950  46.220  1.00  0.00            
ATOM   1747  CB  LYS   111      39.550  37.100  47.590  1.00  0.00            
ATOM   1748  HB1 LYS   111      40.420  36.530  47.970  1.00  0.00            
ATOM   1749  HB2 LYS   111      39.500  37.970  48.290  1.00  0.00            
ATOM   1750  CG  LYS   111      38.180  36.440  47.680  1.00  0.00            
ATOM   1751  HG1 LYS   111      37.360  37.100  47.320  1.00  0.00            
ATOM   1752  HG2 LYS   111      38.170  35.520  47.050  1.00  0.00            
ATOM   1753  CD  LYS   111      37.590  35.990  49.020  1.00  0.00            
ATOM   1754  HD1 LYS   111      38.350  36.250  49.790  1.00  0.00            
ATOM   1755  HD2 LYS   111      36.670  36.560  49.240  1.00  0.00            
ATOM   1756  CE  LYS   111      37.300  34.480  49.030  1.00  0.00            
ATOM   1757  HE1 LYS   111      36.810  34.070  49.940  1.00  0.00            
ATOM   1758  HE2 LYS   111      36.600  34.210  48.210  1.00  0.00            
ATOM   1759  NZ  LYS   111      38.490  33.620  48.870  1.00  0.00            
ATOM   1760  HZ1 LYS   111      38.260  32.620  49.000  1.00  0.00            
ATOM   1761  HZ2 LYS   111      38.940  33.740  47.940  1.00  0.00            
ATOM   1762  HZ3 LYS   111      39.220  33.920  49.550  1.00  0.00            
ATOM   1763  C   LYS   111      39.620  36.700  45.130  1.00  0.00            
ATOM   1764  O   LYS   111      38.720  36.790  44.300  1.00  0.00            
ATOM   1765  N   PHE   112      40.400  35.600  45.120  1.00  0.00            
ATOM   1766  HN  PHE   112      41.090  35.480  45.830  1.00  0.00            
ATOM   1767  CA  PHE   112      40.190  34.520  44.220  1.00  0.00            
ATOM   1768  HA  PHE   112      39.570  34.820  43.380  1.00  0.00            
ATOM   1769  CB  PHE   112      41.470  33.760  43.840  1.00  0.00            
ATOM   1770  HB1 PHE   112      42.180  33.550  44.670  1.00  0.00            
ATOM   1771  HB2 PHE   112      41.250  32.760  43.420  1.00  0.00            
ATOM   1772  CG  PHE   112      42.270  34.590  42.890  1.00  0.00            
ATOM   1773  CD1 PHE   112      42.250  34.250  41.560  1.00  0.00            
ATOM   1774  HD1 PHE   112      41.660  33.410  41.210  1.00  0.00            
ATOM   1775  CE1 PHE   112      42.790  35.020  40.560  1.00  0.00            
ATOM   1776  HE1 PHE   112      42.700  34.800  39.500  1.00  0.00            
ATOM   1777  CZ  PHE   112      43.430  36.170  40.960  1.00  0.00            
ATOM   1778  HZ  PHE   112      43.900  36.830  40.250  1.00  0.00            
ATOM   1779  CD2 PHE   112      42.860  35.780  43.250  1.00  0.00            
ATOM   1780  HD2 PHE   112      42.870  36.070  44.290  1.00  0.00            
ATOM   1781  CE2 PHE   112      43.440  36.560  42.280  1.00  0.00            
ATOM   1782  HE2 PHE   112      43.890  37.470  42.640  1.00  0.00            
ATOM   1783  C   PHE   112      39.410  33.490  44.970  1.00  0.00            
ATOM   1784  O   PHE   112      39.610  33.340  46.180  1.00  0.00            
ATOM   1785  N   GLU   113      38.480  32.710  44.400  1.00  0.00            
ATOM   1786  HN  GLU   113      38.210  32.860  43.450  1.00  0.00            
ATOM   1787  CA  GLU   113      37.860  31.590  45.040  1.00  0.00            
ATOM   1788  HA  GLU   113      38.620  31.190  45.690  1.00  0.00            
ATOM   1789  CB  GLU   113      36.560  32.070  45.700  1.00  0.00            
ATOM   1790  HB1 GLU   113      36.740  33.130  45.990  1.00  0.00            
ATOM   1791  HB2 GLU   113      35.720  31.990  44.970  1.00  0.00            
ATOM   1792  CG  GLU   113      36.290  31.220  46.940  1.00  0.00            
ATOM   1793  HG1 GLU   113      37.220  31.090  47.530  1.00  0.00            
ATOM   1794  HG2 GLU   113      35.540  31.650  47.630  1.00  0.00            
ATOM   1795  CD  GLU   113      35.850  29.800  46.610  1.00  0.00            
ATOM   1796  OE1 GLU   113      34.680  29.550  46.220  1.00  0.00            
ATOM   1797  OE2 GLU   113      36.670  28.870  46.840  1.00  0.00            
ATOM   1798  C   GLU   113      37.530  30.700  43.890  1.00  0.00            
ATOM   1799  O   GLU   113      37.350  31.220  42.790  1.00  0.00            
ATOM   1800  N   GLY   114      37.360  29.370  43.970  1.00  0.00            
ATOM   1801  HN  GLY   114      37.310  29.030  44.910  1.00  0.00            
ATOM   1802  CA  GLY   114      37.060  28.480  42.890  1.00  0.00            
ATOM   1803  HA1 GLY   114      37.350  27.540  43.340  1.00  0.00            
ATOM   1804  HA2 GLY   114      36.010  28.530  42.620  1.00  0.00            
ATOM   1805  C   GLY   114      37.730  28.620  41.570  1.00  0.00            
ATOM   1806  O   GLY   114      38.930  28.350  41.510  1.00  0.00            
ATOM   1807  N   ASP   115      37.030  28.940  40.470  1.00  0.00            
ATOM   1808  HN  ASP   115      36.050  29.160  40.480  1.00  0.00            
ATOM   1809  CA  ASP   115      37.610  29.040  39.170  1.00  0.00            
ATOM   1810  HA  ASP   115      38.650  28.760  39.260  1.00  0.00            
ATOM   1811  CB  ASP   115      36.930  28.100  38.160  1.00  0.00            
ATOM   1812  HB1 ASP   115      37.300  28.260  37.120  1.00  0.00            
ATOM   1813  HB2 ASP   115      37.100  27.040  38.460  1.00  0.00            
ATOM   1814  CG  ASP   115      35.420  28.260  38.040  1.00  0.00            
ATOM   1815  OD1 ASP   115      34.940  28.370  36.880  1.00  0.00            
ATOM   1816  OD2 ASP   115      34.750  28.280  39.100  1.00  0.00            
ATOM   1817  C   ASP   115      37.680  30.410  38.590  1.00  0.00            
ATOM   1818  O   ASP   115      37.840  30.540  37.380  1.00  0.00            
ATOM   1819  N   THR   116      37.510  31.440  39.450  1.00  0.00            
ATOM   1820  HN  THR   116      37.550  31.330  40.440  1.00  0.00            
ATOM   1821  CA  THR   116      37.250  32.800  39.090  1.00  0.00            
ATOM   1822  HA  THR   116      37.870  33.110  38.260  1.00  0.00            
ATOM   1823  CB  THR   116      35.820  33.180  38.820  1.00  0.00            
ATOM   1824  HB  THR   116      35.820  34.250  38.520  1.00  0.00            
ATOM   1825  OG1 THR   116      34.920  33.040  39.900  1.00  0.00            
ATOM   1826  HG1 THR   116      34.050  33.200  39.520  1.00  0.00            
ATOM   1827  CG2 THR   116      35.240  32.380  37.640  1.00  0.00            
ATOM   1828 1HG2 THR   116      34.480  32.970  37.080  1.00  0.00            
ATOM   1829 2HG2 THR   116      36.120  32.360  36.950  1.00  0.00            
ATOM   1830 3HG2 THR   116      35.030  31.310  37.830  1.00  0.00            
ATOM   1831  C   THR   116      37.700  33.790  40.110  1.00  0.00            
ATOM   1832  O   THR   116      37.840  33.520  41.300  1.00  0.00            
ATOM   1833  N   LEU   117      38.040  35.000  39.620  1.00  0.00            
ATOM   1834  HN  LEU   117      37.940  35.270  38.660  1.00  0.00            
ATOM   1835  CA  LEU   117      38.440  36.110  40.430  1.00  0.00            
ATOM   1836  HA  LEU   117      38.690  35.800  41.430  1.00  0.00            
ATOM   1837  CB  LEU   117      39.570  36.860  39.720  1.00  0.00            
ATOM   1838  HB1 LEU   117      40.410  36.150  39.570  1.00  0.00            
ATOM   1839  HB2 LEU   117      39.190  36.990  38.680  1.00  0.00            
ATOM   1840  CG  LEU   117      40.090  38.170  40.350  1.00  0.00            
ATOM   1841  HG  LEU   117      41.110  38.400  39.970  1.00  0.00            
ATOM   1842  CD1 LEU   117      39.210  39.420  40.170  1.00  0.00            
ATOM   1843 1HD1 LEU   117      39.670  40.230  40.770  1.00  0.00            
ATOM   1844 2HD1 LEU   117      39.390  39.810  39.150  1.00  0.00            
ATOM   1845 3HD1 LEU   117      38.120  39.350  40.360  1.00  0.00            
ATOM   1846  CD2 LEU   117      40.250  37.980  41.860  1.00  0.00            
ATOM   1847 1HD2 LEU   117      40.840  38.810  42.310  1.00  0.00            
ATOM   1848 2HD2 LEU   117      39.260  37.970  42.350  1.00  0.00            
ATOM   1849 3HD2 LEU   117      40.890  37.110  42.140  1.00  0.00            
ATOM   1850  C   LEU   117      37.270  37.030  40.570  1.00  0.00            
ATOM   1851  O   LEU   117      36.650  37.350  39.570  1.00  0.00            
ATOM   1852  N   VAL   118      36.870  37.350  41.820  1.00  0.00            
ATOM   1853  HN  VAL   118      37.550  37.190  42.530  1.00  0.00            
ATOM   1854  CA  VAL   118      35.690  38.110  42.100  1.00  0.00            
ATOM   1855  HA  VAL   118      35.140  38.340  41.200  1.00  0.00            
ATOM   1856  CB  VAL   118      34.730  37.260  42.870  1.00  0.00            
ATOM   1857  HB  VAL   118      35.000  37.070  43.930  1.00  0.00            
ATOM   1858  CG1 VAL   118      33.320  37.880  42.860  1.00  0.00            
ATOM   1859 1HG1 VAL   118      33.020  38.030  41.800  1.00  0.00            
ATOM   1860 2HG1 VAL   118      32.570  37.300  43.420  1.00  0.00            
ATOM   1861 3HG1 VAL   118      33.430  38.870  43.360  1.00  0.00            
ATOM   1862  CG2 VAL   118      34.600  35.910  42.160  1.00  0.00            
ATOM   1863 1HG2 VAL   118      33.720  35.380  42.590  1.00  0.00            
ATOM   1864 2HG2 VAL   118      34.410  36.100  41.080  1.00  0.00            
ATOM   1865 3HG2 VAL   118      35.520  35.290  42.210  1.00  0.00            
ATOM   1866  C   VAL   118      35.960  39.450  42.690  1.00  0.00            
ATOM   1867  O   VAL   118      36.670  39.610  43.680  1.00  0.00            
ATOM   1868  N   ASN   119      35.380  40.500  42.090  1.00  0.00            
ATOM   1869  HN  ASN   119      34.940  40.340  41.210  1.00  0.00            
ATOM   1870  CA  ASN   119      35.570  41.860  42.520  1.00  0.00            
ATOM   1871  HA  ASN   119      36.070  41.880  43.470  1.00  0.00            
ATOM   1872  CB  ASN   119      36.350  42.610  41.430  1.00  0.00            
ATOM   1873  HB1 ASN   119      37.360  42.150  41.330  1.00  0.00            
ATOM   1874  HB2 ASN   119      35.870  42.600  40.430  1.00  0.00            
ATOM   1875  CG  ASN   119      36.630  44.040  41.850  1.00  0.00            
ATOM   1876  OD1 ASN   119      37.050  44.270  42.990  1.00  0.00            
ATOM   1877  ND2 ASN   119      36.500  44.950  40.850  1.00  0.00            
ATOM   1878 1HD2 ASN   119      36.130  44.750  39.940  1.00  0.00            
ATOM   1879 2HD2 ASN   119      37.020  45.790  41.030  1.00  0.00            
ATOM   1880  C   ASN   119      34.230  42.460  42.770  1.00  0.00            
ATOM   1881  O   ASN   119      33.420  42.560  41.850  1.00  0.00            
ATOM   1882  N   ARG   120      33.990  42.910  44.010  1.00  0.00            
ATOM   1883  HN  ARG   120      34.600  42.750  44.770  1.00  0.00            
ATOM   1884  CA  ARG   120      32.720  43.430  44.450  1.00  0.00            
ATOM   1885  HA  ARG   120      32.090  43.720  43.620  1.00  0.00            
ATOM   1886  CB  ARG   120      31.930  42.490  45.380  1.00  0.00            
ATOM   1887  HB1 ARG   120      31.520  41.690  44.720  1.00  0.00            
ATOM   1888  HB2 ARG   120      32.570  42.120  46.200  1.00  0.00            
ATOM   1889  CG  ARG   120      30.660  43.150  45.930  1.00  0.00            
ATOM   1890  HG1 ARG   120      31.010  44.050  46.480  1.00  0.00            
ATOM   1891  HG2 ARG   120      29.940  43.550  45.190  1.00  0.00            
ATOM   1892  CD  ARG   120      29.930  42.280  46.960  1.00  0.00            
ATOM   1893  HD1 ARG   120      29.510  41.340  46.560  1.00  0.00            
ATOM   1894  HD2 ARG   120      30.710  41.970  47.680  1.00  0.00            
ATOM   1895  NE  ARG   120      28.840  43.150  47.480  1.00  0.00            
ATOM   1896  HE  ARG   120      29.180  43.710  48.240  1.00  0.00            
ATOM   1897  CZ  ARG   120      27.620  43.320  46.900  1.00  0.00            
ATOM   1898  NH1 ARG   120      27.370  42.650  45.730  1.00  0.00            
ATOM   1899 1HH1 ARG   120      28.130  42.180  45.280  1.00  0.00            
ATOM   1900 2HH1 ARG   120      26.420  42.660  45.420  1.00  0.00            
ATOM   1901  NH2 ARG   120      26.590  44.000  47.490  1.00  0.00            
ATOM   1902 1HH2 ARG   120      26.780  44.690  48.180  1.00  0.00            
ATOM   1903 2HH2 ARG   120      25.830  44.390  46.970  1.00  0.00            
ATOM   1904  C   ARG   120      32.920  44.780  45.050  1.00  0.00            
ATOM   1905  O   ARG   120      33.630  44.940  46.040  1.00  0.00            
ATOM   1906  N   ILE   121      32.440  45.830  44.350  1.00  0.00            
ATOM   1907  HN  ILE   121      31.940  45.740  43.500  1.00  0.00            
ATOM   1908  CA  ILE   121      32.740  47.150  44.810  1.00  0.00            
ATOM   1909  HA  ILE   121      33.430  47.230  45.640  1.00  0.00            
ATOM   1910  CB  ILE   121      33.270  47.880  43.610  1.00  0.00            
ATOM   1911  HB  ILE   121      32.340  47.850  43.000  1.00  0.00            
ATOM   1912  CG2 ILE   121      33.530  49.360  43.930  1.00  0.00            
ATOM   1913 1HG2 ILE   121      32.700  49.840  44.490  1.00  0.00            
ATOM   1914 2HG2 ILE   121      34.450  49.530  44.530  1.00  0.00            
ATOM   1915 3HG2 ILE   121      33.580  49.930  42.970  1.00  0.00            
ATOM   1916  CG1 ILE   121      34.530  47.240  43.010  1.00  0.00            
ATOM   1917 1HG1 ILE   121      35.200  47.010  43.860  1.00  0.00            
ATOM   1918 2HG1 ILE   121      34.290  46.270  42.540  1.00  0.00            
ATOM   1919  CD  ILE   121      35.310  48.150  42.050  1.00  0.00            
ATOM   1920  HD1 ILE   121      36.140  47.760  41.430  1.00  0.00            
ATOM   1921  HD2 ILE   121      34.610  48.630  41.330  1.00  0.00            
ATOM   1922  HD3 ILE   121      35.760  48.990  42.610  1.00  0.00            
ATOM   1923  C   ILE   121      31.490  47.780  45.320  1.00  0.00            
ATOM   1924  O   ILE   121      30.570  47.940  44.530  1.00  0.00            
ATOM   1925  N   GLU   122      31.410  48.150  46.610  1.00  0.00            
ATOM   1926  HN  GLU   122      32.050  47.790  47.290  1.00  0.00            
ATOM   1927  CA  GLU   122      30.340  48.880  47.210  1.00  0.00            
ATOM   1928  HA  GLU   122      29.420  48.840  46.640  1.00  0.00            
ATOM   1929  CB  GLU   122      30.000  48.340  48.610  1.00  0.00            
ATOM   1930  HB1 GLU   122      29.800  47.250  48.600  1.00  0.00            
ATOM   1931  HB2 GLU   122      30.950  48.430  49.180  1.00  0.00            
ATOM   1932  CG  GLU   122      28.870  49.120  49.280  1.00  0.00            
ATOM   1933  HG1 GLU   122      29.050  50.220  49.270  1.00  0.00            
ATOM   1934  HG2 GLU   122      27.910  48.860  48.780  1.00  0.00            
ATOM   1935  CD  GLU   122      28.730  48.750  50.750  1.00  0.00            
ATOM   1936  OE1 GLU   122      28.650  47.510  51.000  1.00  0.00            
ATOM   1937  OE2 GLU   122      28.700  49.660  51.610  1.00  0.00            
ATOM   1938  C   GLU   122      30.710  50.320  47.170  1.00  0.00            
ATOM   1939  O   GLU   122      31.350  50.800  48.100  1.00  0.00            
ATOM   1940  N   LEU   123      30.270  51.080  46.150  1.00  0.00            
ATOM   1941  HN  LEU   123      29.840  50.670  45.360  1.00  0.00            
ATOM   1942  CA  LEU   123      30.180  52.510  46.290  1.00  0.00            
ATOM   1943  HA  LEU   123      31.130  52.850  46.660  1.00  0.00            
ATOM   1944  CB  LEU   123      29.740  53.150  44.960  1.00  0.00            
ATOM   1945  HB1 LEU   123      28.760  52.740  44.630  1.00  0.00            
ATOM   1946  HB2 LEU   123      29.720  54.240  45.170  1.00  0.00            
ATOM   1947  CG  LEU   123      30.620  52.880  43.730  1.00  0.00            
ATOM   1948  HG  LEU   123      30.460  51.830  43.400  1.00  0.00            
ATOM   1949  CD1 LEU   123      30.200  53.860  42.620  1.00  0.00            
ATOM   1950 1HD1 LEU   123      30.640  53.690  41.620  1.00  0.00            
ATOM   1951 2HD1 LEU   123      29.110  53.660  42.510  1.00  0.00            
ATOM   1952 3HD1 LEU   123      30.320  54.930  42.910  1.00  0.00            
ATOM   1953  CD2 LEU   123      32.110  53.060  44.060  1.00  0.00            
ATOM   1954 1HD2 LEU   123      32.270  54.120  44.370  1.00  0.00            
ATOM   1955 2HD2 LEU   123      32.400  52.250  44.760  1.00  0.00            
ATOM   1956 3HD2 LEU   123      32.620  52.840  43.090  1.00  0.00            
ATOM   1957  C   LEU   123      29.210  53.000  47.310  1.00  0.00            
ATOM   1958  O   LEU   123      28.220  52.340  47.650  1.00  0.00            
ATOM   1959  N   LYS   124      29.570  54.180  47.830  1.00  0.00            
ATOM   1960  HN  LYS   124      30.390  54.630  47.480  1.00  0.00            
ATOM   1961  CA  LYS   124      28.800  54.890  48.800  1.00  0.00            
ATOM   1962  HA  LYS   124      27.810  55.110  48.430  1.00  0.00            
ATOM   1963  CB  LYS   124      28.690  54.150  50.140  1.00  0.00            
ATOM   1964  HB1 LYS   124      28.230  53.160  49.950  1.00  0.00            
ATOM   1965  HB2 LYS   124      29.720  53.910  50.490  1.00  0.00            
ATOM   1966  CG  LYS   124      27.890  54.840  51.240  1.00  0.00            
ATOM   1967  HG1 LYS   124      27.930  54.120  52.090  1.00  0.00            
ATOM   1968  HG2 LYS   124      28.430  55.760  51.540  1.00  0.00            
ATOM   1969  CD  LYS   124      26.470  55.190  50.810  1.00  0.00            
ATOM   1970  HD1 LYS   124      26.380  55.890  49.950  1.00  0.00            
ATOM   1971  HD2 LYS   124      26.070  54.220  50.430  1.00  0.00            
ATOM   1972  CE  LYS   124      25.510  55.770  51.850  1.00  0.00            
ATOM   1973  HE1 LYS   124      25.970  56.650  52.340  1.00  0.00            
ATOM   1974  HE2 LYS   124      24.510  56.050  51.450  1.00  0.00            
ATOM   1975  NZ  LYS   124      25.320  54.890  53.020  1.00  0.00            
ATOM   1976  HZ1 LYS   124      26.210  54.620  53.500  1.00  0.00            
ATOM   1977  HZ2 LYS   124      24.640  55.350  53.660  1.00  0.00            
ATOM   1978  HZ3 LYS   124      24.910  53.980  52.750  1.00  0.00            
ATOM   1979  C   LYS   124      29.410  56.250  48.830  1.00  0.00            
ATOM   1980  O   LYS   124      30.550  56.460  48.400  1.00  0.00            
ATOM   1981  N   GLY   125      28.630  57.310  49.090  1.00  0.00            
ATOM   1982  HN  GLY   125      27.700  57.130  49.400  1.00  0.00            
ATOM   1983  CA  GLY   125      29.000  58.670  48.870  1.00  0.00            
ATOM   1984  HA1 GLY   125      29.670  58.920  49.680  1.00  0.00            
ATOM   1985  HA2 GLY   125      29.430  58.690  47.880  1.00  0.00            
ATOM   1986  C   GLY   125      27.800  59.550  48.930  1.00  0.00            
ATOM   1987  O   GLY   125      26.830  59.280  48.230  1.00  0.00            
ATOM   1988  N   ILE   126      27.810  60.610  49.750  1.00  0.00            
ATOM   1989  HN  ILE   126      28.580  60.780  50.360  1.00  0.00            
ATOM   1990  CA  ILE   126      26.700  61.490  49.910  1.00  0.00            
ATOM   1991  HA  ILE   126      25.960  61.370  49.140  1.00  0.00            
ATOM   1992  CB  ILE   126      25.990  61.280  51.210  1.00  0.00            
ATOM   1993  HB  ILE   126      25.380  62.190  51.420  1.00  0.00            
ATOM   1994  CG2 ILE   126      25.010  60.110  51.050  1.00  0.00            
ATOM   1995 1HG2 ILE   126      24.410  60.020  51.980  1.00  0.00            
ATOM   1996 2HG2 ILE   126      24.220  60.340  50.300  1.00  0.00            
ATOM   1997 3HG2 ILE   126      25.460  59.150  50.730  1.00  0.00            
ATOM   1998  CG1 ILE   126      26.860  61.130  52.470  1.00  0.00            
ATOM   1999 1HG1 ILE   126      27.640  60.350  52.360  1.00  0.00            
ATOM   2000 2HG1 ILE   126      27.300  62.120  52.700  1.00  0.00            
ATOM   2001  CD  ILE   126      26.160  60.790  53.780  1.00  0.00            
ATOM   2002  HD1 ILE   126      25.800  59.750  53.880  1.00  0.00            
ATOM   2003  HD2 ILE   126      26.640  61.010  54.760  1.00  0.00            
ATOM   2004  HD3 ILE   126      25.290  61.430  53.540  1.00  0.00            
ATOM   2005  C   ILE   126      27.130  62.920  49.840  1.00  0.00            
ATOM   2006  O   ILE   126      28.310  63.240  49.770  1.00  0.00            
ATOM   2007  N   ASP   127      26.110  63.790  49.740  1.00  0.00            
ATOM   2008  HN  ASP   127      25.220  63.470  49.430  1.00  0.00            
ATOM   2009  CA  ASP   127      25.970  65.190  50.030  1.00  0.00            
ATOM   2010  HA  ASP   127      24.920  65.420  50.160  1.00  0.00            
ATOM   2011  CB  ASP   127      26.770  65.640  51.260  1.00  0.00            
ATOM   2012  HB1 ASP   127      27.860  65.500  51.090  1.00  0.00            
ATOM   2013  HB2 ASP   127      26.610  66.740  51.300  1.00  0.00            
ATOM   2014  CG  ASP   127      26.490  65.100  52.650  1.00  0.00            
ATOM   2015  OD1 ASP   127      25.310  65.220  53.090  1.00  0.00            
ATOM   2016  OD2 ASP   127      27.450  64.660  53.340  1.00  0.00            
ATOM   2017  C   ASP   127      26.270  66.000  48.820  1.00  0.00            
ATOM   2018  O   ASP   127      26.820  67.100  48.870  1.00  0.00            
ATOM   2019  N   PHE   128      25.940  65.470  47.630  1.00  0.00            
ATOM   2020  HN  PHE   128      25.630  64.530  47.510  1.00  0.00            
ATOM   2021  CA  PHE   128      26.260  66.130  46.400  1.00  0.00            
ATOM   2022  HA  PHE   128      27.160  66.730  46.440  1.00  0.00            
ATOM   2023  CB  PHE   128      26.470  65.140  45.230  1.00  0.00            
ATOM   2024  HB1 PHE   128      25.580  64.510  45.000  1.00  0.00            
ATOM   2025  HB2 PHE   128      26.760  65.570  44.250  1.00  0.00            
ATOM   2026  CG  PHE   128      27.620  64.290  45.650  1.00  0.00            
ATOM   2027  CD1 PHE   128      27.450  63.000  46.100  1.00  0.00            
ATOM   2028  HD1 PHE   128      26.480  62.530  46.220  1.00  0.00            
ATOM   2029  CE1 PHE   128      28.560  62.250  46.390  1.00  0.00            
ATOM   2030  HE1 PHE   128      28.380  61.220  46.690  1.00  0.00            
ATOM   2031  CZ  PHE   128      29.820  62.730  46.150  1.00  0.00            
ATOM   2032  HZ  PHE   128      30.760  62.220  46.330  1.00  0.00            
ATOM   2033  CD2 PHE   128      28.880  64.770  45.370  1.00  0.00            
ATOM   2034  HD2 PHE   128      29.090  65.700  44.860  1.00  0.00            
ATOM   2035  CE2 PHE   128      29.980  64.000  45.650  1.00  0.00            
ATOM   2036  HE2 PHE   128      30.980  64.270  45.350  1.00  0.00            
ATOM   2037  C   PHE   128      25.170  67.070  46.040  1.00  0.00            
ATOM   2038  O   PHE   128      24.080  66.710  45.600  1.00  0.00            
ATOM   2039  N   LYS   129      25.390  68.400  46.060  1.00  0.00            
ATOM   2040  HN  LYS   129      26.300  68.760  46.260  1.00  0.00            
ATOM   2041  CA  LYS   129      24.490  69.410  45.600  1.00  0.00            
ATOM   2042  HA  LYS   129      23.540  69.210  46.060  1.00  0.00            
ATOM   2043  CB  LYS   129      25.070  70.800  45.920  1.00  0.00            
ATOM   2044  HB1 LYS   129      26.110  70.940  45.570  1.00  0.00            
ATOM   2045  HB2 LYS   129      24.580  71.580  45.310  1.00  0.00            
ATOM   2046  CG  LYS   129      24.900  71.260  47.370  1.00  0.00            
ATOM   2047  HG1 LYS   129      23.900  70.900  47.710  1.00  0.00            
ATOM   2048  HG2 LYS   129      25.630  70.780  48.060  1.00  0.00            
ATOM   2049  CD  LYS   129      25.000  72.780  47.520  1.00  0.00            
ATOM   2050  HD1 LYS   129      25.990  73.170  47.190  1.00  0.00            
ATOM   2051  HD2 LYS   129      24.240  73.190  46.830  1.00  0.00            
ATOM   2052  CE  LYS   129      24.970  73.190  48.990  1.00  0.00            
ATOM   2053  HE1 LYS   129      24.020  72.920  49.510  1.00  0.00            
ATOM   2054  HE2 LYS   129      25.820  72.700  49.500  1.00  0.00            
ATOM   2055  NZ  LYS   129      25.130  74.650  49.190  1.00  0.00            
ATOM   2056  HZ1 LYS   129      25.180  74.960  50.180  1.00  0.00            
ATOM   2057  HZ2 LYS   129      26.030  74.980  48.780  1.00  0.00            
ATOM   2058  HZ3 LYS   129      24.380  75.190  48.720  1.00  0.00            
ATOM   2059  C   LYS   129      24.310  69.370  44.120  1.00  0.00            
ATOM   2060  O   LYS   129      25.220  68.940  43.400  1.00  0.00            
ATOM   2061  N   GLU   130      23.180  69.820  43.550  1.00  0.00            
ATOM   2062  HN  GLU   130      22.550  70.340  44.130  1.00  0.00            
ATOM   2063  CA  GLU   130      23.020  69.770  42.130  1.00  0.00            
ATOM   2064  HA  GLU   130      23.550  68.910  41.750  1.00  0.00            
ATOM   2065  CB  GLU   130      21.520  69.480  41.930  1.00  0.00            
ATOM   2066  HB1 GLU   130      21.320  68.680  42.670  1.00  0.00            
ATOM   2067  HB2 GLU   130      20.980  70.380  42.260  1.00  0.00            
ATOM   2068  CG  GLU   130      21.080  69.110  40.510  1.00  0.00            
ATOM   2069  HG1 GLU   130      21.640  69.730  39.770  1.00  0.00            
ATOM   2070  HG2 GLU   130      21.380  68.040  40.430  1.00  0.00            
ATOM   2071  CD  GLU   130      19.580  69.280  40.310  1.00  0.00            
ATOM   2072  OE1 GLU   130      19.140  70.340  39.790  1.00  0.00            
ATOM   2073  OE2 GLU   130      18.800  68.360  40.660  1.00  0.00            
ATOM   2074  C   GLU   130      23.430  71.060  41.510  1.00  0.00            
ATOM   2075  O   GLU   130      23.700  71.170  40.310  1.00  0.00            
ATOM   2076  N   ASP   131      23.540  72.110  42.330  1.00  0.00            
ATOM   2077  HN  ASP   131      23.280  72.190  43.290  1.00  0.00            
ATOM   2078  CA  ASP   131      24.290  73.290  42.010  1.00  0.00            
ATOM   2079  HA  ASP   131      24.420  73.340  40.940  1.00  0.00            
ATOM   2080  CB  ASP   131      23.500  74.550  42.390  1.00  0.00            
ATOM   2081  HB1 ASP   131      24.130  75.440  42.200  1.00  0.00            
ATOM   2082  HB2 ASP   131      22.550  74.660  41.820  1.00  0.00            
ATOM   2083  CG  ASP   131      23.190  74.550  43.880  1.00  0.00            
ATOM   2084  OD1 ASP   131      23.860  75.260  44.680  1.00  0.00            
ATOM   2085  OD2 ASP   131      22.230  73.840  44.280  1.00  0.00            
ATOM   2086  C   ASP   131      25.680  73.210  42.550  1.00  0.00            
ATOM   2087  O   ASP   131      26.320  74.190  42.950  1.00  0.00            
ATOM   2088  N   GLY   132      26.250  72.000  42.550  1.00  0.00            
ATOM   2089  HN  GLY   132      25.630  71.310  42.190  1.00  0.00            
ATOM   2090  CA  GLY   132      27.540  71.610  43.050  1.00  0.00            
ATOM   2091  HA1 GLY   132      27.770  72.050  44.000  1.00  0.00            
ATOM   2092  HA2 GLY   132      27.460  70.540  43.180  1.00  0.00            
ATOM   2093  C   GLY   132      28.670  71.760  42.090  1.00  0.00            
ATOM   2094  O   GLY   132      28.580  72.490  41.110  1.00  0.00            
ATOM   2095  N   ASN   133      29.830  71.130  42.350  1.00  0.00            
ATOM   2096  HN  ASN   133      29.800  70.600  43.190  1.00  0.00            
ATOM   2097  CA  ASN   133      30.940  71.230  41.440  1.00  0.00            
ATOM   2098  HA  ASN   133      30.800  72.050  40.760  1.00  0.00            
ATOM   2099  CB  ASN   133      32.230  71.390  42.260  1.00  0.00            
ATOM   2100  HB1 ASN   133      32.240  70.500  42.930  1.00  0.00            
ATOM   2101  HB2 ASN   133      33.080  71.330  41.550  1.00  0.00            
ATOM   2102  CG  ASN   133      32.240  72.760  42.920  1.00  0.00            
ATOM   2103  OD1 ASN   133      32.350  73.840  42.340  1.00  0.00            
ATOM   2104  ND2 ASN   133      32.280  72.810  44.280  1.00  0.00            
ATOM   2105 1HD2 ASN   133      32.280  71.920  44.720  1.00  0.00            
ATOM   2106 2HD2 ASN   133      32.390  73.690  44.740  1.00  0.00            
ATOM   2107  C   ASN   133      31.020  70.030  40.570  1.00  0.00            
ATOM   2108  O   ASN   133      31.350  70.110  39.390  1.00  0.00            
ATOM   2109  N   ILE   134      30.740  68.850  41.150  1.00  0.00            
ATOM   2110  HN  ILE   134      30.720  68.810  42.140  1.00  0.00            
ATOM   2111  CA  ILE   134      30.850  67.620  40.420  1.00  0.00            
ATOM   2112  HA  ILE   134      31.620  67.710  39.660  1.00  0.00            
ATOM   2113  CB  ILE   134      31.290  66.430  41.220  1.00  0.00            
ATOM   2114  HB  ILE   134      30.640  66.420  42.120  1.00  0.00            
ATOM   2115  CG2 ILE   134      31.060  65.020  40.640  1.00  0.00            
ATOM   2116 1HG2 ILE   134      31.390  64.200  41.310  1.00  0.00            
ATOM   2117 2HG2 ILE   134      30.020  64.690  40.440  1.00  0.00            
ATOM   2118 3HG2 ILE   134      31.630  65.060  39.690  1.00  0.00            
ATOM   2119  CG1 ILE   134      32.770  66.380  41.630  1.00  0.00            
ATOM   2120 1HG1 ILE   134      32.910  65.460  42.240  1.00  0.00            
ATOM   2121 2HG1 ILE   134      33.400  66.250  40.730  1.00  0.00            
ATOM   2122  CD  ILE   134      33.240  67.480  42.590  1.00  0.00            
ATOM   2123  HD1 ILE   134      34.060  67.110  43.240  1.00  0.00            
ATOM   2124  HD2 ILE   134      33.730  68.240  41.940  1.00  0.00            
ATOM   2125  HD3 ILE   134      32.370  67.970  43.060  1.00  0.00            
ATOM   2126  C   ILE   134      29.550  67.310  39.770  1.00  0.00            
ATOM   2127  O   ILE   134      29.430  66.760  38.680  1.00  0.00            
ATOM   2128  N   LEU   135      28.420  67.680  40.410  1.00  0.00            
ATOM   2129  HN  LEU   135      28.540  68.070  41.310  1.00  0.00            
ATOM   2130  CA  LEU   135      27.080  67.490  39.950  1.00  0.00            
ATOM   2131  HA  LEU   135      27.040  66.530  39.450  1.00  0.00            
ATOM   2132  CB  LEU   135      26.070  67.120  41.050  1.00  0.00            
ATOM   2133  HB1 LEU   135      26.620  67.000  42.010  1.00  0.00            
ATOM   2134  HB2 LEU   135      25.520  68.050  41.300  1.00  0.00            
ATOM   2135  CG  LEU   135      25.120  65.920  40.860  1.00  0.00            
ATOM   2136  HG  LEU   135      25.810  65.080  40.640  1.00  0.00            
ATOM   2137  CD1 LEU   135      24.350  65.650  42.160  1.00  0.00            
ATOM   2138 1HD1 LEU   135      23.850  64.670  42.060  1.00  0.00            
ATOM   2139 2HD1 LEU   135      25.020  65.550  43.050  1.00  0.00            
ATOM   2140 3HD1 LEU   135      23.570  66.400  42.420  1.00  0.00            
ATOM   2141  CD2 LEU   135      24.060  66.100  39.760  1.00  0.00            
ATOM   2142 1HD2 LEU   135      23.340  65.260  39.690  1.00  0.00            
ATOM   2143 2HD2 LEU   135      23.450  67.030  39.750  1.00  0.00            
ATOM   2144 3HD2 LEU   135      24.430  66.160  38.710  1.00  0.00            
ATOM   2145  C   LEU   135      26.680  68.490  38.920  1.00  0.00            
ATOM   2146  O   LEU   135      25.500  68.630  38.600  1.00  0.00            
ATOM   2147  N   GLY   136      27.640  69.270  38.380  1.00  0.00            
ATOM   2148  HN  GLY   136      28.590  69.140  38.640  1.00  0.00            
ATOM   2149  CA  GLY   136      27.340  70.350  37.490  1.00  0.00            
ATOM   2150  HA1 GLY   136      26.540  70.950  37.900  1.00  0.00            
ATOM   2151  HA2 GLY   136      28.210  70.990  37.460  1.00  0.00            
ATOM   2152  C   GLY   136      27.020  70.100  36.060  1.00  0.00            
ATOM   2153  O   GLY   136      26.760  71.040  35.300  1.00  0.00            
ATOM   2154  N   HIS   137      27.140  68.840  35.610  1.00  0.00            
ATOM   2155  HN  HIS   137      27.540  68.230  36.290  1.00  0.00            
ATOM   2156  CA  HIS   137      26.870  68.360  34.290  1.00  0.00            
ATOM   2157  HA  HIS   137      27.010  67.290  34.320  1.00  0.00            
ATOM   2158  CB  HIS   137      25.440  68.580  33.760  1.00  0.00            
ATOM   2159  HB1 HIS   137      25.160  69.640  33.610  1.00  0.00            
ATOM   2160  HB2 HIS   137      25.210  68.040  32.820  1.00  0.00            
ATOM   2161  ND1 HIS   137      24.560  66.680  35.170  1.00  0.00            
ATOM   2162  CG  HIS   137      24.530  68.010  34.810  1.00  0.00            
ATOM   2163  CE1 HIS   137      23.740  66.630  36.210  1.00  0.00            
ATOM   2164  HE1 HIS   137      23.690  65.750  36.850  1.00  0.00            
ATOM   2165  NE2 HIS   137      23.210  67.840  36.510  1.00  0.00            
ATOM   2166  HE2 HIS   137      22.750  68.120  37.350  1.00  0.00            
ATOM   2167  CD2 HIS   137      23.710  68.750  35.600  1.00  0.00            
ATOM   2168  HD2 HIS   137      23.570  69.820  35.680  1.00  0.00            
ATOM   2169  C   HIS   137      27.880  68.840  33.310  1.00  0.00            
ATOM   2170  O   HIS   137      27.480  69.280  32.230  1.00  0.00            
ATOM   2171  N   LYS   138      29.160  68.810  33.720  1.00  0.00            
ATOM   2172  HN  LYS   138      29.480  68.550  34.620  1.00  0.00            
ATOM   2173  CA  LYS   138      30.170  69.260  32.810  1.00  0.00            
ATOM   2174  HA  LYS   138      29.870  69.360  31.780  1.00  0.00            
ATOM   2175  CB  LYS   138      30.580  70.610  33.440  1.00  0.00            
ATOM   2176  HB1 LYS   138      30.810  70.540  34.520  1.00  0.00            
ATOM   2177  HB2 LYS   138      31.490  70.960  32.920  1.00  0.00            
ATOM   2178  CG  LYS   138      29.610  71.760  33.170  1.00  0.00            
ATOM   2179  HG1 LYS   138      29.730  71.850  32.070  1.00  0.00            
ATOM   2180  HG2 LYS   138      28.530  71.610  33.420  1.00  0.00            
ATOM   2181  CD  LYS   138      29.970  72.950  34.050  1.00  0.00            
ATOM   2182  HD1 LYS   138      29.300  73.830  33.940  1.00  0.00            
ATOM   2183  HD2 LYS   138      29.690  72.730  35.100  1.00  0.00            
ATOM   2184  CE  LYS   138      31.380  73.520  33.900  1.00  0.00            
ATOM   2185  HE1 LYS   138      32.260  72.830  33.880  1.00  0.00            
ATOM   2186  HE2 LYS   138      31.340  74.040  32.920  1.00  0.00            
ATOM   2187  NZ  LYS   138      31.780  74.450  34.970  1.00  0.00            
ATOM   2188  HZ1 LYS   138      31.320  74.110  35.840  1.00  0.00            
ATOM   2189  HZ2 LYS   138      32.820  74.480  35.040  1.00  0.00            
ATOM   2190  HZ3 LYS   138      31.310  75.360  34.790  1.00  0.00            
ATOM   2191  C   LYS   138      31.280  68.270  32.770  1.00  0.00            
ATOM   2192  O   LYS   138      32.340  68.520  32.200  1.00  0.00            
ATOM   2193  N   LEU   139      31.020  67.060  33.320  1.00  0.00            
ATOM   2194  HN  LEU   139      30.120  66.800  33.640  1.00  0.00            
ATOM   2195  CA  LEU   139      31.890  65.930  33.290  1.00  0.00            
ATOM   2196  HA  LEU   139      32.790  66.100  33.870  1.00  0.00            
ATOM   2197  CB  LEU   139      31.160  64.720  33.900  1.00  0.00            
ATOM   2198  HB1 LEU   139      30.250  64.480  33.310  1.00  0.00            
ATOM   2199  HB2 LEU   139      31.860  63.850  33.880  1.00  0.00            
ATOM   2200  CG  LEU   139      30.860  64.890  35.400  1.00  0.00            
ATOM   2201  HG  LEU   139      30.340  65.850  35.590  1.00  0.00            
ATOM   2202  CD1 LEU   139      29.930  63.770  35.910  1.00  0.00            
ATOM   2203 1HD1 LEU   139      30.360  62.740  35.840  1.00  0.00            
ATOM   2204 2HD1 LEU   139      29.890  64.000  37.000  1.00  0.00            
ATOM   2205 3HD1 LEU   139      28.910  63.780  35.480  1.00  0.00            
ATOM   2206  CD2 LEU   139      32.140  64.830  36.250  1.00  0.00            
ATOM   2207 1HD2 LEU   139      32.670  63.860  36.190  1.00  0.00            
ATOM   2208 2HD2 LEU   139      32.800  65.690  36.020  1.00  0.00            
ATOM   2209 3HD2 LEU   139      31.780  65.030  37.280  1.00  0.00            
ATOM   2210  C   LEU   139      32.260  65.460  31.930  1.00  0.00            
ATOM   2211  O   LEU   139      31.440  65.050  31.110  1.00  0.00            
ATOM   2212  N   GLU   140      33.580  65.450  31.690  1.00  0.00            
ATOM   2213  HN  GLU   140      34.170  65.690  32.460  1.00  0.00            
ATOM   2214  CA  GLU   140      34.130  65.030  30.430  1.00  0.00            
ATOM   2215  HA  GLU   140      33.320  64.800  29.750  1.00  0.00            
ATOM   2216  CB  GLU   140      35.040  66.100  29.810  1.00  0.00            
ATOM   2217  HB1 GLU   140      35.120  66.930  30.540  1.00  0.00            
ATOM   2218  HB2 GLU   140      36.070  65.750  29.590  1.00  0.00            
ATOM   2219  CG  GLU   140      34.440  66.840  28.610  1.00  0.00            
ATOM   2220  HG1 GLU   140      33.430  67.180  28.910  1.00  0.00            
ATOM   2221  HG2 GLU   140      35.060  67.710  28.310  1.00  0.00            
ATOM   2222  CD  GLU   140      34.260  65.980  27.370  1.00  0.00            
ATOM   2223  OE1 GLU   140      33.850  66.480  26.280  1.00  0.00            
ATOM   2224  OE2 GLU   140      34.440  64.740  27.500  1.00  0.00            
ATOM   2225  C   GLU   140      34.830  63.750  30.690  1.00  0.00            
ATOM   2226  O   GLU   140      35.230  63.420  31.810  1.00  0.00            
ATOM   2227  N   TYR   141      35.170  63.000  29.630  1.00  0.00            
ATOM   2228  HN  TYR   141      34.840  63.410  28.780  1.00  0.00            
ATOM   2229  CA  TYR   141      35.690  61.670  29.600  1.00  0.00            
ATOM   2230  HA  TYR   141      35.600  61.280  30.610  1.00  0.00            
ATOM   2231  CB  TYR   141      34.870  60.850  28.590  1.00  0.00            
ATOM   2232  HB1 TYR   141      33.850  60.800  29.020  1.00  0.00            
ATOM   2233  HB2 TYR   141      34.780  61.450  27.660  1.00  0.00            
ATOM   2234  CG  TYR   141      35.260  59.460  28.240  1.00  0.00            
ATOM   2235  CD1 TYR   141      34.910  58.420  29.070  1.00  0.00            
ATOM   2236  HD1 TYR   141      34.380  58.640  29.990  1.00  0.00            
ATOM   2237  CE1 TYR   141      35.120  57.110  28.690  1.00  0.00            
ATOM   2238  HE1 TYR   141      34.910  56.230  29.280  1.00  0.00            
ATOM   2239  CZ  TYR   141      35.670  56.880  27.460  1.00  0.00            
ATOM   2240  OH  TYR   141      35.970  55.560  27.080  1.00  0.00            
ATOM   2241  HH  TYR   141      36.090  55.580  26.120  1.00  0.00            
ATOM   2242  CD2 TYR   141      35.770  59.190  26.990  1.00  0.00            
ATOM   2243  HD2 TYR   141      35.980  60.110  26.470  1.00  0.00            
ATOM   2244  CE2 TYR   141      36.060  57.900  26.610  1.00  0.00            
ATOM   2245  HE2 TYR   141      36.510  57.540  25.700  1.00  0.00            
ATOM   2246  C   TYR   141      37.130  61.710  29.210  1.00  0.00            
ATOM   2247  O   TYR   141      37.460  62.200  28.130  1.00  0.00            
ATOM   2248  N   ASN   142      38.030  61.160  30.050  1.00  0.00            
ATOM   2249  HN  ASN   142      37.700  60.920  30.960  1.00  0.00            
ATOM   2250  CA  ASN   142      39.440  61.230  29.830  1.00  0.00            
ATOM   2251  HA  ASN   142      39.580  60.700  28.900  1.00  0.00            
ATOM   2252  CB  ASN   142      39.960  62.670  29.860  1.00  0.00            
ATOM   2253  HB1 ASN   142      40.940  62.700  29.320  1.00  0.00            
ATOM   2254  HB2 ASN   142      39.330  63.240  29.150  1.00  0.00            
ATOM   2255  CG  ASN   142      40.200  63.430  31.160  1.00  0.00            
ATOM   2256  OD1 ASN   142      39.350  63.610  32.030  1.00  0.00            
ATOM   2257  ND2 ASN   142      41.490  63.810  31.360  1.00  0.00            
ATOM   2258 1HD2 ASN   142      42.160  63.260  30.870  1.00  0.00            
ATOM   2259 2HD2 ASN   142      41.740  64.260  32.210  1.00  0.00            
ATOM   2260  C   ASN   142      40.120  60.330  30.810  1.00  0.00            
ATOM   2261  O   ASN   142      39.510  59.880  31.780  1.00  0.00            
ATOM   2262  N   TYR   143      41.400  59.950  30.630  1.00  0.00            
ATOM   2263  HN  TYR   143      41.840  60.250  29.790  1.00  0.00            
ATOM   2264  CA  TYR   143      42.240  59.390  31.640  1.00  0.00            
ATOM   2265  HA  TYR   143      41.990  59.920  32.550  1.00  0.00            
ATOM   2266  CB  TYR   143      42.040  57.870  31.760  1.00  0.00            
ATOM   2267  HB1 TYR   143      40.950  57.660  31.700  1.00  0.00            
ATOM   2268  HB2 TYR   143      42.410  57.440  30.800  1.00  0.00            
ATOM   2269  CG  TYR   143      42.590  57.180  32.950  1.00  0.00            
ATOM   2270  CD1 TYR   143      42.840  57.680  34.210  1.00  0.00            
ATOM   2271  HD1 TYR   143      42.530  58.680  34.460  1.00  0.00            
ATOM   2272  CE1 TYR   143      43.520  56.940  35.150  1.00  0.00            
ATOM   2273  HE1 TYR   143      43.780  57.300  36.130  1.00  0.00            
ATOM   2274  CZ  TYR   143      43.900  55.640  34.890  1.00  0.00            
ATOM   2275  OH  TYR   143      44.560  54.880  35.880  1.00  0.00            
ATOM   2276  HH  TYR   143      45.050  54.190  35.430  1.00  0.00            
ATOM   2277  CD2 TYR   143      42.890  55.860  32.730  1.00  0.00            
ATOM   2278  HD2 TYR   143      42.650  55.450  31.760  1.00  0.00            
ATOM   2279  CE2 TYR   143      43.560  55.110  33.670  1.00  0.00            
ATOM   2280  HE2 TYR   143      43.830  54.080  33.490  1.00  0.00            
ATOM   2281  C   TYR   143      43.650  59.820  31.380  1.00  0.00            
ATOM   2282  O   TYR   143      44.070  59.940  30.230  1.00  0.00            
ATOM   2283  N   ILE   144      44.490  60.050  32.400  1.00  0.00            
ATOM   2284  HN  ILE   144      44.150  59.990  33.340  1.00  0.00            
ATOM   2285  CA  ILE   144      45.790  60.650  32.290  1.00  0.00            
ATOM   2286  HA  ILE   144      46.250  60.330  31.370  1.00  0.00            
ATOM   2287  CB  ILE   144      45.810  62.140  32.450  1.00  0.00            
ATOM   2288  HB  ILE   144      46.710  62.470  33.000  1.00  0.00            
ATOM   2289  CG2 ILE   144      46.050  62.710  31.040  1.00  0.00            
ATOM   2290 1HG2 ILE   144      46.320  63.780  31.160  1.00  0.00            
ATOM   2291 2HG2 ILE   144      46.990  62.260  30.650  1.00  0.00            
ATOM   2292 3HG2 ILE   144      45.180  62.610  30.370  1.00  0.00            
ATOM   2293  CG1 ILE   144      44.590  62.710  33.190  1.00  0.00            
ATOM   2294 1HG1 ILE   144      43.660  62.610  32.580  1.00  0.00            
ATOM   2295 2HG1 ILE   144      44.430  62.030  34.050  1.00  0.00            
ATOM   2296  CD  ILE   144      44.790  64.150  33.640  1.00  0.00            
ATOM   2297  HD1 ILE   144      43.810  64.600  33.910  1.00  0.00            
ATOM   2298  HD2 ILE   144      45.530  64.220  34.470  1.00  0.00            
ATOM   2299  HD3 ILE   144      44.960  64.890  32.830  1.00  0.00            
ATOM   2300  C   ILE   144      46.610  59.970  33.330  1.00  0.00            
ATOM   2301  O   ILE   144      46.090  59.210  34.140  1.00  0.00            
ATOM   2302  N   SER   145      47.950  60.130  33.250  1.00  0.00            
ATOM   2303  HN  SER   145      48.330  60.810  32.640  1.00  0.00            
ATOM   2304  CA  SER   145      48.920  59.710  34.210  1.00  0.00            
ATOM   2305  HA  SER   145      48.580  58.720  34.470  1.00  0.00            
ATOM   2306  CB  SER   145      50.340  59.900  33.640  1.00  0.00            
ATOM   2307  HB1 SER   145      51.130  59.540  34.330  1.00  0.00            
ATOM   2308  HB2 SER   145      50.460  59.280  32.720  1.00  0.00            
ATOM   2309  OG  SER   145      50.590  61.250  33.280  1.00  0.00            
ATOM   2310  HG1 SER   145      51.480  61.330  32.950  1.00  0.00            
ATOM   2311  C   SER   145      48.920  60.430  35.510  1.00  0.00            
ATOM   2312  O   SER   145      48.420  61.550  35.640  1.00  0.00            
ATOM   2313  N   HIS   146      49.220  59.780  36.650  1.00  0.00            
ATOM   2314  HN  HIS   146      49.780  58.950  36.660  1.00  0.00            
ATOM   2315  CA  HIS   146      49.060  60.360  37.940  1.00  0.00            
ATOM   2316  HA  HIS   146      49.280  61.420  37.900  1.00  0.00            
ATOM   2317  CB  HIS   146      47.650  60.120  38.500  1.00  0.00            
ATOM   2318  HB1 HIS   146      47.520  59.020  38.620  1.00  0.00            
ATOM   2319  HB2 HIS   146      47.570  60.610  39.490  1.00  0.00            
ATOM   2320  ND1 HIS   146      45.620  59.740  37.150  1.00  0.00            
ATOM   2321  CG  HIS   146      46.420  60.650  37.830  1.00  0.00            
ATOM   2322  CE1 HIS   146      44.860  60.490  36.380  1.00  0.00            
ATOM   2323  HE1 HIS   146      44.080  60.150  35.690  1.00  0.00            
ATOM   2324  NE2 HIS   146      45.170  61.810  36.470  1.00  0.00            
ATOM   2325  HE2 HIS   146      44.870  62.540  35.850  1.00  0.00            
ATOM   2326  CD2 HIS   146      46.180  61.920  37.410  1.00  0.00            
ATOM   2327  HD2 HIS   146      46.950  62.680  37.420  1.00  0.00            
ATOM   2328  C   HIS   146      50.100  59.780  38.840  1.00  0.00            
ATOM   2329  O   HIS   146      50.540  58.640  38.700  1.00  0.00            
ATOM   2330  N   ASN   147      50.540  60.580  39.830  1.00  0.00            
ATOM   2331  HN  ASN   147      50.140  61.490  39.880  1.00  0.00            
ATOM   2332  CA  ASN   147      51.670  60.280  40.660  1.00  0.00            
ATOM   2333  HA  ASN   147      52.310  59.630  40.060  1.00  0.00            
ATOM   2334  CB  ASN   147      52.460  61.510  41.130  1.00  0.00            
ATOM   2335  HB1 ASN   147      51.780  62.090  41.790  1.00  0.00            
ATOM   2336  HB2 ASN   147      53.360  61.130  41.650  1.00  0.00            
ATOM   2337  CG  ASN   147      52.910  62.370  39.960  1.00  0.00            
ATOM   2338  OD1 ASN   147      54.070  62.240  39.550  1.00  0.00            
ATOM   2339  ND2 ASN   147      52.060  63.330  39.500  1.00  0.00            
ATOM   2340 1HD2 ASN   147      51.180  63.500  39.940  1.00  0.00            
ATOM   2341 2HD2 ASN   147      52.420  63.880  38.740  1.00  0.00            
ATOM   2342  C   ASN   147      51.280  59.470  41.840  1.00  0.00            
ATOM   2343  O   ASN   147      50.180  59.690  42.350  1.00  0.00            
ATOM   2344  N   VAL   148      52.160  58.550  42.260  1.00  0.00            
ATOM   2345  HN  VAL   148      52.980  58.360  41.720  1.00  0.00            
ATOM   2346  CA  VAL   148      51.900  57.570  43.270  1.00  0.00            
ATOM   2347  HA  VAL   148      50.950  57.710  43.770  1.00  0.00            
ATOM   2348  CB  VAL   148      51.860  56.140  42.820  1.00  0.00            
ATOM   2349  HB  VAL   148      52.900  55.810  42.640  1.00  0.00            
ATOM   2350  CG1 VAL   148      51.110  55.240  43.810  1.00  0.00            
ATOM   2351 1HG1 VAL   148      50.030  55.400  44.040  1.00  0.00            
ATOM   2352 2HG1 VAL   148      51.140  54.210  43.380  1.00  0.00            
ATOM   2353 3HG1 VAL   148      51.670  55.220  44.760  1.00  0.00            
ATOM   2354  CG2 VAL   148      51.150  56.100  41.450  1.00  0.00            
ATOM   2355 1HG2 VAL   148      51.060  55.060  41.070  1.00  0.00            
ATOM   2356 2HG2 VAL   148      50.140  56.540  41.500  1.00  0.00            
ATOM   2357 3HG2 VAL   148      51.650  56.570  40.580  1.00  0.00            
ATOM   2358  C   VAL   148      52.980  57.700  44.290  1.00  0.00            
ATOM   2359  O   VAL   148      54.180  57.490  44.080  1.00  0.00            
ATOM   2360  N   TYR   149      52.470  57.920  45.510  1.00  0.00            
ATOM   2361  HN  TYR   149      51.520  58.150  45.710  1.00  0.00            
ATOM   2362  CA  TYR   149      53.340  58.060  46.630  1.00  0.00            
ATOM   2363  HA  TYR   149      54.360  57.730  46.470  1.00  0.00            
ATOM   2364  CB  TYR   149      53.550  59.490  47.170  1.00  0.00            
ATOM   2365  HB1 TYR   149      52.580  59.820  47.590  1.00  0.00            
ATOM   2366  HB2 TYR   149      54.320  59.580  47.970  1.00  0.00            
ATOM   2367  CG  TYR   149      53.960  60.400  46.070  1.00  0.00            
ATOM   2368  CD1 TYR   149      55.230  60.400  45.530  1.00  0.00            
ATOM   2369  HD1 TYR   149      55.890  59.590  45.800  1.00  0.00            
ATOM   2370  CE1 TYR   149      55.620  61.310  44.580  1.00  0.00            
ATOM   2371  HE1 TYR   149      56.570  61.200  44.090  1.00  0.00            
ATOM   2372  CZ  TYR   149      54.690  62.210  44.100  1.00  0.00            
ATOM   2373  OH  TYR   149      55.120  63.180  43.170  1.00  0.00            
ATOM   2374  HH  TYR   149      55.680  62.640  42.610  1.00  0.00            
ATOM   2375  CD2 TYR   149      53.080  61.310  45.540  1.00  0.00            
ATOM   2376  HD2 TYR   149      52.040  61.290  45.840  1.00  0.00            
ATOM   2377  CE2 TYR   149      53.390  62.210  44.540  1.00  0.00            
ATOM   2378  HE2 TYR   149      52.670  62.900  44.130  1.00  0.00            
ATOM   2379  C   TYR   149      52.850  57.140  47.700  1.00  0.00            
ATOM   2380  O   TYR   149      51.750  57.240  48.250  1.00  0.00            
ATOM   2381  N   ILE   150      53.660  56.110  47.990  1.00  0.00            
ATOM   2382  HN  ILE   150      54.520  55.990  47.500  1.00  0.00            
ATOM   2383  CA  ILE   150      53.370  55.110  48.970  1.00  0.00            
ATOM   2384  HA  ILE   150      52.460  55.230  49.540  1.00  0.00            
ATOM   2385  CB  ILE   150      53.240  53.660  48.580  1.00  0.00            
ATOM   2386  HB  ILE   150      54.250  53.300  48.290  1.00  0.00            
ATOM   2387  CG2 ILE   150      52.730  52.760  49.710  1.00  0.00            
ATOM   2388 1HG2 ILE   150      52.810  51.700  49.410  1.00  0.00            
ATOM   2389 2HG2 ILE   150      53.150  52.940  50.730  1.00  0.00            
ATOM   2390 3HG2 ILE   150      51.650  52.950  49.870  1.00  0.00            
ATOM   2391  CG1 ILE   150      52.380  53.550  47.310  1.00  0.00            
ATOM   2392 1HG1 ILE   150      52.760  54.110  46.440  1.00  0.00            
ATOM   2393 2HG1 ILE   150      52.330  52.450  47.160  1.00  0.00            
ATOM   2394  CD  ILE   150      50.900  53.940  47.390  1.00  0.00            
ATOM   2395  HD1 ILE   150      50.320  53.940  46.440  1.00  0.00            
ATOM   2396  HD2 ILE   150      50.530  53.070  47.970  1.00  0.00            
ATOM   2397  HD3 ILE   150      50.840  54.860  48.010  1.00  0.00            
ATOM   2398  C   ILE   150      54.370  55.200  50.060  1.00  0.00            
ATOM   2399  O   ILE   150      55.550  54.870  49.990  1.00  0.00            
ATOM   2400  N   THR   151      53.870  55.600  51.240  1.00  0.00            
ATOM   2401  HN  THR   151      52.970  56.040  51.220  1.00  0.00            
ATOM   2402  CA  THR   151      54.700  55.520  52.400  1.00  0.00            
ATOM   2403  HA  THR   151      55.610  54.940  52.370  1.00  0.00            
ATOM   2404  CB  THR   151      55.130  56.790  53.060  1.00  0.00            
ATOM   2405  HB  THR   151      54.240  57.280  53.500  1.00  0.00            
ATOM   2406  OG1 THR   151      55.840  57.740  52.270  1.00  0.00            
ATOM   2407  HG1 THR   151      56.770  57.470  52.300  1.00  0.00            
ATOM   2408  CG2 THR   151      56.020  56.400  54.250  1.00  0.00            
ATOM   2409 1HG2 THR   151      55.440  55.870  55.040  1.00  0.00            
ATOM   2410 2HG2 THR   151      56.890  55.810  53.890  1.00  0.00            
ATOM   2411 3HG2 THR   151      56.320  57.340  54.770  1.00  0.00            
ATOM   2412  C   THR   151      53.790  54.820  53.360  1.00  0.00            
ATOM   2413  O   THR   151      52.680  55.240  53.660  1.00  0.00            
ATOM   2414  N   ALA   152      54.160  53.600  53.780  1.00  0.00            
ATOM   2415  HN  ALA   152      55.070  53.260  53.540  1.00  0.00            
ATOM   2416  CA  ALA   152      53.320  52.660  54.460  1.00  0.00            
ATOM   2417  HA  ALA   152      52.340  52.730  54.030  1.00  0.00            
ATOM   2418  CB  ALA   152      53.800  51.200  54.340  1.00  0.00            
ATOM   2419  HB1 ALA   152      53.100  50.490  54.830  1.00  0.00            
ATOM   2420  HB2 ALA   152      53.960  50.840  53.300  1.00  0.00            
ATOM   2421  HB3 ALA   152      54.780  51.120  54.850  1.00  0.00            
ATOM   2422  C   ALA   152      53.170  53.030  55.900  1.00  0.00            
ATOM   2423  O   ALA   152      54.130  53.180  56.660  1.00  0.00            
ATOM   2424  N   ASP   153      51.900  53.290  56.270  1.00  0.00            
ATOM   2425  HN  ASP   153      51.070  53.280  55.730  1.00  0.00            
ATOM   2426  CA  ASP   153      51.610  53.450  57.660  1.00  0.00            
ATOM   2427  HA  ASP   153      52.500  53.760  58.190  1.00  0.00            
ATOM   2428  CB  ASP   153      50.570  54.560  57.860  1.00  0.00            
ATOM   2429  HB1 ASP   153      50.910  55.470  57.320  1.00  0.00            
ATOM   2430  HB2 ASP   153      49.510  54.270  57.660  1.00  0.00            
ATOM   2431  CG  ASP   153      50.520  55.120  59.270  1.00  0.00            
ATOM   2432  OD1 ASP   153      49.980  56.240  59.480  1.00  0.00            
ATOM   2433  OD2 ASP   153      51.020  54.490  60.240  1.00  0.00            
ATOM   2434  C   ASP   153      51.220  52.100  58.160  1.00  0.00            
ATOM   2435  O   ASP   153      50.050  51.740  58.190  1.00  0.00            
ATOM   2436  N   LYS   154      52.240  51.340  58.600  1.00  0.00            
ATOM   2437  HN  LYS   154      53.150  51.730  58.680  1.00  0.00            
ATOM   2438  CA  LYS   154      52.250  50.030  59.170  1.00  0.00            
ATOM   2439  HA  LYS   154      51.690  49.510  58.400  1.00  0.00            
ATOM   2440  CB  LYS   154      53.690  49.540  59.420  1.00  0.00            
ATOM   2441  HB1 LYS   154      54.280  49.720  58.490  1.00  0.00            
ATOM   2442  HB2 LYS   154      54.190  50.270  60.080  1.00  0.00            
ATOM   2443  CG  LYS   154      53.930  48.070  59.770  1.00  0.00            
ATOM   2444  HG1 LYS   154      53.160  47.730  60.500  1.00  0.00            
ATOM   2445  HG2 LYS   154      53.830  47.480  58.840  1.00  0.00            
ATOM   2446  CD  LYS   154      55.290  47.730  60.390  1.00  0.00            
ATOM   2447  HD1 LYS   154      55.980  47.820  59.520  1.00  0.00            
ATOM   2448  HD2 LYS   154      55.500  48.570  61.090  1.00  0.00            
ATOM   2449  CE  LYS   154      55.250  46.390  61.120  1.00  0.00            
ATOM   2450  HE1 LYS   154      54.570  46.450  61.990  1.00  0.00            
ATOM   2451  HE2 LYS   154      54.750  45.710  60.390  1.00  0.00            
ATOM   2452  NZ  LYS   154      56.590  46.130  61.670  1.00  0.00            
ATOM   2453  HZ1 LYS   154      57.330  46.290  60.950  1.00  0.00            
ATOM   2454  HZ2 LYS   154      56.730  46.480  62.640  1.00  0.00            
ATOM   2455  HZ3 LYS   154      56.740  45.110  61.830  1.00  0.00            
ATOM   2456  C   LYS   154      51.400  49.880  60.390  1.00  0.00            
ATOM   2457  O   LYS   154      50.710  48.890  60.600  1.00  0.00            
ATOM   2458  N   GLN   155      51.280  50.990  61.140  1.00  0.00            
ATOM   2459  HN  GLN   155      51.800  51.790  60.880  1.00  0.00            
ATOM   2460  CA  GLN   155      50.450  51.180  62.290  1.00  0.00            
ATOM   2461  HA  GLN   155      50.650  52.220  62.500  1.00  0.00            
ATOM   2462  CB  GLN   155      50.790  50.250  63.470  1.00  0.00            
ATOM   2463  HB1 GLN   155      50.430  49.220  63.260  1.00  0.00            
ATOM   2464  HB2 GLN   155      51.900  50.320  63.480  1.00  0.00            
ATOM   2465  CG  GLN   155      50.360  50.720  64.860  1.00  0.00            
ATOM   2466  HG1 GLN   155      50.480  51.820  64.940  1.00  0.00            
ATOM   2467  HG2 GLN   155      49.290  50.480  65.040  1.00  0.00            
ATOM   2468  CD  GLN   155      51.200  50.040  65.930  1.00  0.00            
ATOM   2469  OE1 GLN   155      51.480  48.850  65.850  1.00  0.00            
ATOM   2470  NE2 GLN   155      51.660  50.840  66.930  1.00  0.00            
ATOM   2471 1HE2 GLN   155      51.450  51.820  66.920  1.00  0.00            
ATOM   2472 2HE2 GLN   155      52.230  50.390  67.610  1.00  0.00            
ATOM   2473  C   GLN   155      49.010  51.100  61.920  1.00  0.00            
ATOM   2474  O   GLN   155      48.140  50.890  62.760  1.00  0.00            
ATOM   2475  N   LYS   156      48.680  51.320  60.640  1.00  0.00            
ATOM   2476  HN  LYS   156      49.450  51.360  60.010  1.00  0.00            
ATOM   2477  CA  LYS   156      47.410  51.170  60.000  1.00  0.00            
ATOM   2478  HA  LYS   156      47.500  51.500  58.980  1.00  0.00            
ATOM   2479  CB  LYS   156      46.310  52.070  60.590  1.00  0.00            
ATOM   2480  HB1 LYS   156      45.320  51.950  60.100  1.00  0.00            
ATOM   2481  HB2 LYS   156      46.150  51.800  61.660  1.00  0.00            
ATOM   2482  CG  LYS   156      46.510  53.580  60.380  1.00  0.00            
ATOM   2483  HG1 LYS   156      47.390  53.960  60.940  1.00  0.00            
ATOM   2484  HG2 LYS   156      46.780  53.640  59.310  1.00  0.00            
ATOM   2485  CD  LYS   156      45.230  54.350  60.720  1.00  0.00            
ATOM   2486  HD1 LYS   156      44.310  53.840  60.380  1.00  0.00            
ATOM   2487  HD2 LYS   156      45.210  54.300  61.830  1.00  0.00            
ATOM   2488  CE  LYS   156      45.060  55.790  60.210  1.00  0.00            
ATOM   2489  HE1 LYS   156      45.910  56.460  60.460  1.00  0.00            
ATOM   2490  HE2 LYS   156      44.920  55.840  59.110  1.00  0.00            
ATOM   2491  NZ  LYS   156      43.880  56.360  60.890  1.00  0.00            
ATOM   2492  HZ1 LYS   156      43.550  57.250  60.450  1.00  0.00            
ATOM   2493  HZ2 LYS   156      43.100  55.670  60.830  1.00  0.00            
ATOM   2494  HZ3 LYS   156      43.960  56.470  61.920  1.00  0.00            
ATOM   2495  C   LYS   156      46.930  49.780  59.760  1.00  0.00            
ATOM   2496  O   LYS   156      45.920  49.600  59.070  1.00  0.00            
ATOM   2497  N   ASN   157      47.750  48.780  60.110  1.00  0.00            
ATOM   2498  HN  ASN   157      48.710  48.990  60.270  1.00  0.00            
ATOM   2499  CA  ASN   157      47.470  47.380  60.130  1.00  0.00            
ATOM   2500  HA  ASN   157      48.400  46.850  60.300  1.00  0.00            
ATOM   2501  CB  ASN   157      46.490  47.040  61.260  1.00  0.00            
ATOM   2502  HB1 ASN   157      45.620  47.730  61.230  1.00  0.00            
ATOM   2503  HB2 ASN   157      46.150  46.000  61.060  1.00  0.00            
ATOM   2504  CG  ASN   157      46.980  47.100  62.700  1.00  0.00            
ATOM   2505  OD1 ASN   157      47.580  46.130  63.160  1.00  0.00            
ATOM   2506  ND2 ASN   157      46.580  48.110  63.520  1.00  0.00            
ATOM   2507 1HD2 ASN   157      46.010  48.830  63.120  1.00  0.00            
ATOM   2508 2HD2 ASN   157      46.590  48.020  64.510  1.00  0.00            
ATOM   2509  C   ASN   157      47.210  46.800  58.780  1.00  0.00            
ATOM   2510  O   ASN   157      46.200  46.140  58.520  1.00  0.00            
ATOM   2511  N   GLY   158      48.110  47.100  57.830  1.00  0.00            
ATOM   2512  HN  GLY   158      48.950  47.580  58.100  1.00  0.00            
ATOM   2513  CA  GLY   158      47.840  46.830  56.450  1.00  0.00            
ATOM   2514  HA1 GLY   158      48.220  45.840  56.280  1.00  0.00            
ATOM   2515  HA2 GLY   158      46.840  47.010  56.090  1.00  0.00            
ATOM   2516  C   GLY   158      48.710  47.810  55.740  1.00  0.00            
ATOM   2517  O   GLY   158      49.800  48.110  56.230  1.00  0.00            
ATOM   2518  N   ILE   159      48.310  48.430  54.610  1.00  0.00            
ATOM   2519  HN  ILE   159      47.460  48.210  54.150  1.00  0.00            
ATOM   2520  CA  ILE   159      49.010  49.490  53.960  1.00  0.00            
ATOM   2521  HA  ILE   159      49.700  49.860  54.700  1.00  0.00            
ATOM   2522  CB  ILE   159      49.920  49.190  52.800  1.00  0.00            
ATOM   2523  HB  ILE   159      50.610  50.040  52.600  1.00  0.00            
ATOM   2524  CG2 ILE   159      50.810  48.000  53.220  1.00  0.00            
ATOM   2525 1HG2 ILE   159      51.700  48.090  52.570  1.00  0.00            
ATOM   2526 2HG2 ILE   159      51.240  48.100  54.240  1.00  0.00            
ATOM   2527 3HG2 ILE   159      50.430  46.950  53.160  1.00  0.00            
ATOM   2528  CG1 ILE   159      49.210  48.980  51.460  1.00  0.00            
ATOM   2529 1HG1 ILE   159      49.890  48.240  50.980  1.00  0.00            
ATOM   2530 2HG1 ILE   159      48.200  48.580  51.650  1.00  0.00            
ATOM   2531  CD  ILE   159      49.210  50.290  50.670  1.00  0.00            
ATOM   2532  HD1 ILE   159      48.850  50.120  49.630  1.00  0.00            
ATOM   2533  HD2 ILE   159      48.600  51.090  51.140  1.00  0.00            
ATOM   2534  HD3 ILE   159      50.240  50.700  50.600  1.00  0.00            
ATOM   2535  C   ILE   159      48.010  50.560  53.720  1.00  0.00            
ATOM   2536  O   ILE   159      46.840  50.320  53.440  1.00  0.00            
ATOM   2537  N   LYS   160      48.450  51.820  53.900  1.00  0.00            
ATOM   2538  HN  LYS   160      49.390  52.080  54.080  1.00  0.00            
ATOM   2539  CA  LYS   160      47.740  53.040  53.660  1.00  0.00            
ATOM   2540  HA  LYS   160      46.740  52.830  53.330  1.00  0.00            
ATOM   2541  CB  LYS   160      47.470  53.820  54.960  1.00  0.00            
ATOM   2542  HB1 LYS   160      46.700  53.250  55.520  1.00  0.00            
ATOM   2543  HB2 LYS   160      48.430  53.830  55.520  1.00  0.00            
ATOM   2544  CG  LYS   160      46.810  55.190  54.760  1.00  0.00            
ATOM   2545  HG1 LYS   160      47.600  55.860  54.380  1.00  0.00            
ATOM   2546  HG2 LYS   160      46.030  55.190  53.960  1.00  0.00            
ATOM   2547  CD  LYS   160      46.260  55.850  56.020  1.00  0.00            
ATOM   2548  HD1 LYS   160      45.480  55.220  56.510  1.00  0.00            
ATOM   2549  HD2 LYS   160      47.120  55.850  56.720  1.00  0.00            
ATOM   2550  CE  LYS   160      45.690  57.240  55.720  1.00  0.00            
ATOM   2551  HE1 LYS   160      46.370  57.860  55.100  1.00  0.00            
ATOM   2552  HE2 LYS   160      44.760  57.040  55.150  1.00  0.00            
ATOM   2553  NZ  LYS   160      45.480  57.900  57.030  1.00  0.00            
ATOM   2554  HZ1 LYS   160      46.180  57.610  57.750  1.00  0.00            
ATOM   2555  HZ2 LYS   160      45.720  58.900  56.910  1.00  0.00            
ATOM   2556  HZ3 LYS   160      44.490  57.760  57.290  1.00  0.00            
ATOM   2557  C   LYS   160      48.440  53.790  52.580  1.00  0.00            
ATOM   2558  O   LYS   160      49.660  53.740  52.440  1.00  0.00            
ATOM   2559  N   ALA   161      47.650  54.420  51.680  1.00  0.00            
ATOM   2560  HN  ALA   161      46.670  54.270  51.670  1.00  0.00            
ATOM   2561  CA  ALA   161      48.170  55.030  50.490  1.00  0.00            
ATOM   2562  HA  ALA   161      49.170  55.400  50.670  1.00  0.00            
ATOM   2563  CB  ALA   161      48.170  53.980  49.370  1.00  0.00            
ATOM   2564  HB1 ALA   161      47.260  53.340  49.380  1.00  0.00            
ATOM   2565  HB2 ALA   161      48.360  54.470  48.400  1.00  0.00            
ATOM   2566  HB3 ALA   161      49.040  53.350  49.660  1.00  0.00            
ATOM   2567  C   ALA   161      47.450  56.290  50.150  1.00  0.00            
ATOM   2568  O   ALA   161      46.300  56.440  50.560  1.00  0.00            
ATOM   2569  N   HIS   162      48.090  57.190  49.380  1.00  0.00            
ATOM   2570  HN  HIS   162      49.020  57.060  49.040  1.00  0.00            
ATOM   2571  CA  HIS   162      47.580  58.450  48.940  1.00  0.00            
ATOM   2572  HA  HIS   162      46.500  58.430  49.050  1.00  0.00            
ATOM   2573  CB  HIS   162      48.220  59.560  49.790  1.00  0.00            
ATOM   2574  HB1 HIS   162      47.770  59.530  50.800  1.00  0.00            
ATOM   2575  HB2 HIS   162      49.310  59.340  49.860  1.00  0.00            
ATOM   2576  ND1 HIS   162      47.070  61.740  49.820  1.00  0.00            
ATOM   2577  CG  HIS   162      48.070  60.960  49.270  1.00  0.00            
ATOM   2578  CE1 HIS   162      47.300  62.960  49.390  1.00  0.00            
ATOM   2579  HE1 HIS   162      46.780  63.870  49.700  1.00  0.00            
ATOM   2580  NE2 HIS   162      48.340  62.970  48.510  1.00  0.00            
ATOM   2581  HE2 HIS   162      48.660  63.750  47.990  1.00  0.00            
ATOM   2582  CD2 HIS   162      48.870  61.700  48.470  1.00  0.00            
ATOM   2583  HD2 HIS   162      49.790  61.500  47.920  1.00  0.00            
ATOM   2584  C   HIS   162      47.990  58.640  47.520  1.00  0.00            
ATOM   2585  O   HIS   162      49.150  58.490  47.130  1.00  0.00            
ATOM   2586  N   PHE   163      47.090  59.200  46.690  1.00  0.00            
ATOM   2587  HN  PHE   163      46.160  59.340  47.010  1.00  0.00            
ATOM   2588  CA  PHE   163      47.340  59.580  45.330  1.00  0.00            
ATOM   2589  HA  PHE   163      48.160  60.280  45.200  1.00  0.00            
ATOM   2590  CB  PHE   163      47.580  58.370  44.410  1.00  0.00            
ATOM   2591  HB1 PHE   163      47.760  58.660  43.350  1.00  0.00            
ATOM   2592  HB2 PHE   163      48.480  57.830  44.780  1.00  0.00            
ATOM   2593  CG  PHE   163      46.450  57.400  44.440  1.00  0.00            
ATOM   2594  CD1 PHE   163      46.660  56.150  44.970  1.00  0.00            
ATOM   2595  HD1 PHE   163      47.590  56.030  45.510  1.00  0.00            
ATOM   2596  CE1 PHE   163      45.620  55.260  45.080  1.00  0.00            
ATOM   2597  HE1 PHE   163      45.770  54.270  45.480  1.00  0.00            
ATOM   2598  CZ  PHE   163      44.430  55.540  44.460  1.00  0.00            
ATOM   2599  HZ  PHE   163      43.610  54.840  44.460  1.00  0.00            
ATOM   2600  CD2 PHE   163      45.240  57.700  43.850  1.00  0.00            
ATOM   2601  HD2 PHE   163      44.960  58.680  43.490  1.00  0.00            
ATOM   2602  CE2 PHE   163      44.240  56.760  43.850  1.00  0.00            
ATOM   2603  HE2 PHE   163      43.250  56.980  43.480  1.00  0.00            
ATOM   2604  C   PHE   163      46.270  60.530  44.930  1.00  0.00            
ATOM   2605  O   PHE   163      45.280  60.750  45.630  1.00  0.00            
ATOM   2606  N   LYS   164      46.310  61.160  43.740  1.00  0.00            
ATOM   2607  HN  LYS   164      47.020  61.110  43.050  1.00  0.00            
ATOM   2608  CA  LYS   164      45.160  61.890  43.290  1.00  0.00            
ATOM   2609  HA  LYS   164      44.270  61.330  43.530  1.00  0.00            
ATOM   2610  CB  LYS   164      45.030  63.350  43.770  1.00  0.00            
ATOM   2611  HB1 LYS   164      44.210  63.920  43.300  1.00  0.00            
ATOM   2612  HB2 LYS   164      44.650  63.170  44.790  1.00  0.00            
ATOM   2613  CG  LYS   164      46.320  64.160  43.620  1.00  0.00            
ATOM   2614  HG1 LYS   164      47.170  63.520  43.920  1.00  0.00            
ATOM   2615  HG2 LYS   164      46.500  64.470  42.570  1.00  0.00            
ATOM   2616  CD  LYS   164      46.230  65.420  44.490  1.00  0.00            
ATOM   2617  HD1 LYS   164      47.020  66.110  44.120  1.00  0.00            
ATOM   2618  HD2 LYS   164      45.220  65.850  44.360  1.00  0.00            
ATOM   2619  CE  LYS   164      46.410  65.060  45.970  1.00  0.00            
ATOM   2620  HE1 LYS   164      45.770  64.200  46.260  1.00  0.00            
ATOM   2621  HE2 LYS   164      47.480  64.800  45.990  1.00  0.00            
ATOM   2622  NZ  LYS   164      46.050  66.230  46.800  1.00  0.00            
ATOM   2623  HZ1 LYS   164      46.690  66.130  47.620  1.00  0.00            
ATOM   2624  HZ2 LYS   164      46.240  67.180  46.410  1.00  0.00            
ATOM   2625  HZ3 LYS   164      45.040  66.200  47.030  1.00  0.00            
ATOM   2626  C   LYS   164      45.020  61.910  41.800  1.00  0.00            
ATOM   2627  O   LYS   164      45.990  61.970  41.050  1.00  0.00            
ATOM   2628  N   ILE   165      43.800  61.680  41.300  1.00  0.00            
ATOM   2629  HN  ILE   165      43.030  61.720  41.940  1.00  0.00            
ATOM   2630  CA  ILE   165      43.420  61.300  39.980  1.00  0.00            
ATOM   2631  HA  ILE   165      44.290  61.120  39.360  1.00  0.00            
ATOM   2632  CB  ILE   165      42.400  60.200  39.920  1.00  0.00            
ATOM   2633  HB  ILE   165      41.420  60.510  40.340  1.00  0.00            
ATOM   2634  CG2 ILE   165      42.090  59.910  38.450  1.00  0.00            
ATOM   2635 1HG2 ILE   165      41.570  60.760  37.950  1.00  0.00            
ATOM   2636 2HG2 ILE   165      42.930  59.470  37.860  1.00  0.00            
ATOM   2637 3HG2 ILE   165      41.370  59.070  38.450  1.00  0.00            
ATOM   2638  CG1 ILE   165      42.830  58.960  40.730  1.00  0.00            
ATOM   2639 1HG1 ILE   165      42.930  59.280  41.790  1.00  0.00            
ATOM   2640 2HG1 ILE   165      42.140  58.120  40.530  1.00  0.00            
ATOM   2641  CD  ILE   165      44.220  58.410  40.390  1.00  0.00            
ATOM   2642  HD1 ILE   165      44.240  57.740  39.500  1.00  0.00            
ATOM   2643  HD2 ILE   165      44.970  59.190  40.150  1.00  0.00            
ATOM   2644  HD3 ILE   165      44.620  57.740  41.180  1.00  0.00            
ATOM   2645  C   ILE   165      42.710  62.530  39.540  1.00  0.00            
ATOM   2646  O   ILE   165      41.740  62.920  40.190  1.00  0.00            
ATOM   2647  N   ARG   166      43.190  63.190  38.470  1.00  0.00            
ATOM   2648  HN  ARG   166      43.930  62.700  38.010  1.00  0.00            
ATOM   2649  CA  ARG   166      42.710  64.460  38.030  1.00  0.00            
ATOM   2650  HA  ARG   166      41.900  64.840  38.640  1.00  0.00            
ATOM   2651  CB  ARG   166      43.820  65.520  37.940  1.00  0.00            
ATOM   2652  HB1 ARG   166      44.690  65.100  37.390  1.00  0.00            
ATOM   2653  HB2 ARG   166      43.470  66.400  37.360  1.00  0.00            
ATOM   2654  CG  ARG   166      44.170  65.990  39.360  1.00  0.00            
ATOM   2655  HG1 ARG   166      43.230  66.060  39.940  1.00  0.00            
ATOM   2656  HG2 ARG   166      44.710  65.170  39.880  1.00  0.00            
ATOM   2657  CD  ARG   166      45.060  67.230  39.480  1.00  0.00            
ATOM   2658  HD1 ARG   166      45.520  67.240  40.490  1.00  0.00            
ATOM   2659  HD2 ARG   166      45.840  67.110  38.710  1.00  0.00            
ATOM   2660  NE  ARG   166      44.280  68.490  39.330  1.00  0.00            
ATOM   2661  HE  ARG   166      43.280  68.520  39.340  1.00  0.00            
ATOM   2662  CZ  ARG   166      44.940  69.650  39.060  1.00  0.00            
ATOM   2663  NH1 ARG   166      46.250  69.750  39.450  1.00  0.00            
ATOM   2664 1HH1 ARG   166      46.690  68.900  39.740  1.00  0.00            
ATOM   2665 2HH1 ARG   166      46.850  70.540  39.420  1.00  0.00            
ATOM   2666  NH2 ARG   166      44.270  70.790  38.730  1.00  0.00            
ATOM   2667 1HH2 ARG   166      44.870  71.560  38.550  1.00  0.00            
ATOM   2668 2HH2 ARG   166      43.330  70.710  38.410  1.00  0.00            
ATOM   2669  C   ARG   166      42.030  64.350  36.710  1.00  0.00            
ATOM   2670  O   ARG   166      42.430  63.520  35.900  1.00  0.00            
ATOM   2671  N   HIS   167      40.990  65.160  36.440  1.00  0.00            
ATOM   2672  HN  HIS   167      40.840  65.850  37.140  1.00  0.00            
ATOM   2673  CA  HIS   167      40.050  64.920  35.390  1.00  0.00            
ATOM   2674  HA  HIS   167      40.460  64.330  34.580  1.00  0.00            
ATOM   2675  CB  HIS   167      38.780  64.220  35.910  1.00  0.00            
ATOM   2676  HB1 HIS   167      38.480  64.870  36.760  1.00  0.00            
ATOM   2677  HB2 HIS   167      37.970  64.240  35.160  1.00  0.00            
ATOM   2678  ND1 HIS   167      39.300  61.780  35.830  1.00  0.00            
ATOM   2679  CG  HIS   167      38.980  62.900  36.580  1.00  0.00            
ATOM   2680  CE1 HIS   167      39.070  60.770  36.640  1.00  0.00            
ATOM   2681  HE1 HIS   167      39.240  59.700  36.470  1.00  0.00            
ATOM   2682  NE2 HIS   167      38.710  61.180  37.890  1.00  0.00            
ATOM   2683  HE2 HIS   167      38.690  60.670  38.750  1.00  0.00            
ATOM   2684  CD2 HIS   167      38.640  62.560  37.860  1.00  0.00            
ATOM   2685  HD2 HIS   167      38.240  63.200  38.630  1.00  0.00            
ATOM   2686  C   HIS   167      39.550  66.170  34.750  1.00  0.00            
ATOM   2687  O   HIS   167      39.530  67.270  35.300  1.00  0.00            
ATOM   2688  N   ASN   168      39.010  66.050  33.520  1.00  0.00            
ATOM   2689  HN  ASN   168      38.990  65.180  33.040  1.00  0.00            
ATOM   2690  CA  ASN   168      38.720  67.200  32.730  1.00  0.00            
ATOM   2691  HA  ASN   168      39.340  68.040  33.000  1.00  0.00            
ATOM   2692  CB  ASN   168      38.960  67.130  31.220  1.00  0.00            
ATOM   2693  HB1 ASN   168      38.580  66.150  30.860  1.00  0.00            
ATOM   2694  HB2 ASN   168      38.420  67.950  30.690  1.00  0.00            
ATOM   2695  CG  ASN   168      40.450  67.100  30.920  1.00  0.00            
ATOM   2696  OD1 ASN   168      41.390  66.850  31.660  1.00  0.00            
ATOM   2697  ND2 ASN   168      40.690  67.530  29.650  1.00  0.00            
ATOM   2698 1HD2 ASN   168      39.920  67.810  29.070  1.00  0.00            
ATOM   2699 2HD2 ASN   168      41.640  67.670  29.350  1.00  0.00            
ATOM   2700  C   ASN   168      37.320  67.660  32.960  1.00  0.00            
ATOM   2701  O   ASN   168      36.450  66.820  33.140  1.00  0.00            
ATOM   2702  N   ILE   169      37.080  68.970  32.760  1.00  0.00            
ATOM   2703  HN  ILE   169      37.760  69.690  32.680  1.00  0.00            
ATOM   2704  CA  ILE   169      35.800  69.570  32.960  1.00  0.00            
ATOM   2705  HA  ILE   169      34.980  68.870  32.920  1.00  0.00            
ATOM   2706  CB  ILE   169      35.690  70.200  34.320  1.00  0.00            
ATOM   2707  HB  ILE   169      36.390  71.050  34.380  1.00  0.00            
ATOM   2708  CG2 ILE   169      34.290  70.800  34.530  1.00  0.00            
ATOM   2709 1HG2 ILE   169      34.380  71.410  35.460  1.00  0.00            
ATOM   2710 2HG2 ILE   169      34.040  71.510  33.710  1.00  0.00            
ATOM   2711 3HG2 ILE   169      33.520  70.000  34.600  1.00  0.00            
ATOM   2712  CG1 ILE   169      35.990  69.420  35.610  1.00  0.00            
ATOM   2713 1HG1 ILE   169      37.010  68.980  35.610  1.00  0.00            
ATOM   2714 2HG1 ILE   169      35.860  70.170  36.420  1.00  0.00            
ATOM   2715  CD  ILE   169      35.080  68.240  35.950  1.00  0.00            
ATOM   2716  HD1 ILE   169      34.890  67.380  35.270  1.00  0.00            
ATOM   2717  HD2 ILE   169      35.490  67.710  36.840  1.00  0.00            
ATOM   2718  HD3 ILE   169      34.070  68.620  36.190  1.00  0.00            
ATOM   2719  C   ILE   169      35.550  70.570  31.890  1.00  0.00            
ATOM   2720  O   ILE   169      36.430  71.280  31.410  1.00  0.00            
ATOM   2721  N   GLU   170      34.320  70.680  31.350  1.00  0.00            
ATOM   2722  HN  GLU   170      33.600  70.270  31.890  1.00  0.00            
ATOM   2723  CA  GLU   170      34.020  71.440  30.180  1.00  0.00            
ATOM   2724  HA  GLU   170      34.780  71.200  29.460  1.00  0.00            
ATOM   2725  CB  GLU   170      32.630  71.210  29.540  1.00  0.00            
ATOM   2726  HB1 GLU   170      31.820  71.380  30.280  1.00  0.00            
ATOM   2727  HB2 GLU   170      32.430  71.800  28.620  1.00  0.00            
ATOM   2728  CG  GLU   170      32.430  69.760  29.120  1.00  0.00            
ATOM   2729  HG1 GLU   170      33.250  69.540  28.400  1.00  0.00            
ATOM   2730  HG2 GLU   170      32.390  69.090  30.010  1.00  0.00            
ATOM   2731  CD  GLU   170      31.140  69.470  28.360  1.00  0.00            
ATOM   2732  OE1 GLU   170      31.310  69.210  27.140  1.00  0.00            
ATOM   2733  OE2 GLU   170      30.000  69.470  28.880  1.00  0.00            
ATOM   2734  C   GLU   170      34.100  72.920  30.300  1.00  0.00            
ATOM   2735  O   GLU   170      33.690  73.610  29.360  1.00  0.00            
ATOM   2736  N   ASP   171      34.610  73.510  31.400  1.00  0.00            
ATOM   2737  HN  ASP   171      34.900  73.030  32.220  1.00  0.00            
ATOM   2738  CA  ASP   171      34.890  74.900  31.540  1.00  0.00            
ATOM   2739  HA  ASP   171      34.250  75.480  30.890  1.00  0.00            
ATOM   2740  CB  ASP   171      34.500  75.440  32.930  1.00  0.00            
ATOM   2741  HB1 ASP   171      34.910  76.460  33.040  1.00  0.00            
ATOM   2742  HB2 ASP   171      33.390  75.380  32.910  1.00  0.00            
ATOM   2743  CG  ASP   171      35.020  74.550  34.040  1.00  0.00            
ATOM   2744  OD1 ASP   171      35.920  73.700  33.780  1.00  0.00            
ATOM   2745  OD2 ASP   171      34.470  74.640  35.170  1.00  0.00            
ATOM   2746  C   ASP   171      36.320  75.140  31.180  1.00  0.00            
ATOM   2747  O   ASP   171      36.830  76.250  31.270  1.00  0.00            
ATOM   2748  N   GLY   172      37.000  74.040  30.830  1.00  0.00            
ATOM   2749  HN  GLY   172      36.520  73.170  30.970  1.00  0.00            
ATOM   2750  CA  GLY   172      38.430  74.020  30.700  1.00  0.00            
ATOM   2751  HA1 GLY   172      38.560  73.280  29.930  1.00  0.00            
ATOM   2752  HA2 GLY   172      38.700  75.010  30.370  1.00  0.00            
ATOM   2753  C   GLY   172      39.170  73.700  31.950  1.00  0.00            
ATOM   2754  O   GLY   172      40.390  73.780  31.820  1.00  0.00            
ATOM   2755  N   SER   173      38.530  73.480  33.120  1.00  0.00            
ATOM   2756  HN  SER   173      37.550  73.520  33.270  1.00  0.00            
ATOM   2757  CA  SER   173      39.260  73.360  34.340  1.00  0.00            
ATOM   2758  HA  SER   173      40.070  74.070  34.350  1.00  0.00            
ATOM   2759  CB  SER   173      38.590  73.850  35.630  1.00  0.00            
ATOM   2760  HB1 SER   173      39.300  73.680  36.470  1.00  0.00            
ATOM   2761  HB2 SER   173      38.380  74.940  35.550  1.00  0.00            
ATOM   2762  OG  SER   173      37.430  73.030  35.750  1.00  0.00            
ATOM   2763  HG1 SER   173      36.870  73.370  35.050  1.00  0.00            
ATOM   2764  C   SER   173      39.740  71.950  34.350  1.00  0.00            
ATOM   2765  O   SER   173      39.110  71.010  33.880  1.00  0.00            
ATOM   2766  N   VAL   174      40.850  71.630  35.040  1.00  0.00            
ATOM   2767  HN  VAL   174      41.420  72.360  35.390  1.00  0.00            
ATOM   2768  CA  VAL   174      41.170  70.260  35.330  1.00  0.00            
ATOM   2769  HA  VAL   174      40.490  69.590  34.830  1.00  0.00            
ATOM   2770  CB  VAL   174      42.540  69.960  34.810  1.00  0.00            
ATOM   2771  HB  VAL   174      43.270  70.640  35.280  1.00  0.00            
ATOM   2772  CG1 VAL   174      42.810  68.510  35.260  1.00  0.00            
ATOM   2773 1HG1 VAL   174      43.820  68.270  34.880  1.00  0.00            
ATOM   2774 2HG1 VAL   174      42.700  68.390  36.360  1.00  0.00            
ATOM   2775 3HG1 VAL   174      42.130  67.830  34.700  1.00  0.00            
ATOM   2776  CG2 VAL   174      42.620  70.030  33.270  1.00  0.00            
ATOM   2777 1HG2 VAL   174      41.780  69.560  32.720  1.00  0.00            
ATOM   2778 2HG2 VAL   174      42.760  71.070  32.900  1.00  0.00            
ATOM   2779 3HG2 VAL   174      43.540  69.480  32.980  1.00  0.00            
ATOM   2780  C   VAL   174      41.090  70.080  36.810  1.00  0.00            
ATOM   2781  O   VAL   174      41.850  70.680  37.570  1.00  0.00            
ATOM   2782  N   GLN   175      40.080  69.270  37.190  1.00  0.00            
ATOM   2783  HN  GLN   175      39.600  68.730  36.500  1.00  0.00            
ATOM   2784  CA  GLN   175      39.530  69.050  38.480  1.00  0.00            
ATOM   2785  HA  GLN   175      39.180  70.000  38.860  1.00  0.00            
ATOM   2786  CB  GLN   175      38.350  68.070  38.430  1.00  0.00            
ATOM   2787  HB1 GLN   175      37.640  68.600  37.750  1.00  0.00            
ATOM   2788  HB2 GLN   175      38.610  67.120  37.910  1.00  0.00            
ATOM   2789  CG  GLN   175      37.670  67.770  39.760  1.00  0.00            
ATOM   2790  HG1 GLN   175      36.840  67.080  39.500  1.00  0.00            
ATOM   2791  HG2 GLN   175      38.380  67.240  40.430  1.00  0.00            
ATOM   2792  CD  GLN   175      37.030  68.950  40.490  1.00  0.00            
ATOM   2793  OE1 GLN   175      36.840  69.990  39.860  1.00  0.00            
ATOM   2794  NE2 GLN   175      36.650  68.710  41.780  1.00  0.00            
ATOM   2795 1HE2 GLN   175      37.080  67.930  42.220  1.00  0.00            
ATOM   2796 2HE2 GLN   175      36.310  69.510  42.270  1.00  0.00            
ATOM   2797  C   GLN   175      40.520  68.670  39.530  1.00  0.00            
ATOM   2798  O   GLN   175      41.370  67.810  39.340  1.00  0.00            
ATOM   2799  N   LEU   176      40.450  69.290  40.730  1.00  0.00            
ATOM   2800  HN  LEU   176      39.690  69.920  40.890  1.00  0.00            
ATOM   2801  CA  LEU   176      41.280  69.080  41.870  1.00  0.00            
ATOM   2802  HA  LEU   176      42.310  68.870  41.620  1.00  0.00            
ATOM   2803  CB  LEU   176      41.310  70.320  42.790  1.00  0.00            
ATOM   2804  HB1 LEU   176      40.330  70.830  42.690  1.00  0.00            
ATOM   2805  HB2 LEU   176      41.460  69.970  43.830  1.00  0.00            
ATOM   2806  CG  LEU   176      42.430  71.360  42.620  1.00  0.00            
ATOM   2807  HG  LEU   176      42.220  72.130  43.390  1.00  0.00            
ATOM   2808  CD1 LEU   176      43.850  70.800  42.780  1.00  0.00            
ATOM   2809 1HD1 LEU   176      44.650  71.560  42.670  1.00  0.00            
ATOM   2810 2HD1 LEU   176      44.040  70.310  43.760  1.00  0.00            
ATOM   2811 3HD1 LEU   176      44.060  70.090  41.940  1.00  0.00            
ATOM   2812  CD2 LEU   176      42.170  72.150  41.320  1.00  0.00            
ATOM   2813 1HD2 LEU   176      42.930  72.940  41.130  1.00  0.00            
ATOM   2814 2HD2 LEU   176      42.310  71.510  40.430  1.00  0.00            
ATOM   2815 3HD2 LEU   176      41.140  72.560  41.370  1.00  0.00            
ATOM   2816  C   LEU   176      40.640  67.920  42.550  1.00  0.00            
ATOM   2817  O   LEU   176      39.430  67.720  42.500  1.00  0.00            
ATOM   2818  N   ALA   177      41.490  67.080  43.180  1.00  0.00            
ATOM   2819  HN  ALA   177      42.440  67.210  43.450  1.00  0.00            
ATOM   2820  CA  ALA   177      41.010  65.830  43.690  1.00  0.00            
ATOM   2821  HA  ALA   177      39.960  65.930  43.930  1.00  0.00            
ATOM   2822  CB  ALA   177      41.180  64.770  42.590  1.00  0.00            
ATOM   2823  HB1 ALA   177      41.220  63.770  43.080  1.00  0.00            
ATOM   2824  HB2 ALA   177      40.410  64.860  41.790  1.00  0.00            
ATOM   2825  HB3 ALA   177      42.200  64.930  42.170  1.00  0.00            
ATOM   2826  C   ALA   177      41.880  65.490  44.850  1.00  0.00            
ATOM   2827  O   ALA   177      43.070  65.830  44.820  1.00  0.00            
ATOM   2828  N   ASP   178      41.370  64.650  45.760  1.00  0.00            
ATOM   2829  HN  ASP   178      40.400  64.430  45.820  1.00  0.00            
ATOM   2830  CA  ASP   178      42.100  63.900  46.740  1.00  0.00            
ATOM   2831  HA  ASP   178      43.150  63.880  46.520  1.00  0.00            
ATOM   2832  CB  ASP   178      42.000  64.630  48.090  1.00  0.00            
ATOM   2833  HB1 ASP   178      41.090  65.270  48.120  1.00  0.00            
ATOM   2834  HB2 ASP   178      41.820  63.850  48.870  1.00  0.00            
ATOM   2835  CG  ASP   178      43.210  65.430  48.540  1.00  0.00            
ATOM   2836  OD1 ASP   178      43.570  66.490  47.970  1.00  0.00            
ATOM   2837  OD2 ASP   178      43.850  64.970  49.520  1.00  0.00            
ATOM   2838  C   ASP   178      41.620  62.490  46.860  1.00  0.00            
ATOM   2839  O   ASP   178      40.430  62.310  47.130  1.00  0.00            
ATOM   2840  N   HIS   179      42.540  61.510  46.750  1.00  0.00            
ATOM   2841  HN  HIS   179      43.510  61.690  46.800  1.00  0.00            
ATOM   2842  CA  HIS   179      42.150  60.130  46.750  1.00  0.00            
ATOM   2843  HA  HIS   179      41.150  60.110  47.160  1.00  0.00            
ATOM   2844  CB  HIS   179      42.290  59.480  45.360  1.00  0.00            
ATOM   2845  HB1 HIS   179      43.290  59.630  44.890  1.00  0.00            
ATOM   2846  HB2 HIS   179      42.090  58.400  45.510  1.00  0.00            
ATOM   2847  ND1 HIS   179      41.740  61.030  43.520  1.00  0.00            
ATOM   2848  CG  HIS   179      41.380  59.930  44.260  1.00  0.00            
ATOM   2849  CE1 HIS   179      40.940  61.080  42.470  1.00  0.00            
ATOM   2850  HE1 HIS   179      40.760  61.940  41.820  1.00  0.00            
ATOM   2851  NE2 HIS   179      40.060  60.050  42.520  1.00  0.00            
ATOM   2852  HE2 HIS   179      39.290  59.870  41.910  1.00  0.00            
ATOM   2853  CD2 HIS   179      40.290  59.340  43.690  1.00  0.00            
ATOM   2854  HD2 HIS   179      39.800  58.420  43.950  1.00  0.00            
ATOM   2855  C   HIS   179      42.950  59.350  47.730  1.00  0.00            
ATOM   2856  O   HIS   179      44.160  59.160  47.640  1.00  0.00            
ATOM   2857  N   TYR   180      42.260  58.800  48.750  1.00  0.00            
ATOM   2858  HN  TYR   180      41.290  58.980  48.920  1.00  0.00            
ATOM   2859  CA  TYR   180      42.860  58.180  49.900  1.00  0.00            
ATOM   2860  HA  TYR   180      43.910  58.420  49.960  1.00  0.00            
ATOM   2861  CB  TYR   180      42.280  58.620  51.250  1.00  0.00            
ATOM   2862  HB1 TYR   180      41.230  58.300  51.420  1.00  0.00            
ATOM   2863  HB2 TYR   180      42.790  57.970  51.990  1.00  0.00            
ATOM   2864  CG  TYR   180      42.440  60.080  51.510  1.00  0.00            
ATOM   2865  CD1 TYR   180      43.660  60.710  51.400  1.00  0.00            
ATOM   2866  HD1 TYR   180      44.560  60.180  51.120  1.00  0.00            
ATOM   2867  CE1 TYR   180      43.770  62.060  51.670  1.00  0.00            
ATOM   2868  HE1 TYR   180      44.710  62.560  51.480  1.00  0.00            
ATOM   2869  CZ  TYR   180      42.670  62.810  52.020  1.00  0.00            
ATOM   2870  OH  TYR   180      42.810  64.210  52.150  1.00  0.00            
ATOM   2871  HH  TYR   180      43.110  64.620  51.340  1.00  0.00            
ATOM   2872  CD2 TYR   180      41.330  60.820  51.840  1.00  0.00            
ATOM   2873  HD2 TYR   180      40.340  60.400  51.880  1.00  0.00            
ATOM   2874  CE2 TYR   180      41.460  62.170  52.100  1.00  0.00            
ATOM   2875  HE2 TYR   180      40.590  62.750  52.370  1.00  0.00            
ATOM   2876  C   TYR   180      42.650  56.710  49.830  1.00  0.00            
ATOM   2877  O   TYR   180      41.580  56.360  49.350  1.00  0.00            
ATOM   2878  N   GLN   181      43.530  55.780  50.280  1.00  0.00            
ATOM   2879  HN  GLN   181      44.360  56.100  50.730  1.00  0.00            
ATOM   2880  CA  GLN   181      43.430  54.370  50.130  1.00  0.00            
ATOM   2881  HA  GLN   181      42.380  54.080  50.130  1.00  0.00            
ATOM   2882  CB  GLN   181      44.210  53.980  48.870  1.00  0.00            
ATOM   2883  HB1 GLN   181      43.860  54.640  48.040  1.00  0.00            
ATOM   2884  HB2 GLN   181      45.290  54.220  48.980  1.00  0.00            
ATOM   2885  CG  GLN   181      43.940  52.560  48.360  1.00  0.00            
ATOM   2886  HG1 GLN   181      44.300  51.860  49.150  1.00  0.00            
ATOM   2887  HG2 GLN   181      42.850  52.360  48.280  1.00  0.00            
ATOM   2888  CD  GLN   181      44.680  52.240  47.070  1.00  0.00            
ATOM   2889  OE1 GLN   181      44.000  52.140  46.040  1.00  0.00            
ATOM   2890  NE2 GLN   181      46.020  52.030  47.130  1.00  0.00            
ATOM   2891 1HE2 GLN   181      46.510  52.310  47.960  1.00  0.00            
ATOM   2892 2HE2 GLN   181      46.540  51.870  46.290  1.00  0.00            
ATOM   2893  C   GLN   181      43.930  53.680  51.360  1.00  0.00            
ATOM   2894  O   GLN   181      45.020  54.060  51.790  1.00  0.00            
ATOM   2895  N   GLN   182      43.150  52.750  51.940  1.00  0.00            
ATOM   2896  HN  GLN   182      42.190  52.750  51.660  1.00  0.00            
ATOM   2897  CA  GLN   182      43.640  51.820  52.910  1.00  0.00            
ATOM   2898  HA  GLN   182      44.710  51.980  52.990  1.00  0.00            
ATOM   2899  CB  GLN   182      43.140  51.940  54.360  1.00  0.00            
ATOM   2900  HB1 GLN   182      42.040  51.780  54.410  1.00  0.00            
ATOM   2901  HB2 GLN   182      43.560  51.210  55.080  1.00  0.00            
ATOM   2902  CG  GLN   182      43.370  53.350  54.900  1.00  0.00            
ATOM   2903  HG1 GLN   182      44.450  53.590  54.770  1.00  0.00            
ATOM   2904  HG2 GLN   182      42.810  54.050  54.240  1.00  0.00            
ATOM   2905  CD  GLN   182      42.960  53.500  56.360  1.00  0.00            
ATOM   2906  OE1 GLN   182      43.740  53.300  57.280  1.00  0.00            
ATOM   2907  NE2 GLN   182      41.650  53.830  56.560  1.00  0.00            
ATOM   2908 1HE2 GLN   182      41.030  53.990  55.790  1.00  0.00            
ATOM   2909 2HE2 GLN   182      41.270  53.970  57.470  1.00  0.00            
ATOM   2910  C   GLN   182      43.410  50.440  52.410  1.00  0.00            
ATOM   2911  O   GLN   182      42.440  50.120  51.730  1.00  0.00            
ATOM   2912  N   ASN   183      44.430  49.570  52.450  1.00  0.00            
ATOM   2913  HN  ASN   183      45.290  49.780  52.920  1.00  0.00            
ATOM   2914  CA  ASN   183      44.290  48.210  52.020  1.00  0.00            
ATOM   2915  HA  ASN   183      43.300  47.950  51.670  1.00  0.00            
ATOM   2916  CB  ASN   183      45.310  47.920  50.910  1.00  0.00            
ATOM   2917  HB1 ASN   183      46.320  48.100  51.330  1.00  0.00            
ATOM   2918  HB2 ASN   183      45.250  46.910  50.450  1.00  0.00            
ATOM   2919  CG  ASN   183      45.160  48.890  49.750  1.00  0.00            
ATOM   2920  OD1 ASN   183      46.140  49.520  49.360  1.00  0.00            
ATOM   2921  ND2 ASN   183      43.930  49.090  49.200  1.00  0.00            
ATOM   2922 1HD2 ASN   183      43.090  48.870  49.700  1.00  0.00            
ATOM   2923 2HD2 ASN   183      43.840  49.560  48.320  1.00  0.00            
ATOM   2924  C   ASN   183      44.670  47.280  53.120  1.00  0.00            
ATOM   2925  O   ASN   183      45.740  47.390  53.710  1.00  0.00            
ATOM   2926  N   THR   184      43.800  46.290  53.420  1.00  0.00            
ATOM   2927  HN  THR   184      42.950  46.160  52.920  1.00  0.00            
ATOM   2928  CA  THR   184      44.020  45.480  54.570  1.00  0.00            
ATOM   2929  HA  THR   184      45.010  45.610  54.970  1.00  0.00            
ATOM   2930  CB  THR   184      43.050  45.690  55.700  1.00  0.00            
ATOM   2931  HB  THR   184      43.220  44.880  56.440  1.00  0.00            
ATOM   2932  OG1 THR   184      41.690  45.670  55.300  1.00  0.00            
ATOM   2933  HG1 THR   184      41.380  44.760  55.240  1.00  0.00            
ATOM   2934  CG2 THR   184      43.370  47.030  56.380  1.00  0.00            
ATOM   2935 1HG2 THR   184      42.830  46.890  57.340  1.00  0.00            
ATOM   2936 2HG2 THR   184      44.410  47.100  56.750  1.00  0.00            
ATOM   2937 3HG2 THR   184      42.950  47.970  55.980  1.00  0.00            
ATOM   2938  C   THR   184      43.910  44.080  54.060  1.00  0.00            
ATOM   2939  O   THR   184      43.010  43.880  53.240  1.00  0.00            
ATOM   2940  N   PRO   185      44.750  43.110  54.270  1.00  0.00            
ATOM   2941  CD  PRO   185      45.930  43.240  55.120  1.00  0.00            
ATOM   2942  HD1 PRO   185      45.760  43.690  56.120  1.00  0.00            
ATOM   2943  HD2 PRO   185      46.700  43.720  54.470  1.00  0.00            
ATOM   2944  CA  PRO   185      44.530  41.820  53.690  1.00  0.00            
ATOM   2945  HA  PRO   185      44.350  41.970  52.640  1.00  0.00            
ATOM   2946  CB  PRO   185      45.820  41.100  54.080  1.00  0.00            
ATOM   2947  HB1 PRO   185      45.820  40.010  54.270  1.00  0.00            
ATOM   2948  HB2 PRO   185      46.610  41.270  53.310  1.00  0.00            
ATOM   2949  CG  PRO   185      46.360  41.790  55.340  1.00  0.00            
ATOM   2950  HG1 PRO   185      45.900  41.390  56.270  1.00  0.00            
ATOM   2951  HG2 PRO   185      47.470  41.790  55.400  1.00  0.00            
ATOM   2952  C   PRO   185      43.430  41.100  54.400  1.00  0.00            
ATOM   2953  O   PRO   185      43.330  41.270  55.610  1.00  0.00            
ATOM   2954  N   ILE   186      42.650  40.330  53.620  1.00  0.00            
ATOM   2955  HN  ILE   186      42.880  40.440  52.650  1.00  0.00            
ATOM   2956  CA  ILE   186      41.720  39.340  54.060  1.00  0.00            
ATOM   2957  HA  ILE   186      41.120  39.780  54.850  1.00  0.00            
ATOM   2958  CB  ILE   186      40.830  38.950  52.910  1.00  0.00            
ATOM   2959  HB  ILE   186      41.340  38.550  52.000  1.00  0.00            
ATOM   2960  CG2 ILE   186      39.880  37.840  53.370  1.00  0.00            
ATOM   2961 1HG2 ILE   186      40.510  36.950  53.600  1.00  0.00            
ATOM   2962 2HG2 ILE   186      39.410  38.210  54.310  1.00  0.00            
ATOM   2963 3HG2 ILE   186      39.130  37.660  52.580  1.00  0.00            
ATOM   2964  CG1 ILE   186      40.060  40.200  52.440  1.00  0.00            
ATOM   2965 1HG1 ILE   186      39.340  40.410  53.260  1.00  0.00            
ATOM   2966 2HG1 ILE   186      40.700  41.100  52.370  1.00  0.00            
ATOM   2967  CD  ILE   186      39.330  40.030  51.110  1.00  0.00            
ATOM   2968  HD1 ILE   186      38.910  40.970  50.700  1.00  0.00            
ATOM   2969  HD2 ILE   186      40.070  39.590  50.410  1.00  0.00            
ATOM   2970  HD3 ILE   186      38.500  39.290  51.060  1.00  0.00            
ATOM   2971  C   ILE   186      42.370  38.160  54.700  1.00  0.00            
ATOM   2972  O   ILE   186      41.950  37.630  55.730  1.00  0.00            
ATOM   2973  N   GLY   187      43.460  37.740  54.050  1.00  0.00            
ATOM   2974  HN  GLY   187      43.570  38.320  53.240  1.00  0.00            
ATOM   2975  CA  GLY   187      44.410  36.770  54.490  1.00  0.00            
ATOM   2976  HA1 GLY   187      43.940  35.940  54.990  1.00  0.00            
ATOM   2977  HA2 GLY   187      44.890  36.490  53.570  1.00  0.00            
ATOM   2978  C   GLY   187      45.530  37.390  55.250  1.00  0.00            
ATOM   2979  O   GLY   187      46.490  37.880  54.660  1.00  0.00            
ATOM   2980  N   ASP   188      45.470  37.270  56.590  1.00  0.00            
ATOM   2981  HN  ASP   188      44.960  36.490  56.940  1.00  0.00            
ATOM   2982  CA  ASP   188      46.120  38.140  57.530  1.00  0.00            
ATOM   2983  HA  ASP   188      45.960  39.070  57.010  1.00  0.00            
ATOM   2984  CB  ASP   188      45.480  38.180  58.920  1.00  0.00            
ATOM   2985  HB1 ASP   188      46.120  38.910  59.460  1.00  0.00            
ATOM   2986  HB2 ASP   188      44.460  38.570  58.720  1.00  0.00            
ATOM   2987  CG  ASP   188      45.440  36.810  59.580  1.00  0.00            
ATOM   2988  OD1 ASP   188      44.840  35.810  59.110  1.00  0.00            
ATOM   2989  OD2 ASP   188      46.030  36.680  60.690  1.00  0.00            
ATOM   2990  C   ASP   188      47.610  38.010  57.520  1.00  0.00            
ATOM   2991  O   ASP   188      48.300  38.810  58.150  1.00  0.00            
ATOM   2992  N   GLY   189      48.180  36.960  56.890  1.00  0.00            
ATOM   2993  HN  GLY   189      47.590  36.410  56.310  1.00  0.00            
ATOM   2994  CA  GLY   189      49.550  36.570  56.960  1.00  0.00            
ATOM   2995  HA1 GLY   189      49.800  36.670  58.010  1.00  0.00            
ATOM   2996  HA2 GLY   189      49.560  35.550  56.620  1.00  0.00            
ATOM   2997  C   GLY   189      50.440  37.320  56.030  1.00  0.00            
ATOM   2998  O   GLY   189      50.040  38.290  55.380  1.00  0.00            
ATOM   2999  N   PRO   190      51.650  36.900  55.830  1.00  0.00            
ATOM   3000  CD  PRO   190      52.190  35.760  56.560  1.00  0.00            
ATOM   3001  HD1 PRO   190      51.760  34.810  56.180  1.00  0.00            
ATOM   3002  HD2 PRO   190      52.030  35.790  57.660  1.00  0.00            
ATOM   3003  CA  PRO   190      52.650  37.690  55.160  1.00  0.00            
ATOM   3004  HA  PRO   190      53.040  38.450  55.820  1.00  0.00            
ATOM   3005  CB  PRO   190      53.700  36.610  54.940  1.00  0.00            
ATOM   3006  HB1 PRO   190      53.530  35.870  54.130  1.00  0.00            
ATOM   3007  HB2 PRO   190      54.690  37.090  54.750  1.00  0.00            
ATOM   3008  CG  PRO   190      53.700  35.910  56.310  1.00  0.00            
ATOM   3009  HG1 PRO   190      54.260  34.950  56.270  1.00  0.00            
ATOM   3010  HG2 PRO   190      54.140  36.520  57.120  1.00  0.00            
ATOM   3011  C   PRO   190      52.430  38.310  53.830  1.00  0.00            
ATOM   3012  O   PRO   190      52.170  37.640  52.820  1.00  0.00            
ATOM   3013  N   VAL   191      52.510  39.650  53.860  1.00  0.00            
ATOM   3014  HN  VAL   191      52.730  40.060  54.740  1.00  0.00            
ATOM   3015  CA  VAL   191      52.500  40.580  52.770  1.00  0.00            
ATOM   3016  HA  VAL   191      53.050  40.070  51.990  1.00  0.00            
ATOM   3017  CB  VAL   191      51.130  41.050  52.380  1.00  0.00            
ATOM   3018  HB  VAL   191      51.270  42.050  51.910  1.00  0.00            
ATOM   3019  CG1 VAL   191      50.450  40.120  51.370  1.00  0.00            
ATOM   3020 1HG1 VAL   191      49.460  40.530  51.070  1.00  0.00            
ATOM   3021 2HG1 VAL   191      50.980  39.900  50.420  1.00  0.00            
ATOM   3022 3HG1 VAL   191      50.210  39.160  51.880  1.00  0.00            
ATOM   3023  CG2 VAL   191      50.230  41.300  53.600  1.00  0.00            
ATOM   3024 1HG2 VAL   191      49.250  41.760  53.340  1.00  0.00            
ATOM   3025 2HG2 VAL   191      50.080  40.420  54.260  1.00  0.00            
ATOM   3026 3HG2 VAL   191      50.790  42.030  54.210  1.00  0.00            
ATOM   3027  C   VAL   191      53.320  41.770  53.140  1.00  0.00            
ATOM   3028  O   VAL   191      53.310  42.260  54.260  1.00  0.00            
ATOM   3029  N   LEU   192      54.200  42.170  52.200  1.00  0.00            
ATOM   3030  HN  LEU   192      54.030  41.740  51.320  1.00  0.00            
ATOM   3031  CA  LEU   192      55.270  43.110  52.300  1.00  0.00            
ATOM   3032  HA  LEU   192      55.630  43.110  53.320  1.00  0.00            
ATOM   3033  CB  LEU   192      56.510  42.710  51.480  1.00  0.00            
ATOM   3034  HB1 LEU   192      56.270  42.910  50.410  1.00  0.00            
ATOM   3035  HB2 LEU   192      57.360  43.410  51.660  1.00  0.00            
ATOM   3036  CG  LEU   192      56.970  41.270  51.750  1.00  0.00            
ATOM   3037  HG  LEU   192      56.250  40.510  51.370  1.00  0.00            
ATOM   3038  CD1 LEU   192      58.220  41.150  50.860  1.00  0.00            
ATOM   3039 1HD1 LEU   192      58.640  40.140  51.000  1.00  0.00            
ATOM   3040 2HD1 LEU   192      57.940  41.260  49.790  1.00  0.00            
ATOM   3041 3HD1 LEU   192      59.010  41.910  51.030  1.00  0.00            
ATOM   3042  CD2 LEU   192      57.200  40.930  53.230  1.00  0.00            
ATOM   3043 1HD2 LEU   192      57.590  39.900  53.410  1.00  0.00            
ATOM   3044 2HD2 LEU   192      57.930  41.700  53.560  1.00  0.00            
ATOM   3045 3HD2 LEU   192      56.280  41.030  53.840  1.00  0.00            
ATOM   3046  C   LEU   192      54.870  44.510  51.990  1.00  0.00            
ATOM   3047  O   LEU   192      54.100  44.800  51.070  1.00  0.00            
ATOM   3048  N   LEU   193      55.420  45.420  52.820  1.00  0.00            
ATOM   3049  HN  LEU   193      55.980  45.130  53.590  1.00  0.00            
ATOM   3050  CA  LEU   193      55.130  46.810  52.690  1.00  0.00            
ATOM   3051  HA  LEU   193      54.050  46.790  52.710  1.00  0.00            
ATOM   3052  CB  LEU   193      55.730  47.630  53.840  1.00  0.00            
ATOM   3053  HB1 LEU   193      56.840  47.610  53.870  1.00  0.00            
ATOM   3054  HB2 LEU   193      55.470  48.710  53.740  1.00  0.00            
ATOM   3055  CG  LEU   193      55.350  47.140  55.240  1.00  0.00            
ATOM   3056  HG  LEU   193      55.370  46.030  55.270  1.00  0.00            
ATOM   3057  CD1 LEU   193      56.410  47.650  56.230  1.00  0.00            
ATOM   3058 1HD1 LEU   193      56.060  47.200  57.180  1.00  0.00            
ATOM   3059 2HD1 LEU   193      57.400  47.290  55.890  1.00  0.00            
ATOM   3060 3HD1 LEU   193      56.500  48.760  56.260  1.00  0.00            
ATOM   3061  CD2 LEU   193      53.930  47.580  55.630  1.00  0.00            
ATOM   3062 1HD2 LEU   193      53.890  48.690  55.690  1.00  0.00            
ATOM   3063 2HD2 LEU   193      53.280  47.140  54.840  1.00  0.00            
ATOM   3064 3HD2 LEU   193      53.690  47.090  56.600  1.00  0.00            
ATOM   3065  C   LEU   193      55.720  47.290  51.400  1.00  0.00            
ATOM   3066  O   LEU   193      56.860  46.950  51.080  1.00  0.00            
ATOM   3067  N   PRO   194      55.040  48.120  50.680  1.00  0.00            
ATOM   3068  CD  PRO   194      53.610  48.320  50.890  1.00  0.00            
ATOM   3069  HD1 PRO   194      53.440  49.160  51.600  1.00  0.00            
ATOM   3070  HD2 PRO   194      53.100  47.380  51.200  1.00  0.00            
ATOM   3071  CA  PRO   194      55.310  48.220  49.270  1.00  0.00            
ATOM   3072  HA  PRO   194      56.130  47.620  48.890  1.00  0.00            
ATOM   3073  CB  PRO   194      53.970  47.850  48.650  1.00  0.00            
ATOM   3074  HB1 PRO   194      53.990  48.180  47.590  1.00  0.00            
ATOM   3075  HB2 PRO   194      53.730  46.770  48.800  1.00  0.00            
ATOM   3076  CG  PRO   194      52.980  48.630  49.520  1.00  0.00            
ATOM   3077  HG1 PRO   194      52.990  49.720  49.310  1.00  0.00            
ATOM   3078  HG2 PRO   194      51.970  48.190  49.450  1.00  0.00            
ATOM   3079  C   PRO   194      55.580  49.650  48.930  1.00  0.00            
ATOM   3080  O   PRO   194      55.230  50.120  47.860  1.00  0.00            
ATOM   3081  N   ASP   195      56.190  50.380  49.890  1.00  0.00            
ATOM   3082  HN  ASP   195      56.370  50.100  50.830  1.00  0.00            
ATOM   3083  CA  ASP   195      56.710  51.700  49.790  1.00  0.00            
ATOM   3084  HA  ASP   195      55.860  52.360  49.680  1.00  0.00            
ATOM   3085  CB  ASP   195      57.410  52.110  51.100  1.00  0.00            
ATOM   3086  HB1 ASP   195      58.490  51.850  51.110  1.00  0.00            
ATOM   3087  HB2 ASP   195      57.470  53.220  51.170  1.00  0.00            
ATOM   3088  CG  ASP   195      56.840  51.570  52.400  1.00  0.00            
ATOM   3089  OD1 ASP   195      56.770  50.320  52.580  1.00  0.00            
ATOM   3090  OD2 ASP   195      56.650  52.380  53.340  1.00  0.00            
ATOM   3091  C   ASP   195      57.670  52.070  48.710  1.00  0.00            
ATOM   3092  O   ASP   195      58.370  51.220  48.160  1.00  0.00            
ATOM   3093  N   ASN   196      57.710  53.360  48.340  1.00  0.00            
ATOM   3094  HN  ASN   196      57.030  54.040  48.630  1.00  0.00            
ATOM   3095  CA  ASN   196      58.830  53.940  47.660  1.00  0.00            
ATOM   3096  HA  ASN   196      58.540  54.940  47.370  1.00  0.00            
ATOM   3097  CB  ASN   196      60.080  54.030  48.550  1.00  0.00            
ATOM   3098  HB1 ASN   196      60.370  53.000  48.870  1.00  0.00            
ATOM   3099  HB2 ASN   196      60.880  54.500  47.950  1.00  0.00            
ATOM   3100  CG  ASN   196      59.810  54.800  49.840  1.00  0.00            
ATOM   3101  OD1 ASN   196      60.080  54.440  50.990  1.00  0.00            
ATOM   3102  ND2 ASN   196      59.370  56.070  49.690  1.00  0.00            
ATOM   3103 1HD2 ASN   196      59.150  56.480  48.800  1.00  0.00            
ATOM   3104 2HD2 ASN   196      58.980  56.480  50.520  1.00  0.00            
ATOM   3105  C   ASN   196      59.170  53.270  46.380  1.00  0.00            
ATOM   3106  O   ASN   196      60.360  53.040  46.200  1.00  0.00            
ATOM   3107  N   HIS   197      58.200  52.930  45.510  1.00  0.00            
ATOM   3108  HN  HIS   197      57.260  52.820  45.840  1.00  0.00            
ATOM   3109  CA  HIS   197      58.540  52.680  44.140  1.00  0.00            
ATOM   3110  HA  HIS   197      59.470  53.180  43.900  1.00  0.00            
ATOM   3111  CB  HIS   197      58.670  51.200  43.770  1.00  0.00            
ATOM   3112  HB1 HIS   197      58.670  51.120  42.660  1.00  0.00            
ATOM   3113  HB2 HIS   197      59.700  50.830  43.960  1.00  0.00            
ATOM   3114  CD2 HIS   197      56.390  49.990  44.210  1.00  0.00            
ATOM   3115  HD2 HIS   197      55.740  50.720  43.730  1.00  0.00            
ATOM   3116  CG  HIS   197      57.730  50.170  44.330  1.00  0.00            
ATOM   3117  NE2 HIS   197      56.100  48.780  44.780  1.00  0.00            
ATOM   3118  HE2 HIS   197      55.200  48.360  44.900  1.00  0.00            
ATOM   3119  ND1 HIS   197      58.220  49.050  44.940  1.00  0.00            
ATOM   3120  HD1 HIS   197      59.180  48.940  45.190  1.00  0.00            
ATOM   3121  CE1 HIS   197      57.210  48.240  45.240  1.00  0.00            
ATOM   3122  HE1 HIS   197      57.340  47.300  45.720  1.00  0.00            
ATOM   3123  C   HIS   197      57.490  53.370  43.340  1.00  0.00            
ATOM   3124  O   HIS   197      56.430  52.750  43.200  1.00  0.00            
ATOM   3125  N   TYR   198      57.660  54.590  42.810  1.00  0.00            
ATOM   3126  HN  TYR   198      58.590  54.960  42.890  1.00  0.00            
ATOM   3127  CA  TYR   198      56.770  55.310  41.950  1.00  0.00            
ATOM   3128  HA  TYR   198      55.890  55.480  42.550  1.00  0.00            
ATOM   3129  CB  TYR   198      57.520  56.600  41.600  1.00  0.00            
ATOM   3130  HB1 TYR   198      57.660  57.040  42.610  1.00  0.00            
ATOM   3131  HB2 TYR   198      58.500  56.460  41.090  1.00  0.00            
ATOM   3132  CG  TYR   198      56.860  57.490  40.610  1.00  0.00            
ATOM   3133  CD1 TYR   198      55.950  58.390  41.100  1.00  0.00            
ATOM   3134  HD1 TYR   198      55.660  58.390  42.140  1.00  0.00            
ATOM   3135  CE1 TYR   198      55.430  59.390  40.300  1.00  0.00            
ATOM   3136  HE1 TYR   198      54.770  60.170  40.660  1.00  0.00            
ATOM   3137  CZ  TYR   198      55.800  59.440  38.980  1.00  0.00            
ATOM   3138  OH  TYR   198      55.450  60.490  38.100  1.00  0.00            
ATOM   3139  HH  TYR   198      54.990  61.120  38.670  1.00  0.00            
ATOM   3140  CD2 TYR   198      57.090  57.460  39.250  1.00  0.00            
ATOM   3141  HD2 TYR   198      57.650  56.660  38.790  1.00  0.00            
ATOM   3142  CE2 TYR   198      56.630  58.480  38.450  1.00  0.00            
ATOM   3143  HE2 TYR   198      56.850  58.580  37.400  1.00  0.00            
ATOM   3144  C   TYR   198      56.250  54.570  40.770  1.00  0.00            
ATOM   3145  O   TYR   198      57.000  54.150  39.890  1.00  0.00            
ATOM   3146  N   LEU   199      54.940  54.290  40.660  1.00  0.00            
ATOM   3147  HN  LEU   199      54.360  54.600  41.400  1.00  0.00            
ATOM   3148  CA  LEU   199      54.340  53.700  39.500  1.00  0.00            
ATOM   3149  HA  LEU   199      55.050  52.990  39.090  1.00  0.00            
ATOM   3150  CB  LEU   199      52.980  53.090  39.880  1.00  0.00            
ATOM   3151  HB1 LEU   199      52.120  53.790  39.960  1.00  0.00            
ATOM   3152  HB2 LEU   199      52.730  52.330  39.110  1.00  0.00            
ATOM   3153  CG  LEU   199      53.010  52.260  41.170  1.00  0.00            
ATOM   3154  HG  LEU   199      53.350  52.890  42.030  1.00  0.00            
ATOM   3155  CD1 LEU   199      51.570  51.760  41.310  1.00  0.00            
ATOM   3156 1HD1 LEU   199      50.900  52.630  41.180  1.00  0.00            
ATOM   3157 2HD1 LEU   199      51.410  51.010  40.500  1.00  0.00            
ATOM   3158 3HD1 LEU   199      51.360  51.300  42.310  1.00  0.00            
ATOM   3159  CD2 LEU   199      53.990  51.080  41.010  1.00  0.00            
ATOM   3160 1HD2 LEU   199      53.680  50.410  41.840  1.00  0.00            
ATOM   3161 2HD2 LEU   199      53.920  50.540  40.040  1.00  0.00            
ATOM   3162 3HD2 LEU   199      55.030  51.470  41.050  1.00  0.00            
ATOM   3163  C   LEU   199      54.010  54.710  38.450  1.00  0.00            
ATOM   3164  O   LEU   199      53.760  55.880  38.740  1.00  0.00            
ATOM   3165  N   SER   200      54.100  54.320  37.170  1.00  0.00            
ATOM   3166  HN  SER   200      54.220  53.360  36.930  1.00  0.00            
ATOM   3167  CA  SER   200      54.080  55.210  36.050  1.00  0.00            
ATOM   3168  HA  SER   200      53.820  56.220  36.340  1.00  0.00            
ATOM   3169  CB  SER   200      55.500  55.240  35.480  1.00  0.00            
ATOM   3170  HB1 SER   200      56.230  55.480  36.280  1.00  0.00            
ATOM   3171  HB2 SER   200      55.780  54.310  34.930  1.00  0.00            
ATOM   3172  OG  SER   200      55.660  56.290  34.540  1.00  0.00            
ATOM   3173  HG1 SER   200      56.510  56.110  34.120  1.00  0.00            
ATOM   3174  C   SER   200      53.110  54.630  35.080  1.00  0.00            
ATOM   3175  O   SER   200      53.000  53.430  34.860  1.00  0.00            
ATOM   3176  N   THR   201      52.230  55.490  34.530  1.00  0.00            
ATOM   3177  HN  THR   201      52.330  56.480  34.640  1.00  0.00            
ATOM   3178  CA  THR   201      50.970  55.120  33.980  1.00  0.00            
ATOM   3179  HA  THR   201      50.840  54.050  33.980  1.00  0.00            
ATOM   3180  CB  THR   201      49.820  55.830  34.630  1.00  0.00            
ATOM   3181  HB  THR   201      49.950  56.940  34.600  1.00  0.00            
ATOM   3182  OG1 THR   201      49.610  55.480  35.990  1.00  0.00            
ATOM   3183  HG1 THR   201      48.770  55.840  36.300  1.00  0.00            
ATOM   3184  CG2 THR   201      48.500  55.460  33.930  1.00  0.00            
ATOM   3185 1HG2 THR   201      47.600  55.560  34.580  1.00  0.00            
ATOM   3186 2HG2 THR   201      48.470  56.150  33.070  1.00  0.00            
ATOM   3187 3HG2 THR   201      48.490  54.400  33.610  1.00  0.00            
ATOM   3188  C   THR   201      51.000  55.640  32.580  1.00  0.00            
ATOM   3189  O   THR   201      51.340  56.800  32.380  1.00  0.00            
ATOM   3190  N   GLN   202      50.670  54.770  31.620  1.00  0.00            
ATOM   3191  HN  GLN   202      50.480  53.810  31.830  1.00  0.00            
ATOM   3192  CA  GLN   202      50.530  55.140  30.240  1.00  0.00            
ATOM   3193  HA  GLN   202      50.650  56.210  30.180  1.00  0.00            
ATOM   3194  CB  GLN   202      51.720  54.550  29.470  1.00  0.00            
ATOM   3195  HB1 GLN   202      51.730  54.940  28.430  1.00  0.00            
ATOM   3196  HB2 GLN   202      52.570  55.010  30.020  1.00  0.00            
ATOM   3197  CG  GLN   202      51.910  53.030  29.540  1.00  0.00            
ATOM   3198  HG1 GLN   202      51.950  52.670  30.590  1.00  0.00            
ATOM   3199  HG2 GLN   202      51.020  52.620  29.020  1.00  0.00            
ATOM   3200  CD  GLN   202      53.150  52.470  28.870  1.00  0.00            
ATOM   3201  OE1 GLN   202      54.260  52.880  29.230  1.00  0.00            
ATOM   3202  NE2 GLN   202      53.120  51.550  27.870  1.00  0.00            
ATOM   3203 1HE2 GLN   202      52.260  51.210  27.480  1.00  0.00            
ATOM   3204 2HE2 GLN   202      53.950  51.020  27.700  1.00  0.00            
ATOM   3205  C   GLN   202      49.180  54.770  29.730  1.00  0.00            
ATOM   3206  O   GLN   202      48.950  54.840  28.520  1.00  0.00            
ATOM   3207  N   SER   203      48.150  54.500  30.550  1.00  0.00            
ATOM   3208  HN  SER   203      48.310  54.320  31.520  1.00  0.00            
ATOM   3209  CA  SER   203      46.760  54.410  30.210  1.00  0.00            
ATOM   3210  HA  SER   203      46.680  53.490  29.650  1.00  0.00            
ATOM   3211  CB  SER   203      46.010  54.180  31.530  1.00  0.00            
ATOM   3212  HB1 SER   203      45.930  55.110  32.140  1.00  0.00            
ATOM   3213  HB2 SER   203      44.970  53.800  31.410  1.00  0.00            
ATOM   3214  OG  SER   203      46.700  53.240  32.340  1.00  0.00            
ATOM   3215  HG1 SER   203      46.500  53.290  33.280  1.00  0.00            
ATOM   3216  C   SER   203      45.950  55.430  29.500  1.00  0.00            
ATOM   3217  O   SER   203      46.140  56.640  29.600  1.00  0.00            
ATOM   3218  N   ALA   204      44.950  54.960  28.730  1.00  0.00            
ATOM   3219  HN  ALA   204      44.800  54.000  28.480  1.00  0.00            
ATOM   3220  CA  ALA   204      44.130  55.950  28.100  1.00  0.00            
ATOM   3221  HA  ALA   204      44.020  56.760  28.800  1.00  0.00            
ATOM   3222  CB  ALA   204      44.800  56.420  26.800  1.00  0.00            
ATOM   3223  HB1 ALA   204      44.250  57.200  26.240  1.00  0.00            
ATOM   3224  HB2 ALA   204      45.780  56.890  27.040  1.00  0.00            
ATOM   3225  HB3 ALA   204      44.850  55.580  26.060  1.00  0.00            
ATOM   3226  C   ALA   204      42.830  55.260  27.840  1.00  0.00            
ATOM   3227  O   ALA   204      42.650  54.050  27.780  1.00  0.00            
ATOM   3228  N   LEU   205      41.760  56.050  27.660  1.00  0.00            
ATOM   3229  HN  LEU   205      41.840  57.040  27.720  1.00  0.00            
ATOM   3230  CA  LEU   205      40.400  55.780  27.300  1.00  0.00            
ATOM   3231  HA  LEU   205      40.220  54.720  27.260  1.00  0.00            
ATOM   3232  CB  LEU   205      39.460  56.470  28.310  1.00  0.00            
ATOM   3233  HB1 LEU   205      39.850  57.500  28.450  1.00  0.00            
ATOM   3234  HB2 LEU   205      38.420  56.500  27.920  1.00  0.00            
ATOM   3235  CG  LEU   205      39.320  55.760  29.660  1.00  0.00            
ATOM   3236  HG  LEU   205      40.300  55.650  30.170  1.00  0.00            
ATOM   3237  CD1 LEU   205      38.570  56.790  30.530  1.00  0.00            
ATOM   3238 1HD1 LEU   205      37.610  57.020  30.020  1.00  0.00            
ATOM   3239 2HD1 LEU   205      38.270  56.250  31.450  1.00  0.00            
ATOM   3240 3HD1 LEU   205      38.940  57.820  30.750  1.00  0.00            
ATOM   3241  CD2 LEU   205      38.570  54.420  29.540  1.00  0.00            
ATOM   3242 1HD2 LEU   205      37.670  54.540  28.900  1.00  0.00            
ATOM   3243 2HD2 LEU   205      39.130  53.570  29.100  1.00  0.00            
ATOM   3244 3HD2 LEU   205      38.220  54.120  30.550  1.00  0.00            
ATOM   3245  C   LEU   205      40.180  56.320  25.930  1.00  0.00            
ATOM   3246  O   LEU   205      40.800  57.280  25.480  1.00  0.00            
ATOM   3247  N   SER   206      39.380  55.570  25.150  1.00  0.00            
ATOM   3248  HN  SER   206      38.900  54.800  25.570  1.00  0.00            
ATOM   3249  CA  SER   206      38.950  55.750  23.800  1.00  0.00            
ATOM   3250  HA  SER   206      39.400  56.640  23.380  1.00  0.00            
ATOM   3251  CB  SER   206      39.310  54.580  22.870  1.00  0.00            
ATOM   3252  HB1 SER   206      39.000  54.860  21.840  1.00  0.00            
ATOM   3253  HB2 SER   206      40.410  54.430  22.870  1.00  0.00            
ATOM   3254  OG  SER   206      38.700  53.330  23.180  1.00  0.00            
ATOM   3255  HG1 SER   206      39.240  52.850  23.810  1.00  0.00            
ATOM   3256  C   SER   206      37.470  55.890  23.700  1.00  0.00            
ATOM   3257  O   SER   206      36.660  55.560  24.570  1.00  0.00            
ATOM   3258  N   LYS   207      36.990  56.520  22.610  1.00  0.00            
ATOM   3259  HN  LYS   207      37.540  56.950  21.910  1.00  0.00            
ATOM   3260  CA  LYS   207      35.570  56.660  22.510  1.00  0.00            
ATOM   3261  HA  LYS   207      35.040  56.710  23.450  1.00  0.00            
ATOM   3262  CB  LYS   207      35.170  57.970  21.800  1.00  0.00            
ATOM   3263  HB1 LYS   207      35.520  58.850  22.380  1.00  0.00            
ATOM   3264  HB2 LYS   207      35.670  58.060  20.810  1.00  0.00            
ATOM   3265  CG  LYS   207      33.670  58.120  21.530  1.00  0.00            
ATOM   3266  HG1 LYS   207      33.220  57.190  21.120  1.00  0.00            
ATOM   3267  HG2 LYS   207      33.200  58.390  22.500  1.00  0.00            
ATOM   3268  CD  LYS   207      33.320  59.140  20.440  1.00  0.00            
ATOM   3269  HD1 LYS   207      33.680  60.140  20.760  1.00  0.00            
ATOM   3270  HD2 LYS   207      33.810  58.950  19.460  1.00  0.00            
ATOM   3271  CE  LYS   207      31.840  59.240  20.090  1.00  0.00            
ATOM   3272  HE1 LYS   207      31.590  60.010  19.330  1.00  0.00            
ATOM   3273  HE2 LYS   207      31.510  58.250  19.710  1.00  0.00            
ATOM   3274  NZ  LYS   207      31.070  59.540  21.330  1.00  0.00            
ATOM   3275  HZ1 LYS   207      30.950  58.670  21.890  1.00  0.00            
ATOM   3276  HZ2 LYS   207      31.570  60.260  21.880  1.00  0.00            
ATOM   3277  HZ3 LYS   207      30.120  59.740  20.980  1.00  0.00            
ATOM   3278  C   LYS   207      35.060  55.520  21.700  1.00  0.00            
ATOM   3279  O   LYS   207      35.600  55.140  20.660  1.00  0.00            
ATOM   3280  N   ASP   208      33.940  54.940  22.160  1.00  0.00            
ATOM   3281  HN  ASP   208      33.620  55.220  23.060  1.00  0.00            
ATOM   3282  CA  ASP   208      33.180  53.960  21.450  1.00  0.00            
ATOM   3283  HA  ASP   208      33.870  53.590  20.710  1.00  0.00            
ATOM   3284  CB  ASP   208      33.000  52.650  22.240  1.00  0.00            
ATOM   3285  HB1 ASP   208      33.980  52.240  22.590  1.00  0.00            
ATOM   3286  HB2 ASP   208      32.470  52.910  23.180  1.00  0.00            
ATOM   3287  CG  ASP   208      32.310  51.500  21.520  1.00  0.00            
ATOM   3288  OD1 ASP   208      32.820  51.090  20.440  1.00  0.00            
ATOM   3289  OD2 ASP   208      31.250  51.050  22.030  1.00  0.00            
ATOM   3290  C   ASP   208      31.900  54.420  20.840  1.00  0.00            
ATOM   3291  O   ASP   208      30.990  54.730  21.610  1.00  0.00            
ATOM   3292  N   PRO   209      31.650  54.610  19.580  1.00  0.00            
ATOM   3293  CD  PRO   209      32.670  54.710  18.560  1.00  0.00            
ATOM   3294  HD1 PRO   209      33.280  53.780  18.510  1.00  0.00            
ATOM   3295  HD2 PRO   209      33.330  55.600  18.620  1.00  0.00            
ATOM   3296  CA  PRO   209      30.360  54.990  19.080  1.00  0.00            
ATOM   3297  HA  PRO   209      29.780  55.650  19.710  1.00  0.00            
ATOM   3298  CB  PRO   209      30.630  55.570  17.690  1.00  0.00            
ATOM   3299  HB1 PRO   209      29.830  55.660  16.930  1.00  0.00            
ATOM   3300  HB2 PRO   209      30.880  56.630  17.890  1.00  0.00            
ATOM   3301  CG  PRO   209      31.900  54.840  17.230  1.00  0.00            
ATOM   3302  HG1 PRO   209      31.710  53.850  16.770  1.00  0.00            
ATOM   3303  HG2 PRO   209      32.450  55.420  16.470  1.00  0.00            
ATOM   3304  C   PRO   209      29.540  53.770  18.880  1.00  0.00            
ATOM   3305  O   PRO   209      28.390  53.860  18.450  1.00  0.00            
ATOM   3306  N   ASN   210      30.100  52.550  19.010  1.00  0.00            
ATOM   3307  HN  ASN   210      31.010  52.490  19.420  1.00  0.00            
ATOM   3308  CA  ASN   210      29.340  51.400  18.630  1.00  0.00            
ATOM   3309  HA  ASN   210      28.880  51.630  17.680  1.00  0.00            
ATOM   3310  CB  ASN   210      30.210  50.150  18.420  1.00  0.00            
ATOM   3311  HB1 ASN   210      30.710  49.790  19.350  1.00  0.00            
ATOM   3312  HB2 ASN   210      29.720  49.200  18.120  1.00  0.00            
ATOM   3313  CG  ASN   210      31.220  50.400  17.310  1.00  0.00            
ATOM   3314  OD1 ASN   210      30.810  50.150  16.170  1.00  0.00            
ATOM   3315  ND2 ASN   210      32.510  50.620  17.650  1.00  0.00            
ATOM   3316 1HD2 ASN   210      32.710  50.710  18.630  1.00  0.00            
ATOM   3317 2HD2 ASN   210      33.210  50.830  16.960  1.00  0.00            
ATOM   3318  C   ASN   210      28.260  51.030  19.590  1.00  0.00            
ATOM   3319  O   ASN   210      27.260  50.510  19.100  1.00  0.00            
ATOM   3320  N   GLU   211      28.400  51.200  20.910  1.00  0.00            
ATOM   3321  HN  GLU   211      29.270  51.530  21.260  1.00  0.00            
ATOM   3322  CA  GLU   211      27.280  51.070  21.790  1.00  0.00            
ATOM   3323  HA  GLU   211      26.620  50.380  21.290  1.00  0.00            
ATOM   3324  CB  GLU   211      27.680  50.450  23.140  1.00  0.00            
ATOM   3325  HB1 GLU   211      28.260  49.550  22.850  1.00  0.00            
ATOM   3326  HB2 GLU   211      28.390  51.160  23.600  1.00  0.00            
ATOM   3327  CG  GLU   211      26.540  50.100  24.100  1.00  0.00            
ATOM   3328  HG1 GLU   211      25.950  50.950  24.510  1.00  0.00            
ATOM   3329  HG2 GLU   211      25.880  49.430  23.500  1.00  0.00            
ATOM   3330  CD  GLU   211      27.050  49.280  25.270  1.00  0.00            
ATOM   3331  OE1 GLU   211      27.710  48.240  25.000  1.00  0.00            
ATOM   3332  OE2 GLU   211      26.810  49.660  26.450  1.00  0.00            
ATOM   3333  C   GLU   211      26.610  52.400  21.880  1.00  0.00            
ATOM   3334  O   GLU   211      27.250  53.440  21.990  1.00  0.00            
ATOM   3335  N   LYS   212      25.270  52.360  21.880  1.00  0.00            
ATOM   3336  HN  LYS   212      24.800  51.490  21.780  1.00  0.00            
ATOM   3337  CA  LYS   212      24.340  53.430  21.690  1.00  0.00            
ATOM   3338  HA  LYS   212      24.830  54.110  21.010  1.00  0.00            
ATOM   3339  CB  LYS   212      23.140  52.840  20.930  1.00  0.00            
ATOM   3340  HB1 LYS   212      22.650  52.070  21.570  1.00  0.00            
ATOM   3341  HB2 LYS   212      22.370  53.630  20.790  1.00  0.00            
ATOM   3342  CG  LYS   212      23.510  52.200  19.590  1.00  0.00            
ATOM   3343  HG1 LYS   212      24.180  51.340  19.770  1.00  0.00            
ATOM   3344  HG2 LYS   212      22.610  51.800  19.090  1.00  0.00            
ATOM   3345  CD  LYS   212      24.070  53.130  18.510  1.00  0.00            
ATOM   3346  HD1 LYS   212      23.250  53.770  18.140  1.00  0.00            
ATOM   3347  HD2 LYS   212      24.870  53.780  18.930  1.00  0.00            
ATOM   3348  CE  LYS   212      24.630  52.380  17.300  1.00  0.00            
ATOM   3349  HE1 LYS   212      25.560  51.790  17.460  1.00  0.00            
ATOM   3350  HE2 LYS   212      23.850  51.650  16.980  1.00  0.00            
ATOM   3351  NZ  LYS   212      25.030  53.280  16.190  1.00  0.00            
ATOM   3352  HZ1 LYS   212      25.770  53.930  16.520  1.00  0.00            
ATOM   3353  HZ2 LYS   212      25.230  52.820  15.280  1.00  0.00            
ATOM   3354  HZ3 LYS   212      24.120  53.630  15.840  1.00  0.00            
ATOM   3355  C   LYS   212      23.900  54.070  22.970  1.00  0.00            
ATOM   3356  O   LYS   212      22.800  54.600  23.090  1.00  0.00            
ATOM   3357  N   ARG   213      24.770  53.970  23.990  1.00  0.00            
ATOM   3358  HN  ARG   213      25.630  53.490  23.840  1.00  0.00            
ATOM   3359  CA  ARG   213      24.490  54.490  25.300  1.00  0.00            
ATOM   3360  HA  ARG   213      23.740  55.260  25.240  1.00  0.00            
ATOM   3361  CB  ARG   213      24.140  53.330  26.250  1.00  0.00            
ATOM   3362  HB1 ARG   213      25.090  52.770  26.400  1.00  0.00            
ATOM   3363  HB2 ARG   213      23.900  53.730  27.250  1.00  0.00            
ATOM   3364  CG  ARG   213      22.990  52.420  25.810  1.00  0.00            
ATOM   3365  HG1 ARG   213      22.080  53.050  25.690  1.00  0.00            
ATOM   3366  HG2 ARG   213      23.070  51.980  24.790  1.00  0.00            
ATOM   3367  CD  ARG   213      22.660  51.290  26.780  1.00  0.00            
ATOM   3368  HD1 ARG   213      22.320  51.680  27.760  1.00  0.00            
ATOM   3369  HD2 ARG   213      21.770  50.750  26.370  1.00  0.00            
ATOM   3370  NE  ARG   213      23.830  50.380  26.890  1.00  0.00            
ATOM   3371  HE  ARG   213      24.770  50.690  26.720  1.00  0.00            
ATOM   3372  CZ  ARG   213      23.760  49.110  27.400  1.00  0.00            
ATOM   3373  NH1 ARG   213      22.560  48.540  27.720  1.00  0.00            
ATOM   3374 1HH1 ARG   213      21.640  48.830  27.430  1.00  0.00            
ATOM   3375 2HH1 ARG   213      22.450  47.800  28.380  1.00  0.00            
ATOM   3376  NH2 ARG   213      24.900  48.440  27.720  1.00  0.00            
ATOM   3377 1HH2 ARG   213      25.710  48.820  27.270  1.00  0.00            
ATOM   3378 2HH2 ARG   213      24.770  47.450  27.730  1.00  0.00            
ATOM   3379  C   ARG   213      25.770  55.060  25.800  1.00  0.00            
ATOM   3380  O   ARG   213      26.750  55.160  25.060  1.00  0.00            
ATOM   3381  N   ASP   214      25.900  55.470  27.070  1.00  0.00            
ATOM   3382  HN  ASP   214      25.180  55.450  27.770  1.00  0.00            
ATOM   3383  CA  ASP   214      27.080  55.990  27.680  1.00  0.00            
ATOM   3384  HA  ASP   214      27.770  56.360  26.940  1.00  0.00            
ATOM   3385  CB  ASP   214      26.560  57.060  28.660  1.00  0.00            
ATOM   3386  HB1 ASP   214      25.790  57.660  28.150  1.00  0.00            
ATOM   3387  HB2 ASP   214      26.060  56.570  29.530  1.00  0.00            
ATOM   3388  CG  ASP   214      27.680  57.980  29.130  1.00  0.00            
ATOM   3389  OD1 ASP   214      28.700  57.990  28.390  1.00  0.00            
ATOM   3390  OD2 ASP   214      27.570  58.700  30.160  1.00  0.00            
ATOM   3391  C   ASP   214      27.710  54.860  28.420  1.00  0.00            
ATOM   3392  O   ASP   214      27.040  54.180  29.190  1.00  0.00            
ATOM   3393  N   HIS   215      29.030  54.650  28.260  1.00  0.00            
ATOM   3394  HN  HIS   215      29.660  55.290  27.840  1.00  0.00            
ATOM   3395  CA  HIS   215      29.660  53.430  28.690  1.00  0.00            
ATOM   3396  HA  HIS   215      29.230  53.120  29.620  1.00  0.00            
ATOM   3397  CB  HIS   215      29.450  52.310  27.650  1.00  0.00            
ATOM   3398  HB1 HIS   215      30.080  51.400  27.790  1.00  0.00            
ATOM   3399  HB2 HIS   215      28.520  51.780  27.940  1.00  0.00            
ATOM   3400  ND1 HIS   215      30.750  53.220  25.690  1.00  0.00            
ATOM   3401  CG  HIS   215      29.580  52.690  26.210  1.00  0.00            
ATOM   3402  CE1 HIS   215      30.420  53.600  24.470  1.00  0.00            
ATOM   3403  HE1 HIS   215      31.060  54.200  23.820  1.00  0.00            
ATOM   3404  NE2 HIS   215      29.110  53.410  24.190  1.00  0.00            
ATOM   3405  HE2 HIS   215      28.680  53.640  23.320  1.00  0.00            
ATOM   3406  CD2 HIS   215      28.560  52.850  25.330  1.00  0.00            
ATOM   3407  HD2 HIS   215      27.500  52.660  25.430  1.00  0.00            
ATOM   3408  C   HIS   215      31.100  53.640  29.010  1.00  0.00            
ATOM   3409  O   HIS   215      31.680  54.670  28.680  1.00  0.00            
ATOM   3410  N   MET   216      31.750  52.760  29.800  1.00  0.00            
ATOM   3411  HN  MET   216      31.170  52.000  30.080  1.00  0.00            
ATOM   3412  CA  MET   216      33.150  52.750  30.060  1.00  0.00            
ATOM   3413  HA  MET   216      33.600  53.420  29.330  1.00  0.00            
ATOM   3414  CB  MET   216      33.410  53.450  31.400  1.00  0.00            
ATOM   3415  HB1 MET   216      32.750  54.350  31.430  1.00  0.00            
ATOM   3416  HB2 MET   216      32.960  52.840  32.210  1.00  0.00            
ATOM   3417  CG  MET   216      34.790  54.050  31.680  1.00  0.00            
ATOM   3418  HG1 MET   216      35.480  53.180  31.670  1.00  0.00            
ATOM   3419  HG2 MET   216      35.130  54.760  30.910  1.00  0.00            
ATOM   3420  SD  MET   216      34.900  55.040  33.200  1.00  0.00            
ATOM   3421  CE  MET   216      34.510  53.640  34.290  1.00  0.00            
ATOM   3422  HE1 MET   216      34.950  53.780  35.290  1.00  0.00            
ATOM   3423  HE2 MET   216      33.400  53.590  34.380  1.00  0.00            
ATOM   3424  HE3 MET   216      34.880  52.650  33.940  1.00  0.00            
ATOM   3425  C   MET   216      33.750  51.390  29.930  1.00  0.00            
ATOM   3426  O   MET   216      33.460  50.470  30.690  1.00  0.00            
ATOM   3427  N   VAL   217      34.690  51.280  28.980  1.00  0.00            
ATOM   3428  HN  VAL   217      34.720  52.040  28.320  1.00  0.00            
ATOM   3429  CA  VAL   217      35.600  50.180  28.870  1.00  0.00            
ATOM   3430  HA  VAL   217      35.470  49.580  29.750  1.00  0.00            
ATOM   3431  CB  VAL   217      35.370  49.520  27.550  1.00  0.00            
ATOM   3432  HB  VAL   217      35.630  50.230  26.730  1.00  0.00            
ATOM   3433  CG1 VAL   217      36.170  48.220  27.390  1.00  0.00            
ATOM   3434 1HG1 VAL   217      35.900  47.760  26.410  1.00  0.00            
ATOM   3435 2HG1 VAL   217      37.270  48.400  27.410  1.00  0.00            
ATOM   3436 3HG1 VAL   217      35.890  47.480  28.170  1.00  0.00            
ATOM   3437  CG2 VAL   217      33.910  49.060  27.340  1.00  0.00            
ATOM   3438 1HG2 VAL   217      33.800  48.350  26.500  1.00  0.00            
ATOM   3439 2HG2 VAL   217      33.580  48.630  28.310  1.00  0.00            
ATOM   3440 3HG2 VAL   217      33.290  49.930  27.030  1.00  0.00            
ATOM   3441  C   VAL   217      37.000  50.650  29.010  1.00  0.00            
ATOM   3442  O   VAL   217      37.320  51.610  28.310  1.00  0.00            
ATOM   3443  N   LEU   218      37.900  50.010  29.790  1.00  0.00            
ATOM   3444  HN  LEU   218      37.700  49.120  30.180  1.00  0.00            
ATOM   3445  CA  LEU   218      39.260  50.420  29.990  1.00  0.00            
ATOM   3446  HA  LEU   218      39.510  51.290  29.400  1.00  0.00            
ATOM   3447  CB  LEU   218      39.510  50.840  31.450  1.00  0.00            
ATOM   3448  HB1 LEU   218      38.750  51.620  31.690  1.00  0.00            
ATOM   3449  HB2 LEU   218      39.180  49.950  32.040  1.00  0.00            
ATOM   3450  CG  LEU   218      40.930  51.310  31.820  1.00  0.00            
ATOM   3451  HG  LEU   218      41.650  50.530  31.480  1.00  0.00            
ATOM   3452  CD1 LEU   218      41.220  52.670  31.180  1.00  0.00            
ATOM   3453 1HD1 LEU   218      40.400  53.390  31.380  1.00  0.00            
ATOM   3454 2HD1 LEU   218      42.150  53.140  31.560  1.00  0.00            
ATOM   3455 3HD1 LEU   218      41.350  52.650  30.070  1.00  0.00            
ATOM   3456  CD2 LEU   218      41.110  51.510  33.340  1.00  0.00            
ATOM   3457 1HD2 LEU   218      41.990  52.090  33.670  1.00  0.00            
ATOM   3458 2HD2 LEU   218      40.180  51.980  33.710  1.00  0.00            
ATOM   3459 3HD2 LEU   218      41.420  50.520  33.740  1.00  0.00            
ATOM   3460  C   LEU   218      40.300  49.410  29.660  1.00  0.00            
ATOM   3461  O   LEU   218      40.220  48.220  29.980  1.00  0.00            
ATOM   3462  N   LEU   219      41.390  49.920  29.060  1.00  0.00            
ATOM   3463  HN  LEU   219      41.360  50.870  28.780  1.00  0.00            
ATOM   3464  CA  LEU   219      42.620  49.260  28.760  1.00  0.00            
ATOM   3465  HA  LEU   219      42.600  48.250  29.160  1.00  0.00            
ATOM   3466  CB  LEU   219      42.830  49.290  27.240  1.00  0.00            
ATOM   3467  HB1 LEU   219      41.930  48.730  26.880  1.00  0.00            
ATOM   3468  HB2 LEU   219      42.900  50.360  26.970  1.00  0.00            
ATOM   3469  CG  LEU   219      44.120  48.630  26.740  1.00  0.00            
ATOM   3470  HG  LEU   219      44.980  48.920  27.380  1.00  0.00            
ATOM   3471  CD1 LEU   219      43.950  47.100  26.740  1.00  0.00            
ATOM   3472 1HD1 LEU   219      44.820  46.580  26.270  1.00  0.00            
ATOM   3473 2HD1 LEU   219      43.930  46.720  27.780  1.00  0.00            
ATOM   3474 3HD1 LEU   219      42.980  46.880  26.240  1.00  0.00            
ATOM   3475  CD2 LEU   219      44.450  49.050  25.300  1.00  0.00            
ATOM   3476 1HD2 LEU   219      45.390  48.660  24.840  1.00  0.00            
ATOM   3477 2HD2 LEU   219      43.630  48.950  24.560  1.00  0.00            
ATOM   3478 3HD2 LEU   219      44.560  50.150  25.410  1.00  0.00            
ATOM   3479  C   LEU   219      43.690  50.060  29.440  1.00  0.00            
ATOM   3480  O   LEU   219      43.870  51.210  29.040  1.00  0.00            
ATOM   3481  N   GLU   220      44.350  49.470  30.460  1.00  0.00            
ATOM   3482  HN  GLU   220      44.200  48.590  30.890  1.00  0.00            
ATOM   3483  CA  GLU   220      45.270  50.280  31.200  1.00  0.00            
ATOM   3484  HA  GLU   220      45.310  51.280  30.780  1.00  0.00            
ATOM   3485  CB  GLU   220      44.640  50.620  32.560  1.00  0.00            
ATOM   3486  HB1 GLU   220      45.130  51.510  33.010  1.00  0.00            
ATOM   3487  HB2 GLU   220      43.610  50.940  32.310  1.00  0.00            
ATOM   3488  CG  GLU   220      44.650  49.490  33.590  1.00  0.00            
ATOM   3489  HG1 GLU   220      43.640  49.040  33.640  1.00  0.00            
ATOM   3490  HG2 GLU   220      45.310  48.670  33.240  1.00  0.00            
ATOM   3491  CD  GLU   220      45.100  50.020  34.950  1.00  0.00            
ATOM   3492  OE1 GLU   220      46.110  49.360  35.310  1.00  0.00            
ATOM   3493  OE2 GLU   220      44.640  51.020  35.560  1.00  0.00            
ATOM   3494  C   GLU   220      46.620  49.670  31.350  1.00  0.00            
ATOM   3495  O   GLU   220      46.710  48.460  31.170  1.00  0.00            
ATOM   3496  N   PHE   221      47.630  50.510  31.650  1.00  0.00            
ATOM   3497  HN  PHE   221      47.490  51.440  31.970  1.00  0.00            
ATOM   3498  CA  PHE   221      49.020  50.200  31.560  1.00  0.00            
ATOM   3499  HA  PHE   221      49.200  49.140  31.640  1.00  0.00            
ATOM   3500  CB  PHE   221      49.590  50.740  30.240  1.00  0.00            
ATOM   3501  HB1 PHE   221      49.470  51.850  30.240  1.00  0.00            
ATOM   3502  HB2 PHE   221      50.680  50.500  30.250  1.00  0.00            
ATOM   3503  CG  PHE   221      49.050  50.150  28.990  1.00  0.00            
ATOM   3504  CD1 PHE   221      49.480  48.890  28.640  1.00  0.00            
ATOM   3505  HD1 PHE   221      50.410  48.540  29.060  1.00  0.00            
ATOM   3506  CE1 PHE   221      48.950  48.280  27.530  1.00  0.00            
ATOM   3507  HE1 PHE   221      49.370  47.380  27.100  1.00  0.00            
ATOM   3508  CZ  PHE   221      47.990  48.880  26.740  1.00  0.00            
ATOM   3509  HZ  PHE   221      47.550  48.490  25.840  1.00  0.00            
ATOM   3510  CD2 PHE   221      48.080  50.760  28.220  1.00  0.00            
ATOM   3511  HD2 PHE   221      47.620  51.700  28.500  1.00  0.00            
ATOM   3512  CE2 PHE   221      47.580  50.140  27.100  1.00  0.00            
ATOM   3513  HE2 PHE   221      46.890  50.690  26.480  1.00  0.00            
ATOM   3514  C   PHE   221      49.730  50.870  32.690  1.00  0.00            
ATOM   3515  O   PHE   221      49.950  52.080  32.670  1.00  0.00            
ATOM   3516  N   VAL   222      50.080  50.120  33.750  1.00  0.00            
ATOM   3517  HN  VAL   222      49.780  49.170  33.780  1.00  0.00            
ATOM   3518  CA  VAL   222      50.850  50.620  34.850  1.00  0.00            
ATOM   3519  HA  VAL   222      50.990  51.690  34.750  1.00  0.00            
ATOM   3520  CB  VAL   222      50.140  50.620  36.160  1.00  0.00            
ATOM   3521  HB  VAL   222      49.810  49.580  36.410  1.00  0.00            
ATOM   3522  CG1 VAL   222      50.990  51.080  37.360  1.00  0.00            
ATOM   3523 1HG1 VAL   222      50.360  51.100  38.280  1.00  0.00            
ATOM   3524 2HG1 VAL   222      51.820  50.400  37.610  1.00  0.00            
ATOM   3525 3HG1 VAL   222      51.390  52.090  37.130  1.00  0.00            
ATOM   3526  CG2 VAL   222      48.900  51.510  36.010  1.00  0.00            
ATOM   3527 1HG2 VAL   222      48.400  51.610  37.000  1.00  0.00            
ATOM   3528 2HG2 VAL   222      49.070  52.490  35.530  1.00  0.00            
ATOM   3529 3HG2 VAL   222      48.210  50.930  35.360  1.00  0.00            
ATOM   3530  C   VAL   222      52.140  49.860  34.930  1.00  0.00            
ATOM   3531  O   VAL   222      52.150  48.640  34.780  1.00  0.00            
ATOM   3532  N   THR   223      53.240  50.590  35.140  1.00  0.00            
ATOM   3533  HN  THR   223      53.150  51.570  35.310  1.00  0.00            
ATOM   3534  CA  THR   223      54.510  50.000  35.420  1.00  0.00            
ATOM   3535  HA  THR   223      54.380  49.030  35.890  1.00  0.00            
ATOM   3536  CB  THR   223      55.310  49.780  34.170  1.00  0.00            
ATOM   3537  HB  THR   223      54.690  49.300  33.380  1.00  0.00            
ATOM   3538  OG1 THR   223      56.330  48.830  34.440  1.00  0.00            
ATOM   3539  HG1 THR   223      55.840  48.010  34.580  1.00  0.00            
ATOM   3540  CG2 THR   223      55.870  51.010  33.450  1.00  0.00            
ATOM   3541 1HG2 THR   223      56.110  50.680  32.420  1.00  0.00            
ATOM   3542 2HG2 THR   223      55.150  51.850  33.510  1.00  0.00            
ATOM   3543 3HG2 THR   223      56.870  51.320  33.830  1.00  0.00            
ATOM   3544  C   THR   223      55.100  50.940  36.420  1.00  0.00            
ATOM   3545  O   THR   223      54.410  51.620  37.190  1.00  0.00            
ATOM   3546  N   ALA   224      56.430  50.990  36.570  1.00  0.00            
ATOM   3547  HN  ALA   224      57.150  50.650  35.960  1.00  0.00            
ATOM   3548  CA  ALA   224      57.030  51.830  37.560  1.00  0.00            
ATOM   3549  HA  ALA   224      56.510  52.780  37.610  1.00  0.00            
ATOM   3550  CB  ALA   224      57.120  51.120  38.920  1.00  0.00            
ATOM   3551  HB1 ALA   224      57.560  51.770  39.710  1.00  0.00            
ATOM   3552  HB2 ALA   224      56.080  50.930  39.240  1.00  0.00            
ATOM   3553  HB3 ALA   224      57.710  50.180  38.900  1.00  0.00            
ATOM   3554  C   ALA   224      58.410  52.190  37.110  1.00  0.00            
ATOM   3555  O   ALA   224      58.950  51.650  36.150  1.00  0.00            
ATOM   3556  N   ALA   225      59.040  53.160  37.780  1.00  0.00            
ATOM   3557  HN  ALA   225      58.640  53.610  38.580  1.00  0.00            
ATOM   3558  CA  ALA   225      60.380  53.600  37.560  1.00  0.00            
ATOM   3559  HA  ALA   225      60.620  53.360  36.530  1.00  0.00            
ATOM   3560  CB  ALA   225      60.350  55.120  37.780  1.00  0.00            
ATOM   3561  HB1 ALA   225      59.680  55.610  37.040  1.00  0.00            
ATOM   3562  HB2 ALA   225      60.060  55.480  38.790  1.00  0.00            
ATOM   3563  HB3 ALA   225      61.330  55.610  37.570  1.00  0.00            
ATOM   3564  C   ALA   225      61.410  53.010  38.460  1.00  0.00            
ATOM   3565  O   ALA   225      60.990  52.350  39.410  1.00  0.00            
ATOM   3566  N   GLY   226      62.730  53.190  38.270  1.00  0.00            
ATOM   3567  HN  GLY   226      62.990  53.680  37.430  1.00  0.00            
ATOM   3568  CA  GLY   226      63.750  52.640  39.110  1.00  0.00            
ATOM   3569  HA1 GLY   226      63.600  53.130  40.060  1.00  0.00            
ATOM   3570  HA2 GLY   226      63.530  51.590  39.030  1.00  0.00            
ATOM   3571  C   GLY   226      65.120  53.080  38.730  1.00  0.00            
ATOM   3572  O   GLY   226      65.470  53.110  37.550  1.00  0.00            
ATOM   3573  N   THR   227      65.880  53.430  39.780  1.00  0.00            
ATOM   3574  HN  THR   227      65.510  53.490  40.700  1.00  0.00            
ATOM   3575  CA  THR   227      67.090  54.160  39.510  1.00  0.00            
ATOM   3576  HA  THR   227      67.400  54.000  38.490  1.00  0.00            
ATOM   3577  CB  THR   227      66.980  55.650  39.580  1.00  0.00            
ATOM   3578  HB  THR   227      67.960  56.140  39.380  1.00  0.00            
ATOM   3579  OG1 THR   227      66.480  56.070  40.840  1.00  0.00            
ATOM   3580  HG1 THR   227      66.290  57.010  40.800  1.00  0.00            
ATOM   3581  CG2 THR   227      66.060  56.250  38.510  1.00  0.00            
ATOM   3582 1HG2 THR   227      65.860  57.330  38.630  1.00  0.00            
ATOM   3583 2HG2 THR   227      66.460  55.980  37.510  1.00  0.00            
ATOM   3584 3HG2 THR   227      65.030  55.820  38.470  1.00  0.00            
ATOM   3585  C   THR   227      68.270  53.710  40.290  1.00  0.00            
ATOM   3586  O   THR   227      68.090  52.820  41.130  1.00  0.00            
ATOM   3587  N   LEU   228      69.490  54.150  39.930  1.00  0.00            
ATOM   3588  HN  LEU   228      69.600  54.980  39.390  1.00  0.00            
ATOM   3589  CA  LEU   228      70.710  53.560  40.400  1.00  0.00            
ATOM   3590  HA  LEU   228      70.510  53.010  41.300  1.00  0.00            
ATOM   3591  CB  LEU   228      71.270  52.640  39.300  1.00  0.00            
ATOM   3592  HB1 LEU   228      70.400  51.990  39.060  1.00  0.00            
ATOM   3593  HB2 LEU   228      71.600  53.170  38.380  1.00  0.00            
ATOM   3594  CG  LEU   228      72.390  51.690  39.740  1.00  0.00            
ATOM   3595  HG  LEU   228      73.180  52.200  40.340  1.00  0.00            
ATOM   3596  CD1 LEU   228      71.900  50.450  40.500  1.00  0.00            
ATOM   3597 1HD1 LEU   228      72.790  49.870  40.820  1.00  0.00            
ATOM   3598 2HD1 LEU   228      71.330  50.740  41.420  1.00  0.00            
ATOM   3599 3HD1 LEU   228      71.290  49.880  39.770  1.00  0.00            
ATOM   3600  CD2 LEU   228      73.120  51.170  38.490  1.00  0.00            
ATOM   3601 1HD2 LEU   228      72.510  50.520  37.830  1.00  0.00            
ATOM   3602 2HD2 LEU   228      73.550  52.050  37.960  1.00  0.00            
ATOM   3603 3HD2 LEU   228      74.010  50.710  38.960  1.00  0.00            
ATOM   3604  C   LEU   228      71.690  54.610  40.810  1.00  0.00            
ATOM   3605  O   LEU   228      71.650  55.660  40.160  1.00  0.00            
ATOM   3606  N   GLY   229      72.460  54.360  41.880  1.00  0.00            
ATOM   3607  HN  GLY   229      72.360  53.450  42.270  1.00  0.00            
ATOM   3608  CA  GLY   229      73.330  55.250  42.590  1.00  0.00            
ATOM   3609  HA1 GLY   229      72.690  55.920  43.150  1.00  0.00            
ATOM   3610  HA2 GLY   229      73.880  54.580  43.220  1.00  0.00            
ATOM   3611  C   GLY   229      74.310  56.030  41.770  1.00  0.00            
ATOM   3612  O   GLY   229      74.280  56.040  40.540  1.00  0.00            
ATOM   3613  N   MET   230      75.270  56.650  42.470  1.00  0.00            
ATOM   3614  HN  MET   230      75.390  56.700  43.460  1.00  0.00            
ATOM   3615  CA  MET   230      76.100  57.640  41.850  1.00  0.00            
ATOM   3616  HA  MET   230      76.110  57.450  40.790  1.00  0.00            
ATOM   3617  CB  MET   230      75.350  58.980  42.030  1.00  0.00            
ATOM   3618  HB1 MET   230      74.330  58.860  41.600  1.00  0.00            
ATOM   3619  HB2 MET   230      75.130  59.070  43.120  1.00  0.00            
ATOM   3620  CG  MET   230      76.070  60.190  41.450  1.00  0.00            
ATOM   3621  HG1 MET   230      77.050  60.340  41.950  1.00  0.00            
ATOM   3622  HG2 MET   230      76.320  59.960  40.390  1.00  0.00            
ATOM   3623  SD  MET   230      74.950  61.610  41.600  1.00  0.00            
ATOM   3624  CE  MET   230      75.250  62.010  43.340  1.00  0.00            
ATOM   3625  HE1 MET   230      75.120  61.130  44.010  1.00  0.00            
ATOM   3626  HE2 MET   230      76.330  62.280  43.330  1.00  0.00            
ATOM   3627  HE3 MET   230      74.610  62.870  43.630  1.00  0.00            
ATOM   3628  C   MET   230      77.430  57.630  42.510  1.00  0.00            
ATOM   3629  O   MET   230      77.490  57.370  43.710  1.00  0.00            
ATOM   3630  N   ASP   231      78.480  57.960  41.740  1.00  0.00            
ATOM   3631  HN  ASP   231      78.360  58.020  40.750  1.00  0.00            
ATOM   3632  CA  ASP   231      79.820  58.190  42.190  1.00  0.00            
ATOM   3633  HA  ASP   231      80.220  58.630  41.290  1.00  0.00            
ATOM   3634  CB  ASP   231      79.840  59.280  43.270  1.00  0.00            
ATOM   3635  HB1 ASP   231      79.120  60.080  43.010  1.00  0.00            
ATOM   3636  HB2 ASP   231      79.530  59.060  44.320  1.00  0.00            
ATOM   3637  CG  ASP   231      81.260  59.800  43.350  1.00  0.00            
ATOM   3638  OD1 ASP   231      81.860  60.260  42.340  1.00  0.00            
ATOM   3639  OD2 ASP   231      81.800  59.790  44.490  1.00  0.00            
ATOM   3640  C   ASP   231      80.750  57.020  42.280  1.00  0.00            
ATOM   3641  O   ASP   231      80.400  55.910  42.680  1.00  0.00            
ATOM   3642  N   GLU   232      82.010  57.300  41.890  1.00  0.00            
ATOM   3643  HN  GLU   232      82.340  58.230  41.730  1.00  0.00            
ATOM   3644  CA  GLU   232      83.070  56.370  41.720  1.00  0.00            
ATOM   3645  HA  GLU   232      82.820  55.610  42.440  1.00  0.00            
ATOM   3646  CB  GLU   232      83.230  55.840  40.280  1.00  0.00            
ATOM   3647  HB1 GLU   232      83.770  56.620  39.700  1.00  0.00            
ATOM   3648  HB2 GLU   232      84.000  55.040  40.350  1.00  0.00            
ATOM   3649  CG  GLU   232      81.910  55.470  39.610  1.00  0.00            
ATOM   3650  HG1 GLU   232      81.390  54.610  40.080  1.00  0.00            
ATOM   3651  HG2 GLU   232      81.160  56.280  39.540  1.00  0.00            
ATOM   3652  CD  GLU   232      82.280  55.090  38.180  1.00  0.00            
ATOM   3653  OE1 GLU   232      82.310  53.860  37.910  1.00  0.00            
ATOM   3654  OE2 GLU   232      82.530  55.990  37.330  1.00  0.00            
ATOM   3655  C   GLU   232      84.390  56.760  42.280  1.00  0.00            
ATOM   3656  O   GLU   232      84.500  57.850  42.840  1.00  0.00            
ATOM   3657  N   LEU   233      85.420  55.900  42.210  1.00  0.00            
ATOM   3658  HN  LEU   233      85.350  54.950  41.920  1.00  0.00            
ATOM   3659  CA  LEU   233      86.740  56.150  42.700  1.00  0.00            
ATOM   3660  HA  LEU   233      86.910  57.210  42.620  1.00  0.00            
ATOM   3661  CB  LEU   233      86.850  55.790  44.190  1.00  0.00            
ATOM   3662  HB1 LEU   233      86.040  56.360  44.690  1.00  0.00            
ATOM   3663  HB2 LEU   233      86.460  54.760  44.370  1.00  0.00            
ATOM   3664  CG  LEU   233      88.080  56.210  45.000  1.00  0.00            
ATOM   3665  HG  LEU   233      89.010  55.800  44.540  1.00  0.00            
ATOM   3666  CD1 LEU   233      88.160  57.720  45.260  1.00  0.00            
ATOM   3667 1HD1 LEU   233      87.220  57.940  45.810  1.00  0.00            
ATOM   3668 2HD1 LEU   233      88.990  57.960  45.960  1.00  0.00            
ATOM   3669 3HD1 LEU   233      88.180  58.380  44.370  1.00  0.00            
ATOM   3670  CD2 LEU   233      87.910  55.340  46.260  1.00  0.00            
ATOM   3671 1HD2 LEU   233      88.840  55.500  46.840  1.00  0.00            
ATOM   3672 2HD2 LEU   233      87.010  55.770  46.760  1.00  0.00            
ATOM   3673 3HD2 LEU   233      87.750  54.270  45.990  1.00  0.00            
ATOM   3674  C   LEU   233      87.940  55.610  41.980  1.00  0.00            
ATOM   3675  O   LEU   233      87.860  54.630  41.250  1.00  0.00            
ATOM   3676  N   TYR   234      89.120  56.230  42.140  1.00  0.00            
ATOM   3677  HN  TYR   234      89.270  56.880  42.880  1.00  0.00            
ATOM   3678  CA  TYR   234      90.320  55.900  41.440  1.00  0.00            
ATOM   3679  HA  TYR   234      90.360  54.820  41.420  1.00  0.00            
ATOM   3680  CB  TYR   234      90.450  56.730  40.150  1.00  0.00            
ATOM   3681  HB1 TYR   234      89.770  56.260  39.410  1.00  0.00            
ATOM   3682  HB2 TYR   234      90.150  57.770  40.420  1.00  0.00            
ATOM   3683  CG  TYR   234      91.790  56.760  39.500  1.00  0.00            
ATOM   3684  CD1 TYR   234      92.540  57.900  39.560  1.00  0.00            
ATOM   3685  HD1 TYR   234      92.150  58.830  39.960  1.00  0.00            
ATOM   3686  CE1 TYR   234      93.830  57.930  39.080  1.00  0.00            
ATOM   3687  HE1 TYR   234      94.550  58.720  39.280  1.00  0.00            
ATOM   3688  CZ  TYR   234      94.370  56.800  38.520  1.00  0.00            
ATOM   3689  OH  TYR   234      95.690  56.800  38.030  1.00  0.00            
ATOM   3690  HH  TYR   234      95.980  57.720  38.000  1.00  0.00            
ATOM   3691  CD2 TYR   234      92.350  55.620  38.970  1.00  0.00            
ATOM   3692  HD2 TYR   234      91.940  54.620  38.990  1.00  0.00            
ATOM   3693  CE2 TYR   234      93.640  55.640  38.500  1.00  0.00            
ATOM   3694  HE2 TYR   234      94.100  54.710  38.160  1.00  0.00            
ATOM   3695  C   TYR   234      91.460  56.150  42.370  1.00  0.00            
ATOM   3696  O   TYR   234      91.470  57.150  43.090  1.00  0.00            
ATOM   3697  N   LYS   235      92.440  55.230  42.400  1.00  0.00            
ATOM   3698  HN  LYS   235      92.270  54.360  41.940  1.00  0.00            
ATOM   3699  CA  LYS   235      93.720  55.430  42.990  1.00  0.00            
ATOM   3700  HA  LYS   235      94.090  56.410  42.730  1.00  0.00            
ATOM   3701  CB  LYS   235      93.870  55.340  44.520  1.00  0.00            
ATOM   3702  HB1 LYS   235      94.930  55.280  44.850  1.00  0.00            
ATOM   3703  HB2 LYS   235      93.520  56.290  44.980  1.00  0.00            
ATOM   3704  CG  LYS   235      93.050  54.190  45.110  1.00  0.00            
ATOM   3705  HG1 LYS   235      92.000  54.380  44.800  1.00  0.00            
ATOM   3706  HG2 LYS   235      93.380  53.250  44.630  1.00  0.00            
ATOM   3707  CD  LYS   235      92.990  54.160  46.640  1.00  0.00            
ATOM   3708  HD1 LYS   235      92.780  55.160  47.070  1.00  0.00            
ATOM   3709  HD2 LYS   235      92.100  53.540  46.880  1.00  0.00            
ATOM   3710  CE  LYS   235      94.270  53.700  47.350  1.00  0.00            
ATOM   3711  HE1 LYS   235      94.550  52.730  46.890  1.00  0.00            
ATOM   3712  HE2 LYS   235      95.090  54.430  47.170  1.00  0.00            
ATOM   3713  NZ  LYS   235      93.990  53.520  48.790  1.00  0.00            
ATOM   3714  HZ1 LYS   235      94.860  53.220  49.260  1.00  0.00            
ATOM   3715  HZ2 LYS   235      93.700  54.480  49.090  1.00  0.00            
ATOM   3716  HZ3 LYS   235      93.240  52.810  48.870  1.00  0.00            
ATOM   3717  C   LYS   235      94.660  54.610  42.180  1.00  0.00            
ATOM   3718  O   LYS   235      94.390  53.660  41.450  1.00  0.00            
ATOM   3719  N   SER   236      95.960  54.950  42.290  1.00  0.00            
ATOM   3720  HN  SER   236      96.140  55.730  42.880  1.00  0.00            
ATOM   3721  CA  SER   236      96.980  54.240  41.570  1.00  0.00            
ATOM   3722  HA  SER   236      96.950  53.170  41.720  1.00  0.00            
ATOM   3723  CB  SER   236      97.060  54.630  40.090  1.00  0.00            
ATOM   3724  HB1 SER   236      96.020  54.650  39.690  1.00  0.00            
ATOM   3725  HB2 SER   236      97.470  55.650  39.880  1.00  0.00            
ATOM   3726  OG  SER   236      97.810  53.620  39.440  1.00  0.00            
ATOM   3727  HG1 SER   236      98.080  54.060  38.640  1.00  0.00            
ATOM   3728  C   SER   236      98.240  54.690  42.240  1.00  0.00            
ATOM   3729  O   SER   236      98.240  55.550  43.110  1.00  0.00            
ATOM   3730  N   GLY   237      99.390  54.110  41.860  1.00  0.00            
ATOM   3731  HN  GLY   237      99.370  53.440  41.120  1.00  0.00            
ATOM   3732  CA  GLY   237     100.710  54.380  42.350  1.00  0.00            
ATOM   3733  HA1 GLY   237     100.730  55.400  42.720  1.00  0.00            
ATOM   3734  HA2 GLY   237     101.090  53.710  43.110  1.00  0.00            
ATOM   3735  C   GLY   237     101.800  54.260  41.360  1.00  0.00            
ATOM   3736  O   GLY   237     101.540  54.010  40.180  1.00  0.00            
ATOM   3737  N   ILE   238     103.100  54.350  41.690  1.00  0.00            
ATOM   3738  HN  ILE   238     103.380  54.580  42.620  1.00  0.00            
ATOM   3739  CA  ILE   238     104.250  54.410  40.840  1.00  0.00            
ATOM   3740  HA  ILE   238     104.070  53.730  40.020  1.00  0.00            
ATOM   3741  CB  ILE   238     104.380  55.760  40.210  1.00  0.00            
ATOM   3742  HB  ILE   238     103.340  55.990  39.890  1.00  0.00            
ATOM   3743  CG2 ILE   238     104.940  56.810  41.190  1.00  0.00            
ATOM   3744 1HG2 ILE   238     106.030  56.680  41.330  1.00  0.00            
ATOM   3745 2HG2 ILE   238     104.820  57.850  40.840  1.00  0.00            
ATOM   3746 3HG2 ILE   238     104.560  56.620  42.220  1.00  0.00            
ATOM   3747  CG1 ILE   238     105.130  55.630  38.880  1.00  0.00            
ATOM   3748 1HG1 ILE   238     106.210  55.540  39.140  1.00  0.00            
ATOM   3749 2HG1 ILE   238     104.780  54.660  38.470  1.00  0.00            
ATOM   3750  CD  ILE   238     104.810  56.780  37.920  1.00  0.00            
ATOM   3751  HD1 ILE   238     103.720  56.640  37.760  1.00  0.00            
ATOM   3752  HD2 ILE   238     105.060  57.730  38.430  1.00  0.00            
ATOM   3753  HD3 ILE   238     105.360  56.820  36.950  1.00  0.00            
ATOM   3754  C   ILE   238     105.460  53.970  41.600  1.00  0.00            
ATOM   3755  O   ILE   238     105.460  54.050  42.830  1.00  0.00            
ATOM   3756  N   ARG   239     106.550  53.480  40.990  1.00  0.00            
ATOM   3757  HN  ARG   239     106.690  53.390  40.000  1.00  0.00            
ATOM   3758  CA  ARG   239     107.610  52.810  41.670  1.00  0.00            
ATOM   3759  HA  ARG   239     107.870  53.410  42.530  1.00  0.00            
ATOM   3760  CB  ARG   239     107.230  51.390  42.120  1.00  0.00            
ATOM   3761  HB1 ARG   239     108.090  50.830  42.550  1.00  0.00            
ATOM   3762  HB2 ARG   239     106.540  51.470  42.990  1.00  0.00            
ATOM   3763  CG  ARG   239     106.600  50.440  41.110  1.00  0.00            
ATOM   3764  HG1 ARG   239     105.770  50.990  40.610  1.00  0.00            
ATOM   3765  HG2 ARG   239     107.400  50.160  40.390  1.00  0.00            
ATOM   3766  CD  ARG   239     106.090  49.140  41.730  1.00  0.00            
ATOM   3767  HD1 ARG   239     106.950  48.500  42.050  1.00  0.00            
ATOM   3768  HD2 ARG   239     105.460  49.270  42.640  1.00  0.00            
ATOM   3769  NE  ARG   239     105.370  48.350  40.690  1.00  0.00            
ATOM   3770  HE  ARG   239     105.960  48.070  39.930  1.00  0.00            
ATOM   3771  CZ  ARG   239     104.080  48.570  40.300  1.00  0.00            
ATOM   3772  NH1 ARG   239     103.270  49.410  41.020  1.00  0.00            
ATOM   3773 1HH1 ARG   239     103.670  49.990  41.730  1.00  0.00            
ATOM   3774 2HH1 ARG   239     102.470  49.830  40.600  1.00  0.00            
ATOM   3775  NH2 ARG   239     103.640  48.090  39.100  1.00  0.00            
ATOM   3776 1HH2 ARG   239     104.360  47.670  38.540  1.00  0.00            
ATOM   3777 2HH2 ARG   239     102.820  48.510  38.730  1.00  0.00            
ATOM   3778  C   ARG   239     108.840  52.780  40.820  1.00  0.00            
ATOM   3779  O   ARG   239     108.770  53.010  39.620  1.00  0.00            
ATOM   3780  N   GLY   240     110.010  52.510  41.430  1.00  0.00            
ATOM   3781  HN  GLY   240     110.030  52.440  42.420  1.00  0.00            
ATOM   3782  CA  GLY   240     111.280  52.500  40.760  1.00  0.00            
ATOM   3783  HA1 GLY   240     111.410  51.570  40.230  1.00  0.00            
ATOM   3784  HA2 GLY   240     111.400  53.280  40.030  1.00  0.00            
ATOM   3785  C   GLY   240     112.420  52.660  41.710  1.00  0.00            
ATOM   3786  O   GLY   240     112.360  53.200  42.810  1.00  0.00            
ATOM   3787  N   GLY   241     113.610  52.140  41.360  1.00  0.00            
ATOM   3788  HN  GLY   241     113.600  51.630  40.510  1.00  0.00            
ATOM   3789  CA  GLY   241     114.850  52.350  42.040  1.00  0.00            
ATOM   3790  HA1 GLY   241     115.350  53.260  41.760  1.00  0.00            
ATOM   3791  HA2 GLY   241     114.580  52.300  43.080  1.00  0.00            
ATOM   3792  C   GLY   241     115.940  51.370  41.760  1.00  0.00            
ATOM   3793  O   GLY   241     115.630  50.180  41.640  1.00  0.00            
ATOM   3794  N   SER   242     117.200  51.840  41.640  1.00  0.00            
ATOM   3795  HN  SER   242     117.470  52.790  41.560  1.00  0.00            
ATOM   3796  CA  SER   242     118.310  50.960  41.420  1.00  0.00            
ATOM   3797  HA  SER   242     118.180  50.100  42.050  1.00  0.00            
ATOM   3798  CB  SER   242     118.500  50.480  39.970  1.00  0.00            
ATOM   3799  HB1 SER   242     117.480  50.110  39.720  1.00  0.00            
ATOM   3800  HB2 SER   242     118.710  51.300  39.250  1.00  0.00            
ATOM   3801  OG  SER   242     119.540  49.520  39.880  1.00  0.00            
ATOM   3802  HG1 SER   242     119.120  48.670  39.710  1.00  0.00            
ATOM   3803  C   SER   242     119.530  51.790  41.650  1.00  0.00            
ATOM   3804  O   SER   242     119.480  53.010  41.540  1.00  0.00            
ATOM   3805  N   GLY   243     120.660  51.210  42.080  1.00  0.00            
ATOM   3806  HN  GLY   243     120.660  50.210  42.170  1.00  0.00            
ATOM   3807  CA  GLY   243     121.850  51.780  42.640  1.00  0.00            
ATOM   3808  HA1 GLY   243     121.980  52.810  42.370  1.00  0.00            
ATOM   3809  HA2 GLY   243     121.650  51.770  43.710  1.00  0.00            
ATOM   3810  C   GLY   243     123.100  51.060  42.290  1.00  0.00            
ATOM   3811  O   GLY   243     123.190  49.840  42.440  1.00  0.00            
ATOM   3812  N   GLY   244     124.080  51.760  41.680  1.00  0.00            
ATOM   3813  HN  GLY   244     124.050  52.750  41.570  1.00  0.00            
ATOM   3814  CA  GLY   244     125.330  51.130  41.370  1.00  0.00            
ATOM   3815  HA1 GLY   244     125.610  50.870  42.380  1.00  0.00            
ATOM   3816  HA2 GLY   244     125.180  50.380  40.610  1.00  0.00            
ATOM   3817  C   GLY   244     126.360  52.110  40.940  1.00  0.00            
ATOM   3818  O   GLY   244     126.200  52.760  39.910  1.00  0.00            
ATOM   3819  N   SER   245     127.520  52.190  41.620  1.00  0.00            
ATOM   3820  HN  SER   245     127.740  51.530  42.340  1.00  0.00            
ATOM   3821  CA  SER   245     128.710  52.850  41.180  1.00  0.00            
ATOM   3822  HA  SER   245     128.930  52.610  40.150  1.00  0.00            
ATOM   3823  CB  SER   245     128.690  54.390  41.200  1.00  0.00            
ATOM   3824  HB1 SER   245     127.710  54.750  40.830  1.00  0.00            
ATOM   3825  HB2 SER   245     128.920  54.780  42.220  1.00  0.00            
ATOM   3826  OG  SER   245     129.760  54.820  40.370  1.00  0.00            
ATOM   3827  HG1 SER   245     130.100  55.640  40.750  1.00  0.00            
ATOM   3828  C   SER   245     129.830  52.320  41.990  1.00  0.00            
ATOM   3829  O   SER   245     129.620  51.640  42.990  1.00  0.00            
ATOM   3830  N   GLY   246     131.070  52.480  41.480  1.00  0.00            
ATOM   3831  HN  GLY   246     131.210  53.140  40.750  1.00  0.00            
ATOM   3832  CA  GLY   246     132.330  51.990  41.950  1.00  0.00            
ATOM   3833  HA1 GLY   246     132.250  52.360  42.960  1.00  0.00            
ATOM   3834  HA2 GLY   246     132.200  50.940  41.720  1.00  0.00            
ATOM   3835  C   GLY   246     133.530  52.540  41.260  1.00  0.00            
ATOM   3836  O   GLY   246     133.460  53.420  40.400  1.00  0.00            
ATOM   3837  N   GLY   247     134.710  51.940  41.500  1.00  0.00            
ATOM   3838  HN  GLY   247     134.770  51.130  42.070  1.00  0.00            
ATOM   3839  CA  GLY   247     135.940  52.240  40.840  1.00  0.00            
ATOM   3840  HA1 GLY   247     135.960  51.700  39.900  1.00  0.00            
ATOM   3841  HA2 GLY   247     136.020  53.310  40.770  1.00  0.00            
ATOM   3842  C   GLY   247     137.150  51.770  41.560  1.00  0.00            
ATOM   3843  O   GLY   247     137.020  51.300  42.690  1.00  0.00            
ATOM   3844  N   SER   248     138.370  51.800  40.980  1.00  0.00            
ATOM   3845  HN  SER   248     138.390  52.240  40.080  1.00  0.00            
ATOM   3846  CA  SER   248     139.600  51.360  41.560  1.00  0.00            
ATOM   3847  HA  SER   248     139.520  51.420  42.640  1.00  0.00            
ATOM   3848  CB  SER   248     139.970  49.910  41.230  1.00  0.00            
ATOM   3849  HB1 SER   248     139.150  49.340  41.710  1.00  0.00            
ATOM   3850  HB2 SER   248     139.830  49.700  40.150  1.00  0.00            
ATOM   3851  OG  SER   248     141.270  49.570  41.680  1.00  0.00            
ATOM   3852  HG1 SER   248     141.540  48.830  41.140  1.00  0.00            
ATOM   3853  C   SER   248     140.710  52.260  41.130  1.00  0.00            
ATOM   3854  O   SER   248     141.080  52.290  39.960  1.00  0.00            
ATOM   3855  N   GLY   249     141.340  52.960  42.080  1.00  0.00            
ATOM   3856  HN  GLY   249     141.170  52.860  43.060  1.00  0.00            
ATOM   3857  CA  GLY   249     142.500  53.740  41.760  1.00  0.00            
ATOM   3858  HA1 GLY   249     142.310  54.390  40.920  1.00  0.00            
ATOM   3859  HA2 GLY   249     142.710  54.330  42.640  1.00  0.00            
ATOM   3860  C   GLY   249     143.750  52.960  41.560  1.00  0.00            
ATOM   3861  O   GLY   249     143.770  51.740  41.470  1.00  0.00            
ATOM   3862  N   GLY   250     144.880  53.680  41.360  1.00  0.00            
ATOM   3863  HN  GLY   250     144.770  54.660  41.240  1.00  0.00            
ATOM   3864  CA  GLY   250     146.190  53.130  41.180  1.00  0.00            
ATOM   3865  HA1 GLY   250     146.310  52.180  41.670  1.00  0.00            
ATOM   3866  HA2 GLY   250     146.290  53.040  40.110  1.00  0.00            
ATOM   3867  C   GLY   250     147.250  54.010  41.750  1.00  0.00            
ATOM   3868  O   GLY   250     147.040  55.120  42.240  1.00  0.00            
ATOM   3869  N   SER   251     148.490  53.580  41.480  1.00  0.00            
ATOM   3870  HN  SER   251     148.630  52.790  40.890  1.00  0.00            
ATOM   3871  CA  SER   251     149.730  54.120  41.970  1.00  0.00            
ATOM   3872  HA  SER   251     149.630  55.190  42.010  1.00  0.00            
ATOM   3873  CB  SER   251     150.140  53.630  43.370  1.00  0.00            
ATOM   3874  HB1 SER   251     150.000  52.540  43.510  1.00  0.00            
ATOM   3875  HB2 SER   251     151.210  53.850  43.580  1.00  0.00            
ATOM   3876  OG  SER   251     149.380  54.260  44.390  1.00  0.00            
ATOM   3877  HG1 SER   251     149.580  53.800  45.210  1.00  0.00            
ATOM   3878  C   SER   251     150.830  53.820  41.020  1.00  0.00            
ATOM   3879  O   SER   251     150.810  52.800  40.340  1.00  0.00            
ATOM   3880  N   GLY   252     151.820  54.730  41.080  1.00  0.00            
ATOM   3881  HN  GLY   252     151.640  55.640  41.440  1.00  0.00            
ATOM   3882  CA  GLY   252     153.110  54.470  40.530  1.00  0.00            
ATOM   3883  HA1 GLY   252     153.080  53.750  39.730  1.00  0.00            
ATOM   3884  HA2 GLY   252     153.470  55.430  40.180  1.00  0.00            
ATOM   3885  C   GLY   252     154.110  53.930  41.490  1.00  0.00            
ATOM   3886  O   GLY   252     153.860  53.190  42.440  1.00  0.00            
ATOM   3887  N   GLY   253     155.380  54.340  41.280  1.00  0.00            
ATOM   3888  HN  GLY   253     155.720  54.860  40.500  1.00  0.00            
ATOM   3889  CA  GLY   253     156.490  54.110  42.140  1.00  0.00            
ATOM   3890  HA1 GLY   253     157.060  55.040  42.140  1.00  0.00            
ATOM   3891  HA2 GLY   253     156.120  53.890  43.130  1.00  0.00            
ATOM   3892  C   GLY   253     157.370  52.960  41.800  1.00  0.00            
ATOM   3893  O   GLY   253     156.930  51.920  41.320  1.00  0.00            
ATOM   3894  N   SER   254     158.700  53.200  41.860  1.00  0.00            
ATOM   3895  HN  SER   254     158.990  54.140  41.990  1.00  0.00            
ATOM   3896  CA  SER   254     159.750  52.230  41.930  1.00  0.00            
ATOM   3897  HA  SER   254     159.490  51.620  42.780  1.00  0.00            
ATOM   3898  CB  SER   254     159.770  51.500  40.570  1.00  0.00            
ATOM   3899  HB1 SER   254     158.750  51.180  40.260  1.00  0.00            
ATOM   3900  HB2 SER   254     160.170  52.110  39.740  1.00  0.00            
ATOM   3901  OG  SER   254     160.530  50.320  40.750  1.00  0.00            
ATOM   3902  HG1 SER   254     160.830  49.990  39.900  1.00  0.00            
ATOM   3903  C   SER   254     161.090  52.800  42.230  1.00  0.00            
ATOM   3904  O   SER   254     161.490  53.860  41.760  1.00  0.00            
ATOM   3905  N   GLY   255     161.920  52.050  42.990  1.00  0.00            
ATOM   3906  HN  GLY   255     161.490  51.220  43.330  1.00  0.00            
ATOM   3907  CA  GLY   255     163.300  52.310  43.230  1.00  0.00            
ATOM   3908  HA1 GLY   255     163.410  53.390  43.170  1.00  0.00            
ATOM   3909  HA2 GLY   255     163.480  51.750  44.140  1.00  0.00            
ATOM   3910  C   GLY   255     164.160  51.770  42.140  1.00  0.00            
ATOM   3911  O   GLY   255     164.490  52.480  41.190  1.00  0.00            
ATOM   3912  N   GLY   256     164.770  50.590  42.350  1.00  0.00            
ATOM   3913  HN  GLY   256     164.510  50.010  43.120  1.00  0.00            
ATOM   3914  CA  GLY   256     165.730  50.090  41.420  1.00  0.00            
ATOM   3915  HA1 GLY   256     165.730  49.010  41.320  1.00  0.00            
ATOM   3916  HA2 GLY   256     165.530  50.510  40.440  1.00  0.00            
ATOM   3917  C   GLY   256     167.070  50.590  41.840  1.00  0.00            
ATOM   3918  O   GLY   256     167.290  50.900  43.010  1.00  0.00            
ATOM   3919  N   SER   257     167.980  50.590  40.850  1.00  0.00            
ATOM   3920  HN  SER   257     167.640  50.270  39.960  1.00  0.00            
ATOM   3921  CA  SER   257     169.340  51.010  40.890  1.00  0.00            
ATOM   3922  HA  SER   257     169.740  51.170  39.900  1.00  0.00            
ATOM   3923  CB  SER   257     169.520  52.440  41.430  1.00  0.00            
ATOM   3924  HB1 SER   257     168.920  53.100  40.780  1.00  0.00            
ATOM   3925  HB2 SER   257     169.050  52.560  42.430  1.00  0.00            
ATOM   3926  OG  SER   257     170.860  52.920  41.410  1.00  0.00            
ATOM   3927  HG1 SER   257     170.820  53.850  41.610  1.00  0.00            
ATOM   3928  C   SER   257     170.250  50.120  41.670  1.00  0.00            
ATOM   3929  O   SER   257     169.890  49.520  42.680  1.00  0.00            
ATOM   3930  N   THR   258     171.460  49.860  41.140  1.00  0.00            
ATOM   3931  HN  THR   258     171.860  50.410  40.410  1.00  0.00            
ATOM   3932  CA  THR   258     172.500  49.030  41.670  1.00  0.00            
ATOM   3933  HA  THR   258     172.250  48.910  42.720  1.00  0.00            
ATOM   3934  CB  THR   258     172.790  47.710  41.010  1.00  0.00            
ATOM   3935  HB  THR   258     173.640  47.180  41.480  1.00  0.00            
ATOM   3936  OG1 THR   258     173.010  47.820  39.610  1.00  0.00            
ATOM   3937  HG1 THR   258     173.280  46.970  39.270  1.00  0.00            
ATOM   3938  CG2 THR   258     171.570  46.820  41.290  1.00  0.00            
ATOM   3939 1HG2 THR   258     171.830  45.780  40.990  1.00  0.00            
ATOM   3940 2HG2 THR   258     171.220  46.920  42.340  1.00  0.00            
ATOM   3941 3HG2 THR   258     170.820  47.210  40.560  1.00  0.00            
ATOM   3942  C   THR   258     173.790  49.730  41.880  1.00  0.00            
ATOM   3943  O   THR   258     174.110  50.710  41.210  1.00  0.00            
ATOM   3944  N   MET   259     174.670  49.270  42.790  1.00  0.00            
ATOM   3945  HN  MET   259     174.440  48.470  43.350  1.00  0.00            
ATOM   3946  CA  MET   259     175.920  49.890  43.070  1.00  0.00            
ATOM   3947  HA  MET   259     176.140  50.610  42.290  1.00  0.00            
ATOM   3948  CB  MET   259     175.910  50.660  44.400  1.00  0.00            
ATOM   3949  HB1 MET   259     175.070  51.390  44.330  1.00  0.00            
ATOM   3950  HB2 MET   259     175.460  49.910  45.090  1.00  0.00            
ATOM   3951  CG  MET   259     177.200  51.280  44.940  1.00  0.00            
ATOM   3952  HG1 MET   259     178.000  50.530  45.110  1.00  0.00            
ATOM   3953  HG2 MET   259     177.640  52.040  44.250  1.00  0.00            
ATOM   3954  SD  MET   259     176.880  51.850  46.640  1.00  0.00            
ATOM   3955  CE  MET   259     178.440  52.740  46.900  1.00  0.00            
ATOM   3956  HE1 MET   259     178.380  53.250  47.880  1.00  0.00            
ATOM   3957  HE2 MET   259     179.240  51.970  46.840  1.00  0.00            
ATOM   3958  HE3 MET   259     178.700  53.470  46.100  1.00  0.00            
ATOM   3959  C   MET   259     176.990  48.850  42.970  1.00  0.00            
ATOM   3960  O   MET   259     177.340  48.020  43.800  1.00  0.00            
ATOM   3961  N   VAL   260     177.670  48.720  41.820  1.00  0.00            
ATOM   3962  HN  VAL   260     177.400  49.280  41.040  1.00  0.00            
ATOM   3963  CA  VAL   260     178.540  47.640  41.460  1.00  0.00            
ATOM   3964  HA  VAL   260     178.970  47.190  42.350  1.00  0.00            
ATOM   3965  CB  VAL   260     177.850  46.660  40.550  1.00  0.00            
ATOM   3966  HB  VAL   260     176.910  46.380  41.070  1.00  0.00            
ATOM   3967  CG1 VAL   260     177.500  47.330  39.210  1.00  0.00            
ATOM   3968 1HG1 VAL   260     176.780  46.620  38.770  1.00  0.00            
ATOM   3969 2HG1 VAL   260     177.000  48.300  39.440  1.00  0.00            
ATOM   3970 3HG1 VAL   260     178.370  47.410  38.520  1.00  0.00            
ATOM   3971  CG2 VAL   260     178.770  45.430  40.460  1.00  0.00            
ATOM   3972 1HG2 VAL   260     179.680  45.750  39.910  1.00  0.00            
ATOM   3973 2HG2 VAL   260     179.080  45.080  41.460  1.00  0.00            
ATOM   3974 3HG2 VAL   260     178.360  44.570  39.890  1.00  0.00            
ATOM   3975  C   VAL   260     179.800  48.150  40.880  1.00  0.00            
ATOM   3976  O   VAL   260     179.880  49.160  40.170  1.00  0.00            
ATOM   3977  N   SER   261     180.940  47.570  41.320  1.00  0.00            
ATOM   3978  HN  SER   261     181.010  46.860  42.010  1.00  0.00            
ATOM   3979  CA  SER   261     182.150  47.980  40.680  1.00  0.00            
ATOM   3980  HA  SER   261     182.000  48.310  39.660  1.00  0.00            
ATOM   3981  CB  SER   261     182.960  48.960  41.550  1.00  0.00            
ATOM   3982  HB1 SER   261     182.260  49.820  41.620  1.00  0.00            
ATOM   3983  HB2 SER   261     183.030  48.560  42.580  1.00  0.00            
ATOM   3984  OG  SER   261     184.200  49.420  41.020  1.00  0.00            
ATOM   3985  HG1 SER   261     184.280  50.230  41.530  1.00  0.00            
ATOM   3986  C   SER   261     183.010  46.810  40.340  1.00  0.00            
ATOM   3987  O   SER   261     182.830  46.300  39.240  1.00  0.00            
ATOM   3988  N   LYS   262     183.950  46.340  41.180  1.00  0.00            
ATOM   3989  HN  LYS   262     184.090  46.790  42.060  1.00  0.00            
ATOM   3990  CA  LYS   262     184.770  45.210  40.870  1.00  0.00            
ATOM   3991  HA  LYS   262     184.340  44.620  40.070  1.00  0.00            
ATOM   3992  CB  LYS   262     185.030  44.480  42.200  1.00  0.00            
ATOM   3993  HB1 LYS   262     185.400  45.220  42.930  1.00  0.00            
ATOM   3994  HB2 LYS   262     184.030  44.280  42.640  1.00  0.00            
ATOM   3995  CG  LYS   262     185.900  43.220  42.180  1.00  0.00            
ATOM   3996  HG1 LYS   262     185.710  42.650  41.250  1.00  0.00            
ATOM   3997  HG2 LYS   262     186.980  43.470  42.210  1.00  0.00            
ATOM   3998  CD  LYS   262     185.490  42.360  43.380  1.00  0.00            
ATOM   3999  HD1 LYS   262     185.270  43.070  44.210  1.00  0.00            
ATOM   4000  HD2 LYS   262     184.540  41.890  43.060  1.00  0.00            
ATOM   4001  CE  LYS   262     186.500  41.290  43.800  1.00  0.00            
ATOM   4002  HE1 LYS   262     186.660  40.740  42.850  1.00  0.00            
ATOM   4003  HE2 LYS   262     187.380  41.800  44.240  1.00  0.00            
ATOM   4004  NZ  LYS   262     185.970  40.360  44.820  1.00  0.00            
ATOM   4005  HZ1 LYS   262     185.060  39.960  44.520  1.00  0.00            
ATOM   4006  HZ2 LYS   262     186.670  39.610  44.990  1.00  0.00            
ATOM   4007  HZ3 LYS   262     185.810  40.840  45.730  1.00  0.00            
ATOM   4008  C   LYS   262     186.040  45.640  40.230  1.00  0.00            
ATOM   4009  O   LYS   262     186.570  44.840  39.460  1.00  0.00            
ATOM   4010  N   GLY   263     186.640  46.740  40.720  1.00  0.00            
ATOM   4011  HN  GLY   263     186.060  47.330  41.280  1.00  0.00            
ATOM   4012  CA  GLY   263     188.020  47.030  40.460  1.00  0.00            
ATOM   4013  HA1 GLY   263     188.510  46.080  40.610  1.00  0.00            
ATOM   4014  HA2 GLY   263     188.150  47.480  39.490  1.00  0.00            
ATOM   4015  C   GLY   263     188.580  47.940  41.490  1.00  0.00            
ATOM   4016  O   GLY   263     189.630  48.540  41.230  1.00  0.00            
ATOM   4017  N   GLU   264     188.000  48.030  42.700  1.00  0.00            
ATOM   4018  HN  GLU   264     187.130  47.610  42.980  1.00  0.00            
ATOM   4019  CA  GLU   264     188.390  48.910  43.760  1.00  0.00            
ATOM   4020  HA  GLU   264     189.430  49.190  43.640  1.00  0.00            
ATOM   4021  CB  GLU   264     187.400  50.070  43.880  1.00  0.00            
ATOM   4022  HB1 GLU   264     186.500  49.690  44.420  1.00  0.00            
ATOM   4023  HB2 GLU   264     187.950  50.790  44.540  1.00  0.00            
ATOM   4024  CG  GLU   264     187.130  50.850  42.590  1.00  0.00            
ATOM   4025  HG1 GLU   264     188.130  51.280  42.370  1.00  0.00            
ATOM   4026  HG2 GLU   264     186.800  50.120  41.820  1.00  0.00            
ATOM   4027  CD  GLU   264     186.090  51.950  42.740  1.00  0.00            
ATOM   4028  OE1 GLU   264     186.200  52.730  43.730  1.00  0.00            
ATOM   4029  OE2 GLU   264     185.040  51.900  42.040  1.00  0.00            
ATOM   4030  C   GLU   264     188.330  48.070  44.990  1.00  0.00            
ATOM   4031  O   GLU   264     188.000  48.580  46.050  1.00  0.00            
ATOM   4032  N   GLU   265     188.730  46.790  44.920  1.00  0.00            
ATOM   4033  HN  GLU   265     188.910  46.540  43.980  1.00  0.00            
ATOM   4034  CA  GLU   265     188.710  45.750  45.910  1.00  0.00            
ATOM   4035  HA  GLU   265     188.760  46.320  46.820  1.00  0.00            
ATOM   4036  CB  GLU   265     187.400  44.930  45.860  1.00  0.00            
ATOM   4037  HB1 GLU   265     186.670  45.760  45.710  1.00  0.00            
ATOM   4038  HB2 GLU   265     187.400  44.280  44.970  1.00  0.00            
ATOM   4039  CG  GLU   265     187.070  44.010  47.030  1.00  0.00            
ATOM   4040  HG1 GLU   265     187.800  43.170  47.090  1.00  0.00            
ATOM   4041  HG2 GLU   265     187.150  44.620  47.960  1.00  0.00            
ATOM   4042  CD  GLU   265     185.730  43.310  46.840  1.00  0.00            
ATOM   4043  OE1 GLU   265     185.760  42.050  46.870  1.00  0.00            
ATOM   4044  OE2 GLU   265     184.630  43.920  46.880  1.00  0.00            
ATOM   4045  C   GLU   265     189.880  44.830  45.950  1.00  0.00            
ATOM   4046  O   GLU   265     190.130  44.060  45.020  1.00  0.00            
ATOM   4047  N   LEU   266     190.600  44.930  47.080  1.00  0.00            
ATOM   4048  HN  LEU   266     190.350  45.500  47.860  1.00  0.00            
ATOM   4049  CA  LEU   266     191.690  44.070  47.400  1.00  0.00            
ATOM   4050  HA  LEU   266     192.370  44.160  46.560  1.00  0.00            
ATOM   4051  CB  LEU   266     192.430  44.540  48.670  1.00  0.00            
ATOM   4052  HB1 LEU   266     191.690  44.810  49.450  1.00  0.00            
ATOM   4053  HB2 LEU   266     193.080  43.780  49.140  1.00  0.00            
ATOM   4054  CG  LEU   266     193.380  45.740  48.500  1.00  0.00            
ATOM   4055  HG  LEU   266     193.870  45.850  49.490  1.00  0.00            
ATOM   4056  CD1 LEU   266     194.550  45.500  47.530  1.00  0.00            
ATOM   4057 1HD1 LEU   266     195.200  46.390  47.390  1.00  0.00            
ATOM   4058 2HD1 LEU   266     195.240  44.690  47.860  1.00  0.00            
ATOM   4059 3HD1 LEU   266     194.260  45.280  46.480  1.00  0.00            
ATOM   4060  CD2 LEU   266     192.660  47.070  48.220  1.00  0.00            
ATOM   4061 1HD2 LEU   266     193.280  47.960  48.490  1.00  0.00            
ATOM   4062 2HD2 LEU   266     192.270  47.200  47.190  1.00  0.00            
ATOM   4063 3HD2 LEU   266     191.790  47.020  48.900  1.00  0.00            
ATOM   4064  C   LEU   266     191.330  42.620  47.460  1.00  0.00            
ATOM   4065  O   LEU   266     190.290  42.220  47.980  1.00  0.00            
ATOM   4066  N   PHE   267     192.280  41.780  47.030  1.00  0.00            
ATOM   4067  HN  PHE   267     193.080  42.150  46.560  1.00  0.00            
ATOM   4068  CA  PHE   267     192.260  40.350  46.970  1.00  0.00            
ATOM   4069  HA  PHE   267     191.580  40.110  46.170  1.00  0.00            
ATOM   4070  CB  PHE   267     193.670  39.770  46.780  1.00  0.00            
ATOM   4071  HB1 PHE   267     194.370  40.180  47.540  1.00  0.00            
ATOM   4072  HB2 PHE   267     193.680  38.660  46.650  1.00  0.00            
ATOM   4073  CG  PHE   267     194.110  40.240  45.440  1.00  0.00            
ATOM   4074  CD1 PHE   267     193.820  39.420  44.370  1.00  0.00            
ATOM   4075  HD1 PHE   267     193.160  38.600  44.580  1.00  0.00            
ATOM   4076  CE1 PHE   267     194.060  39.850  43.080  1.00  0.00            
ATOM   4077  HE1 PHE   267     193.910  39.140  42.290  1.00  0.00            
ATOM   4078  CZ  PHE   267     194.770  41.020  42.900  1.00  0.00            
ATOM   4079  HZ  PHE   267     195.000  41.330  41.890  1.00  0.00            
ATOM   4080  CD2 PHE   267     194.870  41.370  45.280  1.00  0.00            
ATOM   4081  HD2 PHE   267     195.200  41.960  46.130  1.00  0.00            
ATOM   4082  CE2 PHE   267     195.110  41.780  43.990  1.00  0.00            
ATOM   4083  HE2 PHE   267     195.610  42.720  43.790  1.00  0.00            
ATOM   4084  C   PHE   267     191.660  39.760  48.200  1.00  0.00            
ATOM   4085  O   PHE   267     191.980  40.100  49.340  1.00  0.00            
ATOM   4086  N   THR   268     190.820  38.720  48.050  1.00  0.00            
ATOM   4087  HN  THR   268     190.640  38.400  47.120  1.00  0.00            
ATOM   4088  CA  THR   268     190.120  38.100  49.130  1.00  0.00            
ATOM   4089  HA  THR   268     190.700  38.240  50.030  1.00  0.00            
ATOM   4090  CB  THR   268     188.690  38.500  49.320  1.00  0.00            
ATOM   4091  HB  THR   268     188.120  37.800  49.980  1.00  0.00            
ATOM   4092  OG1 THR   268     187.870  38.690  48.180  1.00  0.00            
ATOM   4093  HG1 THR   268     187.060  39.060  48.520  1.00  0.00            
ATOM   4094  CG2 THR   268     188.730  39.860  50.040  1.00  0.00            
ATOM   4095 1HG2 THR   268     187.730  40.290  50.220  1.00  0.00            
ATOM   4096 2HG2 THR   268     189.240  39.900  51.030  1.00  0.00            
ATOM   4097 3HG2 THR   268     189.270  40.490  49.300  1.00  0.00            
ATOM   4098  C   THR   268     190.060  36.610  49.060  1.00  0.00            
ATOM   4099  O   THR   268     189.900  35.950  50.080  1.00  0.00            
ATOM   4100  N   GLY   269     190.360  36.010  47.890  1.00  0.00            
ATOM   4101  HN  GLY   269     190.460  36.580  47.080  1.00  0.00            
ATOM   4102  CA  GLY   269     190.460  34.580  47.790  1.00  0.00            
ATOM   4103  HA1 GLY   269     190.070  34.110  48.680  1.00  0.00            
ATOM   4104  HA2 GLY   269     189.940  34.400  46.860  1.00  0.00            
ATOM   4105  C   GLY   269     191.890  34.160  47.690  1.00  0.00            
ATOM   4106  O   GLY   269     192.820  34.890  47.360  1.00  0.00            
ATOM   4107  N   VAL   270     192.100  32.860  47.940  1.00  0.00            
ATOM   4108  HN  VAL   270     191.380  32.210  48.180  1.00  0.00            
ATOM   4109  CA  VAL   270     193.400  32.260  47.930  1.00  0.00            
ATOM   4110  HA  VAL   270     194.200  32.960  48.130  1.00  0.00            
ATOM   4111  CB  VAL   270     193.560  31.250  49.020  1.00  0.00            
ATOM   4112  HB  VAL   270     192.720  30.530  48.940  1.00  0.00            
ATOM   4113  CG1 VAL   270     194.860  30.440  48.870  1.00  0.00            
ATOM   4114 1HG1 VAL   270     194.950  29.630  49.630  1.00  0.00            
ATOM   4115 2HG1 VAL   270     194.840  29.830  47.940  1.00  0.00            
ATOM   4116 3HG1 VAL   270     195.750  31.090  48.960  1.00  0.00            
ATOM   4117  CG2 VAL   270     193.320  31.940  50.370  1.00  0.00            
ATOM   4118 1HG2 VAL   270     193.420  31.240  51.230  1.00  0.00            
ATOM   4119 2HG2 VAL   270     194.060  32.750  50.560  1.00  0.00            
ATOM   4120 3HG2 VAL   270     192.320  32.420  50.500  1.00  0.00            
ATOM   4121  C   VAL   270     193.690  31.680  46.590  1.00  0.00            
ATOM   4122  O   VAL   270     193.050  30.740  46.130  1.00  0.00            
ATOM   4123  N   VAL   271     194.700  32.220  45.880  1.00  0.00            
ATOM   4124  HN  VAL   271     195.070  33.130  46.080  1.00  0.00            
ATOM   4125  CA  VAL   271     195.280  31.720  44.680  1.00  0.00            
ATOM   4126  HA  VAL   271     194.510  31.070  44.290  1.00  0.00            
ATOM   4127  CB  VAL   271     195.670  32.860  43.780  1.00  0.00            
ATOM   4128  HB  VAL   271     196.480  33.480  44.240  1.00  0.00            
ATOM   4129  CG1 VAL   271     196.270  32.280  42.490  1.00  0.00            
ATOM   4130 1HG1 VAL   271     196.250  33.120  41.760  1.00  0.00            
ATOM   4131 2HG1 VAL   271     197.330  31.960  42.520  1.00  0.00            
ATOM   4132 3HG1 VAL   271     195.610  31.480  42.090  1.00  0.00            
ATOM   4133  CG2 VAL   271     194.490  33.750  43.370  1.00  0.00            
ATOM   4134 1HG2 VAL   271     194.760  34.630  42.750  1.00  0.00            
ATOM   4135 2HG2 VAL   271     193.650  33.160  42.920  1.00  0.00            
ATOM   4136 3HG2 VAL   271     194.070  34.230  44.280  1.00  0.00            
ATOM   4137  C   VAL   271     196.460  30.930  45.120  1.00  0.00            
ATOM   4138  O   VAL   271     197.080  31.360  46.100  1.00  0.00            
ATOM   4139  N   PRO   272     196.860  29.830  44.550  1.00  0.00            
ATOM   4140  CD  PRO   272     195.940  28.990  43.800  1.00  0.00            
ATOM   4141  HD1 PRO   272     195.470  29.520  42.940  1.00  0.00            
ATOM   4142  HD2 PRO   272     195.170  28.740  44.560  1.00  0.00            
ATOM   4143  CA  PRO   272     198.140  29.230  44.770  1.00  0.00            
ATOM   4144  HA  PRO   272     198.100  28.870  45.780  1.00  0.00            
ATOM   4145  CB  PRO   272     198.260  28.150  43.690  1.00  0.00            
ATOM   4146  HB1 PRO   272     198.880  28.530  42.850  1.00  0.00            
ATOM   4147  HB2 PRO   272     198.830  27.270  44.040  1.00  0.00            
ATOM   4148  CG  PRO   272     196.820  27.890  43.190  1.00  0.00            
ATOM   4149  HG1 PRO   272     196.910  27.980  42.090  1.00  0.00            
ATOM   4150  HG2 PRO   272     196.460  26.870  43.430  1.00  0.00            
ATOM   4151  C   PRO   272     199.340  30.120  44.750  1.00  0.00            
ATOM   4152  O   PRO   272     199.380  31.070  43.970  1.00  0.00            
ATOM   4153  N   ILE   273     200.360  29.880  45.580  1.00  0.00            
ATOM   4154  HN  ILE   273     200.400  29.090  46.190  1.00  0.00            
ATOM   4155  CA  ILE   273     201.580  30.640  45.630  1.00  0.00            
ATOM   4156  HA  ILE   273     201.530  31.550  45.060  1.00  0.00            
ATOM   4157  CB  ILE   273     201.860  31.130  47.020  1.00  0.00            
ATOM   4158  HB  ILE   273     201.930  30.210  47.640  1.00  0.00            
ATOM   4159  CG2 ILE   273     203.240  31.800  47.080  1.00  0.00            
ATOM   4160 1HG2 ILE   273     203.380  32.120  48.130  1.00  0.00            
ATOM   4161 2HG2 ILE   273     204.160  31.270  46.750  1.00  0.00            
ATOM   4162 3HG2 ILE   273     203.100  32.790  46.590  1.00  0.00            
ATOM   4163  CG1 ILE   273     200.710  32.070  47.410  1.00  0.00            
ATOM   4164 1HG1 ILE   273     200.740  33.020  46.830  1.00  0.00            
ATOM   4165 2HG1 ILE   273     199.740  31.610  47.120  1.00  0.00            
ATOM   4166  CD  ILE   273     200.570  32.360  48.900  1.00  0.00            
ATOM   4167  HD1 ILE   273     199.510  32.290  49.220  1.00  0.00            
ATOM   4168  HD2 ILE   273     201.210  31.680  49.510  1.00  0.00            
ATOM   4169  HD3 ILE   273     200.970  33.370  49.150  1.00  0.00            
ATOM   4170  C   ILE   273     202.730  29.890  45.070  1.00  0.00            
ATOM   4171  O   ILE   273     203.030  28.820  45.580  1.00  0.00            
ATOM   4172  N   LEU   274     203.480  30.440  44.090  1.00  0.00            
ATOM   4173  HN  LEU   274     203.220  31.290  43.640  1.00  0.00            
ATOM   4174  CA  LEU   274     204.720  29.880  43.630  1.00  0.00            
ATOM   4175  HA  LEU   274     204.960  28.960  44.150  1.00  0.00            
ATOM   4176  CB  LEU   274     204.650  29.440  42.160  1.00  0.00            
ATOM   4177  HB1 LEU   274     203.710  29.860  41.750  1.00  0.00            
ATOM   4178  HB2 LEU   274     205.420  29.950  41.550  1.00  0.00            
ATOM   4179  CG  LEU   274     204.760  27.920  41.940  1.00  0.00            
ATOM   4180  HG  LEU   274     205.620  27.400  42.420  1.00  0.00            
ATOM   4181  CD1 LEU   274     203.450  27.270  42.410  1.00  0.00            
ATOM   4182 1HD1 LEU   274     202.600  27.670  41.800  1.00  0.00            
ATOM   4183 2HD1 LEU   274     203.500  26.160  42.340  1.00  0.00            
ATOM   4184 3HD1 LEU   274     203.240  27.550  43.470  1.00  0.00            
ATOM   4185  CD2 LEU   274     204.840  27.580  40.440  1.00  0.00            
ATOM   4186 1HD2 LEU   274     204.740  26.500  40.210  1.00  0.00            
ATOM   4187 2HD2 LEU   274     204.030  28.120  39.900  1.00  0.00            
ATOM   4188 3HD2 LEU   274     205.750  28.020  39.990  1.00  0.00            
ATOM   4189  C   LEU   274     205.860  30.820  43.770  1.00  0.00            
ATOM   4190  O   LEU   274     205.760  32.040  43.620  1.00  0.00            
ATOM   4191  N   VAL   275     206.920  30.180  44.280  1.00  0.00            
ATOM   4192  HN  VAL   275     206.920  29.220  44.520  1.00  0.00            
ATOM   4193  CA  VAL   275     208.190  30.850  44.380  1.00  0.00            
ATOM   4194  HA  VAL   275     208.100  31.720  43.750  1.00  0.00            
ATOM   4195  CB  VAL   275     208.670  31.060  45.790  1.00  0.00            
ATOM   4196  HB  VAL   275     208.650  30.090  46.330  1.00  0.00            
ATOM   4197  CG1 VAL   275     210.070  31.700  45.850  1.00  0.00            
ATOM   4198 1HG1 VAL   275     210.200  32.250  46.800  1.00  0.00            
ATOM   4199 2HG1 VAL   275     210.880  30.970  45.660  1.00  0.00            
ATOM   4200 3HG1 VAL   275     210.110  32.480  45.050  1.00  0.00            
ATOM   4201  CG2 VAL   275     207.790  32.100  46.490  1.00  0.00            
ATOM   4202 1HG2 VAL   275     208.100  32.470  47.490  1.00  0.00            
ATOM   4203 2HG2 VAL   275     207.620  32.990  45.840  1.00  0.00            
ATOM   4204 3HG2 VAL   275     206.760  31.680  46.600  1.00  0.00            
ATOM   4205  C   VAL   275     209.200  29.940  43.760  1.00  0.00            
ATOM   4206  O   VAL   275     209.350  28.780  44.150  1.00  0.00            
ATOM   4207  N   GLU   276     210.060  30.470  42.880  1.00  0.00            
ATOM   4208  HN  GLU   276     209.840  31.310  42.390  1.00  0.00            
ATOM   4209  CA  GLU   276     211.110  29.750  42.230  1.00  0.00            
ATOM   4210  HA  GLU   276     211.120  28.720  42.570  1.00  0.00            
ATOM   4211  CB  GLU   276     210.930  29.680  40.700  1.00  0.00            
ATOM   4212  HB1 GLU   276     210.940  30.710  40.280  1.00  0.00            
ATOM   4213  HB2 GLU   276     211.810  29.120  40.340  1.00  0.00            
ATOM   4214  CG  GLU   276     209.610  29.060  40.220  1.00  0.00            
ATOM   4215  HG1 GLU   276     209.460  28.080  40.710  1.00  0.00            
ATOM   4216  HG2 GLU   276     208.740  29.710  40.440  1.00  0.00            
ATOM   4217  CD  GLU   276     209.590  28.650  38.750  1.00  0.00            
ATOM   4218  OE1 GLU   276     209.360  29.640  38.000  1.00  0.00            
ATOM   4219  OE2 GLU   276     209.550  27.460  38.340  1.00  0.00            
ATOM   4220  C   GLU   276     212.380  30.440  42.570  1.00  0.00            
ATOM   4221  O   GLU   276     212.440  31.580  43.030  1.00  0.00            
ATOM   4222  N   LEU   277     213.570  29.890  42.270  1.00  0.00            
ATOM   4223  HN  LEU   277     213.630  28.930  42.010  1.00  0.00            
ATOM   4224  CA  LEU   277     214.830  30.540  42.100  1.00  0.00            
ATOM   4225  HA  LEU   277     214.750  31.610  42.260  1.00  0.00            
ATOM   4226  CB  LEU   277     215.760  30.010  43.200  1.00  0.00            
ATOM   4227  HB1 LEU   277     215.360  30.300  44.190  1.00  0.00            
ATOM   4228  HB2 LEU   277     215.850  28.900  43.220  1.00  0.00            
ATOM   4229  CG  LEU   277     217.200  30.550  43.160  1.00  0.00            
ATOM   4230  HG  LEU   277     217.340  31.630  42.900  1.00  0.00            
ATOM   4231  CD1 LEU   277     217.740  30.620  44.600  1.00  0.00            
ATOM   4232 1HD1 LEU   277     218.750  31.080  44.640  1.00  0.00            
ATOM   4233 2HD1 LEU   277     217.170  31.330  45.230  1.00  0.00            
ATOM   4234 3HD1 LEU   277     217.720  29.630  45.100  1.00  0.00            
ATOM   4235  CD2 LEU   277     218.100  29.680  42.260  1.00  0.00            
ATOM   4236 1HD2 LEU   277     219.180  29.950  42.350  1.00  0.00            
ATOM   4237 2HD2 LEU   277     217.940  28.660  42.660  1.00  0.00            
ATOM   4238 3HD2 LEU   277     217.770  29.700  41.200  1.00  0.00            
ATOM   4239  C   LEU   277     215.350  30.160  40.760  1.00  0.00            
ATOM   4240  O   LEU   277     215.100  29.110  40.160  1.00  0.00            
ATOM   4241  N   ASP   278     215.950  31.200  40.140  1.00  0.00            
ATOM   4242  HN  ASP   278     215.910  32.120  40.520  1.00  0.00            
ATOM   4243  CA  ASP   278     216.560  31.100  38.850  1.00  0.00            
ATOM   4244  HA  ASP   278     216.740  30.090  38.510  1.00  0.00            
ATOM   4245  CB  ASP   278     215.600  31.780  37.860  1.00  0.00            
ATOM   4246  HB1 ASP   278     214.550  31.830  38.230  1.00  0.00            
ATOM   4247  HB2 ASP   278     215.860  32.860  37.880  1.00  0.00            
ATOM   4248  CG  ASP   278     215.570  31.320  36.410  1.00  0.00            
ATOM   4249  OD1 ASP   278     215.950  30.180  36.030  1.00  0.00            
ATOM   4250  OD2 ASP   278     215.240  32.190  35.560  1.00  0.00            
ATOM   4251  C   ASP   278     217.840  31.860  38.790  1.00  0.00            
ATOM   4252  O   ASP   278     218.230  32.310  37.710  1.00  0.00            
ATOM   4253  N   GLY   279     218.450  32.070  39.960  1.00  0.00            
ATOM   4254  HN  GLY   279     218.110  31.610  40.780  1.00  0.00            
ATOM   4255  CA  GLY   279     219.650  32.820  40.170  1.00  0.00            
ATOM   4256  HA1 GLY   279     219.540  33.780  39.680  1.00  0.00            
ATOM   4257  HA2 GLY   279     219.810  32.860  41.240  1.00  0.00            
ATOM   4258  C   GLY   279     220.870  32.180  39.600  1.00  0.00            
ATOM   4259  O   GLY   279     221.050  30.960  39.580  1.00  0.00            
ATOM   4260  N   ASP   280     221.710  33.070  39.040  1.00  0.00            
ATOM   4261  HN  ASP   280     221.610  34.060  39.130  1.00  0.00            
ATOM   4262  CA  ASP   280     222.960  32.750  38.420  1.00  0.00            
ATOM   4263  HA  ASP   280     223.050  31.810  37.890  1.00  0.00            
ATOM   4264  CB  ASP   280     223.190  33.810  37.330  1.00  0.00            
ATOM   4265  HB1 ASP   280     222.300  33.840  36.670  1.00  0.00            
ATOM   4266  HB2 ASP   280     223.470  34.800  37.760  1.00  0.00            
ATOM   4267  CG  ASP   280     224.330  33.570  36.350  1.00  0.00            
ATOM   4268  OD1 ASP   280     225.250  34.430  36.300  1.00  0.00            
ATOM   4269  OD2 ASP   280     224.280  32.620  35.520  1.00  0.00            
ATOM   4270  C   ASP   280     224.080  32.820  39.390  1.00  0.00            
ATOM   4271  O   ASP   280     225.250  32.510  39.180  1.00  0.00            
ATOM   4272  N   VAL   281     223.770  33.370  40.580  1.00  0.00            
ATOM   4273  HN  VAL   281     222.830  33.690  40.540  1.00  0.00            
ATOM   4274  CA  VAL   281     224.520  33.410  41.800  1.00  0.00            
ATOM   4275  HA  VAL   281     225.090  34.320  41.690  1.00  0.00            
ATOM   4276  CB  VAL   281     223.580  33.730  42.920  1.00  0.00            
ATOM   4277  HB  VAL   281     222.820  34.420  42.500  1.00  0.00            
ATOM   4278  CG1 VAL   281     222.910  32.420  43.380  1.00  0.00            
ATOM   4279 1HG1 VAL   281     222.150  32.720  44.130  1.00  0.00            
ATOM   4280 2HG1 VAL   281     222.460  31.810  42.570  1.00  0.00            
ATOM   4281 3HG1 VAL   281     223.640  31.800  43.940  1.00  0.00            
ATOM   4282  CG2 VAL   281     224.260  34.370  44.140  1.00  0.00            
ATOM   4283 1HG2 VAL   281     223.550  34.630  44.950  1.00  0.00            
ATOM   4284 2HG2 VAL   281     224.960  33.620  44.550  1.00  0.00            
ATOM   4285 3HG2 VAL   281     224.780  35.300  43.820  1.00  0.00            
ATOM   4286  C   VAL   281     225.520  32.320  42.020  1.00  0.00            
ATOM   4287  O   VAL   281     225.210  31.150  41.800  1.00  0.00            
ATOM   4288  N   ASN   282     226.760  32.620  42.440  1.00  0.00            
ATOM   4289  HN  ASN   282     226.880  33.610  42.510  1.00  0.00            
ATOM   4290  CA  ASN   282     227.820  31.780  42.900  1.00  0.00            
ATOM   4291  HA  ASN   282     228.510  32.490  43.340  1.00  0.00            
ATOM   4292  CB  ASN   282     227.500  30.740  43.980  1.00  0.00            
ATOM   4293  HB1 ASN   282     226.660  30.100  43.650  1.00  0.00            
ATOM   4294  HB2 ASN   282     228.330  30.070  44.290  1.00  0.00            
ATOM   4295  CG  ASN   282     226.990  31.510  45.190  1.00  0.00            
ATOM   4296  OD1 ASN   282     225.810  31.430  45.530  1.00  0.00            
ATOM   4297  ND2 ASN   282     227.840  32.300  45.910  1.00  0.00            
ATOM   4298 1HD2 ASN   282     228.780  32.330  45.570  1.00  0.00            
ATOM   4299 2HD2 ASN   282     227.500  32.800  46.700  1.00  0.00            
ATOM   4300  C   ASN   282     228.510  31.110  41.760  1.00  0.00            
ATOM   4301  O   ASN   282     229.280  30.150  41.830  1.00  0.00            
ATOM   4302  N   GLY   283     228.290  31.630  40.530  1.00  0.00            
ATOM   4303  HN  GLY   283     227.500  32.230  40.490  1.00  0.00            
ATOM   4304  CA  GLY   283     229.050  31.320  39.360  1.00  0.00            
ATOM   4305  HA1 GLY   283     229.080  32.180  38.710  1.00  0.00            
ATOM   4306  HA2 GLY   283     230.020  30.870  39.500  1.00  0.00            
ATOM   4307  C   GLY   283     228.430  30.290  38.490  1.00  0.00            
ATOM   4308  O   GLY   283     229.030  29.700  37.580  1.00  0.00            
ATOM   4309  N   HIS   284     227.230  29.790  38.820  1.00  0.00            
ATOM   4310  HN  HIS   284     226.810  30.140  39.650  1.00  0.00            
ATOM   4311  CA  HIS   284     226.540  28.830  38.020  1.00  0.00            
ATOM   4312  HA  HIS   284     226.660  29.070  36.970  1.00  0.00            
ATOM   4313  CB  HIS   284     226.880  27.380  38.420  1.00  0.00            
ATOM   4314  HB1 HIS   284     227.280  27.300  39.450  1.00  0.00            
ATOM   4315  HB2 HIS   284     226.040  26.660  38.380  1.00  0.00            
ATOM   4316  ND1 HIS   284     228.600  25.600  37.810  1.00  0.00            
ATOM   4317  HD1 HIS   284     228.560  25.090  38.670  1.00  0.00            
ATOM   4318  CG  HIS   284     227.940  26.790  37.540  1.00  0.00            
ATOM   4319  CE1 HIS   284     229.410  25.330  36.760  1.00  0.00            
ATOM   4320  HE1 HIS   284     229.990  24.410  36.680  1.00  0.00            
ATOM   4321  NE2 HIS   284     229.300  26.240  35.810  1.00  0.00            
ATOM   4322  CD2 HIS   284     228.460  27.200  36.350  1.00  0.00            
ATOM   4323  HD2 HIS   284     228.140  28.080  35.800  1.00  0.00            
ATOM   4324  C   HIS   284     225.090  28.910  38.360  1.00  0.00            
ATOM   4325  O   HIS   284     224.690  29.370  39.430  1.00  0.00            
ATOM   4326  N   LYS   285     224.240  28.460  37.430  1.00  0.00            
ATOM   4327  HN  LYS   285     224.570  28.000  36.600  1.00  0.00            
ATOM   4328  CA  LYS   285     222.840  28.710  37.540  1.00  0.00            
ATOM   4329  HA  LYS   285     222.690  29.500  38.260  1.00  0.00            
ATOM   4330  CB  LYS   285     222.410  29.270  36.170  1.00  0.00            
ATOM   4331  HB1 LYS   285     223.200  29.980  35.830  1.00  0.00            
ATOM   4332  HB2 LYS   285     222.320  28.430  35.460  1.00  0.00            
ATOM   4333  CG  LYS   285     221.100  30.060  36.090  1.00  0.00            
ATOM   4334  HG1 LYS   285     220.250  29.470  36.490  1.00  0.00            
ATOM   4335  HG2 LYS   285     221.260  30.830  36.870  1.00  0.00            
ATOM   4336  CD  LYS   285     220.650  30.530  34.700  1.00  0.00            
ATOM   4337  HD1 LYS   285     221.290  31.310  34.240  1.00  0.00            
ATOM   4338  HD2 LYS   285     220.730  29.620  34.070  1.00  0.00            
ATOM   4339  CE  LYS   285     219.230  31.100  34.660  1.00  0.00            
ATOM   4340  HE1 LYS   285     219.090  31.670  35.600  1.00  0.00            
ATOM   4341  HE2 LYS   285     219.060  31.720  33.750  1.00  0.00            
ATOM   4342  NZ  LYS   285     218.250  29.990  34.710  1.00  0.00            
ATOM   4343  HZ1 LYS   285     218.270  29.530  33.780  1.00  0.00            
ATOM   4344  HZ2 LYS   285     218.600  29.380  35.480  1.00  0.00            
ATOM   4345  HZ3 LYS   285     217.260  30.250  34.920  1.00  0.00            
ATOM   4346  C   LYS   285     222.120  27.540  38.110  1.00  0.00            
ATOM   4347  O   LYS   285     222.330  26.430  37.620  1.00  0.00            
ATOM   4348  N   PHE   286     221.230  27.740  39.100  1.00  0.00            
ATOM   4349  HN  PHE   286     221.030  28.680  39.360  1.00  0.00            
ATOM   4350  CA  PHE   286     220.540  26.610  39.650  1.00  0.00            
ATOM   4351  HA  PHE   286     220.440  25.820  38.930  1.00  0.00            
ATOM   4352  CB  PHE   286     221.170  26.030  40.930  1.00  0.00            
ATOM   4353  HB1 PHE   286     220.730  25.020  41.120  1.00  0.00            
ATOM   4354  HB2 PHE   286     222.250  25.870  40.750  1.00  0.00            
ATOM   4355  CG  PHE   286     220.950  26.780  42.190  1.00  0.00            
ATOM   4356  CD1 PHE   286     220.230  26.260  43.240  1.00  0.00            
ATOM   4357  HD1 PHE   286     219.800  25.270  43.230  1.00  0.00            
ATOM   4358  CE1 PHE   286     220.070  26.910  44.440  1.00  0.00            
ATOM   4359  HE1 PHE   286     219.580  26.370  45.230  1.00  0.00            
ATOM   4360  CZ  PHE   286     220.560  28.190  44.580  1.00  0.00            
ATOM   4361  HZ  PHE   286     220.330  28.790  45.450  1.00  0.00            
ATOM   4362  CD2 PHE   286     221.470  28.040  42.370  1.00  0.00            
ATOM   4363  HD2 PHE   286     222.040  28.530  41.590  1.00  0.00            
ATOM   4364  CE2 PHE   286     221.290  28.730  43.540  1.00  0.00            
ATOM   4365  HE2 PHE   286     221.810  29.670  43.550  1.00  0.00            
ATOM   4366  C   PHE   286     219.080  26.880  39.820  1.00  0.00            
ATOM   4367  O   PHE   286     218.560  27.910  39.380  1.00  0.00            
ATOM   4368  N   SER   287     218.350  26.030  40.560  1.00  0.00            
ATOM   4369  HN  SER   287     218.770  25.170  40.820  1.00  0.00            
ATOM   4370  CA  SER   287     216.980  26.270  40.900  1.00  0.00            
ATOM   4371  HA  SER   287     216.900  27.350  40.990  1.00  0.00            
ATOM   4372  CB  SER   287     215.900  25.710  39.960  1.00  0.00            
ATOM   4373  HB1 SER   287     215.910  24.600  39.940  1.00  0.00            
ATOM   4374  HB2 SER   287     214.880  26.000  40.270  1.00  0.00            
ATOM   4375  OG  SER   287     216.110  26.110  38.620  1.00  0.00            
ATOM   4376  HG1 SER   287     215.580  26.890  38.430  1.00  0.00            
ATOM   4377  C   SER   287     216.590  25.670  42.210  1.00  0.00            
ATOM   4378  O   SER   287     217.150  24.700  42.700  1.00  0.00            
ATOM   4379  N   VAL   288     215.530  26.250  42.800  1.00  0.00            
ATOM   4380  HN  VAL   288     215.230  27.130  42.420  1.00  0.00            
ATOM   4381  CA  VAL   288     214.840  25.720  43.940  1.00  0.00            
ATOM   4382  HA  VAL   288     214.900  24.650  44.100  1.00  0.00            
ATOM   4383  CB  VAL   288     215.200  26.510  45.160  1.00  0.00            
ATOM   4384  HB  VAL   288     214.980  27.550  44.830  1.00  0.00            
ATOM   4385  CG1 VAL   288     214.260  26.160  46.330  1.00  0.00            
ATOM   4386 1HG1 VAL   288     214.760  26.400  47.300  1.00  0.00            
ATOM   4387 2HG1 VAL   288     213.320  26.690  46.070  1.00  0.00            
ATOM   4388 3HG1 VAL   288     214.110  25.060  46.410  1.00  0.00            
ATOM   4389  CG2 VAL   288     216.670  26.270  45.530  1.00  0.00            
ATOM   4390 1HG2 VAL   288     217.020  26.830  46.420  1.00  0.00            
ATOM   4391 2HG2 VAL   288     216.670  25.190  45.800  1.00  0.00            
ATOM   4392 3HG2 VAL   288     217.480  26.530  44.810  1.00  0.00            
ATOM   4393  C   VAL   288     213.460  25.910  43.410  1.00  0.00            
ATOM   4394  O   VAL   288     213.240  26.870  42.670  1.00  0.00            
ATOM   4395  N   SER   289     212.530  25.010  43.780  1.00  0.00            
ATOM   4396  HN  SER   289     212.780  24.270  44.400  1.00  0.00            
ATOM   4397  CA  SER   289     211.170  25.170  43.360  1.00  0.00            
ATOM   4398  HA  SER   289     211.140  26.170  42.950  1.00  0.00            
ATOM   4399  CB  SER   289     210.850  24.100  42.310  1.00  0.00            
ATOM   4400  HB1 SER   289     211.680  24.050  41.570  1.00  0.00            
ATOM   4401  HB2 SER   289     210.700  23.060  42.660  1.00  0.00            
ATOM   4402  OG  SER   289     209.690  24.340  41.540  1.00  0.00            
ATOM   4403  HG1 SER   289     209.780  23.660  40.880  1.00  0.00            
ATOM   4404  C   SER   289     210.210  25.000  44.480  1.00  0.00            
ATOM   4405  O   SER   289     210.100  23.920  45.050  1.00  0.00            
ATOM   4406  N   GLY   290     209.410  26.040  44.780  1.00  0.00            
ATOM   4407  HN  GLY   290     209.370  26.880  44.240  1.00  0.00            
ATOM   4408  CA  GLY   290     208.520  26.000  45.900  1.00  0.00            
ATOM   4409  HA1 GLY   290     208.510  25.020  46.340  1.00  0.00            
ATOM   4410  HA2 GLY   290     208.650  26.790  46.630  1.00  0.00            
ATOM   4411  C   GLY   290     207.110  26.280  45.510  1.00  0.00            
ATOM   4412  O   GLY   290     206.820  27.000  44.550  1.00  0.00            
ATOM   4413  N   GLU   291     206.160  25.720  46.280  1.00  0.00            
ATOM   4414  HN  GLU   291     206.440  25.120  47.030  1.00  0.00            
ATOM   4415  CA  GLU   291     204.760  25.940  46.090  1.00  0.00            
ATOM   4416  HA  GLU   291     204.640  26.970  45.790  1.00  0.00            
ATOM   4417  CB  GLU   291     204.100  25.040  45.030  1.00  0.00            
ATOM   4418  HB1 GLU   291     203.020  25.290  44.920  1.00  0.00            
ATOM   4419  HB2 GLU   291     204.540  25.310  44.050  1.00  0.00            
ATOM   4420  CG  GLU   291     204.340  23.530  45.100  1.00  0.00            
ATOM   4421  HG1 GLU   291     205.420  23.250  45.050  1.00  0.00            
ATOM   4422  HG2 GLU   291     203.970  23.200  46.090  1.00  0.00            
ATOM   4423  CD  GLU   291     203.540  22.690  44.110  1.00  0.00            
ATOM   4424  OE1 GLU   291     202.290  22.690  44.230  1.00  0.00            
ATOM   4425  OE2 GLU   291     204.190  21.930  43.350  1.00  0.00            
ATOM   4426  C   GLU   291     203.990  25.840  47.350  1.00  0.00            
ATOM   4427  O   GLU   291     204.410  25.230  48.330  1.00  0.00            
ATOM   4428  N   GLY   292     202.870  26.590  47.430  1.00  0.00            
ATOM   4429  HN  GLY   292     202.500  27.110  46.670  1.00  0.00            
ATOM   4430  CA  GLY   292     202.330  26.640  48.750  1.00  0.00            
ATOM   4431  HA1 GLY   292     202.150  25.640  49.130  1.00  0.00            
ATOM   4432  HA2 GLY   292     203.020  27.140  49.410  1.00  0.00            
ATOM   4433  C   GLY   292     201.040  27.380  48.730  1.00  0.00            
ATOM   4434  O   GLY   292     200.460  27.500  47.650  1.00  0.00            
ATOM   4435  N   GLU   293     200.620  27.860  49.910  1.00  0.00            
ATOM   4436  HN  GLU   293     201.170  27.640  50.710  1.00  0.00            
ATOM   4437  CA  GLU   293     199.380  28.460  50.310  1.00  0.00            
ATOM   4438  HA  GLU   293     198.910  28.850  49.430  1.00  0.00            
ATOM   4439  CB  GLU   293     198.350  27.420  50.790  1.00  0.00            
ATOM   4440  HB1 GLU   293     197.380  27.920  50.960  1.00  0.00            
ATOM   4441  HB2 GLU   293     198.210  26.610  50.040  1.00  0.00            
ATOM   4442  CG  GLU   293     198.780  26.740  52.090  1.00  0.00            
ATOM   4443  HG1 GLU   293     199.600  26.020  51.890  1.00  0.00            
ATOM   4444  HG2 GLU   293     199.180  27.520  52.770  1.00  0.00            
ATOM   4445  CD  GLU   293     197.630  25.980  52.740  1.00  0.00            
ATOM   4446  OE1 GLU   293     196.930  25.220  52.010  1.00  0.00            
ATOM   4447  OE2 GLU   293     197.460  26.130  53.980  1.00  0.00            
ATOM   4448  C   GLU   293     199.610  29.540  51.310  1.00  0.00            
ATOM   4449  O   GLU   293     200.580  29.650  52.050  1.00  0.00            
ATOM   4450  N   GLY   294     198.600  30.420  51.360  1.00  0.00            
ATOM   4451  HN  GLY   294     197.760  30.180  50.880  1.00  0.00            
ATOM   4452  CA  GLY   294     198.770  31.680  52.020  1.00  0.00            
ATOM   4453  HA1 GLY   294     198.630  31.590  53.090  1.00  0.00            
ATOM   4454  HA2 GLY   294     199.730  32.120  51.790  1.00  0.00            
ATOM   4455  C   GLY   294     197.660  32.550  51.550  1.00  0.00            
ATOM   4456  O   GLY   294     197.070  32.340  50.490  1.00  0.00            
ATOM   4457  N   ASP   295     197.430  33.680  52.250  1.00  0.00            
ATOM   4458  HN  ASP   295     198.010  33.830  53.040  1.00  0.00            
ATOM   4459  CA  ASP   295     196.300  34.530  52.020  1.00  0.00            
ATOM   4460  HA  ASP   295     195.970  34.390  51.000  1.00  0.00            
ATOM   4461  CB  ASP   295     195.120  33.900  52.780  1.00  0.00            
ATOM   4462  HB1 ASP   295     194.190  34.390  52.410  1.00  0.00            
ATOM   4463  HB2 ASP   295     195.040  32.800  52.610  1.00  0.00            
ATOM   4464  CG  ASP   295     195.000  34.100  54.280  1.00  0.00            
ATOM   4465  OD1 ASP   295     194.510  35.160  54.760  1.00  0.00            
ATOM   4466  OD2 ASP   295     195.350  33.090  54.940  1.00  0.00            
ATOM   4467  C   ASP   295     196.490  35.980  52.260  1.00  0.00            
ATOM   4468  O   ASP   295     197.350  36.450  53.010  1.00  0.00            
ATOM   4469  N   ALA   296     195.740  36.810  51.520  1.00  0.00            
ATOM   4470  HN  ALA   296     195.300  36.450  50.700  1.00  0.00            
ATOM   4471  CA  ALA   296     195.950  38.220  51.390  1.00  0.00            
ATOM   4472  HA  ALA   296     197.000  38.410  51.500  1.00  0.00            
ATOM   4473  CB  ALA   296     195.170  38.560  50.100  1.00  0.00            
ATOM   4474  HB1 ALA   296     195.350  39.640  49.940  1.00  0.00            
ATOM   4475  HB2 ALA   296     195.490  38.030  49.180  1.00  0.00            
ATOM   4476  HB3 ALA   296     194.070  38.530  50.210  1.00  0.00            
ATOM   4477  C   ALA   296     195.510  38.980  52.590  1.00  0.00            
ATOM   4478  O   ALA   296     196.160  39.960  52.940  1.00  0.00            
ATOM   4479  N   THR   297     194.420  38.610  53.290  1.00  0.00            
ATOM   4480  HN  THR   297     193.860  37.860  52.950  1.00  0.00            
ATOM   4481  CA  THR   297     193.970  39.220  54.500  1.00  0.00            
ATOM   4482  HA  THR   297     193.950  40.270  54.260  1.00  0.00            
ATOM   4483  CB  THR   297     192.620  38.840  55.050  1.00  0.00            
ATOM   4484  HB  THR   297     192.790  37.810  55.430  1.00  0.00            
ATOM   4485  OG1 THR   297     191.650  38.910  54.020  1.00  0.00            
ATOM   4486  HG1 THR   297     191.010  38.200  54.110  1.00  0.00            
ATOM   4487  CG2 THR   297     192.130  39.770  56.170  1.00  0.00            
ATOM   4488 1HG2 THR   297     191.030  39.890  56.170  1.00  0.00            
ATOM   4489 2HG2 THR   297     192.400  39.390  57.180  1.00  0.00            
ATOM   4490 3HG2 THR   297     192.470  40.820  56.020  1.00  0.00            
ATOM   4491  C   THR   297     194.990  39.170  55.590  1.00  0.00            
ATOM   4492  O   THR   297     195.200  40.190  56.240  1.00  0.00            
ATOM   4493  N   TYR   298     195.690  38.070  55.910  1.00  0.00            
ATOM   4494  HN  TYR   298     195.510  37.170  55.530  1.00  0.00            
ATOM   4495  CA  TYR   298     196.600  38.070  57.020  1.00  0.00            
ATOM   4496  HA  TYR   298     196.280  38.890  57.640  1.00  0.00            
ATOM   4497  CB  TYR   298     196.480  36.700  57.710  1.00  0.00            
ATOM   4498  HB1 TYR   298     195.510  36.220  57.460  1.00  0.00            
ATOM   4499  HB2 TYR   298     197.250  35.930  57.470  1.00  0.00            
ATOM   4500  CG  TYR   298     196.480  36.970  59.180  1.00  0.00            
ATOM   4501  CD1 TYR   298     197.670  37.010  59.860  1.00  0.00            
ATOM   4502  HD1 TYR   298     198.560  37.000  59.250  1.00  0.00            
ATOM   4503  CE1 TYR   298     197.670  37.160  61.230  1.00  0.00            
ATOM   4504  HE1 TYR   298     198.620  37.180  61.750  1.00  0.00            
ATOM   4505  CZ  TYR   298     196.480  37.200  61.920  1.00  0.00            
ATOM   4506  OH  TYR   298     196.440  37.270  63.330  1.00  0.00            
ATOM   4507  HH  TYR   298     195.550  37.520  63.580  1.00  0.00            
ATOM   4508  CD2 TYR   298     195.320  36.750  59.890  1.00  0.00            
ATOM   4509  HD2 TYR   298     194.450  36.490  59.300  1.00  0.00            
ATOM   4510  CE2 TYR   298     195.310  36.980  61.240  1.00  0.00            
ATOM   4511  HE2 TYR   298     194.490  36.790  61.930  1.00  0.00            
ATOM   4512  C   TYR   298     198.030  38.310  56.660  1.00  0.00            
ATOM   4513  O   TYR   298     198.830  38.890  57.390  1.00  0.00            
ATOM   4514  N   GLY   299     198.480  37.740  55.530  1.00  0.00            
ATOM   4515  HN  GLY   299     197.790  37.520  54.830  1.00  0.00            
ATOM   4516  CA  GLY   299     199.860  37.570  55.220  1.00  0.00            
ATOM   4517  HA1 GLY   299     199.940  37.780  54.160  1.00  0.00            
ATOM   4518  HA2 GLY   299     200.370  38.360  55.750  1.00  0.00            
ATOM   4519  C   GLY   299     200.470  36.260  55.570  1.00  0.00            
ATOM   4520  O   GLY   299     201.680  36.200  55.810  1.00  0.00            
ATOM   4521  N   LYS   300     199.650  35.190  55.600  1.00  0.00            
ATOM   4522  HN  LYS   300     198.670  35.360  55.600  1.00  0.00            
ATOM   4523  CA  LYS   300     200.070  33.830  55.750  1.00  0.00            
ATOM   4524  HA  LYS   300     200.720  33.730  56.600  1.00  0.00            
ATOM   4525  CB  LYS   300     198.770  33.010  55.690  1.00  0.00            
ATOM   4526  HB1 LYS   300     198.070  33.280  56.510  1.00  0.00            
ATOM   4527  HB2 LYS   300     198.190  33.220  54.760  1.00  0.00            
ATOM   4528  CG  LYS   300     199.040  31.520  55.900  1.00  0.00            
ATOM   4529  HG1 LYS   300     199.780  31.140  55.170  1.00  0.00            
ATOM   4530  HG2 LYS   300     199.400  31.290  56.930  1.00  0.00            
ATOM   4531  CD  LYS   300     197.770  30.730  55.580  1.00  0.00            
ATOM   4532  HD1 LYS   300     197.090  30.760  56.460  1.00  0.00            
ATOM   4533  HD2 LYS   300     197.260  31.190  54.710  1.00  0.00            
ATOM   4534  CE  LYS   300     198.050  29.310  55.080  1.00  0.00            
ATOM   4535  HE1 LYS   300     198.840  29.210  54.290  1.00  0.00            
ATOM   4536  HE2 LYS   300     198.410  28.660  55.900  1.00  0.00            
ATOM   4537  NZ  LYS   300     196.850  28.660  54.520  1.00  0.00            
ATOM   4538  HZ1 LYS   300     196.190  28.510  55.310  1.00  0.00            
ATOM   4539  HZ2 LYS   300     196.360  29.300  53.860  1.00  0.00            
ATOM   4540  HZ3 LYS   300     197.050  27.800  53.970  1.00  0.00            
ATOM   4541  C   LYS   300     200.830  33.390  54.550  1.00  0.00            
ATOM   4542  O   LYS   300     200.350  33.700  53.460  1.00  0.00            
ATOM   4543  N   LEU   301     202.020  32.780  54.720  1.00  0.00            
ATOM   4544  HN  LEU   301     202.470  32.840  55.610  1.00  0.00            
ATOM   4545  CA  LEU   301     202.650  31.950  53.740  1.00  0.00            
ATOM   4546  HA  LEU   301     201.940  31.720  52.960  1.00  0.00            
ATOM   4547  CB  LEU   301     203.960  32.500  53.130  1.00  0.00            
ATOM   4548  HB1 LEU   301     204.710  32.700  53.920  1.00  0.00            
ATOM   4549  HB2 LEU   301     204.380  31.660  52.530  1.00  0.00            
ATOM   4550  CG  LEU   301     203.890  33.700  52.180  1.00  0.00            
ATOM   4551  HG  LEU   301     204.860  33.660  51.630  1.00  0.00            
ATOM   4552  CD1 LEU   301     202.770  33.770  51.130  1.00  0.00            
ATOM   4553 1HD1 LEU   301     201.750  33.960  51.530  1.00  0.00            
ATOM   4554 2HD1 LEU   301     202.990  34.530  50.350  1.00  0.00            
ATOM   4555 3HD1 LEU   301     202.740  32.730  50.750  1.00  0.00            
ATOM   4556  CD2 LEU   301     203.920  35.050  52.920  1.00  0.00            
ATOM   4557 1HD2 LEU   301     204.140  35.920  52.270  1.00  0.00            
ATOM   4558 2HD2 LEU   301     202.950  35.210  53.440  1.00  0.00            
ATOM   4559 3HD2 LEU   301     204.680  35.100  53.720  1.00  0.00            
ATOM   4560  C   LEU   301     203.040  30.730  54.490  1.00  0.00            
ATOM   4561  O   LEU   301     203.790  30.730  55.470  1.00  0.00            
ATOM   4562  N   THR   302     202.510  29.560  54.100  1.00  0.00            
ATOM   4563  HN  THR   302     201.770  29.550  53.430  1.00  0.00            
ATOM   4564  CA  THR   302     203.030  28.260  54.380  1.00  0.00            
ATOM   4565  HA  THR   302     203.850  28.300  55.080  1.00  0.00            
ATOM   4566  CB  THR   302     202.030  27.270  54.920  1.00  0.00            
ATOM   4567  HB  THR   302     201.430  26.760  54.130  1.00  0.00            
ATOM   4568  OG1 THR   302     201.090  27.710  55.880  1.00  0.00            
ATOM   4569  HG1 THR   302     200.430  27.010  55.910  1.00  0.00            
ATOM   4570  CG2 THR   302     202.840  26.180  55.630  1.00  0.00            
ATOM   4571 1HG2 THR   302     202.260  25.250  55.850  1.00  0.00            
ATOM   4572 2HG2 THR   302     203.610  25.730  54.970  1.00  0.00            
ATOM   4573 3HG2 THR   302     203.310  26.550  56.560  1.00  0.00            
ATOM   4574  C   THR   302     203.500  27.680  53.090  1.00  0.00            
ATOM   4575  O   THR   302     202.690  27.580  52.160  1.00  0.00            
ATOM   4576  N   LEU   303     204.820  27.470  52.980  1.00  0.00            
ATOM   4577  HN  LEU   303     205.390  27.730  53.760  1.00  0.00            
ATOM   4578  CA  LEU   303     205.440  27.490  51.690  1.00  0.00            
ATOM   4579  HA  LEU   303     204.780  27.150  50.920  1.00  0.00            
ATOM   4580  CB  LEU   303     205.770  28.950  51.350  1.00  0.00            
ATOM   4581  HB1 LEU   303     204.800  29.490  51.280  1.00  0.00            
ATOM   4582  HB2 LEU   303     206.440  29.400  52.110  1.00  0.00            
ATOM   4583  CG  LEU   303     206.530  29.010  50.010  1.00  0.00            
ATOM   4584  HG  LEU   303     207.480  28.440  49.970  1.00  0.00            
ATOM   4585  CD1 LEU   303     205.760  28.680  48.720  1.00  0.00            
ATOM   4586 1HD1 LEU   303     206.310  28.990  47.810  1.00  0.00            
ATOM   4587 2HD1 LEU   303     205.690  27.580  48.580  1.00  0.00            
ATOM   4588 3HD1 LEU   303     204.740  29.120  48.850  1.00  0.00            
ATOM   4589  CD2 LEU   303     206.890  30.500  49.900  1.00  0.00            
ATOM   4590 1HD2 LEU   303     207.360  30.600  48.900  1.00  0.00            
ATOM   4591 2HD2 LEU   303     205.960  31.110  50.000  1.00  0.00            
ATOM   4592 3HD2 LEU   303     207.610  30.820  50.680  1.00  0.00            
ATOM   4593  C   LEU   303     206.500  26.440  51.690  1.00  0.00            
ATOM   4594  O   LEU   303     207.490  26.410  52.410  1.00  0.00            
ATOM   4595  N   LYS   304     206.280  25.460  50.800  1.00  0.00            
ATOM   4596  HN  LYS   304     205.450  25.440  50.240  1.00  0.00            
ATOM   4597  CA  LYS   304     207.050  24.260  50.760  1.00  0.00            
ATOM   4598  HA  LYS   304     207.720  24.210  51.610  1.00  0.00            
ATOM   4599  CB  LYS   304     206.180  22.990  50.820  1.00  0.00            
ATOM   4600  HB1 LYS   304     205.510  23.060  51.700  1.00  0.00            
ATOM   4601  HB2 LYS   304     205.580  22.930  49.890  1.00  0.00            
ATOM   4602  CG  LYS   304     207.030  21.730  50.980  1.00  0.00            
ATOM   4603  HG1 LYS   304     207.460  21.520  49.980  1.00  0.00            
ATOM   4604  HG2 LYS   304     207.900  21.990  51.620  1.00  0.00            
ATOM   4605  CD  LYS   304     206.180  20.480  51.250  1.00  0.00            
ATOM   4606  HD1 LYS   304     205.790  20.500  52.290  1.00  0.00            
ATOM   4607  HD2 LYS   304     205.300  20.600  50.590  1.00  0.00            
ATOM   4608  CE  LYS   304     206.670  19.080  50.890  1.00  0.00            
ATOM   4609  HE1 LYS   304     205.720  18.500  51.000  1.00  0.00            
ATOM   4610  HE2 LYS   304     206.990  18.980  49.830  1.00  0.00            
ATOM   4611  NZ  LYS   304     207.730  18.690  51.850  1.00  0.00            
ATOM   4612  HZ1 LYS   304     208.290  19.510  52.150  1.00  0.00            
ATOM   4613  HZ2 LYS   304     207.430  18.130  52.680  1.00  0.00            
ATOM   4614  HZ3 LYS   304     208.340  18.090  51.260  1.00  0.00            
ATOM   4615  C   LYS   304     208.030  24.220  49.640  1.00  0.00            
ATOM   4616  O   LYS   304     207.640  24.470  48.500  1.00  0.00            
ATOM   4617  N   PHE   305     209.330  23.910  49.820  1.00  0.00            
ATOM   4618  HN  PHE   305     209.720  23.690  50.710  1.00  0.00            
ATOM   4619  CA  PHE   305     210.270  24.130  48.760  1.00  0.00            
ATOM   4620  HA  PHE   305     209.800  24.610  47.910  1.00  0.00            
ATOM   4621  CB  PHE   305     211.450  25.030  49.150  1.00  0.00            
ATOM   4622  HB1 PHE   305     211.950  24.640  50.060  1.00  0.00            
ATOM   4623  HB2 PHE   305     212.290  24.960  48.420  1.00  0.00            
ATOM   4624  CG  PHE   305     211.120  26.460  49.360  1.00  0.00            
ATOM   4625  CD1 PHE   305     211.170  27.360  48.310  1.00  0.00            
ATOM   4626  HD1 PHE   305     211.430  27.050  47.310  1.00  0.00            
ATOM   4627  CE1 PHE   305     210.930  28.690  48.520  1.00  0.00            
ATOM   4628  HE1 PHE   305     211.120  29.350  47.690  1.00  0.00            
ATOM   4629  CZ  PHE   305     210.670  29.150  49.800  1.00  0.00            
ATOM   4630  HZ  PHE   305     210.300  30.150  49.940  1.00  0.00            
ATOM   4631  CD2 PHE   305     210.940  26.930  50.640  1.00  0.00            
ATOM   4632  HD2 PHE   305     210.970  26.280  51.500  1.00  0.00            
ATOM   4633  CE2 PHE   305     210.700  28.270  50.850  1.00  0.00            
ATOM   4634  HE2 PHE   305     210.620  28.520  51.900  1.00  0.00            
ATOM   4635  C   PHE   305     210.780  22.790  48.370  1.00  0.00            
ATOM   4636  O   PHE   305     211.500  22.190  49.170  1.00  0.00            
ATOM   4637  N   ILE   306     210.440  22.260  47.180  1.00  0.00            
ATOM   4638  HN  ILE   306     209.830  22.760  46.570  1.00  0.00            
ATOM   4639  CA  ILE   306     211.010  21.010  46.780  1.00  0.00            
ATOM   4640  HA  ILE   306     211.160  20.470  47.700  1.00  0.00            
ATOM   4641  CB  ILE   306     210.080  20.200  45.930  1.00  0.00            
ATOM   4642  HB  ILE   306     209.860  20.810  45.020  1.00  0.00            
ATOM   4643  CG2 ILE   306     210.820  18.930  45.490  1.00  0.00            
ATOM   4644 1HG2 ILE   306     210.110  18.310  44.910  1.00  0.00            
ATOM   4645 2HG2 ILE   306     211.720  19.200  44.890  1.00  0.00            
ATOM   4646 3HG2 ILE   306     211.090  18.270  46.350  1.00  0.00            
ATOM   4647  CG1 ILE   306     208.810  19.840  46.720  1.00  0.00            
ATOM   4648 1HG1 ILE   306     208.360  18.940  46.260  1.00  0.00            
ATOM   4649 2HG1 ILE   306     208.940  19.640  47.800  1.00  0.00            
ATOM   4650  CD  ILE   306     207.700  20.890  46.610  1.00  0.00            
ATOM   4651  HD1 ILE   306     206.790  20.300  46.890  1.00  0.00            
ATOM   4652  HD2 ILE   306     207.900  21.600  47.430  1.00  0.00            
ATOM   4653  HD3 ILE   306     207.530  21.310  45.590  1.00  0.00            
ATOM   4654  C   ILE   306     212.350  21.280  46.170  1.00  0.00            
ATOM   4655  O   ILE   306     212.590  21.940  45.160  1.00  0.00            
ATOM   4656  N   CYS   307     213.390  20.780  46.850  1.00  0.00            
ATOM   4657  HN  CYS   307     213.220  20.310  47.710  1.00  0.00            
ATOM   4658  CA  CYS   307     214.750  21.040  46.460  1.00  0.00            
ATOM   4659  HA  CYS   307     214.780  22.050  46.080  1.00  0.00            
ATOM   4660  CB  CYS   307     215.630  20.820  47.700  1.00  0.00            
ATOM   4661  HB1 CYS   307     215.100  21.260  48.570  1.00  0.00            
ATOM   4662  HB2 CYS   307     215.550  19.730  47.920  1.00  0.00            
ATOM   4663  SG  CYS   307     217.380  21.300  47.570  1.00  0.00            
ATOM   4664  HG1 CYS   307     217.650  21.230  48.860  1.00  0.00            
ATOM   4665  C   CYS   307     215.000  20.090  45.340  1.00  0.00            
ATOM   4666  O   CYS   307     215.210  18.900  45.530  1.00  0.00            
ATOM   4667  N   THR   308     215.250  20.710  44.170  1.00  0.00            
ATOM   4668  HN  THR   308     215.130  21.690  44.010  1.00  0.00            
ATOM   4669  CA  THR   308     215.410  20.040  42.910  1.00  0.00            
ATOM   4670  HA  THR   308     214.860  19.120  43.010  1.00  0.00            
ATOM   4671  CB  THR   308     214.850  20.840  41.770  1.00  0.00            
ATOM   4672  HB  THR   308     215.170  20.440  40.780  1.00  0.00            
ATOM   4673  OG1 THR   308     215.270  22.190  41.830  1.00  0.00            
ATOM   4674  HG1 THR   308     215.110  22.570  40.960  1.00  0.00            
ATOM   4675  CG2 THR   308     213.320  20.920  41.930  1.00  0.00            
ATOM   4676 1HG2 THR   308     212.850  21.400  41.050  1.00  0.00            
ATOM   4677 2HG2 THR   308     212.860  19.920  42.090  1.00  0.00            
ATOM   4678 3HG2 THR   308     213.140  21.590  42.790  1.00  0.00            
ATOM   4679  C   THR   308     216.840  19.670  42.730  1.00  0.00            
ATOM   4680  O   THR   308     217.290  19.010  41.800  1.00  0.00            
ATOM   4681  N   THR   309     217.680  20.220  43.630  1.00  0.00            
ATOM   4682  HN  THR   309     217.250  20.790  44.320  1.00  0.00            
ATOM   4683  CA  THR   309     219.060  19.850  43.600  1.00  0.00            
ATOM   4684  HA  THR   309     219.300  19.440  42.630  1.00  0.00            
ATOM   4685  CB  THR   309     220.000  21.010  43.740  1.00  0.00            
ATOM   4686  HB  THR   309     221.030  20.610  43.810  1.00  0.00            
ATOM   4687  OG1 THR   309     219.760  21.860  44.850  1.00  0.00            
ATOM   4688  HG1 THR   309     220.050  21.300  45.570  1.00  0.00            
ATOM   4689  CG2 THR   309     219.970  22.030  42.590  1.00  0.00            
ATOM   4690 1HG2 THR   309     220.080  21.610  41.570  1.00  0.00            
ATOM   4691 2HG2 THR   309     218.960  22.480  42.560  1.00  0.00            
ATOM   4692 3HG2 THR   309     220.780  22.760  42.810  1.00  0.00            
ATOM   4693  C   THR   309     219.380  18.830  44.630  1.00  0.00            
ATOM   4694  O   THR   309     220.480  18.270  44.630  1.00  0.00            
ATOM   4695  N   GLY   310     218.390  18.450  45.460  1.00  0.00            
ATOM   4696  HN  GLY   310     217.480  18.780  45.200  1.00  0.00            
ATOM   4697  CA  GLY   310     218.400  17.620  46.620  1.00  0.00            
ATOM   4698  HA1 GLY   310     217.360  17.520  46.910  1.00  0.00            
ATOM   4699  HA2 GLY   310     218.820  16.660  46.350  1.00  0.00            
ATOM   4700  C   GLY   310     218.980  18.220  47.850  1.00  0.00            
ATOM   4701  O   GLY   310     218.300  18.470  48.840  1.00  0.00            
ATOM   4702  N   LYS   311     220.320  18.360  47.810  1.00  0.00            
ATOM   4703  HN  LYS   311     220.870  18.160  47.000  1.00  0.00            
ATOM   4704  CA  LYS   311     221.070  19.190  48.700  1.00  0.00            
ATOM   4705  HA  LYS   311     220.730  19.060  49.720  1.00  0.00            
ATOM   4706  CB  LYS   311     222.580  18.880  48.750  1.00  0.00            
ATOM   4707  HB1 LYS   311     223.000  18.970  47.720  1.00  0.00            
ATOM   4708  HB2 LYS   311     223.130  19.630  49.350  1.00  0.00            
ATOM   4709  CG  LYS   311     222.920  17.600  49.510  1.00  0.00            
ATOM   4710  HG1 LYS   311     222.770  17.820  50.590  1.00  0.00            
ATOM   4711  HG2 LYS   311     222.260  16.750  49.220  1.00  0.00            
ATOM   4712  CD  LYS   311     224.410  17.360  49.250  1.00  0.00            
ATOM   4713  HD1 LYS   311     224.660  17.430  48.160  1.00  0.00            
ATOM   4714  HD2 LYS   311     224.850  18.280  49.670  1.00  0.00            
ATOM   4715  CE  LYS   311     225.010  16.080  49.830  1.00  0.00            
ATOM   4716  HE1 LYS   311     224.960  16.100  50.940  1.00  0.00            
ATOM   4717  HE2 LYS   311     224.440  15.250  49.360  1.00  0.00            
ATOM   4718  NZ  LYS   311     226.480  16.030  49.670  1.00  0.00            
ATOM   4719  HZ1 LYS   311     226.950  16.890  50.010  1.00  0.00            
ATOM   4720  HZ2 LYS   311     226.860  15.220  50.200  1.00  0.00            
ATOM   4721  HZ3 LYS   311     226.700  15.800  48.680  1.00  0.00            
ATOM   4722  C   LYS   311     221.010  20.600  48.230  1.00  0.00            
ATOM   4723  O   LYS   311     221.030  20.800  47.010  1.00  0.00            
ATOM   4724  N   LEU   312     220.940  21.610  49.110  1.00  0.00            
ATOM   4725  HN  LEU   312     220.810  21.410  50.080  1.00  0.00            
ATOM   4726  CA  LEU   312     220.890  22.980  48.690  1.00  0.00            
ATOM   4727  HA  LEU   312     220.250  23.040  47.820  1.00  0.00            
ATOM   4728  CB  LEU   312     220.050  23.780  49.690  1.00  0.00            
ATOM   4729  HB1 LEU   312     219.060  23.280  49.750  1.00  0.00            
ATOM   4730  HB2 LEU   312     220.530  23.720  50.690  1.00  0.00            
ATOM   4731  CG  LEU   312     219.760  25.260  49.360  1.00  0.00            
ATOM   4732  HG  LEU   312     220.710  25.820  49.230  1.00  0.00            
ATOM   4733  CD1 LEU   312     218.920  25.530  48.100  1.00  0.00            
ATOM   4734 1HD1 LEU   312     218.630  26.600  48.020  1.00  0.00            
ATOM   4735 2HD1 LEU   312     219.530  25.210  47.230  1.00  0.00            
ATOM   4736 3HD1 LEU   312     218.000  24.910  48.100  1.00  0.00            
ATOM   4737  CD2 LEU   312     218.960  25.970  50.460  1.00  0.00            
ATOM   4738 1HD2 LEU   312     218.020  25.430  50.710  1.00  0.00            
ATOM   4739 2HD2 LEU   312     219.520  26.020  51.420  1.00  0.00            
ATOM   4740 3HD2 LEU   312     218.570  26.950  50.110  1.00  0.00            
ATOM   4741  C   LEU   312     222.260  23.480  48.410  1.00  0.00            
ATOM   4742  O   LEU   312     223.090  23.190  49.280  1.00  0.00            
ATOM   4743  N   PRO   313     222.720  24.190  47.420  1.00  0.00            
ATOM   4744  CD  PRO   313     222.110  24.050  46.100  1.00  0.00            
ATOM   4745  HD1 PRO   313     221.220  24.720  46.150  1.00  0.00            
ATOM   4746  HD2 PRO   313     221.730  23.040  45.830  1.00  0.00            
ATOM   4747  CA  PRO   313     224.050  24.690  47.320  1.00  0.00            
ATOM   4748  HA  PRO   313     224.750  23.870  47.190  1.00  0.00            
ATOM   4749  CB  PRO   313     223.990  25.420  45.980  1.00  0.00            
ATOM   4750  HB1 PRO   313     223.440  26.360  46.170  1.00  0.00            
ATOM   4751  HB2 PRO   313     224.980  25.700  45.560  1.00  0.00            
ATOM   4752  CG  PRO   313     223.160  24.500  45.080  1.00  0.00            
ATOM   4753  HG1 PRO   313     222.800  25.050  44.180  1.00  0.00            
ATOM   4754  HG2 PRO   313     223.780  23.640  44.740  1.00  0.00            
ATOM   4755  C   PRO   313     224.650  25.540  48.390  1.00  0.00            
ATOM   4756  O   PRO   313     225.790  25.230  48.750  1.00  0.00            
ATOM   4757  N   VAL   314     223.930  26.520  48.960  1.00  0.00            
ATOM   4758  HN  VAL   314     223.010  26.760  48.650  1.00  0.00            
ATOM   4759  CA  VAL   314     224.440  27.310  50.040  1.00  0.00            
ATOM   4760  HA  VAL   314     225.410  26.940  50.340  1.00  0.00            
ATOM   4761  CB  VAL   314     224.540  28.770  49.730  1.00  0.00            
ATOM   4762  HB  VAL   314     224.400  29.340  50.670  1.00  0.00            
ATOM   4763  CG1 VAL   314     225.900  29.090  49.090  1.00  0.00            
ATOM   4764 1HG1 VAL   314     226.010  28.540  48.130  1.00  0.00            
ATOM   4765 2HG1 VAL   314     225.910  30.180  48.880  1.00  0.00            
ATOM   4766 3HG1 VAL   314     226.740  28.910  49.800  1.00  0.00            
ATOM   4767  CG2 VAL   314     223.460  29.140  48.690  1.00  0.00            
ATOM   4768 1HG2 VAL   314     223.380  30.230  48.450  1.00  0.00            
ATOM   4769 2HG2 VAL   314     223.710  28.640  47.730  1.00  0.00            
ATOM   4770 3HG2 VAL   314     222.500  28.750  49.080  1.00  0.00            
ATOM   4771  C   VAL   314     223.460  27.070  51.130  1.00  0.00            
ATOM   4772  O   VAL   314     222.300  26.800  50.810  1.00  0.00            
ATOM   4773  N   PRO   315     223.840  27.110  52.370  1.00  0.00            
ATOM   4774  CD  PRO   315     225.180  27.320  52.910  1.00  0.00            
ATOM   4775  HD1 PRO   315     225.620  28.200  52.410  1.00  0.00            
ATOM   4776  HD2 PRO   315     225.660  26.350  52.670  1.00  0.00            
ATOM   4777  CA  PRO   315     222.880  26.800  53.390  1.00  0.00            
ATOM   4778  HA  PRO   315     222.490  25.800  53.260  1.00  0.00            
ATOM   4779  CB  PRO   315     223.700  26.740  54.680  1.00  0.00            
ATOM   4780  HB1 PRO   315     223.140  26.950  55.610  1.00  0.00            
ATOM   4781  HB2 PRO   315     223.970  25.670  54.820  1.00  0.00            
ATOM   4782  CG  PRO   315     224.950  27.590  54.410  1.00  0.00            
ATOM   4783  HG1 PRO   315     224.750  28.680  54.500  1.00  0.00            
ATOM   4784  HG2 PRO   315     225.830  27.320  55.030  1.00  0.00            
ATOM   4785  C   PRO   315     221.730  27.730  53.550  1.00  0.00            
ATOM   4786  O   PRO   315     221.820  28.860  53.050  1.00  0.00            
ATOM   4787  N   TRP   316     220.590  27.350  54.150  1.00  0.00            
ATOM   4788  HN  TRP   316     220.460  26.440  54.540  1.00  0.00            
ATOM   4789  CA  TRP   316     219.370  28.090  54.150  1.00  0.00            
ATOM   4790  HA  TRP   316     219.240  28.250  53.090  1.00  0.00            
ATOM   4791  CB  TRP   316     218.170  27.300  54.690  1.00  0.00            
ATOM   4792  HB1 TRP   316     218.340  26.990  55.740  1.00  0.00            
ATOM   4793  HB2 TRP   316     217.220  27.870  54.740  1.00  0.00            
ATOM   4794  CG  TRP   316     217.890  26.070  53.880  1.00  0.00            
ATOM   4795  CD1 TRP   316     218.370  24.800  54.020  1.00  0.00            
ATOM   4796  HD1 TRP   316     219.140  24.490  54.710  1.00  0.00            
ATOM   4797  NE1 TRP   316     217.710  23.940  53.190  1.00  0.00            
ATOM   4798  HE1 TRP   316     217.620  22.970  53.220  1.00  0.00            
ATOM   4799  CE2 TRP   316     216.760  24.670  52.510  1.00  0.00            
ATOM   4800  CD2 TRP   316     216.850  26.020  52.880  1.00  0.00            
ATOM   4801  CE3 TRP   316     216.060  26.990  52.330  1.00  0.00            
ATOM   4802  HE3 TRP   316     216.010  28.050  52.550  1.00  0.00            
ATOM   4803  CZ3 TRP   316     215.150  26.610  51.370  1.00  0.00            
ATOM   4804  HZ3 TRP   316     214.500  27.370  50.950  1.00  0.00            
ATOM   4805  CZ2 TRP   316     215.870  24.300  51.540  1.00  0.00            
ATOM   4806  HZ2 TRP   316     215.680  23.280  51.240  1.00  0.00            
ATOM   4807  CH2 TRP   316     215.100  25.290  50.980  1.00  0.00            
ATOM   4808  HH2 TRP   316     214.370  25.200  50.190  1.00  0.00            
ATOM   4809  C   TRP   316     219.460  29.480  54.700  1.00  0.00            
ATOM   4810  O   TRP   316     218.740  30.330  54.180  1.00  0.00            
ATOM   4811  N   PRO   317     220.250  29.850  55.660  1.00  0.00            
ATOM   4812  CD  PRO   317     220.840  28.950  56.630  1.00  0.00            
ATOM   4813  HD1 PRO   317     221.790  28.520  56.240  1.00  0.00            
ATOM   4814  HD2 PRO   317     220.190  28.080  56.870  1.00  0.00            
ATOM   4815  CA  PRO   317     220.290  31.220  56.070  1.00  0.00            
ATOM   4816  HA  PRO   317     219.360  31.590  56.480  1.00  0.00            
ATOM   4817  CB  PRO   317     221.270  31.150  57.250  1.00  0.00            
ATOM   4818  HB1 PRO   317     222.310  31.120  56.860  1.00  0.00            
ATOM   4819  HB2 PRO   317     221.080  32.000  57.930  1.00  0.00            
ATOM   4820  CG  PRO   317     221.120  29.770  57.900  1.00  0.00            
ATOM   4821  HG1 PRO   317     222.040  29.510  58.460  1.00  0.00            
ATOM   4822  HG2 PRO   317     220.250  29.820  58.600  1.00  0.00            
ATOM   4823  C   PRO   317     220.790  32.220  55.080  1.00  0.00            
ATOM   4824  O   PRO   317     220.550  33.420  55.220  1.00  0.00            
ATOM   4825  N   THR   318     221.640  31.810  54.120  1.00  0.00            
ATOM   4826  HN  THR   318     221.890  30.870  53.920  1.00  0.00            
ATOM   4827  CA  THR   318     222.530  32.710  53.460  1.00  0.00            
ATOM   4828  HA  THR   318     223.140  33.090  54.270  1.00  0.00            
ATOM   4829  CB  THR   318     223.320  32.130  52.330  1.00  0.00            
ATOM   4830  HB  THR   318     223.840  32.920  51.740  1.00  0.00            
ATOM   4831  OG1 THR   318     222.580  31.330  51.420  1.00  0.00            
ATOM   4832  HG1 THR   318     222.320  30.550  51.920  1.00  0.00            
ATOM   4833  CG2 THR   318     224.400  31.190  52.900  1.00  0.00            
ATOM   4834 1HG2 THR   318     225.090  30.970  52.060  1.00  0.00            
ATOM   4835 2HG2 THR   318     224.980  31.710  53.700  1.00  0.00            
ATOM   4836 3HG2 THR   318     223.990  30.240  53.300  1.00  0.00            
ATOM   4837  C   THR   318     222.010  33.960  52.830  1.00  0.00            
ATOM   4838  O   THR   318     222.500  35.090  52.900  1.00  0.00            
ATOM   4839  N   LEU   319     220.890  33.810  52.100  1.00  0.00            
ATOM   4840  HN  LEU   319     220.410  32.950  52.230  1.00  0.00            
ATOM   4841  CA  LEU   319     220.320  34.800  51.250  1.00  0.00            
ATOM   4842  HA  LEU   319     220.980  35.660  51.280  1.00  0.00            
ATOM   4843  CB  LEU   319     220.130  34.240  49.830  1.00  0.00            
ATOM   4844  HB1 LEU   319     219.700  33.220  49.880  1.00  0.00            
ATOM   4845  HB2 LEU   319     219.490  34.900  49.210  1.00  0.00            
ATOM   4846  CG  LEU   319     221.420  33.940  49.040  1.00  0.00            
ATOM   4847  HG  LEU   319     222.090  33.230  49.570  1.00  0.00            
ATOM   4848  CD1 LEU   319     221.120  33.330  47.660  1.00  0.00            
ATOM   4849 1HD1 LEU   319     220.880  32.240  47.730  1.00  0.00            
ATOM   4850 2HD1 LEU   319     220.260  33.750  47.090  1.00  0.00            
ATOM   4851 3HD1 LEU   319     222.080  33.490  47.120  1.00  0.00            
ATOM   4852  CD2 LEU   319     222.170  35.270  48.860  1.00  0.00            
ATOM   4853 1HD2 LEU   319     222.420  35.650  49.870  1.00  0.00            
ATOM   4854 2HD2 LEU   319     223.080  35.180  48.220  1.00  0.00            
ATOM   4855 3HD2 LEU   319     221.570  36.070  48.380  1.00  0.00            
ATOM   4856  C   LEU   319     219.010  35.310  51.730  1.00  0.00            
ATOM   4857  O   LEU   319     218.130  35.670  50.960  1.00  0.00            
ATOM   4858  N   VAL   320     218.780  35.400  53.050  1.00  0.00            
ATOM   4859  HN  VAL   320     219.490  35.110  53.680  1.00  0.00            
ATOM   4860  CA  VAL   320     217.480  35.580  53.610  1.00  0.00            
ATOM   4861  HA  VAL   320     216.920  34.760  53.190  1.00  0.00            
ATOM   4862  CB  VAL   320     217.470  35.440  55.110  1.00  0.00            
ATOM   4863  HB  VAL   320     218.030  34.490  55.230  1.00  0.00            
ATOM   4864  CG1 VAL   320     218.190  36.610  55.800  1.00  0.00            
ATOM   4865 1HG1 VAL   320     218.090  36.470  56.900  1.00  0.00            
ATOM   4866 2HG1 VAL   320     219.240  36.700  55.450  1.00  0.00            
ATOM   4867 3HG1 VAL   320     217.760  37.620  55.650  1.00  0.00            
ATOM   4868  CG2 VAL   320     216.110  35.210  55.780  1.00  0.00            
ATOM   4869 1HG2 VAL   320     216.190  34.910  56.850  1.00  0.00            
ATOM   4870 2HG2 VAL   320     215.520  36.150  55.710  1.00  0.00            
ATOM   4871 3HG2 VAL   320     215.600  34.380  55.250  1.00  0.00            
ATOM   4872  C   VAL   320     216.590  36.680  53.140  1.00  0.00            
ATOM   4873  O   VAL   320     215.400  36.460  52.920  1.00  0.00            
ATOM   4874  N   THR   321     217.020  37.920  52.890  1.00  0.00            
ATOM   4875  HN  THR   321     218.000  38.110  52.900  1.00  0.00            
ATOM   4876  CA  THR   321     216.180  38.960  52.380  1.00  0.00            
ATOM   4877  HA  THR   321     215.290  38.890  53.000  1.00  0.00            
ATOM   4878  CB  THR   321     216.900  40.260  52.250  1.00  0.00            
ATOM   4879  HB  THR   321     216.390  41.130  51.780  1.00  0.00            
ATOM   4880  OG1 THR   321     218.150  40.160  51.590  1.00  0.00            
ATOM   4881  HG1 THR   321     218.510  41.050  51.640  1.00  0.00            
ATOM   4882  CG2 THR   321     217.160  40.850  53.650  1.00  0.00            
ATOM   4883 1HG2 THR   321     217.720  41.800  53.520  1.00  0.00            
ATOM   4884 2HG2 THR   321     216.190  41.090  54.140  1.00  0.00            
ATOM   4885 3HG2 THR   321     217.730  40.090  54.230  1.00  0.00            
ATOM   4886  C   THR   321     215.670  38.730  51.000  1.00  0.00            
ATOM   4887  O   THR   321     214.590  39.180  50.610  1.00  0.00            
ATOM   4888  N   THR   322     216.510  37.960  50.280  1.00  0.00            
ATOM   4889  HN  THR   322     217.250  37.540  50.800  1.00  0.00            
ATOM   4890  CA  THR   322     216.330  37.520  48.930  1.00  0.00            
ATOM   4891  HA  THR   322     215.870  38.290  48.330  1.00  0.00            
ATOM   4892  CB  THR   322     217.490  36.920  48.190  1.00  0.00            
ATOM   4893  HB  THR   322     217.630  35.830  48.380  1.00  0.00            
ATOM   4894  OG1 THR   322     218.720  37.550  48.500  1.00  0.00            
ATOM   4895  HG1 THR   322     218.910  37.100  49.330  1.00  0.00            
ATOM   4896  CG2 THR   322     217.140  37.210  46.720  1.00  0.00            
ATOM   4897 1HG2 THR   322     217.880  36.730  46.040  1.00  0.00            
ATOM   4898 2HG2 THR   322     216.070  37.060  46.460  1.00  0.00            
ATOM   4899 3HG2 THR   322     217.350  38.300  46.640  1.00  0.00            
ATOM   4900  C   THR   322     215.240  36.500  48.900  1.00  0.00            
ATOM   4901  O   THR   322     214.250  36.550  48.170  1.00  0.00            
ATOM   4902  N   PHE   323     215.390  35.520  49.810  1.00  0.00            
ATOM   4903  HN  PHE   323     216.180  35.500  50.420  1.00  0.00            
ATOM   4904  CA  PHE   323     214.610  34.320  49.750  1.00  0.00            
ATOM   4905  HA  PHE   323     214.290  34.080  48.750  1.00  0.00            
ATOM   4906  CB  PHE   323     215.600  33.230  50.190  1.00  0.00            
ATOM   4907  HB1 PHE   323     216.640  33.500  49.900  1.00  0.00            
ATOM   4908  HB2 PHE   323     215.610  33.100  51.290  1.00  0.00            
ATOM   4909  CG  PHE   323     215.330  31.900  49.560  1.00  0.00            
ATOM   4910  CD1 PHE   323     215.990  31.490  48.430  1.00  0.00            
ATOM   4911  HD1 PHE   323     216.840  32.040  48.070  1.00  0.00            
ATOM   4912  CE1 PHE   323     215.670  30.270  47.880  1.00  0.00            
ATOM   4913  HE1 PHE   323     215.990  30.100  46.860  1.00  0.00            
ATOM   4914  CZ  PHE   323     214.550  29.580  48.300  1.00  0.00            
ATOM   4915  HZ  PHE   323     214.200  28.720  47.750  1.00  0.00            
ATOM   4916  CD2 PHE   323     214.330  31.130  50.100  1.00  0.00            
ATOM   4917  HD2 PHE   323     213.930  31.530  51.020  1.00  0.00            
ATOM   4918  CE2 PHE   323     214.090  29.890  49.550  1.00  0.00            
ATOM   4919  HE2 PHE   323     213.380  29.180  49.970  1.00  0.00            
ATOM   4920  C   PHE   323     213.390  34.450  50.580  1.00  0.00            
ATOM   4921  O   PHE   323     212.280  34.050  50.220  1.00  0.00            
ATOM   4922  N   CRO   324     213.460  35.110  51.760  1.00  0.00            
ATOM   4923  HN  CRO   324     214.270  35.670  51.960  1.00  0.00            
ATOM   4924  CA  CRO   324     212.380  34.980  52.750  1.00  0.00            
ATOM   4925  HA1 CRO   324     212.850  35.070  53.630  1.00  0.00            
ATOM   4926  HA2 CRO   324     211.960  34.080  52.710  1.00  0.00            
ATOM   4927  C1  CRO   324     211.410  36.150  52.660  1.00  0.00            
ATOM   4928  N2  CRO   324     211.360  36.920  53.920  1.00  0.00            
ATOM   4929  N3  CRO   324     210.000  36.230  52.250  1.00  0.00            
ATOM   4930  C2  CRO   324     209.500  37.250  52.940  1.00  0.00            
ATOM   4931  OA2 CRO   324     208.290  37.440  53.040  1.00  0.00            
ATOM   4932  CA2 CRO   324     210.330  37.760  53.850  1.00  0.00            
ATOM   4933  CA3 CRO   324     209.920  36.070  50.790  1.00  0.00            
ATOM   4934 1HA3 CRO   324     210.130  35.160  50.420  1.00  0.00            
ATOM   4935 2HA3 CRO   324     210.770  36.540  50.590  1.00  0.00            
ATOM   4936  CB2 CRO   324     209.980  38.610  54.810  1.00  0.00            
ATOM   4937  HB2 CRO   324     209.520  39.420  54.440  1.00  0.00            
ATOM   4938  CG2 CRO   324     210.700  38.890  55.970  1.00  0.00            
ATOM   4939  CD1 CRO   324     211.190  37.800  56.690  1.00  0.00            
ATOM   4940  HD1 CRO   324     210.920  36.880  56.420  1.00  0.00            
ATOM   4941  CD2 CRO   324     210.980  40.210  56.310  1.00  0.00            
ATOM   4942  HD2 CRO   324     210.650  41.020  55.840  1.00  0.00            
ATOM   4943  CE1 CRO   324     212.110  38.060  57.690  1.00  0.00            
ATOM   4944  HE1 CRO   324     212.470  37.280  58.210  1.00  0.00            
ATOM   4945  CE2 CRO   324     212.030  40.440  57.200  1.00  0.00            
ATOM   4946  HE2 CRO   324     212.220  41.420  57.330  1.00  0.00            
ATOM   4947  CZ  CRO   324     212.450  39.370  57.980  1.00  0.00            
ATOM   4948  OH  CRO   324     213.260  39.560  58.880  1.00  0.00            
ATOM   4949  HH  CRO   324     213.490  40.530  59.010  1.00  0.00            
ATOM   4950  C   CRO   324     209.140  36.990  49.850  1.00  0.00            
ATOM   4951  O   CRO   324     209.510  37.070  48.680  1.00  0.00            
ATOM   4952  N   LEU   325     207.960  37.440  50.300  1.00  0.00            
ATOM   4953  HN  LEU   325     207.720  37.310  51.260  1.00  0.00            
ATOM   4954  CA  LEU   325     206.930  38.060  49.510  1.00  0.00            
ATOM   4955  HA  LEU   325     207.460  38.420  48.650  1.00  0.00            
ATOM   4956  CB  LEU   325     205.830  37.060  49.140  1.00  0.00            
ATOM   4957  HB1 LEU   325     205.740  36.350  49.990  1.00  0.00            
ATOM   4958  HB2 LEU   325     204.850  37.550  48.970  1.00  0.00            
ATOM   4959  CG  LEU   325     206.070  36.330  47.800  1.00  0.00            
ATOM   4960  HG  LEU   325     207.160  36.150  47.720  1.00  0.00            
ATOM   4961  CD1 LEU   325     205.400  34.960  47.620  1.00  0.00            
ATOM   4962 1HD1 LEU   325     204.320  35.080  47.860  1.00  0.00            
ATOM   4963 2HD1 LEU   325     205.500  34.540  46.590  1.00  0.00            
ATOM   4964 3HD1 LEU   325     205.730  34.250  48.410  1.00  0.00            
ATOM   4965  CD2 LEU   325     205.670  37.230  46.610  1.00  0.00            
ATOM   4966 1HD2 LEU   325     205.720  36.640  45.670  1.00  0.00            
ATOM   4967 2HD2 LEU   325     204.580  37.380  46.790  1.00  0.00            
ATOM   4968 3HD2 LEU   325     206.170  38.220  46.550  1.00  0.00            
ATOM   4969  C   LEU   325     206.290  39.140  50.320  1.00  0.00            
ATOM   4970  O   LEU   325     205.650  38.860  51.330  1.00  0.00            
ATOM   4971  N   GLN   326     206.200  40.380  49.800  1.00  0.00            
ATOM   4972  HN  GLN   326     206.600  40.460  48.890  1.00  0.00            
ATOM   4973  CA  GLN   326     205.680  41.500  50.510  1.00  0.00            
ATOM   4974  HA  GLN   326     205.860  41.380  51.570  1.00  0.00            
ATOM   4975  CB  GLN   326     206.660  42.660  50.270  1.00  0.00            
ATOM   4976  HB1 GLN   326     206.520  43.000  49.220  1.00  0.00            
ATOM   4977  HB2 GLN   326     206.400  43.420  51.040  1.00  0.00            
ATOM   4978  CG  GLN   326     208.160  42.400  50.480  1.00  0.00            
ATOM   4979  HG1 GLN   326     208.630  41.820  49.660  1.00  0.00            
ATOM   4980  HG2 GLN   326     208.660  43.390  50.530  1.00  0.00            
ATOM   4981  CD  GLN   326     208.540  41.710  51.790  1.00  0.00            
ATOM   4982  OE1 GLN   326     209.060  40.600  51.820  1.00  0.00            
ATOM   4983  NE2 GLN   326     208.150  42.310  52.940  1.00  0.00            
ATOM   4984 1HE2 GLN   326     207.880  43.270  52.850  1.00  0.00            
ATOM   4985 2HE2 GLN   326     207.760  41.690  53.630  1.00  0.00            
ATOM   4986  C   GLN   326     204.280  41.900  50.200  1.00  0.00            
ATOM   4987  O   GLN   326     203.680  42.740  50.870  1.00  0.00            
ATOM   4988  N   CYS   327     203.700  41.230  49.200  1.00  0.00            
ATOM   4989  HN  CYS   327     204.270  40.530  48.770  1.00  0.00            
ATOM   4990  CA  CYS   327     202.330  41.460  48.850  1.00  0.00            
ATOM   4991  HA  CYS   327     201.960  42.440  49.120  1.00  0.00            
ATOM   4992  CB  CYS   327     202.200  41.170  47.350  1.00  0.00            
ATOM   4993  HB1 CYS   327     201.090  41.110  47.230  1.00  0.00            
ATOM   4994  HB2 CYS   327     202.610  42.050  46.810  1.00  0.00            
ATOM   4995  SG  CYS   327     203.010  39.690  46.690  1.00  0.00            
ATOM   4996  HG1 CYS   327     203.160  39.980  45.410  1.00  0.00            
ATOM   4997  C   CYS   327     201.410  40.570  49.610  1.00  0.00            
ATOM   4998  O   CYS   327     200.220  40.830  49.730  1.00  0.00            
ATOM   4999  N   PHE   328     202.000  39.600  50.340  1.00  0.00            
ATOM   5000  HN  PHE   328     202.980  39.460  50.320  1.00  0.00            
ATOM   5001  CA  PHE   328     201.360  38.790  51.340  1.00  0.00            
ATOM   5002  HA  PHE   328     200.290  38.860  51.280  1.00  0.00            
ATOM   5003  CB  PHE   328     201.730  37.310  51.150  1.00  0.00            
ATOM   5004  HB1 PHE   328     202.810  37.310  50.870  1.00  0.00            
ATOM   5005  HB2 PHE   328     201.460  36.730  52.060  1.00  0.00            
ATOM   5006  CG  PHE   328     200.930  36.690  50.060  1.00  0.00            
ATOM   5007  CD1 PHE   328     199.700  36.130  50.300  1.00  0.00            
ATOM   5008  HD1 PHE   328     199.240  36.320  51.260  1.00  0.00            
ATOM   5009  CE1 PHE   328     198.880  35.610  49.330  1.00  0.00            
ATOM   5010  HE1 PHE   328     197.870  35.350  49.610  1.00  0.00            
ATOM   5011  CZ  PHE   328     199.350  35.540  48.040  1.00  0.00            
ATOM   5012  HZ  PHE   328     198.660  35.200  47.280  1.00  0.00            
ATOM   5013  CD2 PHE   328     201.380  36.530  48.770  1.00  0.00            
ATOM   5014  HD2 PHE   328     202.310  37.030  48.550  1.00  0.00            
ATOM   5015  CE2 PHE   328     200.630  35.960  47.770  1.00  0.00            
ATOM   5016  HE2 PHE   328     200.980  35.930  46.750  1.00  0.00            
ATOM   5017  C   PHE   328     201.690  39.420  52.640  1.00  0.00            
ATOM   5018  O   PHE   328     202.870  39.470  53.010  1.00  0.00            
ATOM   5019  N   ALA   329     200.740  40.100  53.300  1.00  0.00            
ATOM   5020  HN  ALA   329     199.830  40.140  52.890  1.00  0.00            
ATOM   5021  CA  ALA   329     201.010  40.950  54.430  1.00  0.00            
ATOM   5022  HA  ALA   329     201.420  40.300  55.180  1.00  0.00            
ATOM   5023  CB  ALA   329     201.860  42.160  54.040  1.00  0.00            
ATOM   5024  HB1 ALA   329     202.870  41.820  53.710  1.00  0.00            
ATOM   5025  HB2 ALA   329     201.370  42.690  53.200  1.00  0.00            
ATOM   5026  HB3 ALA   329     202.020  42.890  54.870  1.00  0.00            
ATOM   5027  C   ALA   329     199.760  41.470  55.050  1.00  0.00            
ATOM   5028  O   ALA   329     198.730  41.590  54.390  1.00  0.00            
ATOM   5029  N   ARG   330     199.850  42.000  56.280  1.00  0.00            
ATOM   5030  HN  ARG   330     200.680  42.000  56.840  1.00  0.00            
ATOM   5031  CA  ARG   330     198.690  42.650  56.800  1.00  0.00            
ATOM   5032  HA  ARG   330     197.790  42.130  56.500  1.00  0.00            
ATOM   5033  CB  ARG   330     198.700  42.490  58.330  1.00  0.00            
ATOM   5034  HB1 ARG   330     198.930  41.430  58.580  1.00  0.00            
ATOM   5035  HB2 ARG   330     199.560  43.080  58.700  1.00  0.00            
ATOM   5036  CG  ARG   330     197.520  43.000  59.160  1.00  0.00            
ATOM   5037  HG1 ARG   330     197.390  44.090  59.020  1.00  0.00            
ATOM   5038  HG2 ARG   330     196.650  42.450  58.720  1.00  0.00            
ATOM   5039  CD  ARG   330     197.630  42.720  60.660  1.00  0.00            
ATOM   5040  HD1 ARG   330     197.250  41.700  60.870  1.00  0.00            
ATOM   5041  HD2 ARG   330     198.680  42.850  61.000  1.00  0.00            
ATOM   5042  NE  ARG   330     196.750  43.570  61.510  1.00  0.00            
ATOM   5043  HE  ARG   330     195.850  43.900  61.230  1.00  0.00            
ATOM   5044  CZ  ARG   330     197.080  43.950  62.770  1.00  0.00            
ATOM   5045  NH1 ARG   330     198.240  43.470  63.320  1.00  0.00            
ATOM   5046 1HH1 ARG   330     198.630  42.660  62.890  1.00  0.00            
ATOM   5047 2HH1 ARG   330     198.560  43.830  64.190  1.00  0.00            
ATOM   5048  NH2 ARG   330     196.390  44.910  63.450  1.00  0.00            
ATOM   5049 1HH2 ARG   330     195.470  45.090  63.100  1.00  0.00            
ATOM   5050 2HH2 ARG   330     196.680  45.140  64.380  1.00  0.00            
ATOM   5051  C   ARG   330     198.610  44.090  56.400  1.00  0.00            
ATOM   5052  O   ARG   330     199.260  44.950  57.000  1.00  0.00            
ATOM   5053  N   TYR   331     197.820  44.430  55.370  1.00  0.00            
ATOM   5054  HN  TYR   331     197.280  43.750  54.880  1.00  0.00            
ATOM   5055  CA  TYR   331     197.410  45.790  55.250  1.00  0.00            
ATOM   5056  HA  TYR   331     197.760  46.440  56.040  1.00  0.00            
ATOM   5057  CB  TYR   331     197.810  46.430  53.910  1.00  0.00            
ATOM   5058  HB1 TYR   331     197.660  45.640  53.150  1.00  0.00            
ATOM   5059  HB2 TYR   331     197.240  47.360  53.680  1.00  0.00            
ATOM   5060  CG  TYR   331     199.240  46.850  53.900  1.00  0.00
[truncated: 197,275 more chars]
