# Supplementary material for: Computational refinement of spectroscopic FRET measurements
Source: Data Brief. 2017 Apr 2;12:213–21. doi: 10.1016/j.dib.2017.03.041 (PMC5397103; doi:10.1016/j.dib.2017.03.041)
Supplement: Supplementary file 4 — Supplementary material [file mmc4.zip › pdb/ECFP_l3_EYFP_c04.pdb]

TITLE     ECFP-CLY3-YFP Charmm27 (b3lyp/cc-pvdz ESP charges on CRF and CRO) in TIP3P water
REMARK    THIS IS A SIMULATION BOX
CRYST1  119.530  140.920  104.490  90.00  90.00  90.00 P 1           1
MODEL        1
ATOM      1  N   MET     1      97.450  93.150  62.400  1.00  0.00            
ATOM      2  H1  MET     1      96.600  93.740  62.490  1.00  0.00            
ATOM      3  H2  MET     1      97.190  92.280  61.890  1.00  0.00            
ATOM      4  H3  MET     1      97.630  92.950  63.400  1.00  0.00            
ATOM      5  CA  MET     1      98.440  93.980  61.670  1.00  0.00            
ATOM      6  HA  MET     1      99.090  93.340  61.090  1.00  0.00            
ATOM      7  CB  MET     1      97.750  94.980  60.720  1.00  0.00            
ATOM      8  HB1 MET     1      97.160  95.630  61.410  1.00  0.00            
ATOM      9  HB2 MET     1      98.570  95.540  60.220  1.00  0.00            
ATOM     10  CG  MET     1      96.900  94.360  59.610  1.00  0.00            
ATOM     11  HG1 MET     1      96.770  95.110  58.810  1.00  0.00            
ATOM     12  HG2 MET     1      97.580  93.590  59.190  1.00  0.00            
ATOM     13  SD  MET     1      95.290  93.650  60.090  1.00  0.00            
ATOM     14  CE  MET     1      94.250  95.130  60.020  1.00  0.00            
ATOM     15  HE1 MET     1      94.450  95.680  59.070  1.00  0.00            
ATOM     16  HE2 MET     1      93.160  94.950  60.190  1.00  0.00            
ATOM     17  HE3 MET     1      94.600  95.830  60.810  1.00  0.00            
ATOM     18  C   MET     1      99.400  94.650  62.590  1.00  0.00            
ATOM     19  O   MET     1     100.080  93.940  63.330  1.00  0.00            
ATOM     20  N   SER     2      99.490  95.990  62.600  1.00  0.00            
ATOM     21  HN  SER     2      98.930  96.560  62.010  1.00  0.00            
ATOM     22  CA  SER     2     100.360  96.770  63.420  1.00  0.00            
ATOM     23  HA  SER     2     100.480  96.280  64.380  1.00  0.00            
ATOM     24  CB  SER     2     101.800  96.940  62.900  1.00  0.00            
ATOM     25  HB1 SER     2     102.100  95.940  62.530  1.00  0.00            
ATOM     26  HB2 SER     2     101.690  97.650  62.060  1.00  0.00            
ATOM     27  OG  SER     2     102.730  97.300  63.910  1.00  0.00            
ATOM     28  HG1 SER     2     103.610  97.410  63.530  1.00  0.00            
ATOM     29  C   SER     2      99.740  98.100  63.680  1.00  0.00            
ATOM     30  O   SER     2      98.770  98.470  63.020  1.00  0.00            
ATOM     31  N   LYS     3     100.080  98.800  64.780  1.00  0.00            
ATOM     32  HN  LYS     3     100.760  98.410  65.390  1.00  0.00            
ATOM     33  CA  LYS     3      99.360  99.940  65.260  1.00  0.00            
ATOM     34  HA  LYS     3      98.820 100.470  64.490  1.00  0.00            
ATOM     35  CB  LYS     3     100.370 100.780  66.060  1.00  0.00            
ATOM     36  HB1 LYS     3      99.890 101.660  66.540  1.00  0.00            
ATOM     37  HB2 LYS     3     100.730 100.110  66.860  1.00  0.00            
ATOM     38  CG  LYS     3     101.430 101.270  65.070  1.00  0.00            
ATOM     39  HG1 LYS     3     101.910 100.550  64.370  1.00  0.00            
ATOM     40  HG2 LYS     3     100.810 101.920  64.410  1.00  0.00            
ATOM     41  CD  LYS     3     102.540 102.090  65.740  1.00  0.00            
ATOM     42  HD1 LYS     3     102.120 102.820  66.460  1.00  0.00            
ATOM     43  HD2 LYS     3     103.220 101.460  66.350  1.00  0.00            
ATOM     44  CE  LYS     3     103.430 102.800  64.720  1.00  0.00            
ATOM     45  HE1 LYS     3     103.770 102.050  63.970  1.00  0.00            
ATOM     46  HE2 LYS     3     102.890 103.610  64.190  1.00  0.00            
ATOM     47  NZ  LYS     3     104.620 103.220  65.510  1.00  0.00            
ATOM     48  HZ1 LYS     3     104.280 103.780  66.310  1.00  0.00            
ATOM     49  HZ2 LYS     3     105.130 102.410  65.920  1.00  0.00            
ATOM     50  HZ3 LYS     3     105.270 103.790  64.930  1.00  0.00            
ATOM     51  C   LYS     3      98.320  99.570  66.260  1.00  0.00            
ATOM     52  O   LYS     3      97.150  99.970  66.170  1.00  0.00            
ATOM     53  N   GLY     4      98.620  98.590  67.120  1.00  0.00            
ATOM     54  HN  GLY     4      99.530  98.180  67.070  1.00  0.00            
ATOM     55  CA  GLY     4      97.840  98.180  68.250  1.00  0.00            
ATOM     56  HA1 GLY     4      97.090  98.920  68.470  1.00  0.00            
ATOM     57  HA2 GLY     4      97.430  97.210  68.010  1.00  0.00            
ATOM     58  C   GLY     4      98.590  98.060  69.530  1.00  0.00            
ATOM     59  O   GLY     4      98.680  98.920  70.410  1.00  0.00            
ATOM     60  N   GLU     5      99.210  96.900  69.770  1.00  0.00            
ATOM     61  HN  GLU     5      99.160  96.180  69.080  1.00  0.00            
ATOM     62  CA  GLU     5      99.970  96.620  70.950  1.00  0.00            
ATOM     63  HA  GLU     5      99.290  96.710  71.790  1.00  0.00            
ATOM     64  CB  GLU     5     100.250  95.110  70.890  1.00  0.00            
ATOM     65  HB1 GLU     5      99.370  94.600  70.430  1.00  0.00            
ATOM     66  HB2 GLU     5     101.060  95.000  70.140  1.00  0.00            
ATOM     67  CG  GLU     5     100.680  94.470  72.210  1.00  0.00            
ATOM     68  HG1 GLU     5     101.400  95.140  72.730  1.00  0.00            
ATOM     69  HG2 GLU     5      99.800  94.300  72.860  1.00  0.00            
ATOM     70  CD  GLU     5     101.370  93.120  72.060  1.00  0.00            
ATOM     71  OE1 GLU     5     100.770  92.180  71.470  1.00  0.00            
ATOM     72  OE2 GLU     5     102.590  93.020  72.360  1.00  0.00            
ATOM     73  C   GLU     5     101.150  97.500  71.140  1.00  0.00            
ATOM     74  O   GLU     5     101.520  97.740  72.290  1.00  0.00            
ATOM     75  N   GLU     6     101.750  97.880  70.000  1.00  0.00            
ATOM     76  HN  GLU     6     101.350  97.720  69.100  1.00  0.00            
ATOM     77  CA  GLU     6     103.020  98.520  70.010  1.00  0.00            
ATOM     78  HA  GLU     6     103.500  98.410  70.970  1.00  0.00            
ATOM     79  CB  GLU     6     103.900  97.830  68.950  1.00  0.00            
ATOM     80  HB1 GLU     6     104.960  98.150  69.070  1.00  0.00            
ATOM     81  HB2 GLU     6     103.860  96.730  69.110  1.00  0.00            
ATOM     82  CG  GLU     6     103.450  98.040  67.500  1.00  0.00            
ATOM     83  HG1 GLU     6     103.120  99.080  67.330  1.00  0.00            
ATOM     84  HG2 GLU     6     104.240  97.900  66.730  1.00  0.00            
ATOM     85  CD  GLU     6     102.340  97.080  67.100  1.00  0.00            
ATOM     86  OE1 GLU     6     102.610  95.870  66.890  1.00  0.00            
ATOM     87  OE2 GLU     6     101.170  97.520  66.920  1.00  0.00            
ATOM     88  C   GLU     6     103.020 100.000  69.850  1.00  0.00            
ATOM     89  O   GLU     6     104.040 100.700  69.770  1.00  0.00            
ATOM     90  N   LEU     7     101.810 100.600  69.800  1.00  0.00            
ATOM     91  HN  LEU     7     101.040  99.960  69.790  1.00  0.00            
ATOM     92  CA  LEU     7     101.560 102.000  69.690  1.00  0.00            
ATOM     93  HA  LEU     7     101.960 102.380  68.760  1.00  0.00            
ATOM     94  CB  LEU     7     100.030 101.990  69.850  1.00  0.00            
ATOM     95  HB1 LEU     7      99.510 101.250  69.200  1.00  0.00            
ATOM     96  HB2 LEU     7      99.790 101.610  70.870  1.00  0.00            
ATOM     97  CG  LEU     7      99.380 103.360  69.600  1.00  0.00            
ATOM     98  HG  LEU     7      99.740 104.080  70.370  1.00  0.00            
ATOM     99  CD1 LEU     7      99.590 103.950  68.190  1.00  0.00            
ATOM    100 1HD1 LEU     7     100.650 104.150  67.950  1.00  0.00            
ATOM    101 2HD1 LEU     7      99.200 103.240  67.420  1.00  0.00            
ATOM    102 3HD1 LEU     7      99.020 104.900  68.140  1.00  0.00            
ATOM    103  CD2 LEU     7      97.900 103.310  70.000  1.00  0.00            
ATOM    104 1HD2 LEU     7      97.430 102.550  69.350  1.00  0.00            
ATOM    105 2HD2 LEU     7      97.700 102.930  71.030  1.00  0.00            
ATOM    106 3HD2 LEU     7      97.380 104.280  69.850  1.00  0.00            
ATOM    107  C   LEU     7     102.190 102.970  70.630  1.00  0.00            
ATOM    108  O   LEU     7     102.790 103.990  70.300  1.00  0.00            
ATOM    109  N   PHE     8     102.190 102.600  71.920  1.00  0.00            
ATOM    110  HN  PHE     8     102.030 101.670  72.230  1.00  0.00            
ATOM    111  CA  PHE     8     102.510 103.580  72.910  1.00  0.00            
ATOM    112  HA  PHE     8     102.610 104.550  72.440  1.00  0.00            
ATOM    113  CB  PHE     8     101.520 103.680  74.080  1.00  0.00            
ATOM    114  HB1 PHE     8     101.270 102.720  74.600  1.00  0.00            
ATOM    115  HB2 PHE     8     101.920 104.270  74.940  1.00  0.00            
ATOM    116  CG  PHE     8     100.240 104.300  73.660  1.00  0.00            
ATOM    117  CD1 PHE     8      99.130 103.490  73.660  1.00  0.00            
ATOM    118  HD1 PHE     8      99.180 102.440  73.930  1.00  0.00            
ATOM    119  CE1 PHE     8      97.910 104.030  73.330  1.00  0.00            
ATOM    120  HE1 PHE     8      97.080 103.330  73.310  1.00  0.00            
ATOM    121  CZ  PHE     8      97.840 105.330  72.900  1.00  0.00            
ATOM    122  HZ  PHE     8      96.870 105.580  72.490  1.00  0.00            
ATOM    123  CD2 PHE     8     100.160 105.600  73.220  1.00  0.00            
ATOM    124  HD2 PHE     8     101.010 106.270  73.230  1.00  0.00            
ATOM    125  CE2 PHE     8      98.990 106.060  72.680  1.00  0.00            
ATOM    126  HE2 PHE     8      98.870 107.060  72.290  1.00  0.00            
ATOM    127  C   PHE     8     103.890 103.360  73.430  1.00  0.00            
ATOM    128  O   PHE     8     104.420 104.040  74.310  1.00  0.00            
ATOM    129  N   THR     9     104.580 102.360  72.850  1.00  0.00            
ATOM    130  HN  THR     9     104.100 101.840  72.150  1.00  0.00            
ATOM    131  CA  THR     9     105.950 102.010  73.060  1.00  0.00            
ATOM    132  HA  THR     9     106.130 101.930  74.120  1.00  0.00            
ATOM    133  CB  THR     9     106.190 100.660  72.450  1.00  0.00            
ATOM    134  HB  THR     9     105.930 100.590  71.370  1.00  0.00            
ATOM    135  OG1 THR     9     105.450  99.650  73.110  1.00  0.00            
ATOM    136  HG1 THR     9     105.540  98.870  72.560  1.00  0.00            
ATOM    137  CG2 THR     9     107.670 100.220  72.490  1.00  0.00            
ATOM    138 1HG2 THR     9     108.050 100.320  73.530  1.00  0.00            
ATOM    139 2HG2 THR     9     107.760  99.160  72.180  1.00  0.00            
ATOM    140 3HG2 THR     9     108.340 100.760  71.790  1.00  0.00            
ATOM    141  C   THR     9     106.920 102.950  72.430  1.00  0.00            
ATOM    142  O   THR     9     107.860 103.280  73.150  1.00  0.00            
ATOM    143  N   GLY    10     106.700 103.400  71.180  1.00  0.00            
ATOM    144  HN  GLY    10     105.790 103.230  70.810  1.00  0.00            
ATOM    145  CA  GLY    10     107.270 104.590  70.640  1.00  0.00            
ATOM    146  HA1 GLY    10     108.230 104.800  71.080  1.00  0.00            
ATOM    147  HA2 GLY    10     107.330 104.440  69.570  1.00  0.00            
ATOM    148  C   GLY    10     106.440 105.810  70.850  1.00  0.00            
ATOM    149  O   GLY    10     105.360 105.680  71.410  1.00  0.00            
ATOM    150  N   VAL    11     106.830 106.970  70.290  1.00  0.00            
ATOM    151  HN  VAL    11     107.780 107.080  69.980  1.00  0.00            
ATOM    152  CA  VAL    11     105.970 108.100  70.170  1.00  0.00            
ATOM    153  HA  VAL    11     105.540 108.270  71.150  1.00  0.00            
ATOM    154  CB  VAL    11     106.740 109.320  69.750  1.00  0.00            
ATOM    155  HB  VAL    11     105.990 110.110  69.550  1.00  0.00            
ATOM    156  CG1 VAL    11     107.640 109.810  70.890  1.00  0.00            
ATOM    157 1HG1 VAL    11     107.060 109.930  71.830  1.00  0.00            
ATOM    158 2HG1 VAL    11     108.500 109.110  70.960  1.00  0.00            
ATOM    159 3HG1 VAL    11     107.990 110.840  70.650  1.00  0.00            
ATOM    160  CG2 VAL    11     107.480 109.260  68.400  1.00  0.00            
ATOM    161 1HG2 VAL    11     108.320 108.530  68.470  1.00  0.00            
ATOM    162 2HG2 VAL    11     106.840 108.920  67.560  1.00  0.00            
ATOM    163 3HG2 VAL    11     107.850 110.290  68.190  1.00  0.00            
ATOM    164  C   VAL    11     104.930 107.900  69.130  1.00  0.00            
ATOM    165  O   VAL    11     105.060 107.140  68.170  1.00  0.00            
ATOM    166  N   VAL    12     103.810 108.630  69.280  1.00  0.00            
ATOM    167  HN  VAL    12     103.660 109.290  70.010  1.00  0.00            
ATOM    168  CA  VAL    12     102.750 108.610  68.330  1.00  0.00            
ATOM    169  HA  VAL    12     102.820 107.780  67.640  1.00  0.00            
ATOM    170  CB  VAL    12     101.380 108.440  68.920  1.00  0.00            
ATOM    171  HB  VAL    12     101.100 109.230  69.660  1.00  0.00            
ATOM    172  CG1 VAL    12     100.390 108.670  67.770  1.00  0.00            
ATOM    173 1HG1 VAL    12     100.630 108.040  66.890  1.00  0.00            
ATOM    174 2HG1 VAL    12      99.350 108.410  68.020  1.00  0.00            
ATOM    175 3HG1 VAL    12     100.320 109.750  67.510  1.00  0.00            
ATOM    176  CG2 VAL    12     101.270 107.070  69.610  1.00  0.00            
ATOM    177 1HG2 VAL    12     102.060 106.990  70.380  1.00  0.00            
ATOM    178 2HG2 VAL    12     100.370 106.990  70.260  1.00  0.00            
ATOM    179 3HG2 VAL    12     101.280 106.160  68.970  1.00  0.00            
ATOM    180  C   VAL    12     102.840 109.910  67.610  1.00  0.00            
ATOM    181  O   VAL    12     102.490 110.880  68.280  1.00  0.00            
ATOM    182  N   PRO    13     103.150 110.030  66.350  1.00  0.00            
ATOM    183  CD  PRO    13     103.650 108.920  65.550  1.00  0.00            
ATOM    184  HD1 PRO    13     102.850 108.530  64.870  1.00  0.00            
ATOM    185  HD2 PRO    13     104.210 108.150  66.130  1.00  0.00            
ATOM    186  CA  PRO    13     103.020 111.270  65.650  1.00  0.00            
ATOM    187  HA  PRO    13     103.520 111.990  66.280  1.00  0.00            
ATOM    188  CB  PRO    13     103.800 110.930  64.390  1.00  0.00            
ATOM    189  HB1 PRO    13     103.120 110.650  63.550  1.00  0.00            
ATOM    190  HB2 PRO    13     104.340 111.840  64.040  1.00  0.00            
ATOM    191  CG  PRO    13     104.630 109.650  64.620  1.00  0.00            
ATOM    192  HG1 PRO    13     104.870 109.120  63.680  1.00  0.00            
ATOM    193  HG2 PRO    13     105.550 109.970  65.160  1.00  0.00            
ATOM    194  C   PRO    13     101.630 111.750  65.390  1.00  0.00            
ATOM    195  O   PRO    13     100.710 110.960  65.200  1.00  0.00            
ATOM    196  N   ILE    14     101.440 113.070  65.560  1.00  0.00            
ATOM    197  HN  ILE    14     102.220 113.630  65.850  1.00  0.00            
ATOM    198  CA  ILE    14     100.150 113.670  65.470  1.00  0.00            
ATOM    199  HA  ILE    14      99.440 112.860  65.320  1.00  0.00            
ATOM    200  CB  ILE    14      99.900 114.360  66.780  1.00  0.00            
ATOM    201  HB  ILE    14     100.610 115.180  67.020  1.00  0.00            
ATOM    202  CG2 ILE    14      98.500 115.000  66.870  1.00  0.00            
ATOM    203 1HG2 ILE    14      98.410 115.910  66.240  1.00  0.00            
ATOM    204 2HG2 ILE    14      97.690 114.250  66.780  1.00  0.00            
ATOM    205 3HG2 ILE    14      98.410 115.450  67.880  1.00  0.00            
ATOM    206  CG1 ILE    14     100.090 113.380  67.950  1.00  0.00            
ATOM    207 1HG1 ILE    14      99.360 112.540  67.830  1.00  0.00            
ATOM    208 2HG1 ILE    14     101.070 112.860  67.970  1.00  0.00            
ATOM    209  CD  ILE    14     100.050 113.980  69.350  1.00  0.00            
ATOM    210  HD1 ILE    14     100.410 113.160  70.000  1.00  0.00            
ATOM    211  HD2 ILE    14     100.820 114.770  69.510  1.00  0.00            
ATOM    212  HD3 ILE    14      99.020 114.210  69.700  1.00  0.00            
ATOM    213  C   ILE    14      99.990 114.670  64.380  1.00  0.00            
ATOM    214  O   ILE    14     100.830 115.470  63.960  1.00  0.00            
ATOM    215  N   LEU    15      98.750 114.700  63.870  1.00  0.00            
ATOM    216  HN  LEU    15      98.090 114.030  64.190  1.00  0.00            
ATOM    217  CA  LEU    15      98.240 115.810  63.110  1.00  0.00            
ATOM    218  HA  LEU    15      99.000 116.550  62.910  1.00  0.00            
ATOM    219  CB  LEU    15      97.910 115.320  61.700  1.00  0.00            
ATOM    220  HB1 LEU    15      98.790 114.650  61.560  1.00  0.00            
ATOM    221  HB2 LEU    15      97.060 114.610  61.840  1.00  0.00            
ATOM    222  CG  LEU    15      97.750 116.350  60.570  1.00  0.00            
ATOM    223  HG  LEU    15      97.170 117.190  61.010  1.00  0.00            
ATOM    224  CD1 LEU    15      99.090 116.990  60.180  1.00  0.00            
ATOM    225 1HD1 LEU    15      99.570 117.540  61.010  1.00  0.00            
ATOM    226 2HD1 LEU    15      99.680 116.100  59.870  1.00  0.00            
ATOM    227 3HD1 LEU    15      99.000 117.600  59.250  1.00  0.00            
ATOM    228  CD2 LEU    15      97.040 115.760  59.330  1.00  0.00            
ATOM    229 1HD2 LEU    15      97.610 114.920  58.880  1.00  0.00            
ATOM    230 2HD2 LEU    15      96.040 115.340  59.580  1.00  0.00            
ATOM    231 3HD2 LEU    15      96.920 116.530  58.540  1.00  0.00            
ATOM    232  C   LEU    15      97.000 116.460  63.610  1.00  0.00            
ATOM    233  O   LEU    15      96.000 115.830  63.950  1.00  0.00            
ATOM    234  N   VAL    16      96.990 117.810  63.660  1.00  0.00            
ATOM    235  HN  VAL    16      97.850 118.270  63.440  1.00  0.00            
ATOM    236  CA  VAL    16      95.860 118.560  64.100  1.00  0.00            
ATOM    237  HA  VAL    16      95.000 117.960  64.380  1.00  0.00            
ATOM    238  CB  VAL    16      96.190 119.500  65.220  1.00  0.00            
ATOM    239  HB  VAL    16      96.950 120.280  64.990  1.00  0.00            
ATOM    240  CG1 VAL    16      94.890 120.230  65.610  1.00  0.00            
ATOM    241 1HG1 VAL    16      94.950 120.660  66.630  1.00  0.00            
ATOM    242 2HG1 VAL    16      94.660 121.190  65.080  1.00  0.00            
ATOM    243 3HG1 VAL    16      93.930 119.680  65.670  1.00  0.00            
ATOM    244  CG2 VAL    16      96.800 118.750  66.420  1.00  0.00            
ATOM    245 1HG2 VAL    16      96.870 119.490  67.240  1.00  0.00            
ATOM    246 2HG2 VAL    16      96.160 117.920  66.780  1.00  0.00            
ATOM    247 3HG2 VAL    16      97.800 118.530  65.980  1.00  0.00            
ATOM    248  C   VAL    16      95.300 119.300  62.940  1.00  0.00            
ATOM    249  O   VAL    16      96.050 120.000  62.260  1.00  0.00            
ATOM    250  N   GLU    17      93.980 119.170  62.690  1.00  0.00            
ATOM    251  HN  GLU    17      93.330 118.730  63.300  1.00  0.00            
ATOM    252  CA  GLU    17      93.350 119.950  61.670  1.00  0.00            
ATOM    253  HA  GLU    17      93.970 120.750  61.300  1.00  0.00            
ATOM    254  CB  GLU    17      92.730 119.070  60.570  1.00  0.00            
ATOM    255  HB1 GLU    17      93.600 118.460  60.240  1.00  0.00            
ATOM    256  HB2 GLU    17      92.050 118.420  61.160  1.00  0.00            
ATOM    257  CG  GLU    17      92.060 119.890  59.470  1.00  0.00            
ATOM    258  HG1 GLU    17      91.060 120.230  59.800  1.00  0.00            
ATOM    259  HG2 GLU    17      92.770 120.700  59.190  1.00  0.00            
ATOM    260  CD  GLU    17      91.780 119.010  58.250  1.00  0.00            
ATOM    261  OE1 GLU    17      92.650 118.220  57.830  1.00  0.00            
ATOM    262  OE2 GLU    17      90.660 119.160  57.680  1.00  0.00            
ATOM    263  C   GLU    17      92.190 120.610  62.330  1.00  0.00            
ATOM    264  O   GLU    17      91.380 120.020  63.040  1.00  0.00            
ATOM    265  N   LEU    18      92.110 121.950  62.230  1.00  0.00            
ATOM    266  HN  LEU    18      92.740 122.600  61.810  1.00  0.00            
ATOM    267  CA  LEU    18      91.050 122.700  62.820  1.00  0.00            
ATOM    268  HA  LEU    18      90.300 122.090  63.300  1.00  0.00            
ATOM    269  CB  LEU    18      91.600 123.770  63.780  1.00  0.00            
ATOM    270  HB1 LEU    18      92.270 123.300  64.520  1.00  0.00            
ATOM    271  HB2 LEU    18      92.270 124.470  63.240  1.00  0.00            
ATOM    272  CG  LEU    18      90.680 124.730  64.560  1.00  0.00            
ATOM    273  HG  LEU    18      89.900 125.110  63.860  1.00  0.00            
ATOM    274  CD1 LEU    18      89.850 123.990  65.630  1.00  0.00            
ATOM    275 1HD1 LEU    18      90.490 123.440  66.350  1.00  0.00            
ATOM    276 2HD1 LEU    18      89.270 124.760  66.180  1.00  0.00            
ATOM    277 3HD1 LEU    18      89.180 123.240  65.180  1.00  0.00            
ATOM    278  CD2 LEU    18      91.360 126.000  65.080  1.00  0.00            
ATOM    279 1HD2 LEU    18      92.140 125.790  65.840  1.00  0.00            
ATOM    280 2HD2 LEU    18      91.880 126.580  64.290  1.00  0.00            
ATOM    281 3HD2 LEU    18      90.720 126.730  65.630  1.00  0.00            
ATOM    282  C   LEU    18      90.250 123.500  61.850  1.00  0.00            
ATOM    283  O   LEU    18      90.840 124.150  60.990  1.00  0.00            
ATOM    284  N   ASP    19      88.910 123.450  62.000  1.00  0.00            
ATOM    285  HN  ASP    19      88.440 122.750  62.530  1.00  0.00            
ATOM    286  CA  ASP    19      88.050 124.280  61.220  1.00  0.00            
ATOM    287  HA  ASP    19      88.670 124.900  60.590  1.00  0.00            
ATOM    288  CB  ASP    19      87.020 123.550  60.340  1.00  0.00            
ATOM    289  HB1 ASP    19      87.400 122.600  59.900  1.00  0.00            
ATOM    290  HB2 ASP    19      86.140 123.180  60.910  1.00  0.00            
ATOM    291  CG  ASP    19      86.460 124.450  59.250  1.00  0.00            
ATOM    292  OD1 ASP    19      87.300 125.090  58.560  1.00  0.00            
ATOM    293  OD2 ASP    19      85.220 124.480  59.030  1.00  0.00            
ATOM    294  C   ASP    19      87.400 125.110  62.270  1.00  0.00            
ATOM    295  O   ASP    19      86.930 124.550  63.260  1.00  0.00            
ATOM    296  N   GLY    20      87.350 126.460  62.260  1.00  0.00            
ATOM    297  HN  GLY    20      87.780 126.960  61.510  1.00  0.00            
ATOM    298  CA  GLY    20      86.900 127.240  63.360  1.00  0.00            
ATOM    299  HA1 GLY    20      86.190 126.740  64.000  1.00  0.00            
ATOM    300  HA2 GLY    20      87.820 127.390  63.910  1.00  0.00            
ATOM    301  C   GLY    20      86.290 128.540  62.960  1.00  0.00            
ATOM    302  O   GLY    20      86.800 129.230  62.080  1.00  0.00            
ATOM    303  N   ASP    21      85.130 128.820  63.580  1.00  0.00            
ATOM    304  HN  ASP    21      84.880 128.260  64.360  1.00  0.00            
ATOM    305  CA  ASP    21      84.280 129.960  63.430  1.00  0.00            
ATOM    306  HA  ASP    21      84.710 130.610  62.680  1.00  0.00            
ATOM    307  CB  ASP    21      82.840 129.530  63.070  1.00  0.00            
ATOM    308  HB1 ASP    21      82.460 128.730  63.740  1.00  0.00            
ATOM    309  HB2 ASP    21      82.170 130.420  63.100  1.00  0.00            
ATOM    310  CG  ASP    21      82.820 128.860  61.710  1.00  0.00            
ATOM    311  OD1 ASP    21      82.440 127.670  61.560  1.00  0.00            
ATOM    312  OD2 ASP    21      83.100 129.570  60.700  1.00  0.00            
ATOM    313  C   ASP    21      84.230 130.710  64.720  1.00  0.00            
ATOM    314  O   ASP    21      84.190 130.100  65.790  1.00  0.00            
ATOM    315  N   VAL    22      84.270 132.050  64.660  1.00  0.00            
ATOM    316  HN  VAL    22      84.280 132.580  63.820  1.00  0.00            
ATOM    317  CA  VAL    22      84.110 132.920  65.790  1.00  0.00            
ATOM    318  HA  VAL    22      83.380 132.440  66.420  1.00  0.00            
ATOM    319  CB  VAL    22      85.460 133.230  66.380  1.00  0.00            
ATOM    320  HB  VAL    22      86.150 133.760  65.690  1.00  0.00            
ATOM    321  CG1 VAL    22      85.290 134.110  67.630  1.00  0.00            
ATOM    322 1HG1 VAL    22      85.030 135.170  67.390  1.00  0.00            
ATOM    323 2HG1 VAL    22      84.510 133.700  68.300  1.00  0.00            
ATOM    324 3HG1 VAL    22      86.210 134.240  68.240  1.00  0.00            
ATOM    325  CG2 VAL    22      86.050 131.910  66.890  1.00  0.00            
ATOM    326 1HG2 VAL    22      86.950 132.070  67.520  1.00  0.00            
ATOM    327 2HG2 VAL    22      85.280 131.320  67.440  1.00  0.00            
ATOM    328 3HG2 VAL    22      86.330 131.270  66.030  1.00  0.00            
ATOM    329  C   VAL    22      83.450 134.150  65.260  1.00  0.00            
ATOM    330  O   VAL    22      83.640 134.430  64.080  1.00  0.00            
ATOM    331  N   ASN    23      82.650 134.890  66.040  1.00  0.00            
ATOM    332  HN  ASN    23      82.590 134.720  67.020  1.00  0.00            
ATOM    333  CA  ASN    23      81.770 135.920  65.590  1.00  0.00            
ATOM    334  HA  ASN    23      80.960 135.580  64.970  1.00  0.00            
ATOM    335  CB  ASN    23      81.080 136.600  66.780  1.00  0.00            
ATOM    336  HB1 ASN    23      81.740 137.100  67.520  1.00  0.00            
ATOM    337  HB2 ASN    23      80.410 137.400  66.410  1.00  0.00            
ATOM    338  CG  ASN    23      80.170 135.690  67.590  1.00  0.00            
ATOM    339  OD1 ASN    23      80.500 135.320  68.710  1.00  0.00            
ATOM    340  ND2 ASN    23      79.110 135.210  66.870  1.00  0.00            
ATOM    341 1HD2 ASN    23      79.020 135.390  65.890  1.00  0.00            
ATOM    342 2HD2 ASN    23      78.480 134.530  67.250  1.00  0.00            
ATOM    343  C   ASN    23      82.420 136.960  64.730  1.00  0.00            
ATOM    344  O   ASN    23      83.140 137.830  65.220  1.00  0.00            
ATOM    345  N   GLY    24      82.160 136.940  63.420  1.00  0.00            
ATOM    346  HN  GLY    24      81.650 136.160  63.070  1.00  0.00            
ATOM    347  CA  GLY    24      82.610 137.950  62.500  1.00  0.00            
ATOM    348  HA1 GLY    24      81.950 138.030  61.650  1.00  0.00            
ATOM    349  HA2 GLY    24      82.860 138.900  62.940  1.00  0.00            
ATOM    350  C   GLY    24      83.910 137.520  61.920  1.00  0.00            
ATOM    351  O   GLY    24      84.440 138.350  61.180  1.00  0.00            
ATOM    352  N   HIS    25      84.480 136.340  62.190  1.00  0.00            
ATOM    353  HN  HIS    25      83.990 135.670  62.750  1.00  0.00            
ATOM    354  CA  HIS    25      85.820 135.950  61.850  1.00  0.00            
ATOM    355  HA  HIS    25      86.130 136.390  60.920  1.00  0.00            
ATOM    356  CB  HIS    25      86.830 136.160  63.000  1.00  0.00            
ATOM    357  HB1 HIS    25      86.450 135.520  63.830  1.00  0.00            
ATOM    358  HB2 HIS    25      87.880 135.890  62.790  1.00  0.00            
ATOM    359  ND1 HIS    25      87.490 138.490  62.740  1.00  0.00            
ATOM    360  CG  HIS    25      86.790 137.570  63.500  1.00  0.00            
ATOM    361  CE1 HIS    25      87.270 139.660  63.320  1.00  0.00            
ATOM    362  HE1 HIS    25      87.650 140.620  62.960  1.00  0.00            
ATOM    363  NE2 HIS    25      86.460 139.540  64.400  1.00  0.00            
ATOM    364  HE2 HIS    25      85.980 140.240  64.930  1.00  0.00            
ATOM    365  CD2 HIS    25      86.150 138.200  64.520  1.00  0.00            
ATOM    366  HD2 HIS    25      85.420 137.910  65.260  1.00  0.00            
ATOM    367  C   HIS    25      85.880 134.510  61.480  1.00  0.00            
ATOM    368  O   HIS    25      84.960 133.750  61.770  1.00  0.00            
ATOM    369  N   ARG    26      86.990 134.040  60.870  1.00  0.00            
ATOM    370  HN  ARG    26      87.770 134.650  60.760  1.00  0.00            
ATOM    371  CA  ARG    26      87.130 132.680  60.460  1.00  0.00            
ATOM    372  HA  ARG    26      86.740 132.070  61.260  1.00  0.00            
ATOM    373  CB  ARG    26      86.470 132.320  59.120  1.00  0.00            
ATOM    374  HB1 ARG    26      85.610 133.000  58.940  1.00  0.00            
ATOM    375  HB2 ARG    26      87.110 132.390  58.210  1.00  0.00            
ATOM    376  CG  ARG    26      86.180 130.820  59.120  1.00  0.00            
ATOM    377  HG1 ARG    26      87.150 130.290  59.030  1.00  0.00            
ATOM    378  HG2 ARG    26      85.630 130.600  60.060  1.00  0.00            
ATOM    379  CD  ARG    26      85.250 130.260  58.050  1.00  0.00            
ATOM    380  HD1 ARG    26      84.420 130.990  58.010  1.00  0.00            
ATOM    381  HD2 ARG    26      85.690 130.040  57.050  1.00  0.00            
ATOM    382  NE  ARG    26      84.540 129.060  58.580  1.00  0.00            
ATOM    383  HE  ARG    26      83.910 129.230  59.330  1.00  0.00            
ATOM    384  CZ  ARG    26      84.970 127.760  58.530  1.00  0.00            
ATOM    385  NH1 ARG    26      86.000 127.320  57.750  1.00  0.00            
ATOM    386 1HH1 ARG    26      86.550 127.970  57.220  1.00  0.00            
ATOM    387 2HH1 ARG    26      86.410 126.440  58.000  1.00  0.00            
ATOM    388  NH2 ARG    26      84.400 126.870  59.380  1.00  0.00            
ATOM    389 1HH2 ARG    26      83.660 127.070  60.020  1.00  0.00            
ATOM    390 2HH2 ARG    26      84.710 125.910  59.390  1.00  0.00            
ATOM    391  C   ARG    26      88.590 132.390  60.430  1.00  0.00            
ATOM    392  O   ARG    26      89.310 133.290  60.000  1.00  0.00            
ATOM    393  N   PHE    27      88.990 131.150  60.750  1.00  0.00            
ATOM    394  HN  PHE    27      88.400 130.350  60.850  1.00  0.00            
ATOM    395  CA  PHE    27      90.410 130.920  60.780  1.00  0.00            
ATOM    396  HA  PHE    27      90.780 131.270  59.830  1.00  0.00            
ATOM    397  CB  PHE    27      91.260 131.550  61.890  1.00  0.00            
ATOM    398  HB1 PHE    27      92.260 131.070  61.860  1.00  0.00            
ATOM    399  HB2 PHE    27      91.250 132.650  61.830  1.00  0.00            
ATOM    400  CG  PHE    27      90.630 131.280  63.220  1.00  0.00            
ATOM    401  CD1 PHE    27      89.650 132.120  63.700  1.00  0.00            
ATOM    402  HD1 PHE    27      89.470 133.000  63.090  1.00  0.00            
ATOM    403  CE1 PHE    27      89.090 131.900  64.930  1.00  0.00            
ATOM    404  HE1 PHE    27      88.180 132.400  65.220  1.00  0.00            
ATOM    405  CZ  PHE    27      89.510 130.880  65.750  1.00  0.00            
ATOM    406  HZ  PHE    27      88.920 130.620  66.620  1.00  0.00            
ATOM    407  CD2 PHE    27      91.110 130.260  64.010  1.00  0.00            
ATOM    408  HD2 PHE    27      91.990 129.710  63.740  1.00  0.00            
ATOM    409  CE2 PHE    27      90.490 130.060  65.220  1.00  0.00            
ATOM    410  HE2 PHE    27      90.580 129.120  65.750  1.00  0.00            
ATOM    411  C   PHE    27      90.580 129.440  60.880  1.00  0.00            
ATOM    412  O   PHE    27      89.730 128.590  61.130  1.00  0.00            
ATOM    413  N   SER    28      91.790 129.020  60.460  1.00  0.00            
ATOM    414  HN  SER    28      92.470 129.710  60.230  1.00  0.00            
ATOM    415  CA  SER    28      92.030 127.630  60.200  1.00  0.00            
ATOM    416  HA  SER    28      91.400 127.040  60.840  1.00  0.00            
ATOM    417  CB  SER    28      91.860 127.170  58.740  1.00  0.00            
ATOM    418  HB1 SER    28      92.080 126.080  58.700  1.00  0.00            
ATOM    419  HB2 SER    28      90.820 127.330  58.380  1.00  0.00            
ATOM    420  OG  SER    28      92.650 128.000  57.890  1.00  0.00            
ATOM    421  HG1 SER    28      93.550 127.840  58.200  1.00  0.00            
ATOM    422  C   SER    28      93.410 127.380  60.700  1.00  0.00            
ATOM    423  O   SER    28      94.220 128.300  60.720  1.00  0.00            
ATOM    424  N   VAL    29      93.690 126.140  61.130  1.00  0.00            
ATOM    425  HN  VAL    29      92.980 125.440  61.020  1.00  0.00            
ATOM    426  CA  VAL    29      94.880 125.770  61.840  1.00  0.00            
ATOM    427  HA  VAL    29      95.700 126.380  61.510  1.00  0.00            
ATOM    428  CB  VAL    29      94.700 125.920  63.320  1.00  0.00            
ATOM    429  HB  VAL    29      93.700 125.460  63.480  1.00  0.00            
ATOM    430  CG1 VAL    29      95.700 125.220  64.260  1.00  0.00            
ATOM    431 1HG1 VAL    29      95.630 124.120  64.090  1.00  0.00            
ATOM    432 2HG1 VAL    29      96.690 125.720  64.240  1.00  0.00            
ATOM    433 3HG1 VAL    29      95.410 125.280  65.330  1.00  0.00            
ATOM    434  CG2 VAL    29      94.710 127.390  63.790  1.00  0.00            
ATOM    435 1HG2 VAL    29      94.360 127.530  64.840  1.00  0.00            
ATOM    436 2HG2 VAL    29      95.750 127.760  63.770  1.00  0.00            
ATOM    437 3HG2 VAL    29      94.150 128.050  63.100  1.00  0.00            
ATOM    438  C   VAL    29      95.350 124.390  61.510  1.00  0.00            
ATOM    439  O   VAL    29      94.510 123.510  61.400  1.00  0.00            
ATOM    440  N   SER    30      96.680 124.210  61.440  1.00  0.00            
ATOM    441  HN  SER    30      97.220 125.030  61.630  1.00  0.00            
ATOM    442  CA  SER    30      97.360 122.960  61.310  1.00  0.00            
ATOM    443  HA  SER    30      96.590 122.190  61.330  1.00  0.00            
ATOM    444  CB  SER    30      98.230 122.760  60.060  1.00  0.00            
ATOM    445  HB1 SER    30      97.610 123.090  59.200  1.00  0.00            
ATOM    446  HB2 SER    30      99.080 123.470  60.000  1.00  0.00            
ATOM    447  OG  SER    30      98.540 121.390  59.870  1.00  0.00            
ATOM    448  HG1 SER    30      99.280 121.400  59.260  1.00  0.00            
ATOM    449  C   SER    30      98.210 122.730  62.510  1.00  0.00            
ATOM    450  O   SER    30      98.700 123.670  63.130  1.00  0.00            
ATOM    451  N   GLY    31      98.450 121.460  62.890  1.00  0.00            
ATOM    452  HN  GLY    31      97.990 120.660  62.520  1.00  0.00            
ATOM    453  CA  GLY    31      99.520 121.180  63.800  1.00  0.00            
ATOM    454  HA1 GLY    31     100.350 121.870  63.740  1.00  0.00            
ATOM    455  HA2 GLY    31      99.090 121.120  64.790  1.00  0.00            
ATOM    456  C   GLY    31     100.200 119.870  63.610  1.00  0.00            
ATOM    457  O   GLY    31      99.650 118.930  63.040  1.00  0.00            
ATOM    458  N   GLU    32     101.470 119.800  64.050  1.00  0.00            
ATOM    459  HN  GLU    32     101.900 120.650  64.350  1.00  0.00            
ATOM    460  CA  GLU    32     102.220 118.590  63.950  1.00  0.00            
ATOM    461  HA  GLU    32     101.530 117.770  63.850  1.00  0.00            
ATOM    462  CB  GLU    32     103.190 118.540  62.750  1.00  0.00            
ATOM    463  HB1 GLU    32     103.790 117.610  62.850  1.00  0.00            
ATOM    464  HB2 GLU    32     102.550 118.470  61.840  1.00  0.00            
ATOM    465  CG  GLU    32     104.170 119.700  62.620  1.00  0.00            
ATOM    466  HG1 GLU    32     103.800 120.720  62.840  1.00  0.00            
ATOM    467  HG2 GLU    32     104.920 119.430  63.390  1.00  0.00            
ATOM    468  CD  GLU    32     104.940 119.800  61.310  1.00  0.00            
ATOM    469  OE1 GLU    32     105.670 118.860  60.890  1.00  0.00            
ATOM    470  OE2 GLU    32     104.770 120.900  60.730  1.00  0.00            
ATOM    471  C   GLU    32     102.920 118.380  65.250  1.00  0.00            
ATOM    472  O   GLU    32     103.220 119.370  65.910  1.00  0.00            
ATOM    473  N   GLY    33     103.260 117.140  65.650  1.00  0.00            
ATOM    474  HN  GLY    33     103.220 116.380  65.010  1.00  0.00            
ATOM    475  CA  GLY    33     103.910 116.940  66.910  1.00  0.00            
ATOM    476  HA1 GLY    33     104.840 117.480  67.000  1.00  0.00            
ATOM    477  HA2 GLY    33     103.300 117.360  67.690  1.00  0.00            
ATOM    478  C   GLY    33     104.040 115.470  67.090  1.00  0.00            
ATOM    479  O   GLY    33     103.720 114.660  66.220  1.00  0.00            
ATOM    480  N   GLU    34     104.480 115.110  68.310  1.00  0.00            
ATOM    481  HN  GLU    34     104.760 115.860  68.900  1.00  0.00            
ATOM    482  CA  GLU    34     104.750 113.770  68.740  1.00  0.00            
ATOM    483  HA  GLU    34     104.150 113.080  68.170  1.00  0.00            
ATOM    484  CB  GLU    34     106.240 113.420  68.660  1.00  0.00            
ATOM    485  HB1 GLU    34     106.880 114.230  69.080  1.00  0.00            
ATOM    486  HB2 GLU    34     106.490 112.570  69.330  1.00  0.00            
ATOM    487  CG  GLU    34     106.700 113.150  67.220  1.00  0.00            
ATOM    488  HG1 GLU    34     106.060 112.390  66.720  1.00  0.00            
ATOM    489  HG2 GLU    34     106.640 114.120  66.690  1.00  0.00            
ATOM    490  CD  GLU    34     108.180 112.790  67.140  1.00  0.00            
ATOM    491  OE1 GLU    34     108.710 112.520  66.030  1.00  0.00            
ATOM    492  OE2 GLU    34     108.860 112.780  68.190  1.00  0.00            
ATOM    493  C   GLU    34     104.330 113.630  70.160  1.00  0.00            
ATOM    494  O   GLU    34     104.580 114.490  71.000  1.00  0.00            
ATOM    495  N   GLY    35     103.710 112.490  70.540  1.00  0.00            
ATOM    496  HN  GLY    35     103.470 111.820  69.850  1.00  0.00            
ATOM    497  CA  GLY    35     103.350 112.190  71.890  1.00  0.00            
ATOM    498  HA1 GLY    35     103.690 112.860  72.660  1.00  0.00            
ATOM    499  HA2 GLY    35     102.280 112.110  71.890  1.00  0.00            
ATOM    500  C   GLY    35     103.810 110.900  72.480  1.00  0.00            
ATOM    501  O   GLY    35     103.650 109.890  71.800  1.00  0.00            
ATOM    502  N   ASP    36     104.470 110.860  73.650  1.00  0.00            
ATOM    503  HN  ASP    36     104.620 111.670  74.220  1.00  0.00            
ATOM    504  CA  ASP    36     105.100 109.790  74.350  1.00  0.00            
ATOM    505  HA  ASP    36     105.170 109.000  73.610  1.00  0.00            
ATOM    506  CB  ASP    36     106.480 110.410  74.630  1.00  0.00            
ATOM    507  HB1 ASP    36     106.940 110.960  73.780  1.00  0.00            
ATOM    508  HB2 ASP    36     106.400 111.210  75.390  1.00  0.00            
ATOM    509  CG  ASP    36     107.440 109.330  75.130  1.00  0.00            
ATOM    510  OD1 ASP    36     108.650 109.350  74.790  1.00  0.00            
ATOM    511  OD2 ASP    36     107.080 108.410  75.900  1.00  0.00            
ATOM    512  C   ASP    36     104.350 109.500  75.600  1.00  0.00            
ATOM    513  O   ASP    36     104.160 110.290  76.530  1.00  0.00            
ATOM    514  N   ALA    37     103.940 108.230  75.730  1.00  0.00            
ATOM    515  HN  ALA    37     103.970 107.640  74.920  1.00  0.00            
ATOM    516  CA  ALA    37     103.130 107.710  76.790  1.00  0.00            
ATOM    517  HA  ALA    37     102.680 108.520  77.350  1.00  0.00            
ATOM    518  CB  ALA    37     102.170 106.640  76.240  1.00  0.00            
ATOM    519  HB1 ALA    37     102.820 105.740  76.160  1.00  0.00            
ATOM    520  HB2 ALA    37     101.280 106.510  76.890  1.00  0.00            
ATOM    521  HB3 ALA    37     101.770 106.980  75.260  1.00  0.00            
ATOM    522  C   ALA    37     104.000 107.070  77.810  1.00  0.00            
ATOM    523  O   ALA    37     103.600 106.930  78.970  1.00  0.00            
ATOM    524  N   THR    38     105.290 106.770  77.570  1.00  0.00            
ATOM    525  HN  THR    38     105.620 107.000  76.660  1.00  0.00            
ATOM    526  CA  THR    38     106.170 106.140  78.510  1.00  0.00            
ATOM    527  HA  THR    38     105.630 105.440  79.140  1.00  0.00            
ATOM    528  CB  THR    38     107.280 105.420  77.800  1.00  0.00            
ATOM    529  HB  THR    38     108.090 106.130  77.510  1.00  0.00            
ATOM    530  OG1 THR    38     106.890 104.560  76.750  1.00  0.00            
ATOM    531  HG1 THR    38     107.000 104.990  75.900  1.00  0.00            
ATOM    532  CG2 THR    38     107.840 104.480  78.880  1.00  0.00            
ATOM    533 1HG2 THR    38     108.490 103.680  78.450  1.00  0.00            
ATOM    534 2HG2 THR    38     108.480 104.990  79.630  1.00  0.00            
ATOM    535 3HG2 THR    38     106.980 104.050  79.440  1.00  0.00            
ATOM    536  C   THR    38     106.740 107.240  79.330  1.00  0.00            
ATOM    537  O   THR    38     106.650 107.260  80.550  1.00  0.00            
ATOM    538  N   TYR    39     107.310 108.290  78.710  1.00  0.00            
ATOM    539  HN  TYR    39     107.390 108.370  77.720  1.00  0.00            
ATOM    540  CA  TYR    39     107.840 109.460  79.330  1.00  0.00            
ATOM    541  HA  TYR    39     108.280 109.030  80.220  1.00  0.00            
ATOM    542  CB  TYR    39     108.800 110.270  78.450  1.00  0.00            
ATOM    543  HB1 TYR    39     109.460 109.550  77.900  1.00  0.00            
ATOM    544  HB2 TYR    39     108.340 110.890  77.650  1.00  0.00            
ATOM    545  CG  TYR    39     109.700 111.150  79.240  1.00  0.00            
ATOM    546  CD1 TYR    39     110.360 110.650  80.340  1.00  0.00            
ATOM    547  HD1 TYR    39     110.250 109.600  80.560  1.00  0.00            
ATOM    548  CE1 TYR    39     111.120 111.520  81.090  1.00  0.00            
ATOM    549  HE1 TYR    39     111.530 111.070  81.990  1.00  0.00            
ATOM    550  CZ  TYR    39     111.380 112.800  80.660  1.00  0.00            
ATOM    551  OH  TYR    39     112.230 113.550  81.500  1.00  0.00            
ATOM    552  HH  TYR    39     112.210 113.150  82.370  1.00  0.00            
ATOM    553  CD2 TYR    39     110.070 112.360  78.710  1.00  0.00            
ATOM    554  HD2 TYR    39     109.610 112.650  77.780  1.00  0.00            
ATOM    555  CE2 TYR    39     110.900 113.190  79.430  1.00  0.00            
ATOM    556  HE2 TYR    39     111.200 114.160  79.070  1.00  0.00            
ATOM    557  C   TYR    39     106.740 110.330  79.860  1.00  0.00            
ATOM    558  O   TYR    39     106.850 111.000  80.880  1.00  0.00            
ATOM    559  N   GLY    40     105.570 110.460  79.210  1.00  0.00            
ATOM    560  HN  GLY    40     105.460 109.890  78.390  1.00  0.00            
ATOM    561  CA  GLY    40     104.400 111.120  79.700  1.00  0.00            
ATOM    562  HA1 GLY    40     103.550 110.690  79.200  1.00  0.00            
ATOM    563  HA2 GLY    40     104.360 111.040  80.770  1.00  0.00            
ATOM    564  C   GLY    40     104.410 112.580  79.380  1.00  0.00            
ATOM    565  O   GLY    40     104.260 113.460  80.220  1.00  0.00            
ATOM    566  N   LYS    41     104.840 112.830  78.130  1.00  0.00            
ATOM    567  HN  LYS    41     105.010 112.030  77.560  1.00  0.00            
ATOM    568  CA  LYS    41     105.110 114.080  77.510  1.00  0.00            
ATOM    569  HA  LYS    41     104.590 114.870  78.030  1.00  0.00            
ATOM    570  CB  LYS    41     106.620 114.340  77.600  1.00  0.00            
ATOM    571  HB1 LYS    41     107.020 114.150  78.620  1.00  0.00            
ATOM    572  HB2 LYS    41     107.110 113.610  76.910  1.00  0.00            
ATOM    573  CG  LYS    41     106.950 115.810  77.340  1.00  0.00            
ATOM    574  HG1 LYS    41     106.400 116.120  76.420  1.00  0.00            
ATOM    575  HG2 LYS    41     106.630 116.480  78.170  1.00  0.00            
ATOM    576  CD  LYS    41     108.420 116.060  77.030  1.00  0.00            
ATOM    577  HD1 LYS    41     109.150 115.680  77.780  1.00  0.00            
ATOM    578  HD2 LYS    41     108.750 115.540  76.110  1.00  0.00            
ATOM    579  CE  LYS    41     108.720 117.560  77.150  1.00  0.00            
ATOM    580  HE1 LYS    41     107.860 118.140  76.740  1.00  0.00            
ATOM    581  HE2 LYS    41     108.990 117.970  78.140  1.00  0.00            
ATOM    582  NZ  LYS    41     109.900 117.900  76.330  1.00  0.00            
ATOM    583  HZ1 LYS    41     110.000 118.940  76.400  1.00  0.00            
ATOM    584  HZ2 LYS    41     110.800 117.450  76.600  1.00  0.00            
ATOM    585  HZ3 LYS    41     109.700 117.590  75.360  1.00  0.00            
ATOM    586  C   LYS    41     104.610 114.190  76.110  1.00  0.00            
ATOM    587  O   LYS    41     104.670 113.230  75.330  1.00  0.00            
ATOM    588  N   LEU    42     104.030 115.360  75.770  1.00  0.00            
ATOM    589  HN  LEU    42     103.740 115.900  76.550  1.00  0.00            
ATOM    590  CA  LEU    42     103.300 115.580  74.560  1.00  0.00            
ATOM    591  HA  LEU    42     103.370 114.860  73.770  1.00  0.00            
ATOM    592  CB  LEU    42     101.810 115.730  74.950  1.00  0.00            
ATOM    593  HB1 LEU    42     101.360 114.780  75.310  1.00  0.00            
ATOM    594  HB2 LEU    42     101.610 116.490  75.730  1.00  0.00            
ATOM    595  CG  LEU    42     100.890 116.210  73.820  1.00  0.00            
ATOM    596  HG  LEU    42     101.240 117.190  73.440  1.00  0.00            
ATOM    597  CD1 LEU    42     100.770 115.180  72.680  1.00  0.00            
ATOM    598 1HD1 LEU    42     100.450 114.260  73.200  1.00  0.00            
ATOM    599 2HD1 LEU    42      99.990 115.540  71.970  1.00  0.00            
ATOM    600 3HD1 LEU    42     101.710 115.080  72.080  1.00  0.00            
ATOM    601  CD2 LEU    42      99.450 116.390  74.320  1.00  0.00            
ATOM    602 1HD2 LEU    42      99.200 115.470  74.890  1.00  0.00            
ATOM    603 2HD2 LEU    42      99.390 117.280  74.980  1.00  0.00            
ATOM    604 3HD2 LEU    42      98.700 116.530  73.500  1.00  0.00            
ATOM    605  C   LEU    42     103.760 116.880  74.010  1.00  0.00            
ATOM    606  O   LEU    42     103.780 117.940  74.630  1.00  0.00            
ATOM    607  N   THR    43     104.170 116.910  72.730  1.00  0.00            
ATOM    608  HN  THR    43     104.040 116.080  72.190  1.00  0.00            
ATOM    609  CA  THR    43     104.770 118.050  72.090  1.00  0.00            
ATOM    610  HA  THR    43     104.670 118.900  72.750  1.00  0.00            
ATOM    611  CB  THR    43     106.210 117.760  71.770  1.00  0.00            
ATOM    612  HB  THR    43     106.410 116.880  71.110  1.00  0.00            
ATOM    613  OG1 THR    43     106.970 117.580  72.950  1.00  0.00            
ATOM    614  HG1 THR    43     106.740 116.720  73.310  1.00  0.00            
ATOM    615  CG2 THR    43     106.820 119.000  71.120  1.00  0.00            
ATOM    616 1HG2 THR    43     106.690 119.850  71.820  1.00  0.00            
ATOM    617 2HG2 THR    43     107.900 118.860  70.900  1.00  0.00            
ATOM    618 3HG2 THR    43     106.300 119.290  70.180  1.00  0.00            
ATOM    619  C   THR    43     103.960 118.270  70.860  1.00  0.00            
ATOM    620  O   THR    43     103.780 117.280  70.150  1.00  0.00            
ATOM    621  N   LEU    44     103.410 119.490  70.680  1.00  0.00            
ATOM    622  HN  LEU    44     103.550 120.230  71.330  1.00  0.00            
ATOM    623  CA  LEU    44     102.540 119.820  69.600  1.00  0.00            
ATOM    624  HA  LEU    44     102.830 119.200  68.770  1.00  0.00            
ATOM    625  CB  LEU    44     101.070 119.700  70.050  1.00  0.00            
ATOM    626  HB1 LEU    44     100.950 119.710  71.160  1.00  0.00            
ATOM    627  HB2 LEU    44     100.400 120.500  69.670  1.00  0.00            
ATOM    628  CG  LEU    44     100.420 118.440  69.460  1.00  0.00            
ATOM    629  HG  LEU    44     100.900 117.520  69.850  1.00  0.00            
ATOM    630  CD1 LEU    44      98.940 118.370  69.860  1.00  0.00            
ATOM    631 1HD1 LEU    44      98.890 118.220  70.960  1.00  0.00            
ATOM    632 2HD1 LEU    44      98.330 119.260  69.590  1.00  0.00            
ATOM    633 3HD1 LEU    44      98.400 117.540  69.360  1.00  0.00            
ATOM    634  CD2 LEU    44     100.450 118.360  67.920  1.00  0.00            
ATOM    635 1HD2 LEU    44     101.460 118.150  67.510  1.00  0.00            
ATOM    636 2HD2 LEU    44      99.860 117.500  67.540  1.00  0.00            
ATOM    637 3HD2 LEU    44     100.220 119.350  67.460  1.00  0.00            
ATOM    638  C   LEU    44     102.820 121.210  69.140  1.00  0.00            
ATOM    639  O   LEU    44     103.030 122.050  70.010  1.00  0.00            
ATOM    640  N   LYS    45     102.800 121.530  67.830  1.00  0.00            
ATOM    641  HN  LYS    45     102.590 120.790  67.200  1.00  0.00            
ATOM    642  CA  LYS    45     103.200 122.760  67.210  1.00  0.00            
ATOM    643  HA  LYS    45     103.210 123.590  67.900  1.00  0.00            
ATOM    644  CB  LYS    45     104.530 122.490  66.500  1.00  0.00            
ATOM    645  HB1 LYS    45     105.220 122.330  67.370  1.00  0.00            
ATOM    646  HB2 LYS    45     104.340 121.630  65.830  1.00  0.00            
ATOM    647  CG  LYS    45     105.010 123.710  65.700  1.00  0.00            
ATOM    648  HG1 LYS    45     104.410 123.930  64.790  1.00  0.00            
ATOM    649  HG2 LYS    45     104.940 124.590  66.380  1.00  0.00            
ATOM    650  CD  LYS    45     106.440 123.640  65.160  1.00  0.00            
ATOM    651  HD1 LYS    45     106.500 122.670  64.620  1.00  0.00            
ATOM    652  HD2 LYS    45     106.500 124.500  64.460  1.00  0.00            
ATOM    653  CE  LYS    45     107.600 123.570  66.160  1.00  0.00            
ATOM    654  HE1 LYS    45     107.590 124.520  66.740  1.00  0.00            
ATOM    655  HE2 LYS    45     107.530 122.680  66.830  1.00  0.00            
ATOM    656  NZ  LYS    45     108.870 123.560  65.410  1.00  0.00            
ATOM    657  HZ1 LYS    45     109.730 123.720  65.980  1.00  0.00            
ATOM    658  HZ2 LYS    45     109.040 122.630  64.970  1.00  0.00            
ATOM    659  HZ3 LYS    45     108.870 124.240  64.620  1.00  0.00            
ATOM    660  C   LYS    45     102.110 123.130  66.260  1.00  0.00            
ATOM    661  O   LYS    45     101.830 122.390  65.310  1.00  0.00            
ATOM    662  N   PHE    46     101.470 124.290  66.470  1.00  0.00            
ATOM    663  HN  PHE    46     101.670 124.750  67.330  1.00  0.00            
ATOM    664  CA  PHE    46     100.360 124.820  65.740  1.00  0.00            
ATOM    665  HA  PHE    46     100.050 124.160  64.940  1.00  0.00            
ATOM    666  CB  PHE    46      99.240 125.250  66.700  1.00  0.00            
ATOM    667  HB1 PHE    46      99.510 126.210  67.190  1.00  0.00            
ATOM    668  HB2 PHE    46      98.310 125.430  66.120  1.00  0.00            
ATOM    669  CG  PHE    46      98.920 124.340  67.830  1.00  0.00            
ATOM    670  CD1 PHE    46      99.350 124.680  69.090  1.00  0.00            
ATOM    671  HD1 PHE    46      99.800 125.660  69.170  1.00  0.00            
ATOM    672  CE1 PHE    46      99.220 123.830  70.170  1.00  0.00            
ATOM    673  HE1 PHE    46      99.580 124.060  71.160  1.00  0.00            
ATOM    674  CZ  PHE    46      98.650 122.600  70.000  1.00  0.00            
ATOM    675  HZ  PHE    46      98.570 121.910  70.830  1.00  0.00            
ATOM    676  CD2 PHE    46      98.330 123.110  67.660  1.00  0.00            
ATOM    677  HD2 PHE    46      98.150 122.840  66.630  1.00  0.00            
ATOM    678  CE2 PHE    46      98.220 122.250  68.740  1.00  0.00            
ATOM    679  HE2 PHE    46      97.770 121.270  68.700  1.00  0.00            
ATOM    680  C   PHE    46     100.700 126.020  64.930  1.00  0.00            
ATOM    681  O   PHE    46     101.640 126.740  65.280  1.00  0.00            
ATOM    682  N   ILE    47     100.080 126.120  63.740  1.00  0.00            
ATOM    683  HN  ILE    47      99.450 125.390  63.490  1.00  0.00            
ATOM    684  CA  ILE    47     100.320 127.190  62.830  1.00  0.00            
ATOM    685  HA  ILE    47     100.710 128.050  63.360  1.00  0.00            
ATOM    686  CB  ILE    47     101.220 126.850  61.680  1.00  0.00            
ATOM    687  HB  ILE    47     100.910 125.890  61.220  1.00  0.00            
ATOM    688  CG2 ILE    47     101.220 127.890  60.550  1.00  0.00            
ATOM    689 1HG2 ILE    47     101.340 128.870  61.060  1.00  0.00            
ATOM    690 2HG2 ILE    47     102.110 127.790  59.880  1.00  0.00            
ATOM    691 3HG2 ILE    47     100.220 127.790  60.080  1.00  0.00            
ATOM    692  CG1 ILE    47     102.660 126.590  62.160  1.00  0.00            
ATOM    693 1HG1 ILE    47     103.190 127.550  62.310  1.00  0.00            
ATOM    694 2HG1 ILE    47     102.710 125.950  63.070  1.00  0.00            
ATOM    695  CD  ILE    47     103.420 125.790  61.100  1.00  0.00            
ATOM    696  HD1 ILE    47     103.450 126.380  60.160  1.00  0.00            
ATOM    697  HD2 ILE    47     104.430 125.610  61.510  1.00  0.00            
ATOM    698  HD3 ILE    47     102.950 124.820  60.820  1.00  0.00            
ATOM    699  C   ILE    47      98.950 127.540  62.350  1.00  0.00            
ATOM    700  O   ILE    47      98.130 126.730  61.920  1.00  0.00            
ATOM    701  N   CYS    48      98.640 128.850  62.270  1.00  0.00            
ATOM    702  HN  CYS    48      99.320 129.470  62.660  1.00  0.00            
ATOM    703  CA  CYS    48      97.470 129.380  61.650  1.00  0.00            
ATOM    704  HA  CYS    48      96.650 128.810  62.070  1.00  0.00            
ATOM    705  CB  CYS    48      97.280 130.850  62.050  1.00  0.00            
ATOM    706  HB1 CYS    48      97.420 130.950  63.150  1.00  0.00            
ATOM    707  HB2 CYS    48      98.100 131.450  61.620  1.00  0.00            
ATOM    708  SG  CYS    48      95.650 131.510  61.570  1.00  0.00            
ATOM    709  HG1 CYS    48      95.180 131.240  62.780  1.00  0.00            
ATOM    710  C   CYS    48      97.600 129.340  60.170  1.00  0.00            
ATOM    711  O   CYS    48      98.580 129.860  59.640  1.00  0.00            
ATOM    712  N   THR    49      96.660 128.760  59.390  1.00  0.00            
ATOM    713  HN  THR    49      95.840 128.400  59.820  1.00  0.00            
ATOM    714  CA  THR    49      96.850 128.370  58.030  1.00  0.00            
ATOM    715  HA  THR    49      97.890 128.300  57.750  1.00  0.00            
ATOM    716  CB  THR    49      96.380 126.960  57.810  1.00  0.00            
ATOM    717  HB  THR    49      96.380 126.720  56.730  1.00  0.00            
ATOM    718  OG1 THR    49      95.140 126.570  58.400  1.00  0.00            
ATOM    719  HG1 THR    49      94.880 125.700  58.100  1.00  0.00            
ATOM    720  CG2 THR    49      97.280 125.950  58.540  1.00  0.00            
ATOM    721 1HG2 THR    49      98.380 126.000  58.360  1.00  0.00            
ATOM    722 2HG2 THR    49      97.190 126.050  59.640  1.00  0.00            
ATOM    723 3HG2 THR    49      96.870 124.960  58.250  1.00  0.00            
ATOM    724  C   THR    49      96.190 129.370  57.150  1.00  0.00            
ATOM    725  O   THR    49      96.370 129.350  55.930  1.00  0.00            
ATOM    726  N   THR    50      95.480 130.360  57.710  1.00  0.00            
ATOM    727  HN  THR    50      95.200 130.330  58.670  1.00  0.00            
ATOM    728  CA  THR    50      94.920 131.450  56.980  1.00  0.00            
ATOM    729  HA  THR    50      94.700 131.160  55.970  1.00  0.00            
ATOM    730  CB  THR    50      93.590 131.930  57.480  1.00  0.00            
ATOM    731  HB  THR    50      93.430 133.000  57.210  1.00  0.00            
ATOM    732  OG1 THR    50      93.450 131.930  58.890  1.00  0.00            
ATOM    733  HG1 THR    50      93.320 132.850  59.140  1.00  0.00            
ATOM    734  CG2 THR    50      92.400 131.140  56.910  1.00  0.00            
ATOM    735 1HG2 THR    50      92.260 131.150  55.810  1.00  0.00            
ATOM    736 2HG2 THR    50      92.500 130.070  57.190  1.00  0.00            
ATOM    737 3HG2 THR    50      91.440 131.420  57.380  1.00  0.00            
ATOM    738  C   THR    50      95.850 132.620  57.050  1.00  0.00            
ATOM    739  O   THR    50      95.670 133.640  56.400  1.00  0.00            
ATOM    740  N   GLY    51      96.930 132.530  57.850  1.00  0.00            
ATOM    741  HN  GLY    51      97.010 131.680  58.370  1.00  0.00            
ATOM    742  CA  GLY    51      97.930 133.490  58.150  1.00  0.00            
ATOM    743  HA1 GLY    51      98.850 132.920  58.100  1.00  0.00            
ATOM    744  HA2 GLY    51      97.930 134.300  57.430  1.00  0.00            
ATOM    745  C   GLY    51      97.990 134.030  59.540  1.00  0.00            
ATOM    746  O   GLY    51      98.900 133.760  60.320  1.00  0.00            
ATOM    747  N   LYS    52      96.940 134.790  59.910  1.00  0.00            
ATOM    748  HN  LYS    52      96.090 134.790  59.390  1.00  0.00            
ATOM    749  CA  LYS    52      96.980 135.470  61.160  1.00  0.00            
ATOM    750  HA  LYS    52      97.930 135.370  61.650  1.00  0.00            
ATOM    751  CB  LYS    52      96.880 136.980  60.890  1.00  0.00            
ATOM    752  HB1 LYS    52      97.460 137.150  59.960  1.00  0.00            
ATOM    753  HB2 LYS    52      95.800 137.170  60.670  1.00  0.00            
ATOM    754  CG  LYS    52      97.340 138.010  61.920  1.00  0.00            
ATOM    755  HG1 LYS    52      97.020 138.970  61.470  1.00  0.00            
ATOM    756  HG2 LYS    52      96.730 137.840  62.840  1.00  0.00            
ATOM    757  CD  LYS    52      98.860 138.140  62.000  1.00  0.00            
ATOM    758  HD1 LYS    52      99.290 137.110  62.000  1.00  0.00            
ATOM    759  HD2 LYS    52      99.250 138.560  61.040  1.00  0.00            
ATOM    760  CE  LYS    52      99.360 138.940  63.200  1.00  0.00            
ATOM    761  HE1 LYS    52     100.460 139.080  63.150  1.00  0.00            
ATOM    762  HE2 LYS    52      98.910 139.940  63.410  1.00  0.00            
ATOM    763  NZ  LYS    52      99.080 138.180  64.440  1.00  0.00            
ATOM    764  HZ1 LYS    52      98.040 138.170  64.460  1.00  0.00            
ATOM    765  HZ2 LYS    52      99.530 137.240  64.490  1.00  0.00            
ATOM    766  HZ3 LYS    52      99.460 138.720  65.240  1.00  0.00            
ATOM    767  C   LYS    52      95.890 134.980  62.050  1.00  0.00            
ATOM    768  O   LYS    52      94.800 134.680  61.550  1.00  0.00            
ATOM    769  N   LEU    53      96.090 134.860  63.380  1.00  0.00            
ATOM    770  HN  LEU    53      97.020 135.050  63.690  1.00  0.00            
ATOM    771  CA  LEU    53      95.040 134.350  64.210  1.00  0.00            
ATOM    772  HA  LEU    53      94.480 133.590  63.690  1.00  0.00            
ATOM    773  CB  LEU    53      95.760 133.530  65.300  1.00  0.00            
ATOM    774  HB1 LEU    53      96.540 132.860  64.880  1.00  0.00            
ATOM    775  HB2 LEU    53      96.260 134.260  65.970  1.00  0.00            
ATOM    776  CG  LEU    53      94.790 132.640  66.100  1.00  0.00            
ATOM    777  HG  LEU    53      94.030 133.370  66.430  1.00  0.00            
ATOM    778  CD1 LEU    53      94.010 131.580  65.300  1.00  0.00            
ATOM    779 1HD1 LEU    53      94.760 130.850  64.910  1.00  0.00            
ATOM    780 2HD1 LEU    53      93.260 131.100  65.960  1.00  0.00            
ATOM    781 3HD1 LEU    53      93.610 132.080  64.390  1.00  0.00            
ATOM    782  CD2 LEU    53      95.510 131.970  67.290  1.00  0.00            
ATOM    783 1HD2 LEU    53      96.210 131.190  66.940  1.00  0.00            
ATOM    784 2HD2 LEU    53      96.140 132.690  67.850  1.00  0.00            
ATOM    785 3HD2 LEU    53      94.750 131.620  68.020  1.00  0.00            
ATOM    786  C   LEU    53      94.200 135.390  64.880  1.00  0.00            
ATOM    787  O   LEU    53      94.770 136.160  65.650  1.00  0.00            
ATOM    788  N   PRO    54      92.910 135.440  64.750  1.00  0.00            
ATOM    789  CD  PRO    54      92.270 134.810  63.610  1.00  0.00            
ATOM    790  HD1 PRO    54      92.320 133.710  63.700  1.00  0.00            
ATOM    791  HD2 PRO    54      92.660 135.170  62.630  1.00  0.00            
ATOM    792  CA  PRO    54      92.170 136.590  65.170  1.00  0.00            
ATOM    793  HA  PRO    54      92.750 137.450  64.880  1.00  0.00            
ATOM    794  CB  PRO    54      90.880 136.570  64.360  1.00  0.00            
ATOM    795  HB1 PRO    54      89.980 136.680  65.010  1.00  0.00            
ATOM    796  HB2 PRO    54      90.850 137.500  63.750  1.00  0.00            
ATOM    797  CG  PRO    54      90.790 135.220  63.630  1.00  0.00            
ATOM    798  HG1 PRO    54      90.140 134.570  64.250  1.00  0.00            
ATOM    799  HG2 PRO    54      90.340 135.310  62.610  1.00  0.00            
ATOM    800  C   PRO    54      91.830 136.490  66.620  1.00  0.00            
ATOM    801  O   PRO    54      91.590 137.590  67.120  1.00  0.00            
ATOM    802  N   VAL    55      91.700 135.330  67.280  1.00  0.00            
ATOM    803  HN  VAL    55      91.830 134.430  66.880  1.00  0.00            
ATOM    804  CA  VAL    55      91.520 135.120  68.680  1.00  0.00            
ATOM    805  HA  VAL    55      91.130 136.040  69.070  1.00  0.00            
ATOM    806  CB  VAL    55      90.570 133.990  68.940  1.00  0.00            
ATOM    807  HB  VAL    55      90.310 133.980  70.020  1.00  0.00            
ATOM    808  CG1 VAL    55      89.200 134.330  68.330  1.00  0.00            
ATOM    809 1HG1 VAL    55      88.460 133.560  68.640  1.00  0.00            
ATOM    810 2HG1 VAL    55      88.760 135.260  68.740  1.00  0.00            
ATOM    811 3HG1 VAL    55      89.180 134.180  67.230  1.00  0.00            
ATOM    812  CG2 VAL    55      91.110 132.650  68.420  1.00  0.00            
ATOM    813 1HG2 VAL    55      90.510 131.740  68.640  1.00  0.00            
ATOM    814 2HG2 VAL    55      91.120 132.620  67.310  1.00  0.00            
ATOM    815 3HG2 VAL    55      92.140 132.420  68.790  1.00  0.00            
ATOM    816  C   VAL    55      92.810 134.900  69.410  1.00  0.00            
ATOM    817  O   VAL    55      93.850 134.720  68.770  1.00  0.00            
ATOM    818  N   PRO    56      92.900 134.830  70.700  1.00  0.00            
ATOM    819  CD  PRO    56      91.930 135.460  71.590  1.00  0.00            
ATOM    820  HD1 PRO    56      90.960 134.920  71.630  1.00  0.00            
ATOM    821  HD2 PRO    56      91.760 136.520  71.300  1.00  0.00            
ATOM    822  CA  PRO    56      94.120 134.590  71.430  1.00  0.00            
ATOM    823  HA  PRO    56      94.870 135.170  70.920  1.00  0.00            
ATOM    824  CB  PRO    56      93.950 135.180  72.820  1.00  0.00            
ATOM    825  HB1 PRO    56      94.470 134.620  73.630  1.00  0.00            
ATOM    826  HB2 PRO    56      94.320 136.230  72.840  1.00  0.00            
ATOM    827  CG  PRO    56      92.430 135.160  73.010  1.00  0.00            
ATOM    828  HG1 PRO    56      92.200 134.090  73.200  1.00  0.00            
ATOM    829  HG2 PRO    56      92.030 135.800  73.830  1.00  0.00            
ATOM    830  C   PRO    56      94.540 133.170  71.500  1.00  0.00            
ATOM    831  O   PRO    56      93.630 132.350  71.340  1.00  0.00            
ATOM    832  N   TRP    57      95.820 132.810  71.680  1.00  0.00            
ATOM    833  HN  TRP    57      96.420 133.600  71.710  1.00  0.00            
ATOM    834  CA  TRP    57      96.330 131.480  71.800  1.00  0.00            
ATOM    835  HA  TRP    57      95.780 130.860  71.100  1.00  0.00            
ATOM    836  CB  TRP    57      97.840 131.440  71.490  1.00  0.00            
ATOM    837  HB1 TRP    57      98.320 132.310  71.980  1.00  0.00            
ATOM    838  HB2 TRP    57      98.230 130.440  71.780  1.00  0.00            
ATOM    839  CG  TRP    57      98.190 131.510  70.020  1.00  0.00            
ATOM    840  CD1 TRP    57      98.690 132.550  69.290  1.00  0.00            
ATOM    841  HD1 TRP    57      98.890 133.560  69.620  1.00  0.00            
ATOM    842  NE1 TRP    57      98.900 132.250  67.970  1.00  0.00            
ATOM    843  HE1 TRP    57      99.040 132.860  67.220  1.00  0.00            
ATOM    844  CE2 TRP    57      98.670 130.900  67.880  1.00  0.00            
ATOM    845  CD2 TRP    57      98.190 130.400  69.100  1.00  0.00            
ATOM    846  CE3 TRP    57      97.680 129.140  69.200  1.00  0.00            
ATOM    847  HE3 TRP    57      97.320 128.720  70.120  1.00  0.00            
ATOM    848  CZ3 TRP    57      97.970 128.280  68.160  1.00  0.00            
ATOM    849  HZ3 TRP    57      97.680 127.240  68.180  1.00  0.00            
ATOM    850  CZ2 TRP    57      98.800 130.070  66.800  1.00  0.00            
ATOM    851  HZ2 TRP    57      99.210 130.390  65.850  1.00  0.00            
ATOM    852  CH2 TRP    57      98.530 128.740  66.990  1.00  0.00            
ATOM    853  HH2 TRP    57      98.620 128.100  66.120  1.00  0.00            
ATOM    854  C   TRP    57      96.120 130.760  73.090  1.00  0.00            
ATOM    855  O   TRP    57      95.660 129.630  73.010  1.00  0.00            
ATOM    856  N   PRO    58      96.320 131.270  74.270  1.00  0.00            
ATOM    857  CD  PRO    58      96.860 132.570  74.620  1.00  0.00            
ATOM    858  HD1 PRO    58      96.140 133.400  74.470  1.00  0.00            
ATOM    859  HD2 PRO    58      97.730 132.820  73.970  1.00  0.00            
ATOM    860  CA  PRO    58      96.120 130.480  75.460  1.00  0.00            
ATOM    861  HA  PRO    58      96.760 129.620  75.360  1.00  0.00            
ATOM    862  CB  PRO    58      96.500 131.390  76.620  1.00  0.00            
ATOM    863  HB1 PRO    58      95.600 131.940  77.000  1.00  0.00            
ATOM    864  HB2 PRO    58      96.950 130.900  77.500  1.00  0.00            
ATOM    865  CG  PRO    58      97.450 132.450  76.040  1.00  0.00            
ATOM    866  HG1 PRO    58      97.580 133.360  76.650  1.00  0.00            
ATOM    867  HG2 PRO    58      98.450 131.960  75.960  1.00  0.00            
ATOM    868  C   PRO    58      94.780 129.850  75.610  1.00  0.00            
ATOM    869  O   PRO    58      94.750 128.750  76.170  1.00  0.00            
ATOM    870  N   THR    59      93.670 130.500  75.210  1.00  0.00            
ATOM    871  HN  THR    59      93.650 131.380  74.760  1.00  0.00            
ATOM    872  CA  THR    59      92.330 130.070  75.460  1.00  0.00            
ATOM    873  HA  THR    59      92.330 129.270  76.190  1.00  0.00            
ATOM    874  CB  THR    59      91.410 131.110  76.020  1.00  0.00            
ATOM    875  HB  THR    59      90.350 130.760  75.910  1.00  0.00            
ATOM    876  OG1 THR    59      91.470 132.400  75.440  1.00  0.00            
ATOM    877  HG1 THR    59      90.770 132.950  75.800  1.00  0.00            
ATOM    878  CG2 THR    59      91.770 131.080  77.510  1.00  0.00            
ATOM    879 1HG2 THR    59      91.880 130.050  77.900  1.00  0.00            
ATOM    880 2HG2 THR    59      92.690 131.670  77.700  1.00  0.00            
ATOM    881 3HG2 THR    59      90.950 131.630  78.020  1.00  0.00            
ATOM    882  C   THR    59      91.750 129.300  74.320  1.00  0.00            
ATOM    883  O   THR    59      90.650 128.780  74.450  1.00  0.00            
ATOM    884  N   LEU    60      92.510 129.170  73.220  1.00  0.00            
ATOM    885  HN  LEU    60      93.380 129.630  73.060  1.00  0.00            
ATOM    886  CA  LEU    60      92.190 128.250  72.170  1.00  0.00            
ATOM    887  HA  LEU    60      91.110 128.140  72.090  1.00  0.00            
ATOM    888  CB  LEU    60      92.860 128.810  70.900  1.00  0.00            
ATOM    889  HB1 LEU    60      92.470 129.810  70.620  1.00  0.00            
ATOM    890  HB2 LEU    60      93.910 129.060  71.150  1.00  0.00            
ATOM    891  CG  LEU    60      92.690 127.900  69.680  1.00  0.00            
ATOM    892  HG  LEU    60      93.230 126.940  69.870  1.00  0.00            
ATOM    893  CD1 LEU    60      91.240 127.590  69.280  1.00  0.00            
ATOM    894 1HD1 LEU    60      90.750 128.520  68.920  1.00  0.00            
ATOM    895 2HD1 LEU    60      91.210 126.830  68.470  1.00  0.00            
ATOM    896 3HD1 LEU    60      90.720 127.250  70.200  1.00  0.00            
ATOM    897  CD2 LEU    60      93.250 128.700  68.490  1.00  0.00            
ATOM    898 1HD2 LEU    60      93.060 128.140  67.560  1.00  0.00            
ATOM    899 2HD2 LEU    60      92.710 129.670  68.540  1.00  0.00            
ATOM    900 3HD2 LEU    60      94.340 128.950  68.510  1.00  0.00            
ATOM    901  C   LEU    60      92.700 126.900  72.530  1.00  0.00            
ATOM    902  O   LEU    60      92.050 125.860  72.470  1.00  0.00            
ATOM    903  N   VAL    61      93.970 126.840  72.970  1.00  0.00            
ATOM    904  HN  VAL    61      94.570 127.620  73.120  1.00  0.00            
ATOM    905  CA  VAL    61      94.730 125.640  73.080  1.00  0.00            
ATOM    906  HA  VAL    61      94.540 125.230  72.100  1.00  0.00            
ATOM    907  CB  VAL    61      96.210 125.780  73.250  1.00  0.00            
ATOM    908  HB  VAL    61      96.690 124.780  73.310  1.00  0.00            
ATOM    909  CG1 VAL    61      96.680 126.420  71.930  1.00  0.00            
ATOM    910 1HG1 VAL    61      97.790 126.330  71.920  1.00  0.00            
ATOM    911 2HG1 VAL    61      96.240 125.970  71.020  1.00  0.00            
ATOM    912 3HG1 VAL    61      96.490 127.510  71.900  1.00  0.00            
ATOM    913  CG2 VAL    61      96.680 126.560  74.490  1.00  0.00            
ATOM    914 1HG2 VAL    61      96.240 127.580  74.500  1.00  0.00            
ATOM    915 2HG2 VAL    61      96.380 125.970  75.390  1.00  0.00            
ATOM    916 3HG2 VAL    61      97.770 126.730  74.630  1.00  0.00            
ATOM    917  C   VAL    61      94.190 124.650  74.050  1.00  0.00            
ATOM    918  O   VAL    61      94.170 123.450  73.770  1.00  0.00            
ATOM    919  N   THR    62      93.660 125.030  75.230  1.00  0.00            
ATOM    920  HN  THR    62      93.630 126.020  75.310  1.00  0.00            
ATOM    921  CA  THR    62      93.030 124.150  76.170  1.00  0.00            
ATOM    922  HA  THR    62      93.760 123.390  76.420  1.00  0.00            
ATOM    923  CB  THR    62      92.630 124.900  77.410  1.00  0.00            
ATOM    924  HB  THR    62      91.960 124.270  78.030  1.00  0.00            
ATOM    925  OG1 THR    62      92.120 126.200  77.160  1.00  0.00            
ATOM    926  HG1 THR    62      92.450 126.650  77.940  1.00  0.00            
ATOM    927  CG2 THR    62      93.910 124.980  78.250  1.00  0.00            
ATOM    928 1HG2 THR    62      94.460 124.020  78.230  1.00  0.00            
ATOM    929 2HG2 THR    62      94.560 125.740  77.770  1.00  0.00            
ATOM    930 3HG2 THR    62      93.610 125.200  79.300  1.00  0.00            
ATOM    931  C   THR    62      91.800 123.470  75.670  1.00  0.00            
ATOM    932  O   THR    62      91.600 122.300  76.000  1.00  0.00            
ATOM    933  N   THR    63      91.040 124.170  74.820  1.00  0.00            
ATOM    934  HN  THR    63      91.260 125.120  74.580  1.00  0.00            
ATOM    935  CA  THR    63      90.030 123.460  74.110  1.00  0.00            
ATOM    936  HA  THR    63      89.560 122.680  74.680  1.00  0.00            
ATOM    937  CB  THR    63      88.870 124.300  73.650  1.00  0.00            
ATOM    938  HB  THR    63      89.360 125.170  73.150  1.00  0.00            
ATOM    939  OG1 THR    63      88.130 124.770  74.770  1.00  0.00            
ATOM    940  HG1 THR    63      88.600 125.420  75.290  1.00  0.00            
ATOM    941  CG2 THR    63      87.880 123.590  72.720  1.00  0.00            
ATOM    942 1HG2 THR    63      87.650 122.550  73.040  1.00  0.00            
ATOM    943 2HG2 THR    63      86.900 124.100  72.720  1.00  0.00            
ATOM    944 3HG2 THR    63      88.340 123.440  71.720  1.00  0.00            
ATOM    945  C   THR    63      90.610 122.660  73.000  1.00  0.00            
ATOM    946  O   THR    63      90.240 121.490  72.900  1.00  0.00            
ATOM    947  N   LEU    64      91.520 123.180  72.150  1.00  0.00            
ATOM    948  HN  LEU    64      92.000 124.030  72.360  1.00  0.00            
ATOM    949  CA  LEU    64      92.070 122.390  71.090  1.00  0.00            
ATOM    950  HA  LEU    64      91.300 122.120  70.370  1.00  0.00            
ATOM    951  CB  LEU    64      93.120 123.270  70.390  1.00  0.00            
ATOM    952  HB1 LEU    64      92.670 124.280  70.300  1.00  0.00            
ATOM    953  HB2 LEU    64      93.960 123.530  71.080  1.00  0.00            
ATOM    954  CG  LEU    64      93.620 122.840  69.000  1.00  0.00            
ATOM    955  HG  LEU    64      93.710 121.740  68.990  1.00  0.00            
ATOM    956  CD1 LEU    64      92.660 123.260  67.880  1.00  0.00            
ATOM    957 1HD1 LEU    64      92.790 124.340  67.650  1.00  0.00            
ATOM    958 2HD1 LEU    64      92.850 122.610  67.000  1.00  0.00            
ATOM    959 3HD1 LEU    64      91.600 123.000  68.130  1.00  0.00            
ATOM    960  CD2 LEU    64      95.050 123.340  68.730  1.00  0.00            
ATOM    961 1HD2 LEU    64      95.420 122.940  67.760  1.00  0.00            
ATOM    962 2HD2 LEU    64      94.990 124.450  68.750  1.00  0.00            
ATOM    963 3HD2 LEU    64      95.850 123.210  69.490  1.00  0.00            
ATOM    964  C   LEU    64      92.770 121.130  71.460  1.00  0.00            
ATOM    965  O   LEU    64      92.650 120.130  70.760  1.00  0.00            
ATOM    966  N   CRF    65      93.600 121.210  72.510  1.00  0.00            
ATOM    967  HN  CRF    65      93.600 122.090  72.990  1.00  0.00            
ATOM    968  CA  CRF    65      94.670 120.260  72.870  1.00  0.00            
ATOM    969  HA  CRF    65      95.000 119.860  72.020  1.00  0.00            
ATOM    970  CB1 CRF    65      95.890 120.920  73.510  1.00  0.00            
ATOM    971  CG1 CRF    65      97.070 119.940  73.520  1.00  0.00            
ATOM    972 1HG1 CRF    65      96.990 119.440  72.650  1.00  0.00            
ATOM    973 2HG1 CRF    65      97.840 120.580  73.440  1.00  0.00            
ATOM    974 3HG1 CRF    65      97.000 119.380  74.340  1.00  0.00            
ATOM    975  OG1 CRF    65      96.370 121.930  72.620  1.00  0.00            
ATOM    976  C1  CRF    65      94.080 119.240  73.860  1.00  0.00            
ATOM    977  N2  CRF    65      93.750 119.540  75.110  1.00  0.00            
ATOM    978  N3  CRF    65      93.840 117.960  73.600  1.00  0.00            
ATOM    979  C2  CRF    65      93.320 117.490  74.730  1.00  0.00            
ATOM    980  OA2 CRF    65      92.820 116.370  74.880  1.00  0.00            
ATOM    981  CA2 CRF    65      93.420 118.390  75.700  1.00  0.00            
ATOM    982  CA3 CRF    65      93.970 117.450  72.370  1.00  0.00            
ATOM    983 1HA3 CRF    65      94.920 117.730  72.230  1.00  0.00            
ATOM    984 2HA3 CRF    65      93.100 117.910  72.180  1.00  0.00            
ATOM    985  CB2 CRF    65      93.190 118.090  76.970  1.00  0.00            
ATOM    986  HB2 CRF    65      92.950 117.120  77.100  1.00  0.00            
ATOM    987  CG2 CRF    65      93.290 118.860  78.050  1.00  0.00            
ATOM    988  CD1 CRF    65      93.660 120.140  78.060  1.00  0.00            
ATOM    989  HD1 CRF    65      94.100 120.680  77.340  1.00  0.00            
ATOM    990  CD2 CRF    65      92.890 118.510  79.270  1.00  0.00            
ATOM    991  CE2 CRF    65      92.990 119.610  80.010  1.00  0.00            
ATOM    992  NE1 CRF    65      93.490 120.610  79.290  1.00  0.00            
ATOM    993  HE1 CRF    65      93.860 121.510  79.510  1.00  0.00            
ATOM    994  CE3 CRF    65      92.370 117.390  79.770  1.00  0.00            
ATOM    995  HE3 CRF    65      92.330 116.550  79.230  1.00  0.00            
ATOM    996  CZ2 CRF    65      92.540 119.590  81.330  1.00  0.00            
ATOM    997  HZ2 CRF    65      92.650 120.410  81.890  1.00  0.00            
ATOM    998  CZ3 CRF    65      91.960 117.320  81.100  1.00  0.00            
ATOM    999  HZ3 CRF    65      91.610 116.460  81.470  1.00  0.00            
ATOM   1000  CH2 CRF    65      92.010 118.450  81.920  1.00  0.00            
ATOM   1001  HH2 CRF    65      91.840 118.400  82.900  1.00  0.00            
ATOM   1002  C   CRF    65      93.890 116.210  71.980  1.00  0.00            
ATOM   1003  O   CRF    65      94.430 116.010  70.890  1.00  0.00            
ATOM   1004  N   VAL    66      94.200 115.310  72.930  1.00  0.00            
ATOM   1005  HN  VAL    66      94.140 115.840  73.770  1.00  0.00            
ATOM   1006  CA  VAL    66      94.400 113.900  73.030  1.00  0.00            
ATOM   1007  HA  VAL    66      93.420 113.480  72.900  1.00  0.00            
ATOM   1008  CB  VAL    66      95.250 113.420  71.890  1.00  0.00            
ATOM   1009  HB  VAL    66      94.700 113.570  70.940  1.00  0.00            
ATOM   1010  CG1 VAL    66      96.610 114.120  71.890  1.00  0.00            
ATOM   1011 1HG1 VAL    66      96.470 115.230  71.880  1.00  0.00            
ATOM   1012 2HG1 VAL    66      97.300 113.850  72.720  1.00  0.00            
ATOM   1013 3HG1 VAL    66      97.170 113.880  70.960  1.00  0.00            
ATOM   1014  CG2 VAL    66      95.540 111.910  72.010  1.00  0.00            
ATOM   1015 1HG2 VAL    66      95.880 111.560  73.010  1.00  0.00            
ATOM   1016 2HG2 VAL    66      94.630 111.370  71.710  1.00  0.00            
ATOM   1017 3HG2 VAL    66      96.300 111.620  71.250  1.00  0.00            
ATOM   1018  C   VAL    66      94.860 113.520  74.400  1.00  0.00            
ATOM   1019  O   VAL    66      95.860 114.080  74.850  1.00  0.00            
ATOM   1020  N   GLN    67      94.220 112.540  75.060  1.00  0.00            
ATOM   1021  HN  GLN    67      93.490 112.060  74.570  1.00  0.00            
ATOM   1022  CA  GLN    67      94.380 112.310  76.460  1.00  0.00            
ATOM   1023  HA  GLN    67      95.160 112.950  76.860  1.00  0.00            
ATOM   1024  CB  GLN    67      93.030 112.430  77.180  1.00  0.00            
ATOM   1025  HB1 GLN    67      92.230 111.790  76.730  1.00  0.00            
ATOM   1026  HB2 GLN    67      93.190 112.160  78.250  1.00  0.00            
ATOM   1027  CG  GLN    67      92.560 113.870  77.030  1.00  0.00            
ATOM   1028  HG1 GLN    67      93.230 114.510  77.640  1.00  0.00            
ATOM   1029  HG2 GLN    67      92.550 114.200  75.970  1.00  0.00            
ATOM   1030  CD  GLN    67      91.180 114.130  77.640  1.00  0.00            
ATOM   1031  OE1 GLN    67      90.310 114.810  77.100  1.00  0.00            
ATOM   1032  NE2 GLN    67      90.960 113.840  78.940  1.00  0.00            
ATOM   1033 1HE2 GLN    67      91.630 113.270  79.430  1.00  0.00            
ATOM   1034 2HE2 GLN    67      90.060 114.130  79.280  1.00  0.00            
ATOM   1035  C   GLN    67      94.980 110.970  76.700  1.00  0.00            
ATOM   1036  O   GLN    67      94.660 110.380  77.730  1.00  0.00            
ATOM   1037  N   CYS    68      95.830 110.480  75.780  1.00  0.00            
ATOM   1038  HN  CYS    68      96.290 111.140  75.180  1.00  0.00            
ATOM   1039  CA  CYS    68      96.180 109.090  75.750  1.00  0.00            
ATOM   1040  HA  CYS    68      95.450 108.530  76.300  1.00  0.00            
ATOM   1041  CB  CYS    68      96.160 108.560  74.300  1.00  0.00            
ATOM   1042  HB1 CYS    68      96.870 109.150  73.690  1.00  0.00            
ATOM   1043  HB2 CYS    68      96.480 107.500  74.200  1.00  0.00            
ATOM   1044  SG  CYS    68      94.530 108.880  73.560  1.00  0.00            
ATOM   1045  HG1 CYS    68      93.950 107.720  73.830  1.00  0.00            
ATOM   1046  C   CYS    68      97.570 108.850  76.240  1.00  0.00            
ATOM   1047  O   CYS    68      97.980 107.690  76.340  1.00  0.00            
ATOM   1048  N   PHE    69      98.330 109.860  76.700  1.00  0.00            
ATOM   1049  HN  PHE    69      98.030 110.780  76.940  1.00  0.00            
ATOM   1050  CA  PHE    69      99.750 109.780  76.830  1.00  0.00            
ATOM   1051  HA  PHE    69     100.160 108.800  76.630  1.00  0.00            
ATOM   1052  CB  PHE    69     100.470 110.890  76.030  1.00  0.00            
ATOM   1053  HB1 PHE    69     100.030 111.870  76.300  1.00  0.00            
ATOM   1054  HB2 PHE    69     101.570 110.830  76.160  1.00  0.00            
ATOM   1055  CG  PHE    69     100.290 110.710  74.560  1.00  0.00            
ATOM   1056  CD1 PHE    69     100.880 109.630  73.940  1.00  0.00            
ATOM   1057  HD1 PHE    69     101.490 108.950  74.520  1.00  0.00            
ATOM   1058  CE1 PHE    69     100.710 109.350  72.610  1.00  0.00            
ATOM   1059  HE1 PHE    69     101.100 108.480  72.100  1.00  0.00            
ATOM   1060  CZ  PHE    69      99.880 110.190  71.910  1.00  0.00            
ATOM   1061  HZ  PHE    69      99.690 109.950  70.870  1.00  0.00            
ATOM   1062  CD2 PHE    69      99.520 111.570  73.800  1.00  0.00            
ATOM   1063  HD2 PHE    69      99.200 112.480  74.280  1.00  0.00            
ATOM   1064  CE2 PHE    69      99.350 111.340  72.460  1.00  0.00            
ATOM   1065  HE2 PHE    69      98.740 112.040  71.920  1.00  0.00            
ATOM   1066  C   PHE    69     100.060 110.080  78.260  1.00  0.00            
ATOM   1067  O   PHE    69     101.240 110.060  78.620  1.00  0.00            
ATOM   1068  N   SER    70      99.050 110.310  79.110  1.00  0.00            
ATOM   1069  HN  SER    70      98.120 110.400  78.760  1.00  0.00            
ATOM   1070  CA  SER    70      99.130 110.560  80.520  1.00  0.00            
ATOM   1071  HA  SER    70      99.720 111.450  80.650  1.00  0.00            
ATOM   1072  CB  SER    70      97.730 110.500  81.160  1.00  0.00            
ATOM   1073  HB1 SER    70      97.260 109.500  81.260  1.00  0.00            
ATOM   1074  HB2 SER    70      97.830 110.940  82.180  1.00  0.00            
ATOM   1075  OG  SER    70      96.950 111.460  80.470  1.00  0.00            
ATOM   1076  HG1 SER    70      96.140 111.010  80.200  1.00  0.00            
ATOM   1077  C   SER    70      99.920 109.530  81.240  1.00  0.00            
ATOM   1078  O   SER    70      99.850 108.340  80.930  1.00  0.00            
ATOM   1079  N   ARG    71     100.670 110.010  82.250  1.00  0.00            
ATOM   1080  HN  ARG    71     100.870 110.980  82.370  1.00  0.00            
ATOM   1081  CA  ARG    71     101.490 109.050  82.920  1.00  0.00            
ATOM   1082  HA  ARG    71     101.680 108.170  82.310  1.00  0.00            
ATOM   1083  CB  ARG    71     102.890 109.590  83.260  1.00  0.00            
ATOM   1084  HB1 ARG    71     103.100 110.420  82.540  1.00  0.00            
ATOM   1085  HB2 ARG    71     102.890 110.140  84.220  1.00  0.00            
ATOM   1086  CG  ARG    71     103.960 108.500  83.250  1.00  0.00            
ATOM   1087  HG1 ARG    71     103.760 107.660  83.950  1.00  0.00            
ATOM   1088  HG2 ARG    71     103.810 108.130  82.210  1.00  0.00            
ATOM   1089  CD  ARG    71     105.420 108.940  83.430  1.00  0.00            
ATOM   1090  HD1 ARG    71     106.100 108.160  83.030  1.00  0.00            
ATOM   1091  HD2 ARG    71     105.680 109.900  82.950  1.00  0.00            
ATOM   1092  NE  ARG    71     105.550 109.090  84.910  1.00  0.00            
ATOM   1093  HE  ARG    71     105.640 110.010  85.310  1.00  0.00            
ATOM   1094  CZ  ARG    71     105.650 108.060  85.790  1.00  0.00            
ATOM   1095  NH1 ARG    71     105.790 106.770  85.350  1.00  0.00            
ATOM   1096 1HH1 ARG    71     106.300 106.620  84.500  1.00  0.00            
ATOM   1097 2HH1 ARG    71     105.950 106.070  86.050  1.00  0.00            
ATOM   1098  NH2 ARG    71     105.510 108.320  87.120  1.00  0.00            
ATOM   1099 1HH2 ARG    71     105.510 109.250  87.480  1.00  0.00            
ATOM   1100 2HH2 ARG    71     105.520 107.570  87.790  1.00  0.00            
ATOM   1101  C   ARG    71     100.910 108.590  84.210  1.00  0.00            
ATOM   1102  O   ARG    71     100.380 109.370  85.000  1.00  0.00            
ATOM   1103  N   TYR    72     100.980 107.270  84.470  1.00  0.00            
ATOM   1104  HN  TYR    72     101.380 106.630  83.830  1.00  0.00            
ATOM   1105  CA  TYR    72     100.570 106.810  85.760  1.00  0.00            
ATOM   1106  HA  TYR    72     100.160 107.620  86.330  1.00  0.00            
ATOM   1107  CB  TYR    72      99.450 105.760  85.650  1.00  0.00            
ATOM   1108  HB1 TYR    72      99.740 105.060  84.850  1.00  0.00            
ATOM   1109  HB2 TYR    72      99.190 105.190  86.570  1.00  0.00            
ATOM   1110  CG  TYR    72      98.180 106.390  85.190  1.00  0.00            
ATOM   1111  CD1 TYR    72      97.260 106.720  86.150  1.00  0.00            
ATOM   1112  HD1 TYR    72      97.500 106.580  87.190  1.00  0.00            
ATOM   1113  CE1 TYR    72      96.010 107.220  85.860  1.00  0.00            
ATOM   1114  HE1 TYR    72      95.230 107.230  86.600  1.00  0.00            
ATOM   1115  CZ  TYR    72      95.690 107.440  84.540  1.00  0.00            
ATOM   1116  OH  TYR    72      94.380 107.840  84.180  1.00  0.00            
ATOM   1117  HH  TYR    72      94.190 107.650  83.260  1.00  0.00            
ATOM   1118  CD2 TYR    72      97.840 106.640  83.880  1.00  0.00            
ATOM   1119  HD2 TYR    72      98.470 106.250  83.100  1.00  0.00            
ATOM   1120  CE2 TYR    72      96.590 107.120  83.550  1.00  0.00            
ATOM   1121  HE2 TYR    72      96.330 107.380  82.540  1.00  0.00            
ATOM   1122  C   TYR    72     101.700 106.180  86.510  1.00  0.00            
ATOM   1123  O   TYR    72     102.510 105.520  85.860  1.00  0.00            
ATOM   1124  N   PRO    73     101.780 106.270  87.810  1.00  0.00            
ATOM   1125  CD  PRO    73     101.190 107.370  88.560  1.00  0.00            
ATOM   1126  HD1 PRO    73     100.130 107.450  88.240  1.00  0.00            
ATOM   1127  HD2 PRO    73     101.840 108.270  88.490  1.00  0.00            
ATOM   1128  CA  PRO    73     102.820 105.660  88.580  1.00  0.00            
ATOM   1129  HA  PRO    73     103.710 106.080  88.140  1.00  0.00            
ATOM   1130  CB  PRO    73     102.510 106.030  90.030  1.00  0.00            
ATOM   1131  HB1 PRO    73     102.320 105.150  90.690  1.00  0.00            
ATOM   1132  HB2 PRO    73     103.380 106.560  90.450  1.00  0.00            
ATOM   1133  CG  PRO    73     101.240 106.900  90.020  1.00  0.00            
ATOM   1134  HG1 PRO    73     100.350 106.230  90.110  1.00  0.00            
ATOM   1135  HG2 PRO    73     101.310 107.740  90.730  1.00  0.00            
ATOM   1136  C   PRO    73     102.990 104.190  88.400  1.00  0.00            
ATOM   1137  O   PRO    73     102.020 103.460  88.240  1.00  0.00            
ATOM   1138  N   ASP    74     104.250 103.720  88.370  1.00  0.00            
ATOM   1139  HN  ASP    74     104.980 104.390  88.450  1.00  0.00            
ATOM   1140  CA  ASP    74     104.610 102.450  87.810  1.00  0.00            
ATOM   1141  HA  ASP    74     103.910 102.270  87.020  1.00  0.00            
ATOM   1142  CB  ASP    74     106.090 102.530  87.370  1.00  0.00            
ATOM   1143  HB1 ASP    74     106.800 102.710  88.200  1.00  0.00            
ATOM   1144  HB2 ASP    74     106.470 101.610  86.870  1.00  0.00            
ATOM   1145  CG  ASP    74     106.320 103.670  86.390  1.00  0.00            
ATOM   1146  OD1 ASP    74     106.690 104.800  86.810  1.00  0.00            
ATOM   1147  OD2 ASP    74     106.290 103.330  85.180  1.00  0.00            
ATOM   1148  C   ASP    74     104.610 101.280  88.730  1.00  0.00            
ATOM   1149  O   ASP    74     104.960 100.150  88.380  1.00  0.00            
ATOM   1150  N   HIS    75     104.100 101.390  89.980  1.00  0.00            
ATOM   1151  HN  HIS    75     103.700 102.240  90.320  1.00  0.00            
ATOM   1152  CA  HIS    75     103.960 100.340  90.930  1.00  0.00            
ATOM   1153  HA  HIS    75     104.790  99.680  90.740  1.00  0.00            
ATOM   1154  CB  HIS    75     104.060 100.940  92.350  1.00  0.00            
ATOM   1155  HB1 HIS    75     103.900 100.150  93.120  1.00  0.00            
ATOM   1156  HB2 HIS    75     105.110 101.250  92.490  1.00  0.00            
ATOM   1157  ND1 HIS    75     103.270 103.310  92.390  1.00  0.00            
ATOM   1158  CG  HIS    75     103.070 101.990  92.750  1.00  0.00            
ATOM   1159  CE1 HIS    75     102.230 104.000  92.840  1.00  0.00            
ATOM   1160  HE1 HIS    75     102.070 105.060  92.670  1.00  0.00            
ATOM   1161  NE2 HIS    75     101.370 103.220  93.550  1.00  0.00            
ATOM   1162  HE2 HIS    75     100.540 103.590  93.980  1.00  0.00            
ATOM   1163  CD2 HIS    75     101.930 101.960  93.480  1.00  0.00            
ATOM   1164  HD2 HIS    75     101.520 101.100  94.000  1.00  0.00            
ATOM   1165  C   HIS    75     102.740  99.510  90.780  1.00  0.00            
ATOM   1166  O   HIS    75     102.730  98.440  91.400  1.00  0.00            
ATOM   1167  N   MET    76     101.780  99.930  89.940  1.00  0.00            
ATOM   1168  HN  MET    76     102.050 100.710  89.400  1.00  0.00            
ATOM   1169  CA  MET    76     100.490  99.330  89.760  1.00  0.00            
ATOM   1170  HA  MET    76     100.530  98.300  90.050  1.00  0.00            
ATOM   1171  CB  MET    76      99.440  99.870  90.740  1.00  0.00            
ATOM   1172  HB1 MET    76      98.480  99.300  90.720  1.00  0.00            
ATOM   1173  HB2 MET    76      99.840  99.710  91.770  1.00  0.00            
ATOM   1174  CG  MET    76      99.260 101.390  90.660  1.00  0.00            
ATOM   1175  HG1 MET    76      98.480 101.640  91.400  1.00  0.00            
ATOM   1176  HG2 MET    76     100.130 101.950  91.080  1.00  0.00            
ATOM   1177  SD  MET    76      98.800 102.120  89.070  1.00  0.00            
ATOM   1178  CE  MET    76      99.010 103.800  89.740  1.00  0.00            
ATOM   1179  HE1 MET    76      98.760 104.020  90.800  1.00  0.00            
ATOM   1180  HE2 MET    76      99.990 104.260  89.490  1.00  0.00            
ATOM   1181  HE3 MET    76      98.320 104.450  89.160  1.00  0.00            
ATOM   1182  C   MET    76     100.150  99.360  88.310  1.00  0.00            
ATOM   1183  O   MET    76     100.940  99.790  87.480  1.00  0.00            
ATOM   1184  N   LYS    77      99.070  98.620  87.970  1.00  0.00            
ATOM   1185  HN  LYS    77      98.680  98.110  88.740  1.00  0.00            
ATOM   1186  CA  LYS    77      98.510  98.590  86.660  1.00  0.00            
ATOM   1187  HA  LYS    77      99.320  98.800  85.980  1.00  0.00            
ATOM   1188  CB  LYS    77      97.820  97.240  86.410  1.00  0.00            
ATOM   1189  HB1 LYS    77      98.550  96.580  86.930  1.00  0.00            
ATOM   1190  HB2 LYS    77      96.870  97.120  86.970  1.00  0.00            
ATOM   1191  CG  LYS    77      97.750  97.030  84.890  1.00  0.00            
ATOM   1192  HG1 LYS    77      97.120  97.920  84.690  1.00  0.00            
ATOM   1193  HG2 LYS    77      98.700  97.220  84.340  1.00  0.00            
ATOM   1194  CD  LYS    77      97.080  95.730  84.440  1.00  0.00            
ATOM   1195  HD1 LYS    77      96.280  95.520  85.180  1.00  0.00            
ATOM   1196  HD2 LYS    77      96.470  95.720  83.520  1.00  0.00            
ATOM   1197  CE  LYS    77      97.990  94.510  84.320  1.00  0.00            
ATOM   1198  HE1 LYS    77      98.730  94.360  85.140  1.00  0.00            
ATOM   1199  HE2 LYS    77      97.370  93.580  84.280  1.00  0.00            
ATOM   1200  NZ  LYS    77      98.780  94.570  83.070  1.00  0.00            
ATOM   1201  HZ1 LYS    77      99.010  93.590  82.790  1.00  0.00            
ATOM   1202  HZ2 LYS    77      98.270  95.050  82.300  1.00  0.00            
ATOM   1203  HZ3 LYS    77      99.620  95.130  83.320  1.00  0.00            
ATOM   1204  C   LYS    77      97.460  99.630  86.480  1.00  0.00            
ATOM   1205  O   LYS    77      96.380  99.460  87.040  1.00  0.00            
ATOM   1206  N   GLN    78      97.790 100.710  85.750  1.00  0.00            
ATOM   1207  HN  GLN    78      98.730 100.820  85.430  1.00  0.00            
ATOM   1208  CA  GLN    78      96.780 101.580  85.220  1.00  0.00            
ATOM   1209  HA  GLN    78      96.540 102.120  86.110  1.00  0.00            
ATOM   1210  CB  GLN    78      97.530 102.480  84.220  1.00  0.00            
ATOM   1211  HB1 GLN    78      96.850 103.280  83.830  1.00  0.00            
ATOM   1212  HB2 GLN    78      98.420 102.870  84.750  1.00  0.00            
ATOM   1213  CG  GLN    78      98.050 101.690  83.020  1.00  0.00            
ATOM   1214  HG1 GLN    78      98.600 100.790  83.370  1.00  0.00            
ATOM   1215  HG2 GLN    78      97.170 101.450  82.380  1.00  0.00            
ATOM   1216  CD  GLN    78      99.040 102.460  82.170  1.00  0.00            
ATOM   1217  OE1 GLN    78      98.970 102.530  80.940  1.00  0.00            
ATOM   1218  NE2 GLN    78     100.050 103.080  82.830  1.00  0.00            
ATOM   1219 1HE2 GLN    78     100.740 103.640  82.370  1.00  0.00            
ATOM   1220 2HE2 GLN    78     100.110 103.090  83.830  1.00  0.00            
ATOM   1221  C   GLN    78      95.610 100.960  84.530  1.00  0.00            
ATOM   1222  O   GLN    78      95.610  99.850  84.000  1.00  0.00            
ATOM   1223  N   HIS    79      94.590 101.830  84.470  1.00  0.00            
ATOM   1224  HN  HIS    79      94.730 102.740  84.840  1.00  0.00            
ATOM   1225  CA  HIS    79      93.470 101.590  83.620  1.00  0.00            
ATOM   1226  HA  HIS    79      93.810 101.130  82.700  1.00  0.00            
ATOM   1227  CB  HIS    79      92.280 100.800  84.190  1.00  0.00            
ATOM   1228  HB1 HIS    79      92.710  99.810  84.420  1.00  0.00            
ATOM   1229  HB2 HIS    79      91.890 101.240  85.140  1.00  0.00            
ATOM   1230  ND1 HIS    79      91.220 100.350  81.980  1.00  0.00            
ATOM   1231  CG  HIS    79      91.070 100.740  83.300  1.00  0.00            
ATOM   1232  CE1 HIS    79      90.000 100.400  81.480  1.00  0.00            
ATOM   1233  HE1 HIS    79      89.720 100.280  80.430  1.00  0.00            
ATOM   1234  NE2 HIS    79      89.070 100.870  82.360  1.00  0.00            
ATOM   1235  HE2 HIS    79      88.110 100.970  82.130  1.00  0.00            
ATOM   1236  CD2 HIS    79      89.780 101.090  83.530  1.00  0.00            
ATOM   1237  HD2 HIS    79      89.280 101.460  84.420  1.00  0.00            
ATOM   1238  C   HIS    79      93.030 102.970  83.280  1.00  0.00            
ATOM   1239  O   HIS    79      92.980 103.890  84.100  1.00  0.00            
ATOM   1240  N   ASP    80      92.760 103.220  81.990  1.00  0.00            
ATOM   1241  HN  ASP    80      92.900 102.480  81.330  1.00  0.00            
ATOM   1242  CA  ASP    80      92.580 104.510  81.400  1.00  0.00            
ATOM   1243  HA  ASP    80      92.170 105.180  82.130  1.00  0.00            
ATOM   1244  CB  ASP    80      93.920 105.120  80.950  1.00  0.00            
ATOM   1245  HB1 ASP    80      94.700 104.940  81.720  1.00  0.00            
ATOM   1246  HB2 ASP    80      94.230 104.680  79.970  1.00  0.00            
ATOM   1247  CG  ASP    80      93.770 106.620  80.750  1.00  0.00            
ATOM   1248  OD1 ASP    80      93.760 107.490  81.660  1.00  0.00            
ATOM   1249  OD2 ASP    80      93.560 106.940  79.550  1.00  0.00            
ATOM   1250  C   ASP    80      91.580 104.460  80.300  1.00  0.00            
ATOM   1251  O   ASP    80      91.590 103.560  79.470  1.00  0.00            
ATOM   1252  N   PHE    81      90.710 105.490  80.170  1.00  0.00            
ATOM   1253  HN  PHE    81      90.850 106.250  80.790  1.00  0.00            
ATOM   1254  CA  PHE    81      89.660 105.600  79.210  1.00  0.00            
ATOM   1255  HA  PHE    81      89.230 104.610  79.170  1.00  0.00            
ATOM   1256  CB  PHE    81      88.750 106.780  79.570  1.00  0.00            
ATOM   1257  HB1 PHE    81      88.480 106.610  80.640  1.00  0.00            
ATOM   1258  HB2 PHE    81      89.250 107.770  79.470  1.00  0.00            
ATOM   1259  CG  PHE    81      87.560 106.840  78.690  1.00  0.00            
ATOM   1260  CD1 PHE    81      86.510 105.950  78.750  1.00  0.00            
ATOM   1261  HD1 PHE    81      86.490 105.070  79.370  1.00  0.00            
ATOM   1262  CE1 PHE    81      85.400 106.060  77.950  1.00  0.00            
ATOM   1263  HE1 PHE    81      84.610 105.330  78.000  1.00  0.00            
ATOM   1264  CZ  PHE    81      85.400 107.030  76.980  1.00  0.00            
ATOM   1265  HZ  PHE    81      84.550 107.170  76.320  1.00  0.00            
ATOM   1266  CD2 PHE    81      87.540 107.820  77.720  1.00  0.00            
ATOM   1267  HD2 PHE    81      88.360 108.480  77.490  1.00  0.00            
ATOM   1268  CE2 PHE    81      86.450 107.920  76.890  1.00  0.00            
ATOM   1269  HE2 PHE    81      86.410 108.800  76.270  1.00  0.00            
ATOM   1270  C   PHE    81      90.220 105.840  77.850  1.00  0.00            
ATOM   1271  O   PHE    81      90.010 105.160  76.840  1.00  0.00            
ATOM   1272  N   PHE    82      91.090 106.860  77.760  1.00  0.00            
ATOM   1273  HN  PHE    82      91.370 107.320  78.600  1.00  0.00            
ATOM   1274  CA  PHE    82      91.430 107.440  76.500  1.00  0.00            
ATOM   1275  HA  PHE    82      90.530 107.460  75.890  1.00  0.00            
ATOM   1276  CB  PHE    82      91.840 108.890  76.800  1.00  0.00            
ATOM   1277  HB1 PHE    82      92.660 108.910  77.550  1.00  0.00            
ATOM   1278  HB2 PHE    82      92.130 109.340  75.830  1.00  0.00            
ATOM   1279  CG  PHE    82      90.720 109.760  77.260  1.00  0.00            
ATOM   1280  CD1 PHE    82      89.850 110.140  76.260  1.00  0.00            
ATOM   1281  HD1 PHE    82      90.080 109.830  75.250  1.00  0.00            
ATOM   1282  CE1 PHE    82      88.760 110.910  76.570  1.00  0.00            
ATOM   1283  HE1 PHE    82      88.050 111.160  75.800  1.00  0.00            
ATOM   1284  CZ  PHE    82      88.620 111.410  77.850  1.00  0.00            
ATOM   1285  HZ  PHE    82      87.760 112.040  78.060  1.00  0.00            
ATOM   1286  CD2 PHE    82      90.490 110.100  78.570  1.00  0.00            
ATOM   1287  HD2 PHE    82      91.110 109.660  79.340  1.00  0.00            
ATOM   1288  CE2 PHE    82      89.430 110.930  78.850  1.00  0.00            
ATOM   1289  HE2 PHE    82      89.330 111.220  79.880  1.00  0.00            
ATOM   1290  C   PHE    82      92.520 106.710  75.790  1.00  0.00            
ATOM   1291  O   PHE    82      92.630 106.570  74.580  1.00  0.00            
ATOM   1292  N   LYS    83      93.360 106.050  76.620  1.00  0.00            
ATOM   1293  HN  LYS    83      93.320 106.160  77.610  1.00  0.00            
ATOM   1294  CA  LYS    83      94.460 105.290  76.130  1.00  0.00            
ATOM   1295  HA  LYS    83      94.900 105.810  75.290  1.00  0.00            
ATOM   1296  CB  LYS    83      95.450 105.040  77.280  1.00  0.00            
ATOM   1297  HB1 LYS    83      95.680 106.030  77.720  1.00  0.00            
ATOM   1298  HB2 LYS    83      94.990 104.430  78.090  1.00  0.00            
ATOM   1299  CG  LYS    83      96.850 104.590  76.830  1.00  0.00            
ATOM   1300  HG1 LYS    83      96.620 103.570  76.450  1.00  0.00            
ATOM   1301  HG2 LYS    83      97.250 105.110  75.940  1.00  0.00            
ATOM   1302  CD  LYS    83      97.700 104.590  78.100  1.00  0.00            
ATOM   1303  HD1 LYS    83      97.770 105.630  78.480  1.00  0.00            
ATOM   1304  HD2 LYS    83      97.380 103.920  78.930  1.00  0.00            
ATOM   1305  CE  LYS    83      99.090 104.090  77.700  1.00  0.00            
ATOM   1306  HE1 LYS    83      98.930 103.220  77.030  1.00  0.00            
ATOM   1307  HE2 LYS    83      99.670 104.860  77.140  1.00  0.00            
ATOM   1308  NZ  LYS    83      99.950 103.700  78.840  1.00  0.00            
ATOM   1309  HZ1 LYS    83     100.400 104.560  79.210  1.00  0.00            
ATOM   1310  HZ2 LYS    83      99.390 103.240  79.590  1.00  0.00            
ATOM   1311  HZ3 LYS    83     100.700 103.040  78.550  1.00  0.00            
ATOM   1312  C   LYS    83      94.120 103.960  75.540  1.00  0.00            
ATOM   1313  O   LYS    83      94.710 103.520  74.560  1.00  0.00            
ATOM   1314  N   SER    84      93.030 103.360  76.040  1.00  0.00            
ATOM   1315  HN  SER    84      92.530 103.950  76.660  1.00  0.00            
ATOM   1316  CA  SER    84      92.380 102.200  75.520  1.00  0.00            
ATOM   1317  HA  SER    84      93.140 101.490  75.240  1.00  0.00            
ATOM   1318  CB  SER    84      91.470 101.640  76.630  1.00  0.00            
ATOM   1319  HB1 SER    84      92.090 101.340  77.510  1.00  0.00            
ATOM   1320  HB2 SER    84      90.660 102.360  76.870  1.00  0.00            
ATOM   1321  OG  SER    84      90.800 100.440  76.290  1.00  0.00            
ATOM   1322  HG1 SER    84      91.480  99.860  75.950  1.00  0.00            
ATOM   1323  C   SER    84      91.580 102.450  74.290  1.00  0.00            
ATOM   1324  O   SER    84      91.350 101.530  73.500  1.00  0.00            
ATOM   1325  N   ALA    85      91.030 103.660  74.070  1.00  0.00            
ATOM   1326  HN  ALA    85      91.060 104.400  74.730  1.00  0.00            
ATOM   1327  CA  ALA    85      90.170 104.050  72.990  1.00  0.00            
ATOM   1328  HA  ALA    85      89.410 103.280  73.020  1.00  0.00            
ATOM   1329  CB  ALA    85      89.470 105.370  73.350  1.00  0.00            
ATOM   1330  HB1 ALA    85      88.860 105.220  74.260  1.00  0.00            
ATOM   1331  HB2 ALA    85      90.020 106.300  73.600  1.00  0.00            
ATOM   1332  HB3 ALA    85      88.760 105.730  72.570  1.00  0.00            
ATOM   1333  C   ALA    85      90.720 104.140  71.610  1.00  0.00            
ATOM   1334  O   ALA    85      89.980 104.150  70.630  1.00  0.00            
ATOM   1335  N   MET    86      92.050 104.280  71.570  1.00  0.00            
ATOM   1336  HN  MET    86      92.680 104.190  72.340  1.00  0.00            
ATOM   1337  CA  MET    86      92.790 104.150  70.350  1.00  0.00            
ATOM   1338  HA  MET    86      92.210 104.500  69.510  1.00  0.00            
ATOM   1339  CB  MET    86      94.160 104.830  70.550  1.00  0.00            
ATOM   1340  HB1 MET    86      94.630 104.460  71.490  1.00  0.00            
ATOM   1341  HB2 MET    86      94.930 104.580  69.800  1.00  0.00            
ATOM   1342  CG  MET    86      93.880 106.330  70.500  1.00  0.00            
ATOM   1343  HG1 MET    86      93.200 106.530  71.360  1.00  0.00            
ATOM   1344  HG2 MET    86      94.840 106.890  70.540  1.00  0.00            
ATOM   1345  SD  MET    86      93.040 106.950  69.010  1.00  0.00            
ATOM   1346  CE  MET    86      92.230 108.250  69.990  1.00  0.00            
ATOM   1347  HE1 MET    86      91.560 108.940  69.420  1.00  0.00            
ATOM   1348  HE2 MET    86      91.430 107.740  70.570  1.00  0.00            
ATOM   1349  HE3 MET    86      92.890 108.820  70.680  1.00  0.00            
ATOM   1350  C   MET    86      93.100 102.740  69.990  1.00  0.00            
ATOM   1351  O   MET    86      93.340 101.920  70.880  1.00  0.00            
ATOM   1352  N   PRO    87      93.170 102.250  68.790  1.00  0.00            
ATOM   1353  CD  PRO    87      93.510 100.850  68.610  1.00  0.00            
ATOM   1354  HD1 PRO    87      92.780 100.230  69.200  1.00  0.00            
ATOM   1355  HD2 PRO    87      94.530 100.920  69.040  1.00  0.00            
ATOM   1356  CA  PRO    87      93.300 103.010  67.570  1.00  0.00            
ATOM   1357  HA  PRO    87      93.790 103.960  67.710  1.00  0.00            
ATOM   1358  CB  PRO    87      94.140 102.070  66.710  1.00  0.00            
ATOM   1359  HB1 PRO    87      94.130 102.360  65.630  1.00  0.00            
ATOM   1360  HB2 PRO    87      95.190 102.180  67.060  1.00  0.00            
ATOM   1361  CG  PRO    87      93.610 100.680  67.090  1.00  0.00            
ATOM   1362  HG1 PRO    87      92.570 100.590  66.710  1.00  0.00            
ATOM   1363  HG2 PRO    87      94.180  99.770  66.840  1.00  0.00            
ATOM   1364  C   PRO    87      92.020 103.400  66.910  1.00  0.00            
ATOM   1365  O   PRO    87      92.060 104.290  66.060  1.00  0.00            
ATOM   1366  N   GLU    88      90.910 102.750  67.280  1.00  0.00            
ATOM   1367  HN  GLU    88      90.950 102.110  68.040  1.00  0.00            
ATOM   1368  CA  GLU    88      89.600 103.060  66.790  1.00  0.00            
ATOM   1369  HA  GLU    88      89.470 102.680  65.790  1.00  0.00            
ATOM   1370  CB  GLU    88      88.520 102.220  67.480  1.00  0.00            
ATOM   1371  HB1 GLU    88      88.390 102.530  68.540  1.00  0.00            
ATOM   1372  HB2 GLU    88      87.550 102.440  66.990  1.00  0.00            
ATOM   1373  CG  GLU    88      88.800 100.720  67.340  1.00  0.00            
ATOM   1374  HG1 GLU    88      88.670 100.430  66.270  1.00  0.00            
ATOM   1375  HG2 GLU    88      89.810 100.520  67.750  1.00  0.00            
ATOM   1376  CD  GLU    88      87.790  99.840  68.060  1.00  0.00            
ATOM   1377  OE1 GLU    88      88.060  99.550  69.260  1.00  0.00            
ATOM   1378  OE2 GLU    88      86.700  99.580  67.480  1.00  0.00            
ATOM   1379  C   GLU    88      89.020 104.430  66.930  1.00  0.00            
ATOM   1380  O   GLU    88      88.290 104.920  66.080  1.00  0.00            
ATOM   1381  N   GLY    89      89.340 105.070  68.070  1.00  0.00            
ATOM   1382  HN  GLY    89      89.820 104.560  68.780  1.00  0.00            
ATOM   1383  CA  GLY    89      89.110 106.480  68.200  1.00  0.00            
ATOM   1384  HA1 GLY    89      89.990 106.880  68.660  1.00  0.00            
ATOM   1385  HA2 GLY    89      88.800 106.900  67.250  1.00  0.00            
ATOM   1386  C   GLY    89      88.050 106.890  69.170  1.00  0.00            
ATOM   1387  O   GLY    89      87.330 106.040  69.680  1.00  0.00            
ATOM   1388  N   TYR    90      87.920 108.210  69.380  1.00  0.00            
ATOM   1389  HN  TYR    90      88.540 108.830  68.910  1.00  0.00            
ATOM   1390  CA  TYR    90      86.820 108.610  70.200  1.00  0.00            
ATOM   1391  HA  TYR    90      85.990 107.950  70.020  1.00  0.00            
ATOM   1392  CB  TYR    90      87.060 108.540  71.720  1.00  0.00            
ATOM   1393  HB1 TYR    90      86.110 108.740  72.250  1.00  0.00            
ATOM   1394  HB2 TYR    90      87.250 107.490  72.030  1.00  0.00            
ATOM   1395  CG  TYR    90      88.220 109.380  72.130  1.00  0.00            
ATOM   1396  CD1 TYR    90      88.060 110.710  72.440  1.00  0.00            
ATOM   1397  HD1 TYR    90      87.080 111.160  72.410  1.00  0.00            
ATOM   1398  CE1 TYR    90      89.110 111.530  72.790  1.00  0.00            
ATOM   1399  HE1 TYR    90      88.920 112.560  73.090  1.00  0.00            
ATOM   1400  CZ  TYR    90      90.350 110.950  72.880  1.00  0.00            
ATOM   1401  OH  TYR    90      91.440 111.790  73.170  1.00  0.00            
ATOM   1402  HH  TYR    90      91.080 112.670  73.120  1.00  0.00            
ATOM   1403  CD2 TYR    90      89.480 108.840  72.180  1.00  0.00            
ATOM   1404  HD2 TYR    90      89.680 107.830  71.840  1.00  0.00            
ATOM   1405  CE2 TYR    90      90.550 109.640  72.520  1.00  0.00            
ATOM   1406  HE2 TYR    90      91.550 109.230  72.510  1.00  0.00            
ATOM   1407  C   TYR    90      86.400 109.950  69.700  1.00  0.00            
ATOM   1408  O   TYR    90      87.150 110.670  69.040  1.00  0.00            
ATOM   1409  N   VAL    91      85.130 110.290  69.940  1.00  0.00            
ATOM   1410  HN  VAL    91      84.430 109.740  70.390  1.00  0.00            
ATOM   1411  CA  VAL    91      84.670 111.610  69.600  1.00  0.00            
ATOM   1412  HA  VAL    91      85.520 112.200  69.290  1.00  0.00            
ATOM   1413  CB  VAL    91      83.570 111.590  68.590  1.00  0.00            
ATOM   1414  HB  VAL    91      84.010 111.100  67.690  1.00  0.00            
ATOM   1415  CG1 VAL    91      82.390 110.700  69.000  1.00  0.00            
ATOM   1416 1HG1 VAL    91      82.760 109.710  69.350  1.00  0.00            
ATOM   1417 2HG1 VAL    91      81.790 111.120  69.830  1.00  0.00            
ATOM   1418 3HG1 VAL    91      81.730 110.630  68.110  1.00  0.00            
ATOM   1419  CG2 VAL    91      83.100 113.000  68.180  1.00  0.00            
ATOM   1420 1HG2 VAL    91      82.550 113.380  69.060  1.00  0.00            
ATOM   1421 2HG2 VAL    91      83.880 113.700  67.810  1.00  0.00            
ATOM   1422 3HG2 VAL    91      82.280 112.820  67.450  1.00  0.00            
ATOM   1423  C   VAL    91      84.190 112.270  70.840  1.00  0.00            
ATOM   1424  O   VAL    91      83.590 111.710  71.750  1.00  0.00            
ATOM   1425  N   GLN    92      84.580 113.560  70.940  1.00  0.00            
ATOM   1426  HN  GLN    92      85.110 114.010  70.230  1.00  0.00            
ATOM   1427  CA  GLN    92      84.460 114.310  72.150  1.00  0.00            
ATOM   1428  HA  GLN    92      83.940 113.680  72.860  1.00  0.00            
ATOM   1429  CB  GLN    92      85.900 114.560  72.650  1.00  0.00            
ATOM   1430  HB1 GLN    92      86.390 113.560  72.690  1.00  0.00            
ATOM   1431  HB2 GLN    92      86.310 115.190  71.840  1.00  0.00            
ATOM   1432  CG  GLN    92      86.070 115.290  73.980  1.00  0.00            
ATOM   1433  HG1 GLN    92      85.730 116.340  73.890  1.00  0.00            
ATOM   1434  HG2 GLN    92      85.420 114.930  74.810  1.00  0.00            
ATOM   1435  CD  GLN    92      87.560 115.360  74.310  1.00  0.00            
ATOM   1436  OE1 GLN    92      88.330 116.100  73.710  1.00  0.00            
ATOM   1437  NE2 GLN    92      87.980 114.420  75.200  1.00  0.00            
ATOM   1438 1HE2 GLN    92      87.250 113.910  75.640  1.00  0.00            
ATOM   1439 2HE2 GLN    92      88.870 114.460  75.650  1.00  0.00            
ATOM   1440  C   GLN    92      83.790 115.610  71.860  1.00  0.00            
ATOM   1441  O   GLN    92      84.040 116.220  70.820  1.00  0.00            
ATOM   1442  N   GLU    93      82.940 116.040  72.810  1.00  0.00            
ATOM   1443  HN  GLU    93      82.830 115.460  73.610  1.00  0.00            
ATOM   1444  CA  GLU    93      82.270 117.300  72.740  1.00  0.00            
ATOM   1445  HA  GLU    93      82.530 117.880  71.860  1.00  0.00            
ATOM   1446  CB  GLU    93      80.750 117.180  72.560  1.00  0.00            
ATOM   1447  HB1 GLU    93      80.680 116.600  71.610  1.00  0.00            
ATOM   1448  HB2 GLU    93      80.250 116.510  73.290  1.00  0.00            
ATOM   1449  CG  GLU    93      79.990 118.490  72.350  1.00  0.00            
ATOM   1450  HG1 GLU    93      80.110 119.070  73.300  1.00  0.00            
ATOM   1451  HG2 GLU    93      80.460 119.050  71.520  1.00  0.00            
ATOM   1452  CD  GLU    93      78.540 118.230  71.940  1.00  0.00            
ATOM   1453  OE1 GLU    93      77.560 118.800  72.500  1.00  0.00            
ATOM   1454  OE2 GLU    93      78.380 117.510  70.920  1.00  0.00            
ATOM   1455  C   GLU    93      82.620 118.140  73.920  1.00  0.00            
ATOM   1456  O   GLU    93      82.530 117.740  75.080  1.00  0.00            
ATOM   1457  N   ARG    94      83.110 119.370  73.700  1.00  0.00            
ATOM   1458  HN  ARG    94      83.090 119.670  72.750  1.00  0.00            
ATOM   1459  CA  ARG    94      83.640 120.270  74.670  1.00  0.00            
ATOM   1460  HA  ARG    94      83.340 119.870  75.630  1.00  0.00            
ATOM   1461  CB  ARG    94      85.160 120.480  74.520  1.00  0.00            
ATOM   1462  HB1 ARG    94      85.370 121.010  73.570  1.00  0.00            
ATOM   1463  HB2 ARG    94      85.560 121.070  75.370  1.00  0.00            
ATOM   1464  CG  ARG    94      86.030 119.240  74.700  1.00  0.00            
ATOM   1465  HG1 ARG    94      85.950 118.610  75.610  1.00  0.00            
ATOM   1466  HG2 ARG    94      85.660 118.660  73.830  1.00  0.00            
ATOM   1467  CD  ARG    94      87.540 119.450  74.550  1.00  0.00            
ATOM   1468  HD1 ARG    94      87.980 118.440  74.370  1.00  0.00            
ATOM   1469  HD2 ARG    94      87.850 120.170  73.760  1.00  0.00            
ATOM   1470  NE  ARG    94      88.060 120.040  75.810  1.00  0.00            
ATOM   1471  HE  ARG    94      87.620 120.260  76.680  1.00  0.00            
ATOM   1472  CZ  ARG    94      89.410 120.060  76.040  1.00  0.00            
ATOM   1473  NH1 ARG    94      90.240 119.670  75.030  1.00  0.00            
ATOM   1474 1HH1 ARG    94      89.860 119.500  74.120  1.00  0.00            
ATOM   1475 2HH1 ARG    94      91.220 119.810  75.150  1.00  0.00            
ATOM   1476  NH2 ARG    94      89.900 120.500  77.240  1.00  0.00            
ATOM   1477 1HH2 ARG    94      89.350 120.800  78.020  1.00  0.00            
ATOM   1478 2HH2 ARG    94      90.770 120.980  77.170  1.00  0.00            
ATOM   1479  C   ARG    94      83.000 121.610  74.550  1.00  0.00            
ATOM   1480  O   ARG    94      82.860 122.110  73.430  1.00  0.00            
ATOM   1481  N   THR    95      82.610 122.180  75.700  1.00  0.00            
ATOM   1482  HN  THR    95      82.660 121.640  76.530  1.00  0.00            
ATOM   1483  CA  THR    95      82.040 123.490  75.790  1.00  0.00            
ATOM   1484  HA  THR    95      82.260 123.970  74.840  1.00  0.00            
ATOM   1485  CB  THR    95      80.570 123.620  76.020  1.00  0.00            
ATOM   1486  HB  THR    95      80.470 123.090  77.000  1.00  0.00            
ATOM   1487  OG1 THR    95      79.870 122.830  75.070  1.00  0.00            
ATOM   1488  HG1 THR    95      80.070 121.910  75.260  1.00  0.00            
ATOM   1489  CG2 THR    95      80.150 125.090  75.900  1.00  0.00            
ATOM   1490 1HG2 THR    95      80.600 125.710  76.710  1.00  0.00            
ATOM   1491 2HG2 THR    95      80.490 125.450  74.900  1.00  0.00            
ATOM   1492 3HG2 THR    95      79.050 125.110  75.770  1.00  0.00            
ATOM   1493  C   THR    95      82.640 124.180  76.970  1.00  0.00            
ATOM   1494  O   THR    95      82.730 123.720  78.100  1.00  0.00            
ATOM   1495  N   ILE    96      83.230 125.370  76.730  1.00  0.00            
ATOM   1496  HN  ILE    96      83.180 125.820  75.850  1.00  0.00            
ATOM   1497  CA  ILE    96      83.960 126.160  77.670  1.00  0.00            
ATOM   1498  HA  ILE    96      84.280 125.540  78.490  1.00  0.00            
ATOM   1499  CB  ILE    96      85.310 126.450  77.070  1.00  0.00            
ATOM   1500  HB  ILE    96      85.800 125.490  76.810  1.00  0.00            
ATOM   1501  CG2 ILE    96      85.190 127.370  75.840  1.00  0.00            
ATOM   1502 1HG2 ILE    96      84.780 128.360  76.130  1.00  0.00            
ATOM   1503 2HG2 ILE    96      86.220 127.550  75.480  1.00  0.00            
ATOM   1504 3HG2 ILE    96      84.620 126.830  75.050  1.00  0.00            
ATOM   1505  CG1 ILE    96      86.250 127.080  78.110  1.00  0.00            
ATOM   1506 1HG1 ILE    96      87.230 127.410  77.700  1.00  0.00            
ATOM   1507 2HG1 ILE    96      85.780 127.980  78.550  1.00  0.00            
ATOM   1508  CD  ILE    96      86.670 126.210  79.290  1.00  0.00            
ATOM   1509  HD1 ILE    96      87.250 126.790  80.040  1.00  0.00            
ATOM   1510  HD2 ILE    96      85.750 125.730  79.710  1.00  0.00            
ATOM   1511  HD3 ILE    96      87.300 125.370  78.950  1.00  0.00            
ATOM   1512  C   ILE    96      83.250 127.390  78.140  1.00  0.00            
ATOM   1513  O   ILE    96      82.700 128.160  77.360  1.00  0.00            
ATOM   1514  N   PHE    97      83.230 127.640  79.460  1.00  0.00            
ATOM   1515  HN  PHE    97      83.580 126.940  80.080  1.00  0.00            
ATOM   1516  CA  PHE    97      82.430 128.700  79.990  1.00  0.00            
ATOM   1517  HA  PHE    97      81.950 129.280  79.210  1.00  0.00            
ATOM   1518  CB  PHE    97      81.300 128.160  80.870  1.00  0.00            
ATOM   1519  HB1 PHE    97      81.640 127.350  81.560  1.00  0.00            
ATOM   1520  HB2 PHE    97      80.800 128.920  81.510  1.00  0.00            
ATOM   1521  CG  PHE    97      80.200 127.670  80.000  1.00  0.00            
ATOM   1522  CD1 PHE    97      79.130 128.530  79.890  1.00  0.00            
ATOM   1523  HD1 PHE    97      79.080 129.500  80.360  1.00  0.00            
ATOM   1524  CE1 PHE    97      77.980 128.060  79.300  1.00  0.00            
ATOM   1525  HE1 PHE    97      77.130 128.730  79.260  1.00  0.00            
ATOM   1526  CZ  PHE    97      77.890 126.820  78.720  1.00  0.00            
ATOM   1527  HZ  PHE    97      76.990 126.480  78.230  1.00  0.00            
ATOM   1528  CD2 PHE    97      80.100 126.390  79.520  1.00  0.00            
ATOM   1529  HD2 PHE    97      80.900 125.680  79.400  1.00  0.00            
ATOM   1530  CE2 PHE    97      78.950 125.950  78.900  1.00  0.00            
ATOM   1531  HE2 PHE    97      78.990 124.940  78.530  1.00  0.00            
ATOM   1532  C   PHE    97      83.290 129.590  80.810  1.00  0.00            
ATOM   1533  O   PHE    97      83.620 129.390  81.980  1.00  0.00            
ATOM   1534  N   PHE    98      83.650 130.700  80.130  1.00  0.00            
ATOM   1535  HN  PHE    98      83.310 130.890  79.220  1.00  0.00            
ATOM   1536  CA  PHE    98      84.450 131.740  80.710  1.00  0.00            
ATOM   1537  HA  PHE    98      85.030 131.280  81.500  1.00  0.00            
ATOM   1538  CB  PHE    98      85.390 132.390  79.680  1.00  0.00            
ATOM   1539  HB1 PHE    98      84.780 132.820  78.850  1.00  0.00            
ATOM   1540  HB2 PHE    98      85.940 133.250  80.130  1.00  0.00            
ATOM   1541  CG  PHE    98      86.340 131.410  79.080  1.00  0.00            
ATOM   1542  CD1 PHE    98      86.020 130.930  77.830  1.00  0.00            
ATOM   1543  HD1 PHE    98      85.070 131.220  77.420  1.00  0.00            
ATOM   1544  CE1 PHE    98      86.940 130.150  77.170  1.00  0.00            
ATOM   1545  HE1 PHE    98      86.720 129.690  76.230  1.00  0.00            
ATOM   1546  CZ  PHE    98      88.210 130.040  77.690  1.00  0.00            
ATOM   1547  HZ  PHE    98      89.000 129.580  77.120  1.00  0.00            
ATOM   1548  CD2 PHE    98      87.600 131.220  79.600  1.00  0.00            
ATOM   1549  HD2 PHE    98      87.820 131.620  80.570  1.00  0.00            
ATOM   1550  CE2 PHE    98      88.600 130.600  78.880  1.00  0.00            
ATOM   1551  HE2 PHE    98      89.520 130.330  79.400  1.00  0.00            
ATOM   1552  C   PHE    98      83.720 132.800  81.450  1.00  0.00            
ATOM   1553  O   PHE    98      82.700 133.350  81.020  1.00  0.00            
ATOM   1554  N   LYS    99      84.240 133.130  82.640  1.00  0.00            
ATOM   1555  HN  LYS    99      85.070 132.750  83.060  1.00  0.00            
ATOM   1556  CA  LYS    99      83.690 134.180  83.430  1.00  0.00            
ATOM   1557  HA  LYS    99      82.670 133.910  83.690  1.00  0.00            
ATOM   1558  CB  LYS    99      84.260 134.260  84.850  1.00  0.00            
ATOM   1559  HB1 LYS    99      84.490 133.280  85.330  1.00  0.00            
ATOM   1560  HB2 LYS    99      85.260 134.750  84.830  1.00  0.00            
ATOM   1561  CG  LYS    99      83.390 135.080  85.800  1.00  0.00            
ATOM   1562  HG1 LYS    99      83.160 136.080  85.370  1.00  0.00            
ATOM   1563  HG2 LYS    99      82.500 134.460  86.080  1.00  0.00            
ATOM   1564  CD  LYS    99      84.010 135.340  87.170  1.00  0.00            
ATOM   1565  HD1 LYS    99      84.160 134.470  87.850  1.00  0.00            
ATOM   1566  HD2 LYS    99      85.050 135.710  87.040  1.00  0.00            
ATOM   1567  CE  LYS    99      83.390 136.460  88.020  1.00  0.00            
ATOM   1568  HE1 LYS    99      82.290 136.290  88.090  1.00  0.00            
ATOM   1569  HE2 LYS    99      83.760 136.490  89.060  1.00  0.00            
ATOM   1570  NZ  LYS    99      83.480 137.780  87.360  1.00  0.00            
ATOM   1571  HZ1 LYS    99      84.490 138.050  87.440  1.00  0.00            
ATOM   1572  HZ2 LYS    99      83.030 137.810  86.420  1.00  0.00            
ATOM   1573  HZ3 LYS    99      82.990 138.520  87.900  1.00  0.00            
ATOM   1574  C   LYS    99      83.640 135.490  82.720  1.00  0.00            
ATOM   1575  O   LYS    99      84.710 136.000  82.380  1.00  0.00            
ATOM   1576  N   ASP   100      82.420 136.000  82.450  1.00  0.00            
ATOM   1577  HN  ASP   100      81.580 135.560  82.730  1.00  0.00            
ATOM   1578  CA  ASP   100      82.040 137.180  81.740  1.00  0.00            
ATOM   1579  HA  ASP   100      80.980 137.260  81.560  1.00  0.00            
ATOM   1580  CB  ASP   100      82.300 138.450  82.570  1.00  0.00            
ATOM   1581  HB1 ASP   100      83.380 138.440  82.860  1.00  0.00            
ATOM   1582  HB2 ASP   100      82.090 139.360  81.970  1.00  0.00            
ATOM   1583  CG  ASP   100      81.510 138.310  83.860  1.00  0.00            
ATOM   1584  OD1 ASP   100      82.110 138.490  84.960  1.00  0.00            
ATOM   1585  OD2 ASP   100      80.300 137.980  83.730  1.00  0.00            
ATOM   1586  C   ASP   100      82.650 137.290  80.380  1.00  0.00            
ATOM   1587  O   ASP   100      83.180 138.290  79.910  1.00  0.00            
ATOM   1588  N   ASP   101      82.570 136.130  79.700  1.00  0.00            
ATOM   1589  HN  ASP   101      82.180 135.300  80.090  1.00  0.00            
ATOM   1590  CA  ASP   101      83.040 135.990  78.350  1.00  0.00            
ATOM   1591  HA  ASP   101      82.820 136.970  77.970  1.00  0.00            
ATOM   1592  CB  ASP   101      84.560 135.790  78.220  1.00  0.00            
ATOM   1593  HB1 ASP   101      85.070 135.850  79.210  1.00  0.00            
ATOM   1594  HB2 ASP   101      84.830 134.780  77.860  1.00  0.00            
ATOM   1595  CG  ASP   101      85.220 136.730  77.220  1.00  0.00            
ATOM   1596  OD1 ASP   101      84.690 136.890  76.090  1.00  0.00            
ATOM   1597  OD2 ASP   101      86.350 137.190  77.560  1.00  0.00            
ATOM   1598  C   ASP   101      82.230 134.960  77.640  1.00  0.00            
ATOM   1599  O   ASP   101      81.310 134.370  78.210  1.00  0.00            
ATOM   1600  N   GLY   102      82.330 134.820  76.300  1.00  0.00            
ATOM   1601  HN  GLY   102      82.990 135.370  75.790  1.00  0.00            
ATOM   1602  CA  GLY   102      81.580 133.920  75.490  1.00  0.00            
ATOM   1603  HA1 GLY   102      80.540 133.900  75.780  1.00  0.00            
ATOM   1604  HA2 GLY   102      81.690 134.180  74.450  1.00  0.00            
ATOM   1605  C   GLY   102      82.060 132.510  75.590  1.00  0.00            
ATOM   1606  O   GLY   102      82.790 132.150  76.510  1.00  0.00            
ATOM   1607  N   ASN   103      81.680 131.710  74.580  1.00  0.00            
ATOM   1608  HN  ASN   103      81.080 131.940  73.820  1.00  0.00            
ATOM   1609  CA  ASN   103      81.770 130.300  74.810  1.00  0.00            
ATOM   1610  HA  ASN   103      82.510 129.990  75.530  1.00  0.00            
ATOM   1611  CB  ASN   103      80.340 129.760  74.980  1.00  0.00            
ATOM   1612  HB1 ASN   103      79.640 130.020  74.150  1.00  0.00            
ATOM   1613  HB2 ASN   103      80.370 128.650  75.060  1.00  0.00            
ATOM   1614  CG  ASN   103      79.710 130.360  76.230  1.00  0.00            
ATOM   1615  OD1 ASN   103      78.680 131.040  76.250  1.00  0.00            
ATOM   1616  ND2 ASN   103      80.390 130.090  77.370  1.00  0.00            
ATOM   1617 1HD2 ASN   103      81.170 129.470  77.260  1.00  0.00            
ATOM   1618 2HD2 ASN   103      80.000 130.500  78.190  1.00  0.00            
ATOM   1619  C   ASN   103      82.230 129.690  73.530  1.00  0.00            
ATOM   1620  O   ASN   103      81.670 130.040  72.480  1.00  0.00            
ATOM   1621  N   TYR   104      83.220 128.780  73.560  1.00  0.00            
ATOM   1622  HN  TYR   104      83.550 128.530  74.460  1.00  0.00            
ATOM   1623  CA  TYR   104      83.470 127.910  72.450  1.00  0.00            
ATOM   1624  HA  TYR   104      83.140 128.430  71.560  1.00  0.00            
ATOM   1625  CB  TYR   104      84.940 127.550  72.200  1.00  0.00            
ATOM   1626  HB1 TYR   104      85.210 126.900  73.060  1.00  0.00            
ATOM   1627  HB2 TYR   104      85.020 126.870  71.320  1.00  0.00            
ATOM   1628  CG  TYR   104      85.860 128.690  71.910  1.00  0.00            
ATOM   1629  CD1 TYR   104      85.730 129.550  70.850  1.00  0.00            
ATOM   1630  HD1 TYR   104      84.910 129.410  70.160  1.00  0.00            
ATOM   1631  CE1 TYR   104      86.760 130.400  70.510  1.00  0.00            
ATOM   1632  HE1 TYR   104      86.690 131.120  69.710  1.00  0.00            
ATOM   1633  CZ  TYR   104      87.870 130.540  71.310  1.00  0.00            
ATOM   1634  OH  TYR   104      89.010 131.230  70.840  1.00  0.00            
ATOM   1635  HH  TYR   104      89.510 131.510  71.620  1.00  0.00            
ATOM   1636  CD2 TYR   104      87.010 128.760  72.660  1.00  0.00            
ATOM   1637  HD2 TYR   104      87.170 128.090  73.490  1.00  0.00            
ATOM   1638  CE2 TYR   104      88.020 129.630  72.330  1.00  0.00            
ATOM   1639  HE2 TYR   104      88.910 129.670  72.940  1.00  0.00            
ATOM   1640  C   TYR   104      82.740 126.630  72.610  1.00  0.00            
ATOM   1641  O   TYR   104      82.850 125.840  73.550  1.00  0.00            
ATOM   1642  N   LYS   105      82.090 126.160  71.520  1.00  0.00            
ATOM   1643  HN  LYS   105      82.020 126.760  70.730  1.00  0.00            
ATOM   1644  CA  LYS   105      81.390 124.920  71.380  1.00  0.00            
ATOM   1645  HA  LYS   105      81.520 124.400  72.320  1.00  0.00            
ATOM   1646  CB  LYS   105      79.950 125.100  70.890  1.00  0.00            
ATOM   1647  HB1 LYS   105      79.950 125.580  69.890  1.00  0.00            
ATOM   1648  HB2 LYS   105      79.460 124.120  70.710  1.00  0.00            
ATOM   1649  CG  LYS   105      79.070 125.780  71.950  1.00  0.00            
ATOM   1650  HG1 LYS   105      79.050 125.030  72.780  1.00  0.00            
ATOM   1651  HG2 LYS   105      79.420 126.790  72.240  1.00  0.00            
ATOM   1652  CD  LYS   105      77.700 126.050  71.340  1.00  0.00            
ATOM   1653  HD1 LYS   105      77.120 126.680  72.060  1.00  0.00            
ATOM   1654  HD2 LYS   105      77.990 126.560  70.400  1.00  0.00            
ATOM   1655  CE  LYS   105      76.850 124.820  71.030  1.00  0.00            
ATOM   1656  HE1 LYS   105      77.310 124.060  70.350  1.00  0.00            
ATOM   1657  HE2 LYS   105      76.770 124.270  71.990  1.00  0.00            
ATOM   1658  NZ  LYS   105      75.500 125.190  70.550  1.00  0.00            
ATOM   1659  HZ1 LYS   105      74.940 124.320  70.710  1.00  0.00            
ATOM   1660  HZ2 LYS   105      74.960 125.900  71.080  1.00  0.00            
ATOM   1661  HZ3 LYS   105      75.560 125.450  69.550  1.00  0.00            
ATOM   1662  C   LYS   105      82.230 124.130  70.430  1.00  0.00            
ATOM   1663  O   LYS   105      82.480 124.550  69.300  1.00  0.00            
ATOM   1664  N   THR   106      82.780 122.950  70.770  1.00  0.00            
ATOM   1665  HN  THR   106      82.580 122.570  71.680  1.00  0.00            
ATOM   1666  CA  THR   106      83.760 122.310  69.960  1.00  0.00            
ATOM   1667  HA  THR   106      83.730 122.650  68.930  1.00  0.00            
ATOM   1668  CB  THR   106      85.150 122.580  70.470  1.00  0.00            
ATOM   1669  HB  THR   106      85.160 122.370  71.560  1.00  0.00            
ATOM   1670  OG1 THR   106      85.400 123.970  70.450  1.00  0.00            
ATOM   1671  HG1 THR   106      84.840 124.300  69.740  1.00  0.00            
ATOM   1672  CG2 THR   106      86.290 121.740  69.880  1.00  0.00            
ATOM   1673 1HG2 THR   106      86.360 120.680  70.200  1.00  0.00            
ATOM   1674 2HG2 THR   106      86.230 121.820  68.770  1.00  0.00            
ATOM   1675 3HG2 THR   106      87.320 122.100  70.080  1.00  0.00            
ATOM   1676  C   THR   106      83.620 120.830  69.930  1.00  0.00            
ATOM   1677  O   THR   106      83.550 120.180  70.970  1.00  0.00            
ATOM   1678  N   ARG   107      83.740 120.210  68.740  1.00  0.00            
ATOM   1679  HN  ARG   107      84.000 120.700  67.910  1.00  0.00            
ATOM   1680  CA  ARG   107      83.820 118.790  68.620  1.00  0.00            
ATOM   1681  HA  ARG   107      83.690 118.250  69.550  1.00  0.00            
ATOM   1682  CB  ARG   107      82.860 118.440  67.460  1.00  0.00            
ATOM   1683  HB1 ARG   107      81.880 118.910  67.690  1.00  0.00            
ATOM   1684  HB2 ARG   107      83.270 118.960  66.570  1.00  0.00            
ATOM   1685  CG  ARG   107      82.690 116.960  67.130  1.00  0.00            
ATOM   1686  HG1 ARG   107      83.710 116.560  66.950  1.00  0.00            
ATOM   1687  HG2 ARG   107      82.310 116.380  68.010  1.00  0.00            
ATOM   1688  CD  ARG   107      81.900 116.720  65.850  1.00  0.00            
ATOM   1689  HD1 ARG   107      80.940 117.280  65.880  1.00  0.00            
ATOM   1690  HD2 ARG   107      82.440 117.140  64.970  1.00  0.00            
ATOM   1691  NE  ARG   107      81.650 115.260  65.740  1.00  0.00            
ATOM   1692  HE  ARG   107      80.750 115.030  66.120  1.00  0.00            
ATOM   1693  CZ  ARG   107      82.170 114.400  64.820  1.00  0.00            
ATOM   1694  NH1 ARG   107      83.240 114.770  64.070  1.00  0.00            
ATOM   1695 1HH1 ARG   107      83.450 115.750  64.130  1.00  0.00            
ATOM   1696 2HH1 ARG   107      83.790 114.050  63.630  1.00  0.00            
ATOM   1697  NH2 ARG   107      81.730 113.110  64.790  1.00  0.00            
ATOM   1698 1HH2 ARG   107      81.080 112.800  65.480  1.00  0.00            
ATOM   1699 2HH2 ARG   107      81.930 112.560  63.970  1.00  0.00            
ATOM   1700  C   ARG   107      85.160 118.400  68.120  1.00  0.00            
ATOM   1701  O   ARG   107      85.700 119.000  67.180  1.00  0.00            
ATOM   1702  N   ALA   108      85.760 117.370  68.740  1.00  0.00            
ATOM   1703  HN  ALA   108      85.240 116.830  69.400  1.00  0.00            
ATOM   1704  CA  ALA   108      87.080 116.880  68.500  1.00  0.00            
ATOM   1705  HA  ALA   108      87.540 117.320  67.630  1.00  0.00            
ATOM   1706  CB  ALA   108      87.860 117.160  69.800  1.00  0.00            
ATOM   1707  HB1 ALA   108      87.990 118.250  69.960  1.00  0.00            
ATOM   1708  HB2 ALA   108      87.260 116.930  70.710  1.00  0.00            
ATOM   1709  HB3 ALA   108      88.870 116.700  69.760  1.00  0.00            
ATOM   1710  C   ALA   108      86.900 115.420  68.270  1.00  0.00            
ATOM   1711  O   ALA   108      86.420 114.580  69.030  1.00  0.00            
ATOM   1712  N   GLU   109      87.310 114.980  67.070  1.00  0.00            
ATOM   1713  HN  GLU   109      87.730 115.670  66.480  1.00  0.00            
ATOM   1714  CA  GLU   109      87.200 113.640  66.590  1.00  0.00            
ATOM   1715  HA  GLU   109      86.760 112.960  67.310  1.00  0.00            
ATOM   1716  CB  GLU   109      86.500 113.630  65.220  1.00  0.00            
ATOM   1717  HB1 GLU   109      85.580 114.240  65.310  1.00  0.00            
ATOM   1718  HB2 GLU   109      87.080 114.060  64.380  1.00  0.00            
ATOM   1719  CG  GLU   109      86.110 112.190  64.880  1.00  0.00            
ATOM   1720  HG1 GLU   109      87.020 111.560  64.830  1.00  0.00            
ATOM   1721  HG2 GLU   109      85.490 111.720  65.680  1.00  0.00            
ATOM   1722  CD  GLU   109      85.280 111.930  63.630  1.00  0.00            
ATOM   1723  OE1 GLU   109      85.410 110.750  63.210  1.00  0.00            
ATOM   1724  OE2 GLU   109      84.680 112.810  62.950  1.00  0.00            
ATOM   1725  C   GLU   109      88.590 113.150  66.400  1.00  0.00            
ATOM   1726  O   GLU   109      89.390 113.790  65.710  1.00  0.00            
ATOM   1727  N   VAL   110      89.060 112.030  66.980  1.00  0.00            
ATOM   1728  HN  VAL   110      88.460 111.430  67.510  1.00  0.00            
ATOM   1729  CA  VAL   110      90.440 111.650  67.040  1.00  0.00            
ATOM   1730  HA  VAL   110      90.990 112.060  66.210  1.00  0.00            
ATOM   1731  CB  VAL   110      91.100 112.160  68.290  1.00  0.00            
ATOM   1732  HB  VAL   110      91.070 113.270  68.260  1.00  0.00            
ATOM   1733  CG1 VAL   110      90.630 111.590  69.640  1.00  0.00            
ATOM   1734 1HG1 VAL   110      90.560 110.480  69.610  1.00  0.00            
ATOM   1735 2HG1 VAL   110      91.270 112.020  70.440  1.00  0.00            
ATOM   1736 3HG1 VAL   110      89.570 111.890  69.800  1.00  0.00            
ATOM   1737  CG2 VAL   110      92.590 111.850  68.080  1.00  0.00            
ATOM   1738 1HG2 VAL   110      93.160 112.140  67.180  1.00  0.00            
ATOM   1739 2HG2 VAL   110      93.100 112.260  68.980  1.00  0.00            
ATOM   1740 3HG2 VAL   110      92.770 110.760  68.170  1.00  0.00            
ATOM   1741  C   VAL   110      90.580 110.170  66.900  1.00  0.00            
ATOM   1742  O   VAL   110      89.700 109.510  67.450  1.00  0.00            
ATOM   1743  N   LYS   111      91.530 109.750  66.050  1.00  0.00            
ATOM   1744  HN  LYS   111      92.140 110.480  65.750  1.00  0.00            
ATOM   1745  CA  LYS   111      91.680 108.410  65.570  1.00  0.00            
ATOM   1746  HA  LYS   111      91.420 107.600  66.240  1.00  0.00            
ATOM   1747  CB  LYS   111      90.630 108.270  64.450  1.00  0.00            
ATOM   1748  HB1 LYS   111      90.750 107.200  64.160  1.00  0.00            
ATOM   1749  HB2 LYS   111      89.620 108.270  64.900  1.00  0.00            
ATOM   1750  CG  LYS   111      90.700 109.150  63.200  1.00  0.00            
ATOM   1751  HG1 LYS   111      90.660 110.190  63.600  1.00  0.00            
ATOM   1752  HG2 LYS   111      91.660 108.980  62.670  1.00  0.00            
ATOM   1753  CD  LYS   111      89.510 108.920  62.270  1.00  0.00            
ATOM   1754  HD1 LYS   111      89.720 109.460  61.330  1.00  0.00            
ATOM   1755  HD2 LYS   111      89.230 107.870  62.020  1.00  0.00            
ATOM   1756  CE  LYS   111      88.260 109.480  62.950  1.00  0.00            
ATOM   1757  HE1 LYS   111      88.290 109.270  64.040  1.00  0.00            
ATOM   1758  HE2 LYS   111      88.080 110.560  62.820  1.00  0.00            
ATOM   1759  NZ  LYS   111      87.020 108.820  62.480  1.00  0.00            
ATOM   1760  HZ1 LYS   111      86.810 107.910  62.950  1.00  0.00            
ATOM   1761  HZ2 LYS   111      86.290 109.480  62.800  1.00  0.00            
ATOM   1762  HZ3 LYS   111      87.020 108.800  61.440  1.00  0.00            
ATOM   1763  C   LYS   111      93.040 108.110  65.050  1.00  0.00            
ATOM   1764  O   LYS   111      93.720 109.130  64.920  1.00  0.00            
ATOM   1765  N   PHE   112      93.450 106.850  64.860  1.00  0.00            
ATOM   1766  HN  PHE   112      92.900 106.020  64.960  1.00  0.00            
ATOM   1767  CA  PHE   112      94.710 106.580  64.240  1.00  0.00            
ATOM   1768  HA  PHE   112      95.310 107.460  64.060  1.00  0.00            
ATOM   1769  CB  PHE   112      95.440 105.610  65.180  1.00  0.00            
ATOM   1770  HB1 PHE   112      95.470 106.130  66.160  1.00  0.00            
ATOM   1771  HB2 PHE   112      94.940 104.620  65.240  1.00  0.00            
ATOM   1772  CG  PHE   112      96.880 105.390  64.840  1.00  0.00            
ATOM   1773  CD1 PHE   112      97.270 104.230  64.240  1.00  0.00            
ATOM   1774  HD1 PHE   112      96.500 103.550  63.920  1.00  0.00            
ATOM   1775  CE1 PHE   112      98.580 103.840  64.020  1.00  0.00            
ATOM   1776  HE1 PHE   112      98.810 102.920  63.510  1.00  0.00            
ATOM   1777  CZ  PHE   112      99.570 104.730  64.370  1.00  0.00            
ATOM   1778  HZ  PHE   112     100.560 104.360  64.130  1.00  0.00            
ATOM   1779  CD2 PHE   112      97.890 106.190  65.340  1.00  0.00            
ATOM   1780  HD2 PHE   112      97.630 107.040  65.940  1.00  0.00            
ATOM   1781  CE2 PHE   112      99.190 105.870  65.050  1.00  0.00            
ATOM   1782  HE2 PHE   112     100.010 106.500  65.370  1.00  0.00            
ATOM   1783  C   PHE   112      94.480 105.990  62.890  1.00  0.00            
ATOM   1784  O   PHE   112      93.700 105.060  62.690  1.00  0.00            
ATOM   1785  N   GLU   113      95.150 106.610  61.900  1.00  0.00            
ATOM   1786  HN  GLU   113      95.680 107.420  62.120  1.00  0.00            
ATOM   1787  CA  GLU   113      95.080 106.120  60.560  1.00  0.00            
ATOM   1788  HA  GLU   113      94.770 105.090  60.520  1.00  0.00            
ATOM   1789  CB  GLU   113      94.020 106.990  59.850  1.00  0.00            
ATOM   1790  HB1 GLU   113      93.910 106.680  58.790  1.00  0.00            
ATOM   1791  HB2 GLU   113      93.030 106.670  60.240  1.00  0.00            
ATOM   1792  CG  GLU   113      94.040 108.510  60.020  1.00  0.00            
ATOM   1793  HG1 GLU   113      93.810 108.870  61.040  1.00  0.00            
ATOM   1794  HG2 GLU   113      94.980 108.960  59.650  1.00  0.00            
ATOM   1795  CD  GLU   113      92.990 109.130  59.110  1.00  0.00            
ATOM   1796  OE1 GLU   113      93.410 109.880  58.200  1.00  0.00            
ATOM   1797  OE2 GLU   113      91.780 109.090  59.460  1.00  0.00            
ATOM   1798  C   GLU   113      96.390 106.250  59.850  1.00  0.00            
ATOM   1799  O   GLU   113      97.040 107.290  59.770  1.00  0.00            
ATOM   1800  N   GLY   114      96.830 105.110  59.290  1.00  0.00            
ATOM   1801  HN  GLY   114      96.310 104.260  59.370  1.00  0.00            
ATOM   1802  CA  GLY   114      98.200 104.970  58.880  1.00  0.00            
ATOM   1803  HA1 GLY   114      98.290 104.000  58.420  1.00  0.00            
ATOM   1804  HA2 GLY   114      98.440 105.860  58.320  1.00  0.00            
ATOM   1805  C   GLY   114      99.190 105.010  59.990  1.00  0.00            
ATOM   1806  O   GLY   114      99.130 104.170  60.890  1.00  0.00            
ATOM   1807  N   ASP   115     100.180 105.920  59.910  1.00  0.00            
ATOM   1808  HN  ASP   115     100.370 106.420  59.070  1.00  0.00            
ATOM   1809  CA  ASP   115     101.140 106.060  60.960  1.00  0.00            
ATOM   1810  HA  ASP   115     101.050 105.230  61.640  1.00  0.00            
ATOM   1811  CB  ASP   115     102.550 106.000  60.350  1.00  0.00            
ATOM   1812  HB1 ASP   115     102.710 106.680  59.480  1.00  0.00            
ATOM   1813  HB2 ASP   115     103.340 106.250  61.100  1.00  0.00            
ATOM   1814  CG  ASP   115     102.860 104.590  59.880  1.00  0.00            
ATOM   1815  OD1 ASP   115     102.680 103.560  60.580  1.00  0.00            
ATOM   1816  OD2 ASP   115     103.360 104.550  58.720  1.00  0.00            
ATOM   1817  C   ASP   115     100.950 107.260  61.830  1.00  0.00            
ATOM   1818  O   ASP   115     101.830 107.680  62.580  1.00  0.00            
ATOM   1819  N   THR   116      99.780 107.910  61.680  1.00  0.00            
ATOM   1820  HN  THR   116      99.060 107.470  61.150  1.00  0.00            
ATOM   1821  CA  THR   116      99.570 109.250  62.140  1.00  0.00            
ATOM   1822  HA  THR   116     100.410 109.510  62.760  1.00  0.00            
ATOM   1823  CB  THR   116      99.380 110.360  61.150  1.00  0.00            
ATOM   1824  HB  THR   116      98.520 110.270  60.440  1.00  0.00            
ATOM   1825  OG1 THR   116     100.520 110.340  60.300  1.00  0.00            
ATOM   1826  HG1 THR   116     100.260 110.970  59.630  1.00  0.00            
ATOM   1827  CG2 THR   116      99.370 111.750  61.800  1.00  0.00            
ATOM   1828 1HG2 THR   116      98.410 111.950  62.340  1.00  0.00            
ATOM   1829 2HG2 THR   116     100.210 111.850  62.520  1.00  0.00            
ATOM   1830 3HG2 THR   116      99.420 112.560  61.040  1.00  0.00            
ATOM   1831  C   THR   116      98.300 109.290  62.920  1.00  0.00            
ATOM   1832  O   THR   116      97.290 108.680  62.580  1.00  0.00            
ATOM   1833  N   LEU   117      98.360 109.970  64.080  1.00  0.00            
ATOM   1834  HN  LEU   117      99.170 110.470  64.390  1.00  0.00            
ATOM   1835  CA  LEU   117      97.130 110.220  64.770  1.00  0.00            
ATOM   1836  HA  LEU   117      96.500 109.370  64.570  1.00  0.00            
ATOM   1837  CB  LEU   117      97.460 110.270  66.270  1.00  0.00            
ATOM   1838  HB1 LEU   117      98.130 109.440  66.590  1.00  0.00            
ATOM   1839  HB2 LEU   117      98.120 111.170  66.310  1.00  0.00            
ATOM   1840  CG  LEU   117      96.270 110.370  67.240  1.00  0.00            
ATOM   1841  HG  LEU   117      95.400 110.720  66.650  1.00  0.00            
ATOM   1842  CD1 LEU   117      95.950 109.030  67.910  1.00  0.00            
ATOM   1843 1HD1 LEU   117      94.940 109.060  68.360  1.00  0.00            
ATOM   1844 2HD1 LEU   117      95.920 108.230  67.130  1.00  0.00            
ATOM   1845 3HD1 LEU   117      96.810 108.800  68.580  1.00  0.00            
ATOM   1846  CD2 LEU   117      96.570 111.530  68.210  1.00  0.00            
ATOM   1847 1HD2 LEU   117      95.760 111.620  68.960  1.00  0.00            
ATOM   1848 2HD2 LEU   117      97.470 111.180  68.760  1.00  0.00            
ATOM   1849 3HD2 LEU   117      96.770 112.480  67.650  1.00  0.00            
ATOM   1850  C   LEU   117      96.470 111.470  64.320  1.00  0.00            
ATOM   1851  O   LEU   117      97.070 112.540  64.420  1.00  0.00            
ATOM   1852  N   VAL   118      95.270 111.420  63.720  1.00  0.00            
ATOM   1853  HN  VAL   118      94.580 110.700  63.670  1.00  0.00            
ATOM   1854  CA  VAL   118      94.640 112.620  63.240  1.00  0.00            
ATOM   1855  HA  VAL   118      95.320 113.450  63.320  1.00  0.00            
ATOM   1856  CB  VAL   118      94.310 112.440  61.780  1.00  0.00            
ATOM   1857  HB  VAL   118      93.530 111.660  61.740  1.00  0.00            
ATOM   1858  CG1 VAL   118      93.810 113.780  61.210  1.00  0.00            
ATOM   1859 1HG1 VAL   118      94.570 114.530  61.520  1.00  0.00            
ATOM   1860 2HG1 VAL   118      93.890 113.960  60.110  1.00  0.00            
ATOM   1861 3HG1 VAL   118      92.870 114.160  61.650  1.00  0.00            
ATOM   1862  CG2 VAL   118      95.500 112.160  60.850  1.00  0.00            
ATOM   1863 1HG2 VAL   118      95.890 111.130  61.020  1.00  0.00            
ATOM   1864 2HG2 VAL   118      95.270 112.380  59.790  1.00  0.00            
ATOM   1865 3HG2 VAL   118      96.340 112.850  61.070  1.00  0.00            
ATOM   1866  C   VAL   118      93.430 112.970  64.030  1.00  0.00            
ATOM   1867  O   VAL   118      92.670 112.100  64.460  1.00  0.00            
ATOM   1868  N   ASN   119      93.410 114.270  64.370  1.00  0.00            
ATOM   1869  HN  ASN   119      94.190 114.860  64.180  1.00  0.00            
ATOM   1870  CA  ASN   119      92.350 114.880  65.100  1.00  0.00            
ATOM   1871  HA  ASN   119      91.650 114.110  65.410  1.00  0.00            
ATOM   1872  CB  ASN   119      92.850 115.510  66.410  1.00  0.00            
ATOM   1873  HB1 ASN   119      93.600 114.870  66.910  1.00  0.00            
ATOM   1874  HB2 ASN   119      93.410 116.430  66.140  1.00  0.00            
ATOM   1875  CG  ASN   119      91.690 115.860  67.330  1.00  0.00            
ATOM   1876  OD1 ASN   119      90.570 116.250  67.010  1.00  0.00            
ATOM   1877  ND2 ASN   119      91.980 115.650  68.650  1.00  0.00            
ATOM   1878 1HD2 ASN   119      92.910 115.470  68.980  1.00  0.00            
ATOM   1879 2HD2 ASN   119      91.220 115.750  69.290  1.00  0.00            
ATOM   1880  C   ASN   119      91.790 115.930  64.210  1.00  0.00            
ATOM   1881  O   ASN   119      92.510 116.760  63.650  1.00  0.00            
ATOM   1882  N   ARG   120      90.470 115.940  63.970  1.00  0.00            
ATOM   1883  HN  ARG   120      89.900 115.320  64.510  1.00  0.00            
ATOM   1884  CA  ARG   120      89.730 116.800  63.090  1.00  0.00            
ATOM   1885  HA  ARG   120      90.360 117.490  62.550  1.00  0.00            
ATOM   1886  CB  ARG   120      89.030 115.900  62.060  1.00  0.00            
ATOM   1887  HB1 ARG   120      88.470 115.110  62.610  1.00  0.00            
ATOM   1888  HB2 ARG   120      88.130 116.350  61.590  1.00  0.00            
ATOM   1889  CG  ARG   120      90.040 115.430  61.010  1.00  0.00            
ATOM   1890  HG1 ARG   120      90.100 116.190  60.200  1.00  0.00            
ATOM   1891  HG2 ARG   120      91.060 115.360  61.440  1.00  0.00            
ATOM   1892  CD  ARG   120      89.560 114.090  60.450  1.00  0.00            
ATOM   1893  HD1 ARG   120      89.440 113.390  61.300  1.00  0.00            
ATOM   1894  HD2 ARG   120      88.610 114.230  59.900  1.00  0.00            
ATOM   1895  NE  ARG   120      90.560 113.780  59.390  1.00  0.00            
ATOM   1896  HE  ARG   120      91.090 114.500  58.950  1.00  0.00            
ATOM   1897  CZ  ARG   120      91.130 112.540  59.450  1.00  0.00            
ATOM   1898  NH1 ARG   120      90.440 111.450  59.910  1.00  0.00            
ATOM   1899 1HH1 ARG   120      89.500 111.610  60.190  1.00  0.00            
ATOM   1900 2HH1 ARG   120      90.900 110.560  59.800  1.00  0.00            
ATOM   1901  NH2 ARG   120      92.260 112.220  58.750  1.00  0.00            
ATOM   1902 1HH2 ARG   120      92.810 112.880  58.240  1.00  0.00            
ATOM   1903 2HH2 ARG   120      92.550 111.270  58.730  1.00  0.00            
ATOM   1904  C   ARG   120      88.730 117.540  63.910  1.00  0.00            
ATOM   1905  O   ARG   120      87.830 116.890  64.450  1.00  0.00            
ATOM   1906  N   ILE   121      89.000 118.830  64.180  1.00  0.00            
ATOM   1907  HN  ILE   121      89.770 119.260  63.710  1.00  0.00            
ATOM   1908  CA  ILE   121      88.400 119.620  65.200  1.00  0.00            
ATOM   1909  HA  ILE   121      87.920 119.000  65.940  1.00  0.00            
ATOM   1910  CB  ILE   121      89.430 120.320  66.040  1.00  0.00            
ATOM   1911  HB  ILE   121      90.130 120.940  65.450  1.00  0.00            
ATOM   1912  CG2 ILE   121      88.700 121.090  67.160  1.00  0.00            
ATOM   1913 1HG2 ILE   121      87.980 120.530  67.800  1.00  0.00            
ATOM   1914 2HG2 ILE   121      89.500 121.490  67.810  1.00  0.00            
ATOM   1915 3HG2 ILE   121      88.110 121.910  66.700  1.00  0.00            
ATOM   1916  CG1 ILE   121      90.390 119.350  66.750  1.00  0.00            
ATOM   1917 1HG1 ILE   121      89.830 118.720  67.480  1.00  0.00            
ATOM   1918 2HG1 ILE   121      90.750 118.600  66.010  1.00  0.00            
ATOM   1919  CD  ILE   121      91.610 120.050  67.330  1.00  0.00            
ATOM   1920  HD1 ILE   121      91.500 120.480  68.350  1.00  0.00            
ATOM   1921  HD2 ILE   121      92.430 119.310  67.470  1.00  0.00            
ATOM   1922  HD3 ILE   121      92.010 120.750  66.560  1.00  0.00            
ATOM   1923  C   ILE   121      87.490 120.610  64.560  1.00  0.00            
ATOM   1924  O   ILE   121      87.920 121.230  63.580  1.00  0.00            
ATOM   1925  N   GLU   122      86.240 120.760  65.020  1.00  0.00            
ATOM   1926  HN  GLU   122      85.900 120.140  65.720  1.00  0.00            
ATOM   1927  CA  GLU   122      85.400 121.880  64.690  1.00  0.00            
ATOM   1928  HA  GLU   122      85.870 122.560  64.000  1.00  0.00            
ATOM   1929  CB  GLU   122      84.100 121.280  64.140  1.00  0.00            
ATOM   1930  HB1 GLU   122      84.340 120.570  63.320  1.00  0.00            
ATOM   1931  HB2 GLU   122      83.610 120.780  65.010  1.00  0.00            
ATOM   1932  CG  GLU   122      83.300 122.420  63.510  1.00  0.00            
ATOM   1933  HG1 GLU   122      82.750 123.050  64.240  1.00  0.00            
ATOM   1934  HG2 GLU   122      84.010 123.100  62.980  1.00  0.00            
ATOM   1935  CD  GLU   122      82.320 121.870  62.480  1.00  0.00            
ATOM   1936  OE1 GLU   122      81.220 121.470  62.940  1.00  0.00            
ATOM   1937  OE2 GLU   122      82.530 121.910  61.240  1.00  0.00            
ATOM   1938  C   GLU   122      85.130 122.740  65.870  1.00  0.00            
ATOM   1939  O   GLU   122      84.540 122.290  66.850  1.00  0.00            
ATOM   1940  N   LEU   123      85.500 124.030  65.780  1.00  0.00            
ATOM   1941  HN  LEU   123      85.960 124.290  64.930  1.00  0.00            
ATOM   1942  CA  LEU   123      85.230 124.990  66.810  1.00  0.00            
ATOM   1943  HA  LEU   123      84.600 124.490  67.530  1.00  0.00            
ATOM   1944  CB  LEU   123      86.570 125.390  67.450  1.00  0.00            
ATOM   1945  HB1 LEU   123      86.880 124.560  68.110  1.00  0.00            
ATOM   1946  HB2 LEU   123      87.270 125.430  66.590  1.00  0.00            
ATOM   1947  CG  LEU   123      86.680 126.700  68.250  1.00  0.00            
ATOM   1948  HG  LEU   123      85.690 126.870  68.710  1.00  0.00            
ATOM   1949  CD1 LEU   123      87.730 126.490  69.350  1.00  0.00            
ATOM   1950 1HD1 LEU   123      87.420 125.560  69.870  1.00  0.00            
ATOM   1951 2HD1 LEU   123      88.760 126.450  68.950  1.00  0.00            
ATOM   1952 3HD1 LEU   123      87.620 127.320  70.090  1.00  0.00            
ATOM   1953  CD2 LEU   123      87.060 127.930  67.400  1.00  0.00            
ATOM   1954 1HD2 LEU   123      88.000 127.770  66.830  1.00  0.00            
ATOM   1955 2HD2 LEU   123      86.260 128.080  66.640  1.00  0.00            
ATOM   1956 3HD2 LEU   123      87.030 128.810  68.070  1.00  0.00            
ATOM   1957  C   LEU   123      84.280 126.070  66.440  1.00  0.00            
ATOM   1958  O   LEU   123      84.450 126.600  65.340  1.00  0.00            
ATOM   1959  N   LYS   124      83.330 126.500  67.290  1.00  0.00            
ATOM   1960  HN  LYS   124      83.180 126.010  68.150  1.00  0.00            
ATOM   1961  CA  LYS   124      82.420 127.560  66.980  1.00  0.00            
ATOM   1962  HA  LYS   124      82.800 128.130  66.160  1.00  0.00            
ATOM   1963  CB  LYS   124      80.980 127.140  66.630  1.00  0.00            
ATOM   1964  HB1 LYS   124      80.550 126.540  67.460  1.00  0.00            
ATOM   1965  HB2 LYS   124      80.370 128.030  66.370  1.00  0.00            
ATOM   1966  CG  LYS   124      80.960 126.310  65.350  1.00  0.00            
ATOM   1967  HG1 LYS   124      81.140 127.090  64.580  1.00  0.00            
ATOM   1968  HG2 LYS   124      81.800 125.580  65.410  1.00  0.00            
ATOM   1969  CD  LYS   124      79.680 125.500  65.160  1.00  0.00            
ATOM   1970  HD1 LYS   124      79.260 125.070  66.090  1.00  0.00            
ATOM   1971  HD2 LYS   124      78.900 126.230  64.860  1.00  0.00            
ATOM   1972  CE  LYS   124      79.790 124.360  64.140  1.00  0.00            
ATOM   1973  HE1 LYS   124      80.550 123.610  64.440  1.00  0.00            
ATOM   1974  HE2 LYS   124      78.910 123.690  64.040  1.00  0.00            
ATOM   1975  NZ  LYS   124      80.080 124.810  62.760  1.00  0.00            
ATOM   1976  HZ1 LYS   124      81.040 125.170  62.650  1.00  0.00            
ATOM   1977  HZ2 LYS   124      80.060 124.130  61.970  1.00  0.00            
ATOM   1978  HZ3 LYS   124      79.510 125.630  62.470  1.00  0.00            
ATOM   1979  C   LYS   124      82.370 128.410  68.200  1.00  0.00            
ATOM   1980  O   LYS   124      82.120 128.000  69.330  1.00  0.00            
ATOM   1981  N   GLY   125      82.770 129.690  68.060  1.00  0.00            
ATOM   1982  HN  GLY   125      83.050 129.930  67.140  1.00  0.00            
ATOM   1983  CA  GLY   125      82.810 130.700  69.080  1.00  0.00            
ATOM   1984  HA1 GLY   125      82.960 130.280  70.060  1.00  0.00            
ATOM   1985  HA2 GLY   125      83.550 131.410  68.760  1.00  0.00            
ATOM   1986  C   GLY   125      81.590 131.550  69.050  1.00  0.00            
ATOM   1987  O   GLY   125      81.300 132.310  68.130  1.00  0.00            
ATOM   1988  N   ILE   126      80.760 131.500  70.120  1.00  0.00            
ATOM   1989  HN  ILE   126      81.070 130.970  70.900  1.00  0.00            
ATOM   1990  CA  ILE   126      79.540 132.220  70.290  1.00  0.00            
ATOM   1991  HA  ILE   126      79.450 132.840  69.410  1.00  0.00            
ATOM   1992  CB  ILE   126      78.390 131.250  70.310  1.00  0.00            
ATOM   1993  HB  ILE   126      77.500 131.910  70.410  1.00  0.00            
ATOM   1994  CG2 ILE   126      78.370 130.670  68.880  1.00  0.00            
ATOM   1995 1HG2 ILE   126      77.450 130.050  68.780  1.00  0.00            
ATOM   1996 2HG2 ILE   126      78.440 131.510  68.160  1.00  0.00            
ATOM   1997 3HG2 ILE   126      79.150 129.890  68.740  1.00  0.00            
ATOM   1998  CG1 ILE   126      78.440 130.160  71.390  1.00  0.00            
ATOM   1999 1HG1 ILE   126      79.050 129.290  71.070  1.00  0.00            
ATOM   2000 2HG1 ILE   126      78.760 130.480  72.410  1.00  0.00            
ATOM   2001  CD  ILE   126      77.050 129.670  71.780  1.00  0.00            
ATOM   2002  HD1 ILE   126      77.040 128.930  72.600  1.00  0.00            
ATOM   2003  HD2 ILE   126      76.390 130.470  72.160  1.00  0.00            
ATOM   2004  HD3 ILE   126      76.620 129.160  70.880  1.00  0.00            
ATOM   2005  C   ILE   126      79.500 133.120  71.470  1.00  0.00            
ATOM   2006  O   ILE   126      80.150 132.890  72.490  1.00  0.00            
ATOM   2007  N   ASP   127      78.750 134.220  71.260  1.00  0.00            
ATOM   2008  HN  ASP   127      78.230 134.240  70.410  1.00  0.00            
ATOM   2009  CA  ASP   127      78.560 135.290  72.180  1.00  0.00            
ATOM   2010  HA  ASP   127      78.020 136.050  71.620  1.00  0.00            
ATOM   2011  CB  ASP   127      77.800 134.790  73.420  1.00  0.00            
ATOM   2012  HB1 ASP   127      78.300 133.940  73.940  1.00  0.00            
ATOM   2013  HB2 ASP   127      77.780 135.590  74.180  1.00  0.00            
ATOM   2014  CG  ASP   127      76.380 134.400  73.050  1.00  0.00            
ATOM   2015  OD1 ASP   127      76.010 133.200  73.120  1.00  0.00            
ATOM   2016  OD2 ASP   127      75.560 135.320  72.800  1.00  0.00            
ATOM   2017  C   ASP   127      79.810 135.970  72.610  1.00  0.00            
ATOM   2018  O   ASP   127      79.890 136.370  73.770  1.00  0.00            
ATOM   2019  N   PHE   128      80.780 136.130  71.680  1.00  0.00            
ATOM   2020  HN  PHE   128      80.760 135.720  70.770  1.00  0.00            
ATOM   2021  CA  PHE   128      82.000 136.840  71.900  1.00  0.00            
ATOM   2022  HA  PHE   128      82.150 136.810  72.970  1.00  0.00            
ATOM   2023  CB  PHE   128      83.160 136.220  71.120  1.00  0.00            
ATOM   2024  HB1 PHE   128      82.790 136.020  70.090  1.00  0.00            
ATOM   2025  HB2 PHE   128      84.020 136.930  71.100  1.00  0.00            
ATOM   2026  CG  PHE   128      83.570 135.000  71.860  1.00  0.00            
ATOM   2027  CD1 PHE   128      83.120 133.740  71.520  1.00  0.00            
ATOM   2028  HD1 PHE   128      82.370 133.650  70.750  1.00  0.00            
ATOM   2029  CE1 PHE   128      83.690 132.640  72.130  1.00  0.00            
ATOM   2030  HE1 PHE   128      83.400 131.670  71.750  1.00  0.00            
ATOM   2031  CZ  PHE   128      84.710 132.750  73.040  1.00  0.00            
ATOM   2032  HZ  PHE   128      85.240 131.930  73.490  1.00  0.00            
ATOM   2033  CD2 PHE   128      84.590 135.130  72.780  1.00  0.00            
ATOM   2034  HD2 PHE   128      85.080 136.070  73.010  1.00  0.00            
ATOM   2035  CE2 PHE   128      85.120 134.020  73.380  1.00  0.00            
ATOM   2036  HE2 PHE   128      85.890 134.080  74.150  1.00  0.00            
ATOM   2037  C   PHE   128      82.010 138.270  71.480  1.00  0.00            
ATOM   2038  O   PHE   128      81.760 138.520  70.310  1.00  0.00            
ATOM   2039  N   LYS   129      82.390 139.170  72.410  1.00  0.00            
ATOM   2040  HN  LYS   129      82.590 138.790  73.310  1.00  0.00            
ATOM   2041  CA  LYS   129      82.480 140.590  72.240  1.00  0.00            
ATOM   2042  HA  LYS   129      82.440 140.660  71.170  1.00  0.00            
ATOM   2043  CB  LYS   129      81.260 141.230  72.920  1.00  0.00            
ATOM   2044  HB1 LYS   129      81.140 142.230  72.460  1.00  0.00            
ATOM   2045  HB2 LYS   129      80.310 140.750  72.600  1.00  0.00            
ATOM   2046  CG  LYS   129      81.160 141.280  74.450  1.00  0.00            
ATOM   2047  HG1 LYS   129      81.170 140.210  74.740  1.00  0.00            
ATOM   2048  HG2 LYS   129      82.110 141.630  74.900  1.00  0.00            
ATOM   2049  CD  LYS   129      79.910 142.000  74.960  1.00  0.00            
ATOM   2050  HD1 LYS   129      80.070 143.080  74.740  1.00  0.00            
ATOM   2051  HD2 LYS   129      79.020 141.680  74.370  1.00  0.00            
ATOM   2052  CE  LYS   129      79.610 141.730  76.440  1.00  0.00            
ATOM   2053  HE1 LYS   129      79.230 140.700  76.610  1.00  0.00            
ATOM   2054  HE2 LYS   129      80.520 141.900  77.050  1.00  0.00            
ATOM   2055  NZ  LYS   129      78.550 142.670  76.860  1.00  0.00            
ATOM   2056  HZ1 LYS   129      78.980 143.350  77.510  1.00  0.00            
ATOM   2057  HZ2 LYS   129      78.220 143.190  76.020  1.00  0.00            
ATOM   2058  HZ3 LYS   129      77.690 142.250  77.280  1.00  0.00            
ATOM   2059  C   LYS   129      83.790 141.090  72.720  1.00  0.00            
ATOM   2060  O   LYS   129      84.500 140.510  73.540  1.00  0.00            
ATOM   2061  N   GLU   130      84.080 142.340  72.320  1.00  0.00            
ATOM   2062  HN  GLU   130      83.370 142.940  71.940  1.00  0.00            
ATOM   2063  CA  GLU   130      85.400 142.850  72.550  1.00  0.00            
ATOM   2064  HA  GLU   130      86.120 142.050  72.510  1.00  0.00            
ATOM   2065  CB  GLU   130      85.590 143.850  71.400  1.00  0.00            
ATOM   2066  HB1 GLU   130      84.850 144.650  71.600  1.00  0.00            
ATOM   2067  HB2 GLU   130      86.620 144.260  71.370  1.00  0.00            
ATOM   2068  CG  GLU   130      85.200 143.230  70.050  1.00  0.00            
ATOM   2069  HG1 GLU   130      85.920 142.420  69.820  1.00  0.00            
ATOM   2070  HG2 GLU   130      84.200 142.750  70.070  1.00  0.00            
ATOM   2071  CD  GLU   130      85.210 144.160  68.840  1.00  0.00            
ATOM   2072  OE1 GLU   130      85.250 145.400  69.060  1.00  0.00            
ATOM   2073  OE2 GLU   130      85.230 143.670  67.680  1.00  0.00            
ATOM   2074  C   GLU   130      85.530 143.530  73.860  1.00  0.00            
ATOM   2075  O   GLU   130      86.650 143.860  74.250  1.00  0.00            
ATOM   2076  N   ASP   131      84.400 143.690  74.580  1.00  0.00            
ATOM   2077  HN  ASP   131      83.520 143.710  74.110  1.00  0.00            
ATOM   2078  CA  ASP   131      84.360 144.190  75.910  1.00  0.00            
ATOM   2079  HA  ASP   131      85.200 144.870  75.960  1.00  0.00            
ATOM   2080  CB  ASP   131      83.060 144.960  76.160  1.00  0.00            
ATOM   2081  HB1 ASP   131      82.170 144.420  75.750  1.00  0.00            
ATOM   2082  HB2 ASP   131      82.800 145.010  77.240  1.00  0.00            
ATOM   2083  CG  ASP   131      83.090 146.350  75.540  1.00  0.00            
ATOM   2084  OD1 ASP   131      83.090 146.410  74.280  1.00  0.00            
ATOM   2085  OD2 ASP   131      83.150 147.370  76.280  1.00  0.00            
ATOM   2086  C   ASP   131      84.380 143.090  76.920  1.00  0.00            
ATOM   2087  O   ASP   131      84.170 143.240  78.120  1.00  0.00            
ATOM   2088  N   GLY   132      84.600 141.880  76.360  1.00  0.00            
ATOM   2089  HN  GLY   132      84.600 141.780  75.370  1.00  0.00            
ATOM   2090  CA  GLY   132      85.160 140.710  76.970  1.00  0.00            
ATOM   2091  HA1 GLY   132      84.880 140.670  78.010  1.00  0.00            
ATOM   2092  HA2 GLY   132      84.860 139.940  76.280  1.00  0.00            
ATOM   2093  C   GLY   132      86.640 140.770  76.860  1.00  0.00            
ATOM   2094  O   GLY   132      87.200 141.740  76.360  1.00  0.00            
ATOM   2095  N   ASN   133      87.330 139.730  77.370  1.00  0.00            
ATOM   2096  HN  ASN   133      86.900 138.990  77.860  1.00  0.00            
ATOM   2097  CA  ASN   133      88.760 139.760  77.430  1.00  0.00            
ATOM   2098  HA  ASN   133      89.160 140.700  77.080  1.00  0.00            
ATOM   2099  CB  ASN   133      89.350 139.450  78.820  1.00  0.00            
ATOM   2100  HB1 ASN   133      88.940 138.490  79.190  1.00  0.00            
ATOM   2101  HB2 ASN   133      90.460 139.470  78.780  1.00  0.00            
ATOM   2102  CG  ASN   133      89.020 140.550  79.810  1.00  0.00            
ATOM   2103  OD1 ASN   133      89.540 141.660  79.710  1.00  0.00            
ATOM   2104  ND2 ASN   133      88.090 140.280  80.760  1.00  0.00            
ATOM   2105 1HD2 ASN   133      87.410 139.560  80.620  1.00  0.00            
ATOM   2106 2HD2 ASN   133      88.010 140.970  81.480  1.00  0.00            
ATOM   2107  C   ASN   133      89.480 138.870  76.480  1.00  0.00            
ATOM   2108  O   ASN   133      90.640 139.140  76.170  1.00  0.00            
ATOM   2109  N   ILE   134      88.810 137.830  75.940  1.00  0.00            
ATOM   2110  HN  ILE   134      87.910 137.570  76.280  1.00  0.00            
ATOM   2111  CA  ILE   134      89.420 137.000  74.950  1.00  0.00            
ATOM   2112  HA  ILE   134      90.460 136.800  75.180  1.00  0.00            
ATOM   2113  CB  ILE   134      88.660 135.700  74.980  1.00  0.00            
ATOM   2114  HB  ILE   134      87.580 135.970  74.890  1.00  0.00            
ATOM   2115  CG2 ILE   134      89.010 134.810  73.770  1.00  0.00            
ATOM   2116 1HG2 ILE   134      88.240 134.030  73.610  1.00  0.00            
ATOM   2117 2HG2 ILE   134      88.940 135.290  72.770  1.00  0.00            
ATOM   2118 3HG2 ILE   134      89.970 134.290  73.960  1.00  0.00            
ATOM   2119  CG1 ILE   134      88.850 134.990  76.330  1.00  0.00            
ATOM   2120 1HG1 ILE   134      89.920 134.700  76.390  1.00  0.00            
ATOM   2121 2HG1 ILE   134      88.640 135.740  77.120  1.00  0.00            
ATOM   2122  CD  ILE   134      88.070 133.690  76.540  1.00  0.00            
ATOM   2123  HD1 ILE   134      88.130 133.080  75.620  1.00  0.00            
ATOM   2124  HD2 ILE   134      88.470 133.050  77.360  1.00  0.00            
ATOM   2125  HD3 ILE   134      87.000 133.930  76.670  1.00  0.00            
ATOM   2126  C   ILE   134      89.450 137.630  73.600  1.00  0.00            
ATOM   2127  O   ILE   134      90.540 137.840  73.060  1.00  0.00            
ATOM   2128  N   LEU   135      88.320 138.010  72.970  1.00  0.00            
ATOM   2129  HN  LEU   135      87.540 137.870  73.570  1.00  0.00            
ATOM   2130  CA  LEU   135      88.140 138.650  71.710  1.00  0.00            
ATOM   2131  HA  LEU   135      88.910 138.330  71.020  1.00  0.00            
ATOM   2132  CB  LEU   135      86.720 138.510  71.130  1.00  0.00            
ATOM   2133  HB1 LEU   135      86.620 137.400  71.160  1.00  0.00            
ATOM   2134  HB2 LEU   135      85.950 139.010  71.740  1.00  0.00            
ATOM   2135  CG  LEU   135      86.590 138.980  69.670  1.00  0.00            
ATOM   2136  HG  LEU   135      86.880 140.050  69.580  1.00  0.00            
ATOM   2137  CD1 LEU   135      87.440 138.110  68.740  1.00  0.00            
ATOM   2138 1HD1 LEU   135      88.550 138.130  68.830  1.00  0.00            
ATOM   2139 2HD1 LEU   135      87.090 137.060  68.820  1.00  0.00            
ATOM   2140 3HD1 LEU   135      87.330 138.380  67.660  1.00  0.00            
ATOM   2141  CD2 LEU   135      85.140 138.820  69.190  1.00  0.00            
ATOM   2142 1HD2 LEU   135      85.150 139.150  68.130  1.00  0.00            
ATOM   2143 2HD2 LEU   135      84.730 137.790  69.250  1.00  0.00            
ATOM   2144 3HD2 LEU   135      84.450 139.520  69.720  1.00  0.00            
ATOM   2145  C   LEU   135      88.490 140.080  71.900  1.00  0.00            
ATOM   2146  O   LEU   135      88.780 140.820  70.960  1.00  0.00            
ATOM   2147  N   GLY   136      88.510 140.560  73.160  1.00  0.00            
ATOM   2148  HN  GLY   136      88.220 139.940  73.880  1.00  0.00            
ATOM   2149  CA  GLY   136      88.910 141.900  73.480  1.00  0.00            
ATOM   2150  HA1 GLY   136      88.760 142.660  72.730  1.00  0.00            
ATOM   2151  HA2 GLY   136      88.410 142.150  74.400  1.00  0.00            
ATOM   2152  C   GLY   136      90.390 142.050  73.620  1.00  0.00            
ATOM   2153  O   GLY   136      90.850 143.170  73.780  1.00  0.00            
ATOM   2154  N   HIS   137      91.090 140.930  73.370  1.00  0.00            
ATOM   2155  HN  HIS   137      90.690 140.080  73.030  1.00  0.00            
ATOM   2156  CA  HIS   137      92.500 140.700  73.540  1.00  0.00            
ATOM   2157  HA  HIS   137      92.510 139.630  73.660  1.00  0.00            
ATOM   2158  CB  HIS   137      93.300 140.960  72.250  1.00  0.00            
ATOM   2159  HB1 HIS   137      93.010 141.940  71.830  1.00  0.00            
ATOM   2160  HB2 HIS   137      94.390 141.130  72.420  1.00  0.00            
ATOM   2161  ND1 HIS   137      94.010 138.890  71.180  1.00  0.00            
ATOM   2162  CG  HIS   137      93.110 139.940  71.170  1.00  0.00            
ATOM   2163  CE1 HIS   137      93.630 138.110  70.170  1.00  0.00            
ATOM   2164  HE1 HIS   137      94.090 137.170  69.860  1.00  0.00            
ATOM   2165  NE2 HIS   137      92.580 138.650  69.490  1.00  0.00            
ATOM   2166  HE2 HIS   137      92.150 138.400  68.630  1.00  0.00            
ATOM   2167  CD2 HIS   137      92.240 139.820  70.130  1.00  0.00            
ATOM   2168  HD2 HIS   137      91.460 140.540  69.920  1.00  0.00            
ATOM   2169  C   HIS   137      93.210 141.300  74.700  1.00  0.00            
ATOM   2170  O   HIS   137      94.030 142.210  74.560  1.00  0.00            
ATOM   2171  N   LYS   138      92.980 140.800  75.930  1.00  0.00            
ATOM   2172  HN  LYS   138      92.210 140.200  76.100  1.00  0.00            
ATOM   2173  CA  LYS   138      93.530 141.400  77.110  1.00  0.00            
ATOM   2174  HA  LYS   138      94.230 142.200  76.970  1.00  0.00            
ATOM   2175  CB  LYS   138      92.410 142.070  77.920  1.00  0.00            
ATOM   2176  HB1 LYS   138      91.690 141.290  78.220  1.00  0.00            
ATOM   2177  HB2 LYS   138      92.860 142.450  78.860  1.00  0.00            
ATOM   2178  CG  LYS   138      91.640 143.260  77.340  1.00  0.00            
ATOM   2179  HG1 LYS   138      91.070 142.870  76.470  1.00  0.00            
ATOM   2180  HG2 LYS   138      90.880 143.500  78.110  1.00  0.00            
ATOM   2181  CD  LYS   138      92.430 144.530  77.010  1.00  0.00            
ATOM   2182  HD1 LYS   138      92.920 144.990  77.910  1.00  0.00            
ATOM   2183  HD2 LYS   138      93.200 144.270  76.250  1.00  0.00            
ATOM   2184  CE  LYS   138      91.450 145.590  76.520  1.00  0.00            
ATOM   2185  HE1 LYS   138      91.070 145.250  75.530  1.00  0.00            
ATOM   2186  HE2 LYS   138      90.680 145.810  77.280  1.00  0.00            
ATOM   2187  NZ  LYS   138      92.130 146.870  76.210  1.00  0.00            
ATOM   2188  HZ1 LYS   138      91.620 147.210  75.370  1.00  0.00            
ATOM   2189  HZ2 LYS   138      92.120 147.500  77.040  1.00  0.00            
ATOM   2190  HZ3 LYS   138      93.100 146.580  75.980  1.00  0.00            
ATOM   2191  C   LYS   138      94.260 140.440  77.990  1.00  0.00            
ATOM   2192  O   LYS   138      94.420 140.620  79.190  1.00  0.00            
ATOM   2193  N   LEU   139      94.670 139.290  77.410  1.00  0.00            
ATOM   2194  HN  LEU   139      94.450 139.160  76.450  1.00  0.00            
ATOM   2195  CA  LEU   139      95.180 138.170  78.140  1.00  0.00            
ATOM   2196  HA  LEU   139      94.760 138.250  79.130  1.00  0.00            
ATOM   2197  CB  LEU   139      94.760 136.850  77.470  1.00  0.00            
ATOM   2198  HB1 LEU   139      95.230 136.770  76.470  1.00  0.00            
ATOM   2199  HB2 LEU   139      95.230 135.980  77.980  1.00  0.00            
ATOM   2200  CG  LEU   139      93.250 136.570  77.380  1.00  0.00            
ATOM   2201  HG  LEU   139      92.800 137.250  76.620  1.00  0.00            
ATOM   2202  CD1 LEU   139      93.000 135.080  77.070  1.00  0.00            
ATOM   2203 1HD1 LEU   139      93.470 134.690  76.140  1.00  0.00            
ATOM   2204 2HD1 LEU   139      93.490 134.440  77.830  1.00  0.00            
ATOM   2205 3HD1 LEU   139      91.930 134.770  77.030  1.00  0.00            
ATOM   2206  CD2 LEU   139      92.400 137.010  78.580  1.00  0.00            
ATOM   2207 1HD2 LEU   139      92.920 136.530  79.440  1.00  0.00            
ATOM   2208 2HD2 LEU   139      92.450 138.110  78.680  1.00  0.00            
ATOM   2209 3HD2 LEU   139      91.330 136.720  78.460  1.00  0.00            
ATOM   2210  C   LEU   139      96.660 138.370  78.110  1.00  0.00            
ATOM   2211  O   LEU   139      97.310 138.740  77.140  1.00  0.00            
ATOM   2212  N   GLU   140      97.280 137.870  79.190  1.00  0.00            
ATOM   2213  HN  GLU   140      96.690 137.470  79.890  1.00  0.00            
ATOM   2214  CA  GLU   140      98.690 137.720  79.370  1.00  0.00            
ATOM   2215  HA  GLU   140      99.340 138.570  79.180  1.00  0.00            
ATOM   2216  CB  GLU   140      98.990 137.260  80.800  1.00  0.00            
ATOM   2217  HB1 GLU   140      98.260 136.490  81.150  1.00  0.00            
ATOM   2218  HB2 GLU   140      99.980 136.760  80.880  1.00  0.00            
ATOM   2219  CG  GLU   140      98.780 138.410  81.790  1.00  0.00            
ATOM   2220  HG1 GLU   140      98.900 139.400  81.320  1.00  0.00            
ATOM   2221  HG2 GLU   140      97.730 138.310  82.150  1.00  0.00            
ATOM   2222  CD  GLU   140      99.830 138.400  82.890  1.00  0.00            
ATOM   2223  OE1 GLU   140     101.000 138.770  82.620  1.00  0.00            
ATOM   2224  OE2 GLU   140      99.450 137.980  84.020  1.00  0.00            
ATOM   2225  C   GLU   140      99.100 136.520  78.590  1.00  0.00            
ATOM   2226  O   GLU   140      98.380 135.520  78.560  1.00  0.00            
ATOM   2227  N   TYR   141     100.210 136.600  77.830  1.00  0.00            
ATOM   2228  HN  TYR   141     100.610 137.500  77.680  1.00  0.00            
ATOM   2229  CA  TYR   141     100.520 135.500  76.970  1.00  0.00            
ATOM   2230  HA  TYR   141      99.630 134.950  76.710  1.00  0.00            
ATOM   2231  CB  TYR   141     101.300 135.980  75.730  1.00  0.00            
ATOM   2232  HB1 TYR   141     100.690 136.810  75.310  1.00  0.00            
ATOM   2233  HB2 TYR   141     102.200 136.510  76.110  1.00  0.00            
ATOM   2234  CG  TYR   141     101.670 135.050  74.630  1.00  0.00            
ATOM   2235  CD1 TYR   141     102.970 134.590  74.580  1.00  0.00            
ATOM   2236  HD1 TYR   141     103.630 135.210  75.160  1.00  0.00            
ATOM   2237  CE1 TYR   141     103.390 133.730  73.580  1.00  0.00            
ATOM   2238  HE1 TYR   141     104.440 133.540  73.470  1.00  0.00            
ATOM   2239  CZ  TYR   141     102.420 133.160  72.790  1.00  0.00            
ATOM   2240  OH  TYR   141     102.770 132.300  71.720  1.00  0.00            
ATOM   2241  HH  TYR   141     103.710 132.110  71.810  1.00  0.00            
ATOM   2242  CD2 TYR   141     100.690 134.520  73.830  1.00  0.00            
ATOM   2243  HD2 TYR   141      99.650 134.750  74.000  1.00  0.00            
ATOM   2244  CE2 TYR   141     101.120 133.570  72.920  1.00  0.00            
ATOM   2245  HE2 TYR   141     100.310 133.230  72.300  1.00  0.00            
ATOM   2246  C   TYR   141     101.370 134.610  77.800  1.00  0.00            
ATOM   2247  O   TYR   141     102.590 134.760  77.910  1.00  0.00            
ATOM   2248  N   ASN   142     100.710 133.620  78.420  1.00  0.00            
ATOM   2249  HN  ASN   142      99.740 133.430  78.360  1.00  0.00            
ATOM   2250  CA  ASN   142     101.520 132.620  79.050  1.00  0.00            
ATOM   2251  HA  ASN   142     102.440 132.470  78.510  1.00  0.00            
ATOM   2252  CB  ASN   142     101.880 133.000  80.500  1.00  0.00            
ATOM   2253  HB1 ASN   142     102.450 132.200  81.010  1.00  0.00            
ATOM   2254  HB2 ASN   142     102.590 133.860  80.460  1.00  0.00            
ATOM   2255  CG  ASN   142     100.660 133.370  81.330  1.00  0.00            
ATOM   2256  OD1 ASN   142      99.550 132.880  81.130  1.00  0.00            
ATOM   2257  ND2 ASN   142     100.810 134.390  82.220  1.00  0.00            
ATOM   2258 1HD2 ASN   142     101.510 135.090  82.110  1.00  0.00            
ATOM   2259 2HD2 ASN   142     100.330 134.460  83.090  1.00  0.00            
ATOM   2260  C   ASN   142     100.710 131.380  78.920  1.00  0.00            
ATOM   2261  O   ASN   142      99.600 131.460  78.390  1.00  0.00            
ATOM   2262  N   TYR   143     101.300 130.240  79.330  1.00  0.00            
ATOM   2263  HN  TYR   143     102.260 130.190  79.580  1.00  0.00            
ATOM   2264  CA  TYR   143     100.630 128.980  79.390  1.00  0.00            
ATOM   2265  HA  TYR   143      99.620 129.060  79.760  1.00  0.00            
ATOM   2266  CB  TYR   143     100.640 128.400  77.970  1.00  0.00            
ATOM   2267  HB1 TYR   143     100.240 129.200  77.310  1.00  0.00            
ATOM   2268  HB2 TYR   143     101.650 128.140  77.600  1.00  0.00            
ATOM   2269  CG  TYR   143      99.920 127.100  77.970  1.00  0.00            
ATOM   2270  CD1 TYR   143      98.580 126.950  78.250  1.00  0.00            
ATOM   2271  HD1 TYR   143      97.970 127.840  78.380  1.00  0.00            
ATOM   2272  CE1 TYR   143      97.970 125.720  78.270  1.00  0.00            
ATOM   2273  HE1 TYR   143      96.920 125.670  78.540  1.00  0.00            
ATOM   2274  CZ  TYR   143      98.770 124.610  78.130  1.00  0.00            
ATOM   2275  OH  TYR   143      98.130 123.370  78.330  1.00  0.00            
ATOM   2276  HH  TYR   143      98.810 122.710  78.530  1.00  0.00            
ATOM   2277  CD2 TYR   143     100.600 125.980  77.580  1.00  0.00            
ATOM   2278  HD2 TYR   143     101.580 126.050  77.110  1.00  0.00            
ATOM   2279  CE2 TYR   143     100.090 124.710  77.740  1.00  0.00            
ATOM   2280  HE2 TYR   143     100.700 123.860  77.480  1.00  0.00            
ATOM   2281  C   TYR   143     101.400 128.180  80.390  1.00  0.00            
ATOM   2282  O   TYR   143     102.470 127.660  80.080  1.00  0.00            
ATOM   2283  N   ILE   144     100.920 128.200  81.650  1.00  0.00            
ATOM   2284  HN  ILE   144     100.130 128.720  81.950  1.00  0.00            
ATOM   2285  CA  ILE   144     101.630 127.590  82.740  1.00  0.00            
ATOM   2286  HA  ILE   144     102.550 127.150  82.400  1.00  0.00            
ATOM   2287  CB  ILE   144     101.760 128.600  83.850  1.00  0.00            
ATOM   2288  HB  ILE   144     102.240 128.040  84.680  1.00  0.00            
ATOM   2289  CG2 ILE   144     102.620 129.790  83.380  1.00  0.00            
ATOM   2290 1HG2 ILE   144     102.630 130.560  84.180  1.00  0.00            
ATOM   2291 2HG2 ILE   144     103.670 129.500  83.190  1.00  0.00            
ATOM   2292 3HG2 ILE   144     102.080 130.290  82.550  1.00  0.00            
ATOM   2293  CG1 ILE   144     100.460 129.240  84.360  1.00  0.00            
ATOM   2294 1HG1 ILE   144     100.070 129.940  83.600  1.00  0.00            
ATOM   2295 2HG1 ILE   144      99.700 128.510  84.700  1.00  0.00            
ATOM   2296  CD  ILE   144     100.760 129.900  85.710  1.00  0.00            
ATOM   2297  HD1 ILE   144     100.910 130.990  85.570  1.00  0.00            
ATOM   2298  HD2 ILE   144      99.910 129.580  86.350  1.00  0.00            
ATOM   2299  HD3 ILE   144     101.670 129.510  86.210  1.00  0.00            
ATOM   2300  C   ILE   144     100.940 126.350  83.190  1.00  0.00            
ATOM   2301  O   ILE   144      99.870 126.010  82.700  1.00  0.00            
ATOM   2302  N   SER   145     101.530 125.540  84.100  1.00  0.00            
ATOM   2303  HN  SER   145     102.420 125.760  84.480  1.00  0.00            
ATOM   2304  CA  SER   145     100.980 124.450  84.830  1.00  0.00            
ATOM   2305  HA  SER   145     100.860 123.670  84.090  1.00  0.00            
ATOM   2306  CB  SER   145     101.990 124.030  85.920  1.00  0.00            
ATOM   2307  HB1 SER   145     102.080 124.760  86.760  1.00  0.00            
ATOM   2308  HB2 SER   145     101.640 123.050  86.310  1.00  0.00            
ATOM   2309  OG  SER   145     103.280 123.990  85.330  1.00  0.00            
ATOM   2310  HG1 SER   145     103.900 123.810  86.050  1.00  0.00            
ATOM   2311  C   SER   145      99.620 124.470  85.430  1.00  0.00            
ATOM   2312  O   SER   145      99.110 125.540  85.760  1.00  0.00            
ATOM   2313  N   HIS   146      98.940 123.330  85.660  1.00  0.00            
ATOM   2314  HN  HIS   146      99.150 122.380  85.450  1.00  0.00            
ATOM   2315  CA  HIS   146      97.770 123.330  86.480  1.00  0.00            
ATOM   2316  HA  HIS   146      97.750 124.120  87.220  1.00  0.00            
ATOM   2317  CB  HIS   146      96.620 123.650  85.500  1.00  0.00            
ATOM   2318  HB1 HIS   146      96.850 124.620  85.000  1.00  0.00            
ATOM   2319  HB2 HIS   146      96.550 122.830  84.770  1.00  0.00            
ATOM   2320  ND1 HIS   146      95.070 125.090  86.880  1.00  0.00            
ATOM   2321  CG  HIS   146      95.270 124.010  86.050  1.00  0.00            
ATOM   2322  CE1 HIS   146      93.780 125.030  87.140  1.00  0.00            
ATOM   2323  HE1 HIS   146      93.400 125.670  87.940  1.00  0.00            
ATOM   2324  NE2 HIS   146      93.150 124.070  86.410  1.00  0.00            
ATOM   2325  HE2 HIS   146      92.150 124.010  86.340  1.00  0.00            
ATOM   2326  CD2 HIS   146      94.100 123.440  85.640  1.00  0.00            
ATOM   2327  HD2 HIS   146      93.890 122.740  84.840  1.00  0.00            
ATOM   2328  C   HIS   146      97.710 122.070  87.270  1.00  0.00            
ATOM   2329  O   HIS   146      98.440 121.130  86.960  1.00  0.00            
ATOM   2330  N   ASN   147      96.810 121.940  88.260  1.00  0.00            
ATOM   2331  HN  ASN   147      96.400 122.740  88.680  1.00  0.00            
ATOM   2332  CA  ASN   147      96.390 120.750  88.930  1.00  0.00            
ATOM   2333  HA  ASN   147      96.830 119.890  88.450  1.00  0.00            
ATOM   2334  CB  ASN   147      96.750 120.890  90.420  1.00  0.00            
ATOM   2335  HB1 ASN   147      96.470 121.880  90.840  1.00  0.00            
ATOM   2336  HB2 ASN   147      96.300 120.030  90.970  1.00  0.00            
ATOM   2337  CG  ASN   147      98.250 120.690  90.580  1.00  0.00            
ATOM   2338  OD1 ASN   147      98.920 120.000  89.820  1.00  0.00            
ATOM   2339  ND2 ASN   147      98.860 121.270  91.660  1.00  0.00            
ATOM   2340 1HD2 ASN   147      98.430 121.970  92.230  1.00  0.00            
ATOM   2341 2HD2 ASN   147      99.820 121.020  91.720  1.00  0.00            
ATOM   2342  C   ASN   147      94.910 120.740  88.810  1.00  0.00            
ATOM   2343  O   ASN   147      94.290 121.780  89.020  1.00  0.00            
ATOM   2344  N   VAL   148      94.290 119.620  88.400  1.00  0.00            
ATOM   2345  HN  VAL   148      94.900 118.840  88.230  1.00  0.00            
ATOM   2346  CA  VAL   148      92.870 119.570  88.260  1.00  0.00            
ATOM   2347  HA  VAL   148      92.370 120.250  88.920  1.00  0.00            
ATOM   2348  CB  VAL   148      92.580 120.220  86.940  1.00  0.00            
ATOM   2349  HB  VAL   148      93.190 121.140  86.910  1.00  0.00            
ATOM   2350  CG1 VAL   148      93.100 119.430  85.720  1.00  0.00            
ATOM   2351 1HG1 VAL   148      92.640 118.430  85.850  1.00  0.00            
ATOM   2352 2HG1 VAL   148      92.710 119.800  84.740  1.00  0.00            
ATOM   2353 3HG1 VAL   148      94.200 119.330  85.700  1.00  0.00            
ATOM   2354  CG2 VAL   148      91.070 120.470  86.920  1.00  0.00            
ATOM   2355 1HG2 VAL   148      90.360 119.610  86.880  1.00  0.00            
ATOM   2356 2HG2 VAL   148      90.670 121.110  87.740  1.00  0.00            
ATOM   2357 3HG2 VAL   148      91.010 121.070  85.980  1.00  0.00            
ATOM   2358  C   VAL   148      92.270 118.250  88.610  1.00  0.00            
ATOM   2359  O   VAL   148      92.860 117.180  88.420  1.00  0.00            
ATOM   2360  N   TYR   149      91.140 118.310  89.340  1.00  0.00            
ATOM   2361  HN  TYR   149      90.740 119.120  89.760  1.00  0.00            
ATOM   2362  CA  TYR   149      90.410 117.130  89.710  1.00  0.00            
ATOM   2363  HA  TYR   149      91.070 116.290  89.550  1.00  0.00            
ATOM   2364  CB  TYR   149      90.200 117.260  91.220  1.00  0.00            
ATOM   2365  HB1 TYR   149      91.130 117.340  91.820  1.00  0.00            
ATOM   2366  HB2 TYR   149      89.670 118.240  91.290  1.00  0.00            
ATOM   2367  CG  TYR   149      89.300 116.210  91.780  1.00  0.00            
ATOM   2368  CD1 TYR   149      89.760 114.910  91.730  1.00  0.00            
ATOM   2369  HD1 TYR   149      90.630 114.670  91.130  1.00  0.00            
ATOM   2370  CE1 TYR   149      88.920 113.960  92.240  1.00  0.00            
ATOM   2371  HE1 TYR   149      89.120 112.900  92.150  1.00  0.00            
ATOM   2372  CZ  TYR   149      87.780 114.300  92.930  1.00  0.00            
ATOM   2373  OH  TYR   149      86.960 113.280  93.470  1.00  0.00            
ATOM   2374  HH  TYR   149      86.280 113.750  93.970  1.00  0.00            
ATOM   2375  CD2 TYR   149      88.340 116.590  92.680  1.00  0.00            
ATOM   2376  HD2 TYR   149      88.080 117.630  92.810  1.00  0.00            
ATOM   2377  CE2 TYR   149      87.510 115.620  93.190  1.00  0.00            
ATOM   2378  HE2 TYR   149      86.670 115.890  93.810  1.00  0.00            
ATOM   2379  C   TYR   149      89.210 117.000  88.830  1.00  0.00            
ATOM   2380  O   TYR   149      88.460 117.910  88.490  1.00  0.00            
ATOM   2381  N   ILE   150      89.060 115.840  88.180  1.00  0.00            
ATOM   2382  HN  ILE   150      89.630 115.070  88.470  1.00  0.00            
ATOM   2383  CA  ILE   150      88.070 115.760  87.150  1.00  0.00            
ATOM   2384  HA  ILE   150      87.540 116.680  86.960  1.00  0.00            
ATOM   2385  CB  ILE   150      88.630 115.260  85.850  1.00  0.00            
ATOM   2386  HB  ILE   150      89.260 114.400  86.150  1.00  0.00            
ATOM   2387  CG2 ILE   150      87.450 114.980  84.910  1.00  0.00            
ATOM   2388 1HG2 ILE   150      86.750 115.840  84.840  1.00  0.00            
ATOM   2389 2HG2 ILE   150      87.850 114.700  83.920  1.00  0.00            
ATOM   2390 3HG2 ILE   150      86.920 114.090  85.320  1.00  0.00            
ATOM   2391  CG1 ILE   150      89.640 116.220  85.210  1.00  0.00            
ATOM   2392 1HG1 ILE   150      89.090 116.970  84.600  1.00  0.00            
ATOM   2393 2HG1 ILE   150      90.190 116.650  86.080  1.00  0.00            
ATOM   2394  CD  ILE   150      90.570 115.550  84.210  1.00  0.00            
ATOM   2395  HD1 ILE   150      91.470 116.190  84.080  1.00  0.00            
ATOM   2396  HD2 ILE   150      90.970 114.620  84.670  1.00  0.00            
ATOM   2397  HD3 ILE   150      90.080 115.330  83.240  1.00  0.00            
ATOM   2398  C   ILE   150      87.000 114.920  87.760  1.00  0.00            
ATOM   2399  O   ILE   150      87.100 113.730  88.030  1.00  0.00            
ATOM   2400  N   THR   151      85.890 115.600  88.100  1.00  0.00            
ATOM   2401  HN  THR   151      85.650 116.510  87.770  1.00  0.00            
ATOM   2402  CA  THR   151      84.780 114.900  88.670  1.00  0.00            
ATOM   2403  HA  THR   151      85.130 114.000  89.150  1.00  0.00            
ATOM   2404  CB  THR   151      83.960 115.630  89.680  1.00  0.00            
ATOM   2405  HB  THR   151      83.080 115.070  90.070  1.00  0.00            
ATOM   2406  OG1 THR   151      83.700 116.950  89.220  1.00  0.00            
ATOM   2407  HG1 THR   151      82.850 117.020  88.780  1.00  0.00            
ATOM   2408  CG2 THR   151      84.870 115.880  90.900  1.00  0.00            
ATOM   2409 1HG2 THR   151      85.780 116.360  90.490  1.00  0.00            
ATOM   2410 2HG2 THR   151      84.380 116.620  91.570  1.00  0.00            
ATOM   2411 3HG2 THR   151      85.110 114.960  91.480  1.00  0.00            
ATOM   2412  C   THR   151      83.830 114.460  87.610  1.00  0.00            
ATOM   2413  O   THR   151      83.480 115.360  86.840  1.00  0.00            
ATOM   2414  N   ALA   152      83.470 113.170  87.560  1.00  0.00            
ATOM   2415  HN  ALA   152      83.590 112.450  88.250  1.00  0.00            
ATOM   2416  CA  ALA   152      82.970 112.590  86.350  1.00  0.00            
ATOM   2417  HA  ALA   152      82.840 113.400  85.640  1.00  0.00            
ATOM   2418  CB  ALA   152      83.980 111.580  85.770  1.00  0.00            
ATOM   2419  HB1 ALA   152      84.990 112.030  85.710  1.00  0.00            
ATOM   2420  HB2 ALA   152      84.120 110.720  86.450  1.00  0.00            
ATOM   2421  HB3 ALA   152      83.640 111.310  84.750  1.00  0.00            
ATOM   2422  C   ALA   152      81.690 111.950  86.770  1.00  0.00            
ATOM   2423  O   ALA   152      81.420 111.790  87.960  1.00  0.00            
ATOM   2424  N   ASP   153      80.810 111.690  85.790  1.00  0.00            
ATOM   2425  HN  ASP   153      81.080 111.870  84.850  1.00  0.00            
ATOM   2426  CA  ASP   153      79.530 111.060  85.870  1.00  0.00            
ATOM   2427  HA  ASP   153      79.720 110.400  86.710  1.00  0.00            
ATOM   2428  CB  ASP   153      78.470 112.130  86.170  1.00  0.00            
ATOM   2429  HB1 ASP   153      78.850 112.940  86.830  1.00  0.00            
ATOM   2430  HB2 ASP   153      78.510 112.750  85.250  1.00  0.00            
ATOM   2431  CG  ASP   153      77.080 111.650  86.560  1.00  0.00            
ATOM   2432  OD1 ASP   153      77.070 110.900  87.570  1.00  0.00            
ATOM   2433  OD2 ASP   153      76.050 111.990  85.920  1.00  0.00            
ATOM   2434  C   ASP   153      79.180 110.100  84.780  1.00  0.00            
ATOM   2435  O   ASP   153      79.550 110.300  83.630  1.00  0.00            
ATOM   2436  N   LYS   154      78.450 109.040  85.170  1.00  0.00            
ATOM   2437  HN  LYS   154      78.060 108.980  86.080  1.00  0.00            
ATOM   2438  CA  LYS   154      78.190 107.880  84.370  1.00  0.00            
ATOM   2439  HA  LYS   154      78.470 108.070  83.340  1.00  0.00            
ATOM   2440  CB  LYS   154      79.030 106.760  84.990  1.00  0.00            
ATOM   2441  HB1 LYS   154      78.870 106.760  86.090  1.00  0.00            
ATOM   2442  HB2 LYS   154      78.840 105.720  84.640  1.00  0.00            
ATOM   2443  CG  LYS   154      80.500 107.050  84.680  1.00  0.00            
ATOM   2444  HG1 LYS   154      80.640 106.850  83.600  1.00  0.00            
ATOM   2445  HG2 LYS   154      80.840 108.080  84.950  1.00  0.00            
ATOM   2446  CD  LYS   154      81.420 106.070  85.410  1.00  0.00            
ATOM   2447  HD1 LYS   154      81.110 105.030  85.160  1.00  0.00            
ATOM   2448  HD2 LYS   154      82.320 106.220  84.780  1.00  0.00            
ATOM   2449  CE  LYS   154      81.760 106.170  86.900  1.00  0.00            
ATOM   2450  HE1 LYS   154      82.140 107.190  87.150  1.00  0.00            
ATOM   2451  HE2 LYS   154      80.830 105.950  87.460  1.00  0.00            
ATOM   2452  NZ  LYS   154      82.920 105.280  87.140  1.00  0.00            
ATOM   2453  HZ1 LYS   154      82.730 104.310  86.820  1.00  0.00            
ATOM   2454  HZ2 LYS   154      83.810 105.640  86.740  1.00  0.00            
ATOM   2455  HZ3 LYS   154      83.160 105.300  88.150  1.00  0.00            
ATOM   2456  C   LYS   154      76.710 107.670  84.430  1.00  0.00            
ATOM   2457  O   LYS   154      75.990 108.200  85.270  1.00  0.00            
ATOM   2458  N   GLN   155      76.260 106.810  83.500  1.00  0.00            
ATOM   2459  HN  GLN   155      76.910 106.470  82.820  1.00  0.00            
ATOM   2460  CA  GLN   155      74.930 106.350  83.230  1.00  0.00            
ATOM   2461  HA  GLN   155      74.240 106.650  84.000  1.00  0.00            
ATOM   2462  CB  GLN   155      74.940 104.810  83.160  1.00  0.00            
ATOM   2463  HB1 GLN   155      73.900 104.410  83.080  1.00  0.00            
ATOM   2464  HB2 GLN   155      75.500 104.430  82.280  1.00  0.00            
ATOM   2465  CG  GLN   155      75.460 103.980  84.330  1.00  0.00            
ATOM   2466  HG1 GLN   155      76.570 104.070  84.360  1.00  0.00            
ATOM   2467  HG2 GLN   155      74.990 104.160  85.320  1.00  0.00            
ATOM   2468  CD  GLN   155      75.530 102.490  84.060  1.00  0.00            
ATOM   2469  OE1 GLN   155      76.580 101.850  84.100  1.00  0.00            
ATOM   2470  NE2 GLN   155      74.390 101.780  83.820  1.00  0.00            
ATOM   2471 1HE2 GLN   155      73.510 102.220  84.010  1.00  0.00            
ATOM   2472 2HE2 GLN   155      74.500 100.840  83.500  1.00  0.00            
ATOM   2473  C   GLN   155      74.470 106.960  81.950  1.00  0.00            
ATOM   2474  O   GLN   155      74.360 108.180  81.880  1.00  0.00            
ATOM   2475  N   LYS   156      74.070 106.120  80.980  1.00  0.00            
ATOM   2476  HN  LYS   156      74.190 105.130  81.050  1.00  0.00            
ATOM   2477  CA  LYS   156      73.510 106.600  79.760  1.00  0.00            
ATOM   2478  HA  LYS   156      72.940 107.500  79.930  1.00  0.00            
ATOM   2479  CB  LYS   156      72.340 105.700  79.340  1.00  0.00            
ATOM   2480  HB1 LYS   156      72.780 104.760  78.970  1.00  0.00            
ATOM   2481  HB2 LYS   156      71.780 105.420  80.260  1.00  0.00            
ATOM   2482  CG  LYS   156      71.430 106.120  78.180  1.00  0.00            
ATOM   2483  HG1 LYS   156      70.940 107.060  78.520  1.00  0.00            
ATOM   2484  HG2 LYS   156      72.080 106.250  77.290  1.00  0.00            
ATOM   2485  CD  LYS   156      70.480 104.960  77.880  1.00  0.00            
ATOM   2486  HD1 LYS   156      71.090 104.030  77.740  1.00  0.00            
ATOM   2487  HD2 LYS   156      70.060 104.760  78.890  1.00  0.00            
ATOM   2488  CE  LYS   156      69.600 105.030  76.630  1.00  0.00            
ATOM   2489  HE1 LYS   156      70.200 104.990  75.700  1.00  0.00            
ATOM   2490  HE2 LYS   156      68.930 104.150  76.590  1.00  0.00            
ATOM   2491  NZ  LYS   156      68.780 106.260  76.690  1.00  0.00            
ATOM   2492  HZ1 LYS   156      68.720 106.720  77.620  1.00  0.00            
ATOM   2493  HZ2 LYS   156      69.100 106.900  75.930  1.00  0.00            
ATOM   2494  HZ3 LYS   156      67.790 106.110  76.430  1.00  0.00            
ATOM   2495  C   LYS   156      74.510 107.010  78.730  1.00  0.00            
ATOM   2496  O   LYS   156      74.520 108.150  78.260  1.00  0.00            
ATOM   2497  N   ASN   157      75.350 106.090  78.240  1.00  0.00            
ATOM   2498  HN  ASN   157      75.340 105.250  78.770  1.00  0.00            
ATOM   2499  CA  ASN   157      76.190 106.190  77.080  1.00  0.00            
ATOM   2500  HA  ASN   157      76.590 105.200  76.940  1.00  0.00            
ATOM   2501  CB  ASN   157      75.310 106.510  75.860  1.00  0.00            
ATOM   2502  HB1 ASN   157      74.450 105.810  75.870  1.00  0.00            
ATOM   2503  HB2 ASN   157      74.810 107.500  75.850  1.00  0.00            
ATOM   2504  CG  ASN   157      76.110 106.460  74.570  1.00  0.00            
ATOM   2505  OD1 ASN   157      76.710 107.400  74.060  1.00  0.00            
ATOM   2506  ND2 ASN   157      76.090 105.260  73.920  1.00  0.00            
ATOM   2507 1HD2 ASN   157      75.810 104.480  74.480  1.00  0.00            
ATOM   2508 2HD2 ASN   157      76.540 105.140  73.040  1.00  0.00            
ATOM   2509  C   ASN   157      77.310 107.160  77.270  1.00  0.00            
ATOM   2510  O   ASN   157      77.100 108.370  77.340  1.00  0.00            
ATOM   2511  N   GLY   158      78.570 106.700  77.280  1.00  0.00            
ATOM   2512  HN  GLY   158      78.760 105.740  77.050  1.00  0.00            
ATOM   2513  CA  GLY   158      79.700 107.560  77.460  1.00  0.00            
ATOM   2514  HA1 GLY   158      80.570 107.000  77.160  1.00  0.00            
ATOM   2515  HA2 GLY   158      79.660 108.410  76.800  1.00  0.00            
ATOM   2516  C   GLY   158      79.900 108.070  78.850  1.00  0.00            
ATOM   2517  O   GLY   158      79.180 107.720  79.780  1.00  0.00            
ATOM   2518  N   ILE   159      80.970 108.850  79.060  1.00  0.00            
ATOM   2519  HN  ILE   159      81.610 109.190  78.370  1.00  0.00            
ATOM   2520  CA  ILE   159      81.270 109.360  80.360  1.00  0.00            
ATOM   2521  HA  ILE   159      80.470 109.180  81.060  1.00  0.00            
ATOM   2522  CB  ILE   159      82.520 108.800  80.980  1.00  0.00            
ATOM   2523  HB  ILE   159      82.370 107.700  81.060  1.00  0.00            
ATOM   2524  CG2 ILE   159      83.680 108.940  79.980  1.00  0.00            
ATOM   2525 1HG2 ILE   159      83.490 108.430  79.010  1.00  0.00            
ATOM   2526 2HG2 ILE   159      83.890 110.010  79.740  1.00  0.00            
ATOM   2527 3HG2 ILE   159      84.620 108.460  80.330  1.00  0.00            
ATOM   2528  CG1 ILE   159      83.010 109.320  82.340  1.00  0.00            
ATOM   2529 1HG1 ILE   159      83.180 110.410  82.210  1.00  0.00            
ATOM   2530 2HG1 ILE   159      82.100 109.130  82.940  1.00  0.00            
ATOM   2531  CD  ILE   159      84.140 108.540  83.020  1.00  0.00            
ATOM   2532  HD1 ILE   159      84.120 107.430  82.960  1.00  0.00            
ATOM   2533  HD2 ILE   159      85.130 108.830  82.610  1.00  0.00            
ATOM   2534  HD3 ILE   159      84.040 108.780  84.100  1.00  0.00            
ATOM   2535  C   ILE   159      81.360 110.840  80.190  1.00  0.00            
ATOM   2536  O   ILE   159      81.810 111.390  79.190  1.00  0.00            
ATOM   2537  N   LYS   160      80.780 111.620  81.120  1.00  0.00            
ATOM   2538  HN  LYS   160      80.210 111.350  81.900  1.00  0.00            
ATOM   2539  CA  LYS   160      80.880 113.040  81.060  1.00  0.00            
ATOM   2540  HA  LYS   160      81.560 113.290  80.260  1.00  0.00            
ATOM   2541  CB  LYS   160      79.490 113.690  80.950  1.00  0.00            
ATOM   2542  HB1 LYS   160      79.530 114.800  80.900  1.00  0.00            
ATOM   2543  HB2 LYS   160      79.020 113.420  79.980  1.00  0.00            
ATOM   2544  CG  LYS   160      78.590 113.330  82.140  1.00  0.00            
ATOM   2545  HG1 LYS   160      78.220 112.280  82.100  1.00  0.00            
ATOM   2546  HG2 LYS   160      79.190 113.520  83.050  1.00  0.00            
ATOM   2547  CD  LYS   160      77.350 114.230  82.160  1.00  0.00            
ATOM   2548  HD1 LYS   160      77.850 115.220  82.050  1.00  0.00            
ATOM   2549  HD2 LYS   160      76.740 114.030  81.260  1.00  0.00            
ATOM   2550  CE  LYS   160      76.490 114.240  83.420  1.00  0.00            
ATOM   2551  HE1 LYS   160      77.310 114.200  84.170  1.00  0.00            
ATOM   2552  HE2 LYS   160      75.860 115.140  83.560  1.00  0.00            
ATOM   2553  NZ  LYS   160      75.640 113.040  83.610  1.00  0.00            
ATOM   2554  HZ1 LYS   160      74.680 113.290  83.280  1.00  0.00            
ATOM   2555  HZ2 LYS   160      75.940 112.230  83.040  1.00  0.00            
ATOM   2556  HZ3 LYS   160      75.700 112.740  84.600  1.00  0.00            
ATOM   2557  C   LYS   160      81.630 113.500  82.260  1.00  0.00            
ATOM   2558  O   LYS   160      81.740 112.840  83.300  1.00  0.00            
ATOM   2559  N   ALA   161      82.320 114.650  82.190  1.00  0.00            
ATOM   2560  HN  ALA   161      82.330 115.060  81.280  1.00  0.00            
ATOM   2561  CA  ALA   161      83.130 115.130  83.270  1.00  0.00            
ATOM   2562  HA  ALA   161      82.480 115.000  84.120  1.00  0.00            
ATOM   2563  CB  ALA   161      84.530 114.520  83.330  1.00  0.00            
ATOM   2564  HB1 ALA   161      85.200 114.950  82.550  1.00  0.00            
ATOM   2565  HB2 ALA   161      84.900 114.750  84.360  1.00  0.00            
ATOM   2566  HB3 ALA   161      84.440 113.410  83.250  1.00  0.00            
ATOM   2567  C   ALA   161      83.190 116.620  83.190  1.00  0.00            
ATOM   2568  O   ALA   161      82.590 117.270  82.340  1.00  0.00            
ATOM   2569  N   HIS   162      83.820 117.140  84.260  1.00  0.00            
ATOM   2570  HN  HIS   162      84.000 116.580  85.070  1.00  0.00            
ATOM   2571  CA  HIS   162      83.870 118.560  84.430  1.00  0.00            
ATOM   2572  HA  HIS   162      83.770 119.110  83.510  1.00  0.00            
ATOM   2573  CB  HIS   162      82.820 118.840  85.520  1.00  0.00            
ATOM   2574  HB1 HIS   162      81.810 118.690  85.060  1.00  0.00            
ATOM   2575  HB2 HIS   162      83.010 118.230  86.420  1.00  0.00            
ATOM   2576  ND1 HIS   162      83.090 120.390  87.300  1.00  0.00            
ATOM   2577  CG  HIS   162      82.710 120.260  85.980  1.00  0.00            
ATOM   2578  CE1 HIS   162      83.210 121.690  87.500  1.00  0.00            
ATOM   2579  HE1 HIS   162      83.190 122.210  88.460  1.00  0.00            
ATOM   2580  NE2 HIS   162      83.070 122.350  86.320  1.00  0.00            
ATOM   2581  HE2 HIS   162      83.140 123.340  86.200  1.00  0.00            
ATOM   2582  CD2 HIS   162      82.780 121.450  85.310  1.00  0.00            
ATOM   2583  HD2 HIS   162      82.560 121.620  84.270  1.00  0.00            
ATOM   2584  C   HIS   162      85.200 118.890  85.020  1.00  0.00            
ATOM   2585  O   HIS   162      85.680 118.210  85.930  1.00  0.00            
ATOM   2586  N   PHE   163      85.810 119.960  84.490  1.00  0.00            
ATOM   2587  HN  PHE   163      85.310 120.440  83.780  1.00  0.00            
ATOM   2588  CA  PHE   163      87.030 120.470  85.040  1.00  0.00            
ATOM   2589  HA  PHE   163      87.000 120.220  86.090  1.00  0.00            
ATOM   2590  CB  PHE   163      88.320 119.760  84.590  1.00  0.00            
ATOM   2591  HB1 PHE   163      89.270 120.260  84.870  1.00  0.00            
ATOM   2592  HB2 PHE   163      88.280 118.760  85.060  1.00  0.00            
ATOM   2593  CG  PHE   163      88.360 119.450  83.130  1.00  0.00            
ATOM   2594  CD1 PHE   163      87.720 118.370  82.570  1.00  0.00            
ATOM   2595  HD1 PHE   163      87.060 117.730  83.130  1.00  0.00            
ATOM   2596  CE1 PHE   163      87.940 118.080  81.240  1.00  0.00            
ATOM   2597  HE1 PHE   163      87.400 117.250  80.800  1.00  0.00            
ATOM   2598  CZ  PHE   163      88.640 118.910  80.400  1.00  0.00            
ATOM   2599  HZ  PHE   163      88.730 118.640  79.360  1.00  0.00            
ATOM   2600  CD2 PHE   163      89.090 120.280  82.320  1.00  0.00            
ATOM   2601  HD2 PHE   163      89.540 121.160  82.770  1.00  0.00            
ATOM   2602  CE2 PHE   163      89.190 120.030  80.980  1.00  0.00            
ATOM   2603  HE2 PHE   163      89.710 120.700  80.310  1.00  0.00            
ATOM   2604  C   PHE   163      87.100 121.960  85.020  1.00  0.00            
ATOM   2605  O   PHE   163      86.340 122.660  84.360  1.00  0.00            
ATOM   2606  N   LYS   164      88.050 122.460  85.830  1.00  0.00            
ATOM   2607  HN  LYS   164      88.510 121.770  86.380  1.00  0.00            
ATOM   2608  CA  LYS   164      88.120 123.870  86.070  1.00  0.00            
ATOM   2609  HA  LYS   164      87.340 124.380  85.520  1.00  0.00            
ATOM   2610  CB  LYS   164      87.930 124.080  87.580  1.00  0.00            
ATOM   2611  HB1 LYS   164      88.730 123.530  88.130  1.00  0.00            
ATOM   2612  HB2 LYS   164      88.050 125.150  87.850  1.00  0.00            
ATOM   2613  CG  LYS   164      86.590 123.520  88.060  1.00  0.00            
ATOM   2614  HG1 LYS   164      85.930 124.050  87.340  1.00  0.00            
ATOM   2615  HG2 LYS   164      86.660 122.420  87.910  1.00  0.00            
ATOM   2616  CD  LYS   164      86.050 123.690  89.480  1.00  0.00            
ATOM   2617  HD1 LYS   164      85.220 122.990  89.700  1.00  0.00            
ATOM   2618  HD2 LYS   164      86.950 123.500  90.110  1.00  0.00            
ATOM   2619  CE  LYS   164      85.600 125.110  89.850  1.00  0.00            
ATOM   2620  HE1 LYS   164      85.560 125.180  90.960  1.00  0.00            
ATOM   2621  HE2 LYS   164      86.250 125.900  89.430  1.00  0.00            
ATOM   2622  NZ  LYS   164      84.190 125.380  89.490  1.00  0.00            
ATOM   2623  HZ1 LYS   164      83.550 124.860  90.110  1.00  0.00            
ATOM   2624  HZ2 LYS   164      83.950 126.390  89.560  1.00  0.00            
ATOM   2625  HZ3 LYS   164      83.940 125.160  88.500  1.00  0.00            
ATOM   2626  C   LYS   164      89.470 124.390  85.710  1.00  0.00            
ATOM   2627  O   LYS   164      90.510 123.820  86.030  1.00  0.00            
ATOM   2628  N   ILE   165      89.530 125.590  85.100  1.00  0.00            
ATOM   2629  HN  ILE   165      88.730 126.100  84.810  1.00  0.00            
ATOM   2630  CA  ILE   165      90.730 126.080  84.490  1.00  0.00            
ATOM   2631  HA  ILE   165      91.500 125.830  85.210  1.00  0.00            
ATOM   2632  CB  ILE   165      90.980 125.720  83.050  1.00  0.00            
ATOM   2633  HB  ILE   165      91.850 126.330  82.720  1.00  0.00            
ATOM   2634  CG2 ILE   165      91.460 124.270  82.940  1.00  0.00            
ATOM   2635 1HG2 ILE   165      92.180 124.060  83.750  1.00  0.00            
ATOM   2636 2HG2 ILE   165      90.650 123.550  83.200  1.00  0.00            
ATOM   2637 3HG2 ILE   165      91.820 124.010  81.920  1.00  0.00            
ATOM   2638  CG1 ILE   165      89.700 126.010  82.240  1.00  0.00            
ATOM   2639 1HG1 ILE   165      88.820 125.390  82.530  1.00  0.00            
ATOM   2640 2HG1 ILE   165      89.500 127.100  82.350  1.00  0.00            
ATOM   2641  CD  ILE   165      90.070 125.850  80.770  1.00  0.00            
ATOM   2642  HD1 ILE   165      89.830 124.790  80.520  1.00  0.00            
ATOM   2643  HD2 ILE   165      89.420 126.410  80.050  1.00  0.00            
ATOM   2644  HD3 ILE   165      91.080 126.250  80.550  1.00  0.00            
ATOM   2645  C   ILE   165      90.650 127.560  84.630  1.00  0.00            
ATOM   2646  O   ILE   165      89.630 128.210  84.840  1.00  0.00            
ATOM   2647  N   ARG   166      91.790 128.230  84.410  1.00  0.00            
ATOM   2648  HN  ARG   166      92.610 127.660  84.380  1.00  0.00            
ATOM   2649  CA  ARG   166      91.940 129.660  84.440  1.00  0.00            
ATOM   2650  HA  ARG   166      91.040 130.090  84.030  1.00  0.00            
ATOM   2651  CB  ARG   166      92.080 130.020  85.930  1.00  0.00            
ATOM   2652  HB1 ARG   166      91.900 131.090  86.170  1.00  0.00            
ATOM   2653  HB2 ARG   166      91.280 129.500  86.490  1.00  0.00            
ATOM   2654  CG  ARG   166      93.410 129.710  86.610  1.00  0.00            
ATOM   2655  HG1 ARG   166      93.750 128.670  86.440  1.00  0.00            
ATOM   2656  HG2 ARG   166      94.170 130.370  86.130  1.00  0.00            
ATOM   2657  CD  ARG   166      93.410 129.830  88.140  1.00  0.00            
ATOM   2658  HD1 ARG   166      93.010 130.840  88.360  1.00  0.00            
ATOM   2659  HD2 ARG   166      92.720 129.100  88.620  1.00  0.00            
ATOM   2660  NE  ARG   166      94.840 129.620  88.500  1.00  0.00            
ATOM   2661  HE  ARG   166      95.490 129.240  87.840  1.00  0.00            
ATOM   2662  CZ  ARG   166      95.370 130.220  89.600  1.00  0.00            
ATOM   2663  NH1 ARG   166      94.680 131.030  90.450  1.00  0.00            
ATOM   2664 1HH1 ARG   166      93.680 131.010  90.380  1.00  0.00            
ATOM   2665 2HH1 ARG   166      95.040 131.170  91.380  1.00  0.00            
ATOM   2666  NH2 ARG   166      96.700 130.050  89.870  1.00  0.00            
ATOM   2667 1HH2 ARG   166      97.150 130.800  90.360  1.00  0.00            
ATOM   2668 2HH2 ARG   166      97.170 129.740  89.050  1.00  0.00            
ATOM   2669  C   ARG   166      93.120 130.270  83.760  1.00  0.00            
ATOM   2670  O   ARG   166      94.040 129.560  83.370  1.00  0.00            
ATOM   2671  N   HIS   167      93.170 131.590  83.520  1.00  0.00            
ATOM   2672  HN  HIS   167      92.340 132.090  83.770  1.00  0.00            
ATOM   2673  CA  HIS   167      94.180 132.290  82.800  1.00  0.00            
ATOM   2674  HA  HIS   167      95.150 131.870  83.030  1.00  0.00            
ATOM   2675  CB  HIS   167      93.870 132.090  81.300  1.00  0.00            
ATOM   2676  HB1 HIS   167      93.790 131.010  81.060  1.00  0.00            
ATOM   2677  HB2 HIS   167      92.950 132.560  80.910  1.00  0.00            
ATOM   2678  ND1 HIS   167      96.080 131.740  80.220  1.00  0.00            
ATOM   2679  CG  HIS   167      94.990 132.560  80.420  1.00  0.00            
ATOM   2680  CE1 HIS   167      96.950 132.500  79.590  1.00  0.00            
ATOM   2681  HE1 HIS   167      98.020 132.320  79.480  1.00  0.00            
ATOM   2682  NE2 HIS   167      96.460 133.750  79.370  1.00  0.00            
ATOM   2683  HE2 HIS   167      96.970 134.500  78.940  1.00  0.00            
ATOM   2684  CD2 HIS   167      95.200 133.810  79.930  1.00  0.00            
ATOM   2685  HD2 HIS   167      94.630 134.730  80.000  1.00  0.00            
ATOM   2686  C   HIS   167      94.150 133.750  83.080  1.00  0.00            
ATOM   2687  O   HIS   167      93.140 134.350  83.450  1.00  0.00            
ATOM   2688  N   ASN   168      95.280 134.460  82.890  1.00  0.00            
ATOM   2689  HN  ASN   168      96.080 133.920  82.630  1.00  0.00            
ATOM   2690  CA  ASN   168      95.530 135.770  83.420  1.00  0.00            
ATOM   2691  HA  ASN   168      94.810 136.080  84.160  1.00  0.00            
ATOM   2692  CB  ASN   168      96.950 135.800  84.010  1.00  0.00            
ATOM   2693  HB1 ASN   168      97.640 135.170  83.420  1.00  0.00            
ATOM   2694  HB2 ASN   168      97.340 136.840  84.010  1.00  0.00            
ATOM   2695  CG  ASN   168      96.980 135.380  85.480  1.00  0.00            
ATOM   2696  OD1 ASN   168      96.450 134.310  85.760  1.00  0.00            
ATOM   2697  ND2 ASN   168      97.690 136.160  86.340  1.00  0.00            
ATOM   2698 1HD2 ASN   168      98.300 136.880  86.030  1.00  0.00            
ATOM   2699 2HD2 ASN   168      97.710 135.710  87.240  1.00  0.00            
ATOM   2700  C   ASN   168      95.370 136.900  82.470  1.00  0.00            
ATOM   2701  O   ASN   168      95.610 136.860  81.260  1.00  0.00            
ATOM   2702  N   ILE   169      94.860 138.050  82.950  1.00  0.00            
ATOM   2703  HN  ILE   169      94.830 138.080  83.950  1.00  0.00            
ATOM   2704  CA  ILE   169      94.440 139.250  82.290  1.00  0.00            
ATOM   2705  HA  ILE   169      94.300 139.080  81.240  1.00  0.00            
ATOM   2706  CB  ILE   169      93.110 139.800  82.710  1.00  0.00            
ATOM   2707  HB  ILE   169      93.160 140.090  83.780  1.00  0.00            
ATOM   2708  CG2 ILE   169      92.800 141.150  82.050  1.00  0.00            
ATOM   2709 1HG2 ILE   169      92.840 141.070  80.940  1.00  0.00            
ATOM   2710 2HG2 ILE   169      91.790 141.550  82.250  1.00  0.00            
ATOM   2711 3HG2 ILE   169      93.540 141.930  82.340  1.00  0.00            
ATOM   2712  CG1 ILE   169      91.870 138.910  82.480  1.00  0.00            
ATOM   2713 1HG1 ILE   169      91.630 138.890  81.400  1.00  0.00            
ATOM   2714 2HG1 ILE   169      92.140 137.900  82.870  1.00  0.00            
ATOM   2715  CD  ILE   169      90.620 139.210  83.310  1.00  0.00            
ATOM   2716  HD1 ILE   169      90.160 140.150  82.940  1.00  0.00            
ATOM   2717  HD2 ILE   169      89.830 138.440  83.160  1.00  0.00            
ATOM   2718  HD3 ILE   169      90.830 139.290  84.400  1.00  0.00            
ATOM   2719  C   ILE   169      95.590 140.170  82.540  1.00  0.00            
ATOM   2720  O   ILE   169      96.200 140.330  83.590  1.00  0.00            
ATOM   2721  N   GLU   170      96.030 140.960  81.540  1.00  0.00            
ATOM   2722  HN  GLU   170      95.370 140.970  80.800  1.00  0.00            
ATOM   2723  CA  GLU   170      97.160 141.830  81.450  1.00  0.00            
ATOM   2724  HA  GLU   170      97.960 141.140  81.710  1.00  0.00            
ATOM   2725  CB  GLU   170      97.240 142.230  79.970  1.00  0.00            
ATOM   2726  HB1 GLU   170      96.920 141.330  79.400  1.00  0.00            
ATOM   2727  HB2 GLU   170      96.590 143.080  79.660  1.00  0.00            
ATOM   2728  CG  GLU   170      98.660 142.560  79.520  1.00  0.00            
ATOM   2729  HG1 GLU   170      98.970 143.430  80.150  1.00  0.00            
ATOM   2730  HG2 GLU   170      99.320 141.700  79.780  1.00  0.00            
ATOM   2731  CD  GLU   170      98.830 142.960  78.070  1.00  0.00            
ATOM   2732  OE1 GLU   170      98.420 144.100  77.720  1.00  0.00            
ATOM   2733  OE2 GLU   170      99.330 142.120  77.260  1.00  0.00            
ATOM   2734  C   GLU   170      97.150 143.000  82.370  1.00  0.00            
ATOM   2735  O   GLU   170      98.200 143.560  82.690  1.00  0.00            
ATOM   2736  N   ASP   171      95.990 143.370  82.930  1.00  0.00            
ATOM   2737  HN  ASP   171      95.160 142.830  82.790  1.00  0.00            
ATOM   2738  CA  ASP   171      95.900 144.450  83.870  1.00  0.00            
ATOM   2739  HA  ASP   171      96.570 145.260  83.620  1.00  0.00            
ATOM   2740  CB  ASP   171      94.470 145.030  83.920  1.00  0.00            
ATOM   2741  HB1 ASP   171      93.730 144.230  84.160  1.00  0.00            
ATOM   2742  HB2 ASP   171      94.390 145.880  84.630  1.00  0.00            
ATOM   2743  CG  ASP   171      94.130 145.510  82.520  1.00  0.00            
ATOM   2744  OD1 ASP   171      94.810 146.440  82.010  1.00  0.00            
ATOM   2745  OD2 ASP   171      93.100 145.010  81.980  1.00  0.00            
ATOM   2746  C   ASP   171      96.370 144.040  85.220  1.00  0.00            
ATOM   2747  O   ASP   171      96.630 144.870  86.080  1.00  0.00            
ATOM   2748  N   GLY   172      96.440 142.740  85.560  1.00  0.00            
ATOM   2749  HN  GLY   172      96.170 142.020  84.920  1.00  0.00            
ATOM   2750  CA  GLY   172      96.490 142.380  86.950  1.00  0.00            
ATOM   2751  HA1 GLY   172      97.230 141.600  86.970  1.00  0.00            
ATOM   2752  HA2 GLY   172      96.730 143.190  87.620  1.00  0.00            
ATOM   2753  C   GLY   172      95.220 141.730  87.390  1.00  0.00            
ATOM   2754  O   GLY   172      94.700 142.050  88.450  1.00  0.00            
ATOM   2755  N   SER   173      94.660 140.720  86.690  1.00  0.00            
ATOM   2756  HN  SER   173      95.070 140.370  85.850  1.00  0.00            
ATOM   2757  CA  SER   173      93.540 139.960  87.150  1.00  0.00            
ATOM   2758  HA  SER   173      93.740 139.770  88.200  1.00  0.00            
ATOM   2759  CB  SER   173      92.210 140.670  86.890  1.00  0.00            
ATOM   2760  HB1 SER   173      92.370 141.680  87.330  1.00  0.00            
ATOM   2761  HB2 SER   173      92.030 140.820  85.810  1.00  0.00            
ATOM   2762  OG  SER   173      91.040 140.070  87.450  1.00  0.00            
ATOM   2763  HG1 SER   173      90.340 140.530  86.990  1.00  0.00            
ATOM   2764  C   SER   173      93.520 138.610  86.540  1.00  0.00            
ATOM   2765  O   SER   173      94.390 138.280  85.730  1.00  0.00            
ATOM   2766  N   VAL   174      92.600 137.700  86.930  1.00  0.00            
ATOM   2767  HN  VAL   174      91.850 138.040  87.480  1.00  0.00            
ATOM   2768  CA  VAL   174      92.490 136.340  86.490  1.00  0.00            
ATOM   2769  HA  VAL   174      93.230 136.320  85.710  1.00  0.00            
ATOM   2770  CB  VAL   174      92.750 135.350  87.590  1.00  0.00            
ATOM   2771  HB  VAL   174      93.590 135.710  88.210  1.00  0.00            
ATOM   2772  CG1 VAL   174      91.610 135.190  88.610  1.00  0.00            
ATOM   2773 1HG1 VAL   174      90.820 134.680  88.010  1.00  0.00            
ATOM   2774 2HG1 VAL   174      92.010 134.510  89.400  1.00  0.00            
ATOM   2775 3HG1 VAL   174      91.330 136.140  89.110  1.00  0.00            
ATOM   2776  CG2 VAL   174      93.170 133.970  87.050  1.00  0.00            
ATOM   2777 1HG2 VAL   174      94.020 133.960  86.320  1.00  0.00            
ATOM   2778 2HG2 VAL   174      93.400 133.340  87.930  1.00  0.00            
ATOM   2779 3HG2 VAL   174      92.340 133.430  86.540  1.00  0.00            
ATOM   2780  C   VAL   174      91.200 136.190  85.780  1.00  0.00            
ATOM   2781  O   VAL   174      90.240 136.940  85.970  1.00  0.00            
ATOM   2782  N   GLN   175      91.050 135.290  84.790  1.00  0.00            
ATOM   2783  HN  GLN   175      91.850 134.760  84.490  1.00  0.00            
ATOM   2784  CA  GLN   175      89.860 134.910  84.100  1.00  0.00            
ATOM   2785  HA  GLN   175      89.090 135.600  84.410  1.00  0.00            
ATOM   2786  CB  GLN   175      89.910 135.000  82.560  1.00  0.00            
ATOM   2787  HB1 GLN   175      90.170 136.020  82.210  1.00  0.00            
ATOM   2788  HB2 GLN   175      90.630 134.240  82.200  1.00  0.00            
ATOM   2789  CG  GLN   175      88.600 134.640  81.860  1.00  0.00            
ATOM   2790  HG1 GLN   175      88.400 133.550  81.900  1.00  0.00            
ATOM   2791  HG2 GLN   175      87.790 135.190  82.370  1.00  0.00            
ATOM   2792  CD  GLN   175      88.730 134.960  80.380  1.00  0.00            
ATOM   2793  OE1 GLN   175      89.740 134.840  79.690  1.00  0.00            
ATOM   2794  NE2 GLN   175      87.640 135.570  79.850  1.00  0.00            
ATOM   2795 1HE2 GLN   175      86.860 135.800  80.430  1.00  0.00            
ATOM   2796 2HE2 GLN   175      87.650 136.000  78.950  1.00  0.00            
ATOM   2797  C   GLN   175      89.480 133.500  84.410  1.00  0.00            
ATOM   2798  O   GLN   175      90.270 132.660  83.970  1.00  0.00            
ATOM   2799  N   LEU   176      88.360 133.240  85.110  1.00  0.00            
ATOM   2800  HN  LEU   176      87.700 133.960  85.330  1.00  0.00            
ATOM   2801  CA  LEU   176      88.090 131.900  85.520  1.00  0.00            
ATOM   2802  HA  LEU   176      89.050 131.420  85.620  1.00  0.00            
ATOM   2803  CB  LEU   176      87.370 131.980  86.880  1.00  0.00            
ATOM   2804  HB1 LEU   176      86.450 132.610  86.860  1.00  0.00            
ATOM   2805  HB2 LEU   176      86.980 130.990  87.200  1.00  0.00            
ATOM   2806  CG  LEU   176      88.260 132.510  88.020  1.00  0.00            
ATOM   2807  HG  LEU   176      88.570 133.530  87.740  1.00  0.00            
ATOM   2808  CD1 LEU   176      87.550 132.620  89.380  1.00  0.00            
ATOM   2809 1HD1 LEU   176      87.450 131.550  89.640  1.00  0.00            
ATOM   2810 2HD1 LEU   176      88.250 133.150  90.070  1.00  0.00            
ATOM   2811 3HD1 LEU   176      86.580 133.170  89.320  1.00  0.00            
ATOM   2812  CD2 LEU   176      89.460 131.570  88.180  1.00  0.00            
ATOM   2813 1HD2 LEU   176      90.220 132.000  88.860  1.00  0.00            
ATOM   2814 2HD2 LEU   176      89.250 130.530  88.520  1.00  0.00            
ATOM   2815 3HD2 LEU   176      90.060 131.520  87.240  1.00  0.00            
ATOM   2816  C   LEU   176      87.210 131.130  84.600  1.00  0.00            
ATOM   2817  O   LEU   176      86.410 131.720  83.880  1.00  0.00            
ATOM   2818  N   ALA   177      87.370 129.800  84.450  1.00  0.00            
ATOM   2819  HN  ALA   177      88.140 129.320  84.850  1.00  0.00            
ATOM   2820  CA  ALA   177      86.420 129.050  83.690  1.00  0.00            
ATOM   2821  HA  ALA   177      85.400 129.400  83.740  1.00  0.00            
ATOM   2822  CB  ALA   177      86.800 129.060  82.200  1.00  0.00            
ATOM   2823  HB1 ALA   177      86.170 128.420  81.540  1.00  0.00            
ATOM   2824  HB2 ALA   177      86.590 130.100  81.860  1.00  0.00            
ATOM   2825  HB3 ALA   177      87.850 128.850  81.910  1.00  0.00            
ATOM   2826  C   ALA   177      86.220 127.630  84.090  1.00  0.00            
ATOM   2827  O   ALA   177      87.090 127.000  84.690  1.00  0.00            
ATOM   2828  N   ASP   178      85.020 127.130  83.720  1.00  0.00            
ATOM   2829  HN  ASP   178      84.440 127.720  83.160  1.00  0.00            
ATOM   2830  CA  ASP   178      84.640 125.770  83.880  1.00  0.00            
ATOM   2831  HA  ASP   178      85.370 125.220  84.460  1.00  0.00            
ATOM   2832  CB  ASP   178      83.290 125.620  84.590  1.00  0.00            
ATOM   2833  HB1 ASP   178      82.610 126.260  84.000  1.00  0.00            
ATOM   2834  HB2 ASP   178      82.920 124.570  84.700  1.00  0.00            
ATOM   2835  CG  ASP   178      83.380 126.160  86.010  1.00  0.00            
ATOM   2836  OD1 ASP   178      83.620 125.320  86.920  1.00  0.00            
ATOM   2837  OD2 ASP   178      83.230 127.400  86.200  1.00  0.00            
ATOM   2838  C   ASP   178      84.640 125.200  82.500  1.00  0.00            
ATOM   2839  O   ASP   178      84.220 125.750  81.480  1.00  0.00            
ATOM   2840  N   HIS   179      85.260 124.020  82.340  1.00  0.00            
ATOM   2841  HN  HIS   179      85.710 123.460  83.030  1.00  0.00            
ATOM   2842  CA  HIS   179      85.270 123.290  81.110  1.00  0.00            
ATOM   2843  HA  HIS   179      84.660 123.870  80.430  1.00  0.00            
ATOM   2844  CB  HIS   179      86.720 123.000  80.690  1.00  0.00            
ATOM   2845  HB1 HIS   179      87.330 123.900  80.950  1.00  0.00            
ATOM   2846  HB2 HIS   179      87.160 122.220  81.340  1.00  0.00            
ATOM   2847  ND1 HIS   179      88.270 122.610  78.800  1.00  0.00            
ATOM   2848  CG  HIS   179      86.960 122.700  79.240  1.00  0.00            
ATOM   2849  CE1 HIS   179      88.200 122.800  77.500  1.00  0.00            
ATOM   2850  HE1 HIS   179      89.150 122.790  76.960  1.00  0.00            
ATOM   2851  NE2 HIS   179      86.910 122.840  77.040  1.00  0.00            
ATOM   2852  HE2 HIS   179      86.640 123.150  76.130  1.00  0.00            
ATOM   2853  CD2 HIS   179      86.130 122.810  78.180  1.00  0.00            
ATOM   2854  HD2 HIS   179      85.070 122.970  78.030  1.00  0.00            
ATOM   2855  C   HIS   179      84.560 121.990  81.240  1.00  0.00            
ATOM   2856  O   HIS   179      84.770 121.070  82.040  1.00  0.00            
ATOM   2857  N   TYR   180      83.590 121.810  80.330  1.00  0.00            
ATOM   2858  HN  TYR   180      83.300 122.440  79.610  1.00  0.00            
ATOM   2859  CA  TYR   180      82.730 120.660  80.280  1.00  0.00            
ATOM   2860  HA  TYR   180      82.660 120.260  81.280  1.00  0.00            
ATOM   2861  CB  TYR   180      81.260 121.010  80.040  1.00  0.00            
ATOM   2862  HB1 TYR   180      81.060 121.680  79.170  1.00  0.00            
ATOM   2863  HB2 TYR   180      80.660 120.080  79.920  1.00  0.00            
ATOM   2864  CG  TYR   180      80.670 121.700  81.220  1.00  0.00            
ATOM   2865  CD1 TYR   180      80.790 123.070  81.210  1.00  0.00            
ATOM   2866  HD1 TYR   180      81.230 123.630  80.400  1.00  0.00            
ATOM   2867  CE1 TYR   180      80.330 123.780  82.290  1.00  0.00            
ATOM   2868  HE1 TYR   180      80.520 124.830  82.390  1.00  0.00            
ATOM   2869  CZ  TYR   180      79.700 123.150  83.340  1.00  0.00            
ATOM   2870  OH  TYR   180      79.400 123.900  84.500  1.00  0.00            
ATOM   2871  HH  TYR   180      79.330 124.820  84.210  1.00  0.00            
ATOM   2872  CD2 TYR   180      80.060 121.040  82.260  1.00  0.00            
ATOM   2873  HD2 TYR   180      79.900 119.970  82.200  1.00  0.00            
ATOM   2874  CE2 TYR   180      79.550 121.790  83.290  1.00  0.00            
ATOM   2875  HE2 TYR   180      79.020 121.310  84.110  1.00  0.00            
ATOM   2876  C   TYR   180      83.070 119.700  79.190  1.00  0.00            
ATOM   2877  O   TYR   180      83.550 120.100  78.130  1.00  0.00            
ATOM   2878  N   GLN   181      82.990 118.400  79.510  1.00  0.00            
ATOM   2879  HN  GLN   181      82.620 118.160  80.410  1.00  0.00            
ATOM   2880  CA  GLN   181      83.490 117.340  78.690  1.00  0.00            
ATOM   2881  HA  GLN   181      83.660 117.810  77.730  1.00  0.00            
ATOM   2882  CB  GLN   181      84.860 116.870  79.210  1.00  0.00            
ATOM   2883  HB1 GLN   181      85.390 117.770  79.620  1.00  0.00            
ATOM   2884  HB2 GLN   181      84.650 116.190  80.070  1.00  0.00            
ATOM   2885  CG  GLN   181      85.690 116.230  78.100  1.00  0.00            
ATOM   2886  HG1 GLN   181      85.090 115.320  77.860  1.00  0.00            
ATOM   2887  HG2 GLN   181      85.830 116.920  77.240  1.00  0.00            
ATOM   2888  CD  GLN   181      87.040 115.630  78.500  1.00  0.00            
ATOM   2889  OE1 GLN   181      87.180 114.680  79.270  1.00  0.00            
ATOM   2890  NE2 GLN   181      88.120 116.180  77.900  1.00  0.00            
ATOM   2891 1HE2 GLN   181      88.050 117.070  77.430  1.00  0.00            
ATOM   2892 2HE2 GLN   181      88.910 115.590  77.720  1.00  0.00            
ATOM   2893  C   GLN   181      82.570 116.180  78.610  1.00  0.00            
ATOM   2894  O   GLN   181      82.090 115.620  79.600  1.00  0.00            
ATOM   2895  N   GLN   182      82.250 115.760  77.380  1.00  0.00            
ATOM   2896  HN  GLN   182      82.500 116.230  76.540  1.00  0.00            
ATOM   2897  CA  GLN   182      81.520 114.570  77.070  1.00  0.00            
ATOM   2898  HA  GLN   182      81.350 114.020  77.990  1.00  0.00            
ATOM   2899  CB  GLN   182      80.150 114.810  76.410  1.00  0.00            
ATOM   2900  HB1 GLN   182      79.560 115.300  77.220  1.00  0.00            
ATOM   2901  HB2 GLN   182      80.190 115.540  75.580  1.00  0.00            
ATOM   2902  CG  GLN   182      79.350 113.580  76.000  1.00  0.00            
ATOM   2903  HG1 GLN   182      79.980 113.040  75.250  1.00  0.00            
ATOM   2904  HG2 GLN   182      79.090 112.950  76.880  1.00  0.00            
ATOM   2905  CD  GLN   182      78.060 114.140  75.420  1.00  0.00            
ATOM   2906  OE1 GLN   182      78.060 115.230  74.850  1.00  0.00            
ATOM   2907  NE2 GLN   182      76.910 113.450  75.620  1.00  0.00            
ATOM   2908 1HE2 GLN   182      76.950 112.520  75.970  1.00  0.00            
ATOM   2909 2HE2 GLN   182      76.220 113.830  74.990  1.00  0.00            
ATOM   2910  C   GLN   182      82.360 113.730  76.170  1.00  0.00            
ATOM   2911  O   GLN   182      82.940 114.320  75.260  1.00  0.00            
ATOM   2912  N   ASN   183      82.490 112.400  76.340  1.00  0.00            
ATOM   2913  HN  ASN   183      82.100 111.870  77.090  1.00  0.00            
ATOM   2914  CA  ASN   183      83.340 111.640  75.490  1.00  0.00            
ATOM   2915  HA  ASN   183      83.690 112.160  74.610  1.00  0.00            
ATOM   2916  CB  ASN   183      84.590 111.170  76.260  1.00  0.00            
ATOM   2917  HB1 ASN   183      84.330 110.250  76.830  1.00  0.00            
ATOM   2918  HB2 ASN   183      85.360 110.720  75.590  1.00  0.00            
ATOM   2919  CG  ASN   183      85.200 112.260  77.130  1.00  0.00            
ATOM   2920  OD1 ASN   183      86.030 112.980  76.570  1.00  0.00            
ATOM   2921  ND2 ASN   183      84.760 112.440  78.400  1.00  0.00            
ATOM   2922 1HD2 ASN   183      84.190 111.740  78.840  1.00  0.00            
ATOM   2923 2HD2 ASN   183      85.330 113.130  78.850  1.00  0.00            
ATOM   2924  C   ASN   183      82.570 110.410  75.160  1.00  0.00            
ATOM   2925  O   ASN   183      81.930 109.900  76.080  1.00  0.00            
ATOM   2926  N   THR   184      82.490 109.990  73.880  1.00  0.00            
ATOM   2927  HN  THR   184      83.140 110.410  73.260  1.00  0.00            
ATOM   2928  CA  THR   184      81.730 108.950  73.250  1.00  0.00            
ATOM   2929  HA  THR   184      81.300 108.370  74.060  1.00  0.00            
ATOM   2930  CB  THR   184      80.670 109.440  72.320  1.00  0.00            
ATOM   2931  HB  THR   184      81.110 110.210  71.650  1.00  0.00            
ATOM   2932  OG1 THR   184      79.650 110.010  73.140  1.00  0.00            
ATOM   2933  HG1 THR   184      79.030 110.460  72.570  1.00  0.00            
ATOM   2934  CG2 THR   184      79.860 108.460  71.460  1.00  0.00            
ATOM   2935 1HG2 THR   184      79.080 109.080  70.970  1.00  0.00            
ATOM   2936 2HG2 THR   184      80.560 107.890  70.810  1.00  0.00            
ATOM   2937 3HG2 THR   184      79.350 107.880  72.260  1.00  0.00            
ATOM   2938  C   THR   184      82.750 108.120  72.550  1.00  0.00            
ATOM   2939  O   THR   184      83.490 108.590  71.690  1.00  0.00            
ATOM   2940  N   PRO   185      82.920 106.870  72.870  1.00  0.00            
ATOM   2941  CD  PRO   185      82.640 106.310  74.190  1.00  0.00            
ATOM   2942  HD1 PRO   185      81.620 105.890  74.110  1.00  0.00            
ATOM   2943  HD2 PRO   185      82.570 106.980  75.070  1.00  0.00            
ATOM   2944  CA  PRO   185      83.660 105.960  72.050  1.00  0.00            
ATOM   2945  HA  PRO   185      84.680 106.280  71.920  1.00  0.00            
ATOM   2946  CB  PRO   185      83.610 104.720  72.960  1.00  0.00            
ATOM   2947  HB1 PRO   185      82.670 104.150  72.830  1.00  0.00            
ATOM   2948  HB2 PRO   185      84.470 104.060  72.710  1.00  0.00            
ATOM   2949  CG  PRO   185      83.670 105.200  74.420  1.00  0.00            
ATOM   2950  HG1 PRO   185      83.400 104.440  75.180  1.00  0.00            
ATOM   2951  HG2 PRO   185      84.660 105.600  74.730  1.00  0.00            
ATOM   2952  C   PRO   185      83.040 105.670  70.730  1.00  0.00            
ATOM   2953  O   PRO   185      81.810 105.690  70.690  1.00  0.00            
ATOM   2954  N   ILE   186      83.870 105.500  69.680  1.00  0.00            
ATOM   2955  HN  ILE   186      84.860 105.410  69.750  1.00  0.00            
ATOM   2956  CA  ILE   186      83.340 105.190  68.390  1.00  0.00            
ATOM   2957  HA  ILE   186      82.420 105.740  68.250  1.00  0.00            
ATOM   2958  CB  ILE   186      84.340 105.610  67.340  1.00  0.00            
ATOM   2959  HB  ILE   186      85.370 105.290  67.590  1.00  0.00            
ATOM   2960  CG2 ILE   186      83.990 105.020  65.970  1.00  0.00            
ATOM   2961 1HG2 ILE   186      83.840 103.920  65.960  1.00  0.00            
ATOM   2962 2HG2 ILE   186      83.030 105.530  65.730  1.00  0.00            
ATOM   2963 3HG2 ILE   186      84.730 105.330  65.200  1.00  0.00            
ATOM   2964  CG1 ILE   186      84.400 107.150  67.320  1.00  0.00            
ATOM   2965 1HG1 ILE   186      83.420 107.420  66.900  1.00  0.00            
ATOM   2966 2HG1 ILE   186      84.400 107.550  68.350  1.00  0.00            
ATOM   2967  CD  ILE   186      85.490 107.800  66.460  1.00  0.00            
ATOM   2968  HD1 ILE   186      86.440 107.320  66.760  1.00  0.00            
ATOM   2969  HD2 ILE   186      85.220 107.470  65.440  1.00  0.00            
ATOM   2970  HD3 ILE   186      85.430 108.910  66.500  1.00  0.00            
ATOM   2971  C   ILE   186      83.110 103.720  68.300  1.00  0.00            
ATOM   2972  O   ILE   186      82.020 103.320  67.880  1.00  0.00            
ATOM   2973  N   GLY   187      84.020 102.890  68.850  1.00  0.00            
ATOM   2974  HN  GLY   187      84.820 103.390  69.160  1.00  0.00            
ATOM   2975  CA  GLY   187      83.860 101.510  69.190  1.00  0.00            
ATOM   2976  HA1 GLY   187      83.520 100.960  68.330  1.00  0.00            
ATOM   2977  HA2 GLY   187      84.860 101.240  69.490  1.00  0.00            
ATOM   2978  C   GLY   187      82.860 101.390  70.280  1.00  0.00            
ATOM   2979  O   GLY   187      82.210 102.330  70.740  1.00  0.00            
ATOM   2980  N   ASP   188      82.690 100.150  70.780  1.00  0.00            
ATOM   2981  HN  ASP   188      83.200  99.380  70.420  1.00  0.00            
ATOM   2982  CA  ASP   188      81.930  99.900  71.960  1.00  0.00            
ATOM   2983  HA  ASP   188      80.940 100.300  71.800  1.00  0.00            
ATOM   2984  CB  ASP   188      81.830  98.400  72.280  1.00  0.00            
ATOM   2985  HB1 ASP   188      82.850  97.990  72.470  1.00  0.00            
ATOM   2986  HB2 ASP   188      81.180  98.180  73.150  1.00  0.00            
ATOM   2987  CG  ASP   188      81.300  97.590  71.100  1.00  0.00            
ATOM   2988  OD1 ASP   188      82.060  96.680  70.680  1.00  0.00            
ATOM   2989  OD2 ASP   188      80.140  97.850  70.700  1.00  0.00            
ATOM   2990  C   ASP   188      82.510 100.530  73.180  1.00  0.00            
ATOM   2991  O   ASP   188      81.760 100.870  74.090  1.00  0.00            
ATOM   2992  N   GLY   189      83.850 100.680  73.230  1.00  0.00            
ATOM   2993  HN  GLY   189      84.380 100.220  72.520  1.00  0.00            
ATOM   2994  CA  GLY   189      84.560 101.250  74.330  1.00  0.00            
ATOM   2995  HA1 GLY   189      85.560 101.510  74.000  1.00  0.00            
ATOM   2996  HA2 GLY   189      83.980 102.130  74.560  1.00  0.00            
ATOM   2997  C   GLY   189      84.690 100.460  75.590  1.00  0.00            
ATOM   2998  O   GLY   189      84.060  99.410  75.680  1.00  0.00            
ATOM   2999  N   PRO   190      85.500 100.890  76.510  1.00  0.00            
ATOM   3000  CD  PRO   190      86.580 101.840  76.300  1.00  0.00            
ATOM   3001  HD1 PRO   190      86.190 102.880  76.290  1.00  0.00            
ATOM   3002  HD2 PRO   190      87.230 101.740  75.400  1.00  0.00            
ATOM   3003  CA  PRO   190      85.520 100.380  77.850  1.00  0.00            
ATOM   3004  HA  PRO   190      85.940  99.380  77.780  1.00  0.00            
ATOM   3005  CB  PRO   190      86.460 101.270  78.670  1.00  0.00            
ATOM   3006  HB1 PRO   190      85.980 102.110  79.200  1.00  0.00            
ATOM   3007  HB2 PRO   190      86.970 100.530  79.330  1.00  0.00            
ATOM   3008  CG  PRO   190      87.390 101.870  77.600  1.00  0.00            
ATOM   3009  HG1 PRO   190      87.840 102.840  77.890  1.00  0.00            
ATOM   3010  HG2 PRO   190      88.240 101.170  77.440  1.00  0.00            
ATOM   3011  C   PRO   190      84.190 100.230  78.500  1.00  0.00            
ATOM   3012  O   PRO   190      83.290 101.030  78.280  1.00  0.00            
ATOM   3013  N   VAL   191      84.060  99.120  79.250  1.00  0.00            
ATOM   3014  HN  VAL   191      84.880  98.560  79.320  1.00  0.00            
ATOM   3015  CA  VAL   191      82.880  98.750  79.980  1.00  0.00            
ATOM   3016  HA  VAL   191      82.020  99.230  79.560  1.00  0.00            
ATOM   3017  CB  VAL   191      82.650  97.270  80.080  1.00  0.00            
ATOM   3018  HB  VAL   191      83.310  96.780  80.830  1.00  0.00            
ATOM   3019  CG1 VAL   191      81.200  97.060  80.540  1.00  0.00            
ATOM   3020 1HG1 VAL   191      80.910  95.990  80.390  1.00  0.00            
ATOM   3021 2HG1 VAL   191      81.130  97.340  81.610  1.00  0.00            
ATOM   3022 3HG1 VAL   191      80.500  97.630  79.900  1.00  0.00            
ATOM   3023  CG2 VAL   191      83.000  96.630  78.730  1.00  0.00            
ATOM   3024 1HG2 VAL   191      84.060  96.440  78.470  1.00  0.00            
ATOM   3025 2HG2 VAL   191      82.590  95.590  78.760  1.00  0.00            
ATOM   3026 3HG2 VAL   191      82.480  97.210  77.940  1.00  0.00            
ATOM   3027  C   VAL   191      82.990  99.370  81.330  1.00  0.00            
ATOM   3028  O   VAL   191      82.050 100.040  81.760  1.00  0.00            
ATOM   3029  N   LEU   192      84.170  99.150  81.940  1.00  0.00            
ATOM   3030  HN  LEU   192      84.940  98.720  81.470  1.00  0.00            
ATOM   3031  CA  LEU   192      84.530  99.680  83.220  1.00  0.00            
ATOM   3032  HA  LEU   192      83.680  99.740  83.880  1.00  0.00            
ATOM   3033  CB  LEU   192      85.510  98.680  83.860  1.00  0.00            
ATOM   3034  HB1 LEU   192      85.140  97.650  84.000  1.00  0.00            
ATOM   3035  HB2 LEU   192      86.340  98.700  83.110  1.00  0.00            
ATOM   3036  CG  LEU   192      85.820  99.060  85.320  1.00  0.00            
ATOM   3037  HG  LEU   192      85.930 100.160  85.400  1.00  0.00            
ATOM   3038  CD1 LEU   192      84.700  98.560  86.240  1.00  0.00            
ATOM   3039 1HD1 LEU   192      83.730  98.890  85.820  1.00  0.00            
ATOM   3040 2HD1 LEU   192      84.720  97.450  86.250  1.00  0.00            
ATOM   3041 3HD1 LEU   192      84.800  98.920  87.290  1.00  0.00            
ATOM   3042  CD2 LEU   192      87.200  98.540  85.760  1.00  0.00            
ATOM   3043 1HD2 LEU   192      88.030  98.690  85.030  1.00  0.00            
ATOM   3044 2HD2 LEU   192      87.590  98.940  86.720  1.00  0.00            
ATOM   3045 3HD2 LEU   192      87.180  97.440  85.920  1.00  0.00            
ATOM   3046  C   LEU   192      85.150 101.010  82.970  1.00  0.00            
ATOM   3047  O   LEU   192      86.200 101.130  82.330  1.00  0.00            
ATOM   3048  N   LEU   193      84.410 102.040  83.410  1.00  0.00            
ATOM   3049  HN  LEU   193      83.520 101.870  83.830  1.00  0.00            
ATOM   3050  CA  LEU   193      84.750 103.410  83.220  1.00  0.00            
ATOM   3051  HA  LEU   193      85.340 103.450  82.320  1.00  0.00            
ATOM   3052  CB  LEU   193      83.550 104.320  82.940  1.00  0.00            
ATOM   3053  HB1 LEU   193      82.820 104.210  83.780  1.00  0.00            
ATOM   3054  HB2 LEU   193      83.880 105.370  82.870  1.00  0.00            
ATOM   3055  CG  LEU   193      82.780 104.020  81.650  1.00  0.00            
ATOM   3056  HG  LEU   193      82.480 102.960  81.530  1.00  0.00            
ATOM   3057  CD1 LEU   193      81.490 104.850  81.790  1.00  0.00            
ATOM   3058 1HD1 LEU   193      80.730 104.580  81.020  1.00  0.00            
ATOM   3059 2HD1 LEU   193      80.910 104.880  82.730  1.00  0.00            
ATOM   3060 3HD1 LEU   193      81.700 105.910  81.510  1.00  0.00            
ATOM   3061  CD2 LEU   193      83.530 104.450  80.370  1.00  0.00            
ATOM   3062 1HD2 LEU   193      83.940 105.470  80.490  1.00  0.00            
ATOM   3063 2HD2 LEU   193      84.390 103.810  80.070  1.00  0.00            
ATOM   3064 3HD2 LEU   193      82.840 104.330  79.510  1.00  0.00            
ATOM   3065  C   LEU   193      85.450 103.920  84.440  1.00  0.00            
ATOM   3066  O   LEU   193      85.040 103.650  85.560  1.00  0.00            
ATOM   3067  N   PRO   194      86.450 104.750  84.360  1.00  0.00            
ATOM   3068  CD  PRO   194      87.290 104.840  83.180  1.00  0.00            
ATOM   3069  HD1 PRO   194      86.730 105.400  82.390  1.00  0.00            
ATOM   3070  HD2 PRO   194      87.530 103.850  82.730  1.00  0.00            
ATOM   3071  CA  PRO   194      87.010 105.450  85.480  1.00  0.00            
ATOM   3072  HA  PRO   194      87.540 104.690  86.040  1.00  0.00            
ATOM   3073  CB  PRO   194      88.030 106.410  84.870  1.00  0.00            
ATOM   3074  HB1 PRO   194      87.570 107.330  84.440  1.00  0.00            
ATOM   3075  HB2 PRO   194      88.760 106.850  85.590  1.00  0.00            
ATOM   3076  CG  PRO   194      88.540 105.570  83.690  1.00  0.00            
ATOM   3077  HG1 PRO   194      89.140 106.160  82.970  1.00  0.00            
ATOM   3078  HG2 PRO   194      89.170 104.740  84.050  1.00  0.00            
ATOM   3079  C   PRO   194      86.050 106.160  86.370  1.00  0.00            
ATOM   3080  O   PRO   194      84.990 106.620  85.950  1.00  0.00            
ATOM   3081  N   ASP   195      86.450 106.370  87.640  1.00  0.00            
ATOM   3082  HN  ASP   195      87.320 106.000  87.970  1.00  0.00            
ATOM   3083  CA  ASP   195      85.720 107.200  88.550  1.00  0.00            
ATOM   3084  HA  ASP   195      84.660 107.280  88.350  1.00  0.00            
ATOM   3085  CB  ASP   195      85.770 106.610  89.970  1.00  0.00            
ATOM   3086  HB1 ASP   195      86.810 106.580  90.370  1.00  0.00            
ATOM   3087  HB2 ASP   195      85.150 107.290  90.580  1.00  0.00            
ATOM   3088  CG  ASP   195      85.150 105.220  90.030  1.00  0.00            
ATOM   3089  OD1 ASP   195      83.970 105.040  89.650  1.00  0.00            
ATOM   3090  OD2 ASP   195      85.790 104.230  90.480  1.00  0.00            
ATOM   3091  C   ASP   195      86.160 108.610  88.400  1.00  0.00            
ATOM   3092  O   ASP   195      86.300 109.080  87.280  1.00  0.00            
ATOM   3093  N   ASN   196      86.390 109.280  89.550  1.00  0.00            
ATOM   3094  HN  ASN   196      86.630 108.680  90.310  1.00  0.00            
ATOM   3095  CA  ASN   196      86.830 110.640  89.610  1.00  0.00            
ATOM   3096  HA  ASN   196      86.600 111.170  88.690  1.00  0.00            
ATOM   3097  CB  ASN   196      86.260 111.510  90.740  1.00  0.00            
ATOM   3098  HB1 ASN   196      86.780 111.340  91.710  1.00  0.00            
ATOM   3099  HB2 ASN   196      86.370 112.600  90.530  1.00  0.00            
ATOM   3100  CG  ASN   196      84.770 111.260  90.850  1.00  0.00            
ATOM   3101  OD1 ASN   196      83.990 111.730  90.030  1.00  0.00            
ATOM   3102  ND2 ASN   196      84.440 110.600  92.000  1.00  0.00            
ATOM   3103 1HD2 ASN   196      85.130 110.160  92.560  1.00  0.00            
ATOM   3104 2HD2 ASN   196      83.520 110.240  92.140  1.00  0.00            
ATOM   3105  C   ASN   196      88.300 110.630  89.830  1.00  0.00            
ATOM   3106  O   ASN   196      88.900 109.850  90.570  1.00  0.00            
ATOM   3107  N   HIS   197      89.080 111.510  89.170  1.00  0.00            
ATOM   3108  HN  HIS   197      88.740 112.320  88.700  1.00  0.00            
ATOM   3109  CA  HIS   197      90.410 111.080  88.860  1.00  0.00            
ATOM   3110  HA  HIS   197      90.870 110.420  89.580  1.00  0.00            
ATOM   3111  CB  HIS   197      90.550 110.340  87.530  1.00  0.00            
ATOM   3112  HB1 HIS   197      91.620 110.230  87.240  1.00  0.00            
ATOM   3113  HB2 HIS   197      90.190 109.290  87.590  1.00  0.00            
ATOM   3114  CD2 HIS   197      88.650 110.720  85.780  1.00  0.00            
ATOM   3115  HD2 HIS   197      87.920 110.000  86.130  1.00  0.00            
ATOM   3116  CG  HIS   197      89.850 110.970  86.360  1.00  0.00            
ATOM   3117  NE2 HIS   197      88.660 111.290  84.530  1.00  0.00            
ATOM   3118  HE2 HIS   197      87.980 111.090  83.840  1.00  0.00            
ATOM   3119  ND1 HIS   197      90.500 111.850  85.530  1.00  0.00            
ATOM   3120  HD1 HIS   197      91.450 112.120  85.670  1.00  0.00            
ATOM   3121  CE1 HIS   197      89.800 111.960  84.420  1.00  0.00            
ATOM   3122  HE1 HIS   197      90.050 112.670  83.660  1.00  0.00            
ATOM   3123  C   HIS   197      91.210 112.340  88.850  1.00  0.00            
ATOM   3124  O   HIS   197      90.650 113.430  88.730  1.00  0.00            
ATOM   3125  N   TYR   198      92.540 112.200  89.010  1.00  0.00            
ATOM   3126  HN  TYR   198      93.080 111.380  88.870  1.00  0.00            
ATOM   3127  CA  TYR   198      93.340 113.350  89.290  1.00  0.00            
ATOM   3128  HA  TYR   198      92.750 114.250  89.350  1.00  0.00            
ATOM   3129  CB  TYR   198      93.970 113.210  90.690  1.00  0.00            
ATOM   3130  HB1 TYR   198      93.230 112.910  91.460  1.00  0.00            
ATOM   3131  HB2 TYR   198      94.660 112.340  90.630  1.00  0.00            
ATOM   3132  CG  TYR   198      94.900 114.330  91.000  1.00  0.00            
ATOM   3133  CD1 TYR   198      94.420 115.380  91.750  1.00  0.00            
ATOM   3134  HD1 TYR   198      93.380 115.420  92.020  1.00  0.00            
ATOM   3135  CE1 TYR   198      95.260 116.290  92.340  1.00  0.00            
ATOM   3136  HE1 TYR   198      95.000 117.100  93.000  1.00  0.00            
ATOM   3137  CZ  TYR   198      96.600 116.250  92.020  1.00  0.00            
ATOM   3138  OH  TYR   198      97.560 117.140  92.550  1.00  0.00            
ATOM   3139  HH  TYR   198      98.400 117.010  92.120  1.00  0.00            
ATOM   3140  CD2 TYR   198      96.260 114.190  90.840  1.00  0.00            
ATOM   3141  HD2 TYR   198      96.560 113.310  90.280  1.00  0.00            
ATOM   3142  CE2 TYR   198      97.070 115.230  91.230  1.00  0.00            
ATOM   3143  HE2 TYR   198      98.140 115.100  91.090  1.00  0.00            
ATOM   3144  C   TYR   198      94.300 113.550  88.170  1.00  0.00            
ATOM   3145  O   TYR   198      95.010 112.670  87.700  1.00  0.00            
ATOM   3146  N   LEU   199      94.450 114.790  87.670  1.00  0.00            
ATOM   3147  HN  LEU   199      94.000 115.640  87.950  1.00  0.00            
ATOM   3148  CA  LEU   199      95.450 115.140  86.710  1.00  0.00            
ATOM   3149  HA  LEU   199      95.970 114.270  86.350  1.00  0.00            
ATOM   3150  CB  LEU   199      94.630 115.650  85.520  1.00  0.00            
ATOM   3151  HB1 LEU   199      93.710 115.030  85.430  1.00  0.00            
ATOM   3152  HB2 LEU   199      94.240 116.670  85.720  1.00  0.00            
ATOM   3153  CG  LEU   199      95.200 115.510  84.090  1.00  0.00            
ATOM   3154  HG  LEU   199      96.150 116.080  84.130  1.00  0.00            
ATOM   3155  CD1 LEU   199      95.360 114.060  83.610  1.00  0.00            
ATOM   3156 1HD1 LEU   199      96.070 114.060  82.750  1.00  0.00            
ATOM   3157 2HD1 LEU   199      95.750 113.320  84.340  1.00  0.00            
ATOM   3158 3HD1 LEU   199      94.400 113.570  83.330  1.00  0.00            
ATOM   3159  CD2 LEU   199      94.320 116.340  83.150  1.00  0.00            
ATOM   3160 1HD2 LEU   199      93.350 115.850  82.910  1.00  0.00            
ATOM   3161 2HD2 LEU   199      94.160 117.320  83.650  1.00  0.00            
ATOM   3162 3HD2 LEU   199      94.730 116.780  82.210  1.00  0.00            
ATOM   3163  C   LEU   199      96.410 116.150  87.240  1.00  0.00            
ATOM   3164  O   LEU   199      96.110 116.950  88.120  1.00  0.00            
ATOM   3165  N   SER   200      97.650 116.120  86.720  1.00  0.00            
ATOM   3166  HN  SER   200      98.000 115.380  86.150  1.00  0.00            
ATOM   3167  CA  SER   200      98.520 117.210  87.050  1.00  0.00            
ATOM   3168  HA  SER   200      97.990 118.130  87.200  1.00  0.00            
ATOM   3169  CB  SER   200      99.410 116.910  88.270  1.00  0.00            
ATOM   3170  HB1 SER   200      98.840 116.690  89.190  1.00  0.00            
ATOM   3171  HB2 SER   200     100.010 116.080  87.850  1.00  0.00            
ATOM   3172  OG  SER   200     100.130 118.110  88.510  1.00  0.00            
ATOM   3173  HG1 SER   200      99.540 118.730  88.950  1.00  0.00            
ATOM   3174  C   SER   200      99.330 117.500  85.830  1.00  0.00            
ATOM   3175  O   SER   200      99.830 116.600  85.160  1.00  0.00            
ATOM   3176  N   THR   201      99.430 118.760  85.360  1.00  0.00            
ATOM   3177  HN  THR   201      99.180 119.520  85.960  1.00  0.00            
ATOM   3178  CA  THR   201     100.020 119.110  84.110  1.00  0.00            
ATOM   3179  HA  THR   201     100.360 118.290  83.510  1.00  0.00            
ATOM   3180  CB  THR   201      99.150 119.940  83.200  1.00  0.00            
ATOM   3181  HB  THR   201      99.830 120.270  82.390  1.00  0.00            
ATOM   3182  OG1 THR   201      98.460 121.040  83.790  1.00  0.00            
ATOM   3183  HG1 THR   201      98.110 121.560  83.070  1.00  0.00            
ATOM   3184  CG2 THR   201      98.110 118.950  82.660  1.00  0.00            
ATOM   3185 1HG2 THR   201      98.460 117.900  82.540  1.00  0.00            
ATOM   3186 2HG2 THR   201      97.250 118.970  83.360  1.00  0.00            
ATOM   3187 3HG2 THR   201      97.630 119.250  81.700  1.00  0.00            
ATOM   3188  C   THR   201     101.150 120.040  84.380  1.00  0.00            
ATOM   3189  O   THR   201     101.140 120.790  85.360  1.00  0.00            
ATOM   3190  N   GLN   202     102.190 119.850  83.550  1.00  0.00            
ATOM   3191  HN  GLN   202     102.140 119.050  82.970  1.00  0.00            
ATOM   3192  CA  GLN   202     103.240 120.820  83.560  1.00  0.00            
ATOM   3193  HA  GLN   202     102.920 121.680  84.130  1.00  0.00            
ATOM   3194  CB  GLN   202     104.530 120.300  84.220  1.00  0.00            
ATOM   3195  HB1 GLN   202     104.240 119.820  85.190  1.00  0.00            
ATOM   3196  HB2 GLN   202     104.880 119.450  83.610  1.00  0.00            
ATOM   3197  CG  GLN   202     105.570 121.400  84.440  1.00  0.00            
ATOM   3198  HG1 GLN   202     105.940 121.920  83.530  1.00  0.00            
ATOM   3199  HG2 GLN   202     105.000 122.120  85.060  1.00  0.00            
ATOM   3200  CD  GLN   202     106.780 120.870  85.210  1.00  0.00            
ATOM   3201  OE1 GLN   202     107.200 121.330  86.270  1.00  0.00            
ATOM   3202  NE2 GLN   202     107.530 119.980  84.510  1.00  0.00            
ATOM   3203 1HE2 GLN   202     107.270 119.820  83.560  1.00  0.00            
ATOM   3204 2HE2 GLN   202     108.390 119.670  84.910  1.00  0.00            
ATOM   3205  C   GLN   202     103.590 121.290  82.180  1.00  0.00            
ATOM   3206  O   GLN   202     104.080 120.550  81.330  1.00  0.00            
ATOM   3207  N   SER   203     103.300 122.580  81.930  1.00  0.00            
ATOM   3208  HN  SER   203     103.010 123.180  82.670  1.00  0.00            
ATOM   3209  CA  SER   203     103.150 123.170  80.640  1.00  0.00            
ATOM   3210  HA  SER   203     103.310 122.510  79.800  1.00  0.00            
ATOM   3211  CB  SER   203     101.720 123.740  80.560  1.00  0.00            
ATOM   3212  HB1 SER   203     101.670 124.520  81.360  1.00  0.00            
ATOM   3213  HB2 SER   203     101.450 124.060  79.530  1.00  0.00            
ATOM   3214  OG  SER   203     100.780 122.840  81.120  1.00  0.00            
ATOM   3215  HG1 SER   203     100.570 122.190  80.440  1.00  0.00            
ATOM   3216  C   SER   203     104.070 124.330  80.430  1.00  0.00            
ATOM   3217  O   SER   203     104.270 125.150  81.320  1.00  0.00            
ATOM   3218  N   ALA   204     104.680 124.380  79.240  1.00  0.00            
ATOM   3219  HN  ALA   204     104.550 123.640  78.590  1.00  0.00            
ATOM   3220  CA  ALA   204     105.580 125.320  78.630  1.00  0.00            
ATOM   3221  HA  ALA   204     105.320 126.250  79.100  1.00  0.00            
ATOM   3222  CB  ALA   204     107.080 124.970  78.700  1.00  0.00            
ATOM   3223  HB1 ALA   204     107.360 124.020  78.210  1.00  0.00            
ATOM   3224  HB2 ALA   204     107.700 125.740  78.200  1.00  0.00            
ATOM   3225  HB3 ALA   204     107.430 124.860  79.750  1.00  0.00            
ATOM   3226  C   ALA   204     105.150 125.530  77.220  1.00  0.00            
ATOM   3227  O   ALA   204     104.550 124.690  76.540  1.00  0.00            
ATOM   3228  N   LEU   205     105.550 126.670  76.630  1.00  0.00            
ATOM   3229  HN  LEU   205     105.990 127.370  77.180  1.00  0.00            
ATOM   3230  CA  LEU   205     105.410 127.040  75.260  1.00  0.00            
ATOM   3231  HA  LEU   205     105.190 126.140  74.690  1.00  0.00            
ATOM   3232  CB  LEU   205     104.400 128.150  74.930  1.00  0.00            
ATOM   3233  HB1 LEU   205     104.540 128.470  73.870  1.00  0.00            
ATOM   3234  HB2 LEU   205     103.380 127.720  75.020  1.00  0.00            
ATOM   3235  CG  LEU   205     104.390 129.430  75.780  1.00  0.00            
ATOM   3236  HG  LEU   205     104.230 129.120  76.840  1.00  0.00            
ATOM   3237  CD1 LEU   205     105.700 130.230  75.690  1.00  0.00            
ATOM   3238 1HD1 LEU   205     105.860 130.430  74.600  1.00  0.00            
ATOM   3239 2HD1 LEU   205     105.680 131.180  76.260  1.00  0.00            
ATOM   3240 3HD1 LEU   205     106.620 129.690  75.990  1.00  0.00            
ATOM   3241  CD2 LEU   205     103.270 130.400  75.350  1.00  0.00            
ATOM   3242 1HD2 LEU   205     103.170 130.500  74.250  1.00  0.00            
ATOM   3243 2HD2 LEU   205     102.340 129.890  75.680  1.00  0.00            
ATOM   3244 3HD2 LEU   205     103.270 131.440  75.740  1.00  0.00            
ATOM   3245  C   LEU   205     106.760 127.370  74.710  1.00  0.00            
ATOM   3246  O   LEU   205     107.810 127.410  75.340  1.00  0.00            
ATOM   3247  N   SER   206     106.820 127.520  73.380  1.00  0.00            
ATOM   3248  HN  SER   206     105.990 127.430  72.840  1.00  0.00            
ATOM   3249  CA  SER   206     108.060 127.720  72.700  1.00  0.00            
ATOM   3250  HA  SER   206     108.630 128.520  73.150  1.00  0.00            
ATOM   3251  CB  SER   206     109.050 126.540  72.660  1.00  0.00            
ATOM   3252  HB1 SER   206     109.180 126.170  73.700  1.00  0.00            
ATOM   3253  HB2 SER   206     108.550 125.720  72.100  1.00  0.00            
ATOM   3254  OG  SER   206     110.300 126.950  72.130  1.00  0.00            
ATOM   3255  HG1 SER   206     110.880 126.180  72.020  1.00  0.00            
ATOM   3256  C   SER   206     107.680 128.200  71.340  1.00  0.00            
ATOM   3257  O   SER   206     106.470 128.290  71.110  1.00  0.00            
ATOM   3258  N   LYS   207     108.660 128.520  70.480  1.00  0.00            
ATOM   3259  HN  LYS   207     109.580 128.390  70.860  1.00  0.00            
ATOM   3260  CA  LYS   207     108.430 128.980  69.150  1.00  0.00            
ATOM   3261  HA  LYS   207     107.350 128.980  69.080  1.00  0.00            
ATOM   3262  CB  LYS   207     109.120 130.350  69.010  1.00  0.00            
ATOM   3263  HB1 LYS   207     108.850 130.920  68.100  1.00  0.00            
ATOM   3264  HB2 LYS   207     108.860 130.910  69.940  1.00  0.00            
ATOM   3265  CG  LYS   207     110.650 130.330  69.160  1.00  0.00            
ATOM   3266  HG1 LYS   207     110.940 130.110  70.210  1.00  0.00            
ATOM   3267  HG2 LYS   207     111.020 129.470  68.570  1.00  0.00            
ATOM   3268  CD  LYS   207     111.340 131.670  68.920  1.00  0.00            
ATOM   3269  HD1 LYS   207     110.980 132.030  67.930  1.00  0.00            
ATOM   3270  HD2 LYS   207     110.920 132.410  69.640  1.00  0.00            
ATOM   3271  CE  LYS   207     112.860 131.620  68.780  1.00  0.00            
ATOM   3272  HE1 LYS   207     113.150 130.780  68.110  1.00  0.00            
ATOM   3273  HE2 LYS   207     113.220 132.590  68.380  1.00  0.00            
ATOM   3274  NZ  LYS   207     113.580 131.300  70.030  1.00  0.00            
ATOM   3275  HZ1 LYS   207     113.180 131.890  70.790  1.00  0.00            
ATOM   3276  HZ2 LYS   207     113.510 130.300  70.330  1.00  0.00            
ATOM   3277  HZ3 LYS   207     114.580 131.580  69.960  1.00  0.00            
ATOM   3278  C   LYS   207     109.010 128.130  68.080  1.00  0.00            
ATOM   3279  O   LYS   207     109.810 127.220  68.300  1.00  0.00            
ATOM   3280  N   ASP   208     108.550 128.320  66.830  1.00  0.00            
ATOM   3281  HN  ASP   208     107.790 128.960  66.740  1.00  0.00            
ATOM   3282  CA  ASP   208     109.270 127.910  65.670  1.00  0.00            
ATOM   3283  HA  ASP   208     109.810 127.000  65.880  1.00  0.00            
ATOM   3284  CB  ASP   208     108.240 127.700  64.550  1.00  0.00            
ATOM   3285  HB1 ASP   208     107.280 127.270  64.900  1.00  0.00            
ATOM   3286  HB2 ASP   208     107.930 128.680  64.120  1.00  0.00            
ATOM   3287  CG  ASP   208     108.730 126.760  63.460  1.00  0.00            
ATOM   3288  OD1 ASP   208     108.800 125.510  63.620  1.00  0.00            
ATOM   3289  OD2 ASP   208     109.040 127.290  62.360  1.00  0.00            
ATOM   3290  C   ASP   208     110.210 128.990  65.270  1.00  0.00            
ATOM   3291  O   ASP   208     109.870 130.140  65.520  1.00  0.00            
ATOM   3292  N   PRO   209     111.360 128.780  64.680  1.00  0.00            
ATOM   3293  CD  PRO   209     112.110 127.540  64.820  1.00  0.00            
ATOM   3294  HD1 PRO   209     111.670 126.830  64.090  1.00  0.00            
ATOM   3295  HD2 PRO   209     111.960 127.040  65.800  1.00  0.00            
ATOM   3296  CA  PRO   209     112.220 129.890  64.380  1.00  0.00            
ATOM   3297  HA  PRO   209     112.030 130.740  65.020  1.00  0.00            
ATOM   3298  CB  PRO   209     113.620 129.380  64.720  1.00  0.00            
ATOM   3299  HB1 PRO   209     114.480 129.860  64.190  1.00  0.00            
ATOM   3300  HB2 PRO   209     113.880 129.560  65.780  1.00  0.00            
ATOM   3301  CG  PRO   209     113.550 127.870  64.430  1.00  0.00            
ATOM   3302  HG1 PRO   209     113.640 127.580  63.360  1.00  0.00            
ATOM   3303  HG2 PRO   209     114.290 127.210  64.930  1.00  0.00            
ATOM   3304  C   PRO   209     112.150 130.310  62.960  1.00  0.00            
ATOM   3305  O   PRO   209     112.860 131.240  62.580  1.00  0.00            
ATOM   3306  N   ASN   210     111.500 129.540  62.070  1.00  0.00            
ATOM   3307  HN  ASN   210     111.090 128.700  62.420  1.00  0.00            
ATOM   3308  CA  ASN   210     111.530 129.670  60.640  1.00  0.00            
ATOM   3309  HA  ASN   210     112.110 130.540  60.370  1.00  0.00            
ATOM   3310  CB  ASN   210     111.940 128.290  60.110  1.00  0.00            
ATOM   3311  HB1 ASN   210     111.130 127.540  60.250  1.00  0.00            
ATOM   3312  HB2 ASN   210     112.000 128.230  59.000  1.00  0.00            
ATOM   3313  CG  ASN   210     113.170 127.580  60.640  1.00  0.00            
ATOM   3314  OD1 ASN   210     113.140 126.370  60.850  1.00  0.00            
ATOM   3315  ND2 ASN   210     114.350 128.230  60.430  1.00  0.00            
ATOM   3316 1HD2 ASN   210     114.320 129.120  59.980  1.00  0.00            
ATOM   3317 2HD2 ASN   210     115.190 127.700  60.340  1.00  0.00            
ATOM   3318  C   ASN   210     110.220 130.140  60.120  1.00  0.00            
ATOM   3319  O   ASN   210     110.180 130.870  59.130  1.00  0.00            
ATOM   3320  N   GLU   211     109.110 129.670  60.710  1.00  0.00            
ATOM   3321  HN  GLU   211     109.170 128.930  61.380  1.00  0.00            
ATOM   3322  CA  GLU   211     107.790 130.060  60.300  1.00  0.00            
ATOM   3323  HA  GLU   211     107.690 129.820  59.250  1.00  0.00            
ATOM   3324  CB  GLU   211     106.770 129.140  60.970  1.00  0.00            
ATOM   3325  HB1 GLU   211     107.110 128.090  60.850  1.00  0.00            
ATOM   3326  HB2 GLU   211     106.870 129.160  62.080  1.00  0.00            
ATOM   3327  CG  GLU   211     105.280 129.260  60.630  1.00  0.00            
ATOM   3328  HG1 GLU   211     104.690 128.550  61.260  1.00  0.00            
ATOM   3329  HG2 GLU   211     104.960 130.310  60.780  1.00  0.00            
ATOM   3330  CD  GLU   211     104.890 129.050  59.180  1.00  0.00            
ATOM   3331  OE1 GLU   211     104.960 127.880  58.710  1.00  0.00            
ATOM   3332  OE2 GLU   211     104.410 130.030  58.530  1.00  0.00            
ATOM   3333  C   GLU   211     107.440 131.490  60.540  1.00  0.00            
ATOM   3334  O   GLU   211     107.780 132.170  61.510  1.00  0.00            
ATOM   3335  N   LYS   212     106.700 132.130  59.620  1.00  0.00            
ATOM   3336  HN  LYS   212     106.540 131.610  58.780  1.00  0.00            
ATOM   3337  CA  LYS   212     106.430 133.530  59.550  1.00  0.00            
ATOM   3338  HA  LYS   212     106.950 134.080  60.320  1.00  0.00            
ATOM   3339  CB  LYS   212     106.810 134.100  58.180  1.00  0.00            
ATOM   3340  HB1 LYS   212     107.900 133.880  58.230  1.00  0.00            
ATOM   3341  HB2 LYS   212     106.250 133.440  57.480  1.00  0.00            
ATOM   3342  CG  LYS   212     106.410 135.510  57.750  1.00  0.00            
ATOM   3343  HG1 LYS   212     106.940 135.750  56.800  1.00  0.00            
ATOM   3344  HG2 LYS   212     105.320 135.600  57.530  1.00  0.00            
ATOM   3345  CD  LYS   212     106.790 136.620  58.740  1.00  0.00            
ATOM   3346  HD1 LYS   212     106.700 136.320  59.810  1.00  0.00            
ATOM   3347  HD2 LYS   212     107.860 136.880  58.600  1.00  0.00            
ATOM   3348  CE  LYS   212     105.950 137.890  58.730  1.00  0.00            
ATOM   3349  HE1 LYS   212     106.560 138.630  59.290  1.00  0.00            
ATOM   3350  HE2 LYS   212     105.730 138.400  57.760  1.00  0.00            
ATOM   3351  NZ  LYS   212     104.610 137.740  59.350  1.00  0.00            
ATOM   3352  HZ1 LYS   212     104.400 138.560  59.950  1.00  0.00            
ATOM   3353  HZ2 LYS   212     103.840 137.600  58.660  1.00  0.00            
ATOM   3354  HZ3 LYS   212     104.570 136.900  59.950  1.00  0.00            
ATOM   3355  C   LYS   212     104.990 133.850  59.750  1.00  0.00            
ATOM   3356  O   LYS   212     104.580 134.920  60.180  1.00  0.00            
ATOM   3357  N   ARG   213     104.160 132.800  59.590  1.00  0.00            
ATOM   3358  HN  ARG   213     104.420 131.950  59.140  1.00  0.00            
ATOM   3359  CA  ARG   213     102.790 132.880  60.000  1.00  0.00            
ATOM   3360  HA  ARG   213     102.460 133.850  59.660  1.00  0.00            
ATOM   3361  CB  ARG   213     101.910 131.800  59.350  1.00  0.00            
ATOM   3362  HB1 ARG   213     102.240 130.760  59.590  1.00  0.00            
ATOM   3363  HB2 ARG   213     100.890 131.770  59.790  1.00  0.00            
ATOM   3364  CG  ARG   213     101.760 132.070  57.850  1.00  0.00            
ATOM   3365  HG1 ARG   213     101.140 132.980  57.740  1.00  0.00            
ATOM   3366  HG2 ARG   213     102.800 132.230  57.480  1.00  0.00            
ATOM   3367  CD  ARG   213     101.150 130.940  57.030  1.00  0.00            
ATOM   3368  HD1 ARG   213     100.110 130.620  57.270  1.00  0.00            
ATOM   3369  HD2 ARG   213     101.150 131.260  55.970  1.00  0.00            
ATOM   3370  NE  ARG   213     102.060 129.770  57.190  1.00  0.00            
ATOM   3371  HE  ARG   213     102.900 129.760  57.740  1.00  0.00            
ATOM   3372  CZ  ARG   213     101.780 128.460  56.970  1.00  0.00            
ATOM   3373  NH1 ARG   213     100.690 128.130  56.200  1.00  0.00            
ATOM   3374 1HH1 ARG   213     100.220 128.930  55.820  1.00  0.00            
ATOM   3375 2HH1 ARG   213     100.550 127.150  56.120  1.00  0.00            
ATOM   3376  NH2 ARG   213     102.690 127.500  57.310  1.00  0.00            
ATOM   3377 1HH2 ARG   213     103.540 127.730  57.790  1.00  0.00            
ATOM   3378 2HH2 ARG   213     102.640 126.540  57.030  1.00  0.00            
ATOM   3379  C   ARG   213     102.660 132.780  61.480  1.00  0.00            
ATOM   3380  O   ARG   213     103.620 132.520  62.200  1.00  0.00            
ATOM   3381  N   ASP   214     101.520 133.090  62.120  1.00  0.00            
ATOM   3382  HN  ASP   214     100.710 133.430  61.660  1.00  0.00            
ATOM   3383  CA  ASP   214     101.330 132.870  63.520  1.00  0.00            
ATOM   3384  HA  ASP   214     102.050 133.370  64.150  1.00  0.00            
ATOM   3385  CB  ASP   214      99.930 133.430  63.830  1.00  0.00            
ATOM   3386  HB1 ASP   214      99.200 133.260  63.010  1.00  0.00            
ATOM   3387  HB2 ASP   214      99.590 133.000  64.790  1.00  0.00            
ATOM   3388  CG  ASP   214      99.850 134.940  63.970  1.00  0.00            
ATOM   3389  OD1 ASP   214      98.750 135.460  64.320  1.00  0.00            
ATOM   3390  OD2 ASP   214     100.850 135.660  63.720  1.00  0.00            
ATOM   3391  C   ASP   214     101.400 131.440  63.950  1.00  0.00            
ATOM   3392  O   ASP   214     100.870 130.510  63.340  1.00  0.00            
ATOM   3393  N   HIS   215     102.170 131.180  65.020  1.00  0.00            
ATOM   3394  HN  HIS   215     102.580 131.980  65.450  1.00  0.00            
ATOM   3395  CA  HIS   215     102.370 129.890  65.590  1.00  0.00            
ATOM   3396  HA  HIS   215     101.510 129.290  65.310  1.00  0.00            
ATOM   3397  CB  HIS   215     103.670 129.230  65.110  1.00  0.00            
ATOM   3398  HB1 HIS   215     103.860 128.310  65.700  1.00  0.00            
ATOM   3399  HB2 HIS   215     103.460 129.150  64.020  1.00  0.00            
ATOM   3400  ND1 HIS   215     105.500 130.360  66.490  1.00  0.00            
ATOM   3401  CG  HIS   215     104.920 130.040  65.290  1.00  0.00            
ATOM   3402  CE1 HIS   215     106.520 131.160  66.210  1.00  0.00            
ATOM   3403  HE1 HIS   215     107.240 131.500  66.950  1.00  0.00            
ATOM   3404  NE2 HIS   215     106.540 131.470  64.890  1.00  0.00            
ATOM   3405  HE2 HIS   215     107.150 132.070  64.360  1.00  0.00            
ATOM   3406  CD2 HIS   215     105.530 130.730  64.300  1.00  0.00            
ATOM   3407  HD2 HIS   215     105.230 130.640  63.260  1.00  0.00            
ATOM   3408  C   HIS   215     102.440 129.900  67.080  1.00  0.00            
ATOM   3409  O   HIS   215     102.510 130.940  67.730  1.00  0.00            
ATOM   3410  N   MET   216     102.310 128.730  67.730  1.00  0.00            
ATOM   3411  HN  MET   216     102.040 127.960  67.160  1.00  0.00            
ATOM   3412  CA  MET   216     102.750 128.430  69.060  1.00  0.00            
ATOM   3413  HA  MET   216     103.620 129.040  69.270  1.00  0.00            
ATOM   3414  CB  MET   216     101.670 128.830  70.080  1.00  0.00            
ATOM   3415  HB1 MET   216     101.250 129.780  69.690  1.00  0.00            
ATOM   3416  HB2 MET   216     100.890 128.040  69.990  1.00  0.00            
ATOM   3417  CG  MET   216     102.040 128.950  71.560  1.00  0.00            
ATOM   3418  HG1 MET   216     102.220 127.970  72.060  1.00  0.00            
ATOM   3419  HG2 MET   216     102.980 129.530  71.620  1.00  0.00            
ATOM   3420  SD  MET   216     100.720 129.710  72.540  1.00  0.00            
ATOM   3421  CE  MET   216      99.970 128.060  72.670  1.00  0.00            
ATOM   3422  HE1 MET   216      99.830 127.540  71.700  1.00  0.00            
ATOM   3423  HE2 MET   216     100.610 127.320  73.190  1.00  0.00            
ATOM   3424  HE3 MET   216      99.060 128.120  73.300  1.00  0.00            
ATOM   3425  C   MET   216     102.990 126.970  69.230  1.00  0.00            
ATOM   3426  O   MET   216     102.250 126.160  68.690  1.00  0.00            
ATOM   3427  N   VAL   217     104.050 126.620  69.980  1.00  0.00            
ATOM   3428  HN  VAL   217     104.620 127.330  70.390  1.00  0.00            
ATOM   3429  CA  VAL   217     104.380 125.300  70.420  1.00  0.00            
ATOM   3430  HA  VAL   217     103.960 124.580  69.740  1.00  0.00            
ATOM   3431  CB  VAL   217     105.850 125.040  70.250  1.00  0.00            
ATOM   3432  HB  VAL   217     106.320 125.440  71.170  1.00  0.00            
ATOM   3433  CG1 VAL   217     106.190 123.560  70.030  1.00  0.00            
ATOM   3434 1HG1 VAL   217     105.500 123.030  69.340  1.00  0.00            
ATOM   3435 2HG1 VAL   217     107.200 123.350  69.610  1.00  0.00            
ATOM   3436 3HG1 VAL   217     106.020 123.010  70.990  1.00  0.00            
ATOM   3437  CG2 VAL   217     106.440 125.760  69.030  1.00  0.00            
ATOM   3438 1HG2 VAL   217     107.500 125.520  68.800  1.00  0.00            
ATOM   3439 2HG2 VAL   217     105.900 125.520  68.090  1.00  0.00            
ATOM   3440 3HG2 VAL   217     106.340 126.860  69.170  1.00  0.00            
ATOM   3441  C   VAL   217     104.030 124.880  71.800  1.00  0.00            
ATOM   3442  O   VAL   217     104.220 125.630  72.770  1.00  0.00            
ATOM   3443  N   LEU   218     103.440 123.690  72.000  1.00  0.00            
ATOM   3444  HN  LEU   218     103.240 123.150  71.180  1.00  0.00            
ATOM   3445  CA  LEU   218     102.970 123.140  73.230  1.00  0.00            
ATOM   3446  HA  LEU   218     103.070 123.960  73.930  1.00  0.00            
ATOM   3447  CB  LEU   218     101.490 122.720  73.190  1.00  0.00            
ATOM   3448  HB1 LEU   218     100.980 123.510  72.590  1.00  0.00            
ATOM   3449  HB2 LEU   218     101.270 121.710  72.790  1.00  0.00            
ATOM   3450  CG  LEU   218     100.800 122.880  74.560  1.00  0.00            
ATOM   3451  HG  LEU   218     101.320 123.630  75.180  1.00  0.00            
ATOM   3452  CD1 LEU   218      99.420 123.480  74.240  1.00  0.00            
ATOM   3453 1HD1 LEU   218      98.760 122.700  73.820  1.00  0.00            
ATOM   3454 2HD1 LEU   218      98.970 123.720  75.230  1.00  0.00            
ATOM   3455 3HD1 LEU   218      99.350 124.290  73.480  1.00  0.00            
ATOM   3456  CD2 LEU   218     100.840 121.540  75.320  1.00  0.00            
ATOM   3457 1HD2 LEU   218     100.230 120.880  74.670  1.00  0.00            
ATOM   3458 2HD2 LEU   218     101.860 121.130  75.480  1.00  0.00            
ATOM   3459 3HD2 LEU   218     100.370 121.610  76.330  1.00  0.00            
ATOM   3460  C   LEU   218     103.890 122.040  73.620  1.00  0.00            
ATOM   3461  O   LEU   218     104.190 121.120  72.850  1.00  0.00            
ATOM   3462  N   LEU   219     104.430 122.160  74.840  1.00  0.00            
ATOM   3463  HN  LEU   219     104.110 122.980  75.310  1.00  0.00            
ATOM   3464  CA  LEU   219     105.230 121.220  75.560  1.00  0.00            
ATOM   3465  HA  LEU   219     105.260 120.320  74.960  1.00  0.00            
ATOM   3466  CB  LEU   219     106.600 121.880  75.810  1.00  0.00            
ATOM   3467  HB1 LEU   219     106.570 122.920  76.190  1.00  0.00            
ATOM   3468  HB2 LEU   219     107.160 121.400  76.640  1.00  0.00            
ATOM   3469  CG  LEU   219     107.630 121.920  74.670  1.00  0.00            
ATOM   3470  HG  LEU   219     107.170 122.080  73.660  1.00  0.00            
ATOM   3471  CD1 LEU   219     108.570 123.110  74.940  1.00  0.00            
ATOM   3472 1HD1 LEU   219     109.380 123.040  74.180  1.00  0.00            
ATOM   3473 2HD1 LEU   219     108.030 124.080  74.980  1.00  0.00            
ATOM   3474 3HD1 LEU   219     109.030 122.810  75.900  1.00  0.00            
ATOM   3475  CD2 LEU   219     108.320 120.560  74.560  1.00  0.00            
ATOM   3476 1HD2 LEU   219     108.840 120.340  75.520  1.00  0.00            
ATOM   3477 2HD2 LEU   219     107.600 119.760  74.270  1.00  0.00            
ATOM   3478 3HD2 LEU   219     109.080 120.610  73.750  1.00  0.00            
ATOM   3479  C   LEU   219     104.680 120.890  76.900  1.00  0.00            
ATOM   3480  O   LEU   219     104.750 121.690  77.840  1.00  0.00            
ATOM   3481  N   GLU   220     104.180 119.660  77.090  1.00  0.00            
ATOM   3482  HN  GLU   220     104.260 118.940  76.410  1.00  0.00            
ATOM   3483  CA  GLU   220     103.410 119.410  78.270  1.00  0.00            
ATOM   3484  HA  GLU   220     103.700 120.010  79.120  1.00  0.00            
ATOM   3485  CB  GLU   220     101.940 119.710  77.920  1.00  0.00            
ATOM   3486  HB1 GLU   220     101.880 120.800  77.710  1.00  0.00            
ATOM   3487  HB2 GLU   220     101.610 119.280  76.950  1.00  0.00            
ATOM   3488  CG  GLU   220     100.930 119.430  79.030  1.00  0.00            
ATOM   3489  HG1 GLU   220     100.780 118.330  79.140  1.00  0.00            
ATOM   3490  HG2 GLU   220     101.240 119.840  80.010  1.00  0.00            
ATOM   3491  CD  GLU   220      99.610 120.170  78.860  1.00  0.00            
ATOM   3492  OE1 GLU   220      98.500 119.590  78.860  1.00  0.00            
ATOM   3493  OE2 GLU   220      99.700 121.430  78.950  1.00  0.00            
ATOM   3494  C   GLU   220     103.650 118.040  78.790  1.00  0.00            
ATOM   3495  O   GLU   220     103.620 117.050  78.060  1.00  0.00            
ATOM   3496  N   PHE   221     104.000 118.020  80.090  1.00  0.00            
ATOM   3497  HN  PHE   221     104.030 118.860  80.610  1.00  0.00            
ATOM   3498  CA  PHE   221     104.160 116.830  80.860  1.00  0.00            
ATOM   3499  HA  PHE   221     104.450 115.990  80.250  1.00  0.00            
ATOM   3500  CB  PHE   221     105.250 117.030  81.930  1.00  0.00            
ATOM   3501  HB1 PHE   221     105.040 118.030  82.360  1.00  0.00            
ATOM   3502  HB2 PHE   221     105.190 116.230  82.700  1.00  0.00            
ATOM   3503  CG  PHE   221     106.610 116.970  81.330  1.00  0.00            
ATOM   3504  CD1 PHE   221     107.380 118.120  81.280  1.00  0.00            
ATOM   3505  HD1 PHE   221     106.970 119.070  81.600  1.00  0.00            
ATOM   3506  CE1 PHE   221     108.690 117.980  80.890  1.00  0.00            
ATOM   3507  HE1 PHE   221     109.310 118.860  81.030  1.00  0.00            
ATOM   3508  CZ  PHE   221     109.280 116.780  80.590  1.00  0.00            
ATOM   3509  HZ  PHE   221     110.330 116.690  80.350  1.00  0.00            
ATOM   3510  CD2 PHE   221     107.150 115.780  80.900  1.00  0.00            
ATOM   3511  HD2 PHE   221     106.570 114.890  81.060  1.00  0.00            
ATOM   3512  CE2 PHE   221     108.480 115.660  80.560  1.00  0.00            
ATOM   3513  HE2 PHE   221     108.790 114.710  80.170  1.00  0.00            
ATOM   3514  C   PHE   221     102.820 116.530  81.460  1.00  0.00            
ATOM   3515  O   PHE   221     102.420 117.220  82.390  1.00  0.00            
ATOM   3516  N   VAL   222     102.140 115.440  81.060  1.00  0.00            
ATOM   3517  HN  VAL   222     102.540 114.760  80.460  1.00  0.00            
ATOM   3518  CA  VAL   222     100.910 115.030  81.660  1.00  0.00            
ATOM   3519  HA  VAL   222     100.540 115.900  82.180  1.00  0.00            
ATOM   3520  CB  VAL   222     100.040 114.600  80.520  1.00  0.00            
ATOM   3521  HB  VAL   222     100.490 113.690  80.060  1.00  0.00            
ATOM   3522  CG1 VAL   222      98.660 114.240  81.100  1.00  0.00            
ATOM   3523 1HG1 VAL   222      98.760 113.290  81.660  1.00  0.00            
ATOM   3524 2HG1 VAL   222      98.380 115.130  81.710  1.00  0.00            
ATOM   3525 3HG1 VAL   222      97.910 114.030  80.300  1.00  0.00            
ATOM   3526  CG2 VAL   222      99.910 115.590  79.340  1.00  0.00            
ATOM   3527 1HG2 VAL   222     100.880 115.950  78.930  1.00  0.00            
ATOM   3528 2HG2 VAL   222      99.380 114.970  78.580  1.00  0.00            
ATOM   3529 3HG2 VAL   222      99.370 116.490  79.710  1.00  0.00            
ATOM   3530  C   VAL   222     101.120 113.920  82.630  1.00  0.00            
ATOM   3531  O   VAL   222     101.760 112.910  82.350  1.00  0.00            
ATOM   3532  N   THR   223     100.620 114.120  83.860  1.00  0.00            
ATOM   3533  HN  THR   223     100.250 114.970  84.220  1.00  0.00            
ATOM   3534  CA  THR   223     100.790 113.110  84.870  1.00  0.00            
ATOM   3535  HA  THR   223     101.070 112.190  84.380  1.00  0.00            
ATOM   3536  CB  THR   223     101.860 113.420  85.870  1.00  0.00            
ATOM   3537  HB  THR   223     101.690 114.240  86.600  1.00  0.00            
ATOM   3538  OG1 THR   223     103.100 113.600  85.190  1.00  0.00            
ATOM   3539  HG1 THR   223     103.340 114.520  85.330  1.00  0.00            
ATOM   3540  CG2 THR   223     102.100 112.170  86.730  1.00  0.00            
ATOM   3541 1HG2 THR   223     101.330 111.990  87.520  1.00  0.00            
ATOM   3542 2HG2 THR   223     102.090 111.270  86.090  1.00  0.00            
ATOM   3543 3HG2 THR   223     103.090 112.190  87.230  1.00  0.00            
ATOM   3544  C   THR   223      99.470 112.850  85.500  1.00  0.00            
ATOM   3545  O   THR   223      98.720 113.800  85.710  1.00  0.00            
ATOM   3546  N   ALA   224      99.070 111.600  85.800  1.00  0.00            
ATOM   3547  HN  ALA   224      99.680 110.820  85.660  1.00  0.00            
ATOM   3548  CA  ALA   224      97.750 111.220  86.180  1.00  0.00            
ATOM   3549  HA  ALA   224      97.200 112.120  86.420  1.00  0.00            
ATOM   3550  CB  ALA   224      97.090 110.510  84.990  1.00  0.00            
ATOM   3551  HB1 ALA   224      97.340 111.150  84.120  1.00  0.00            
ATOM   3552  HB2 ALA   224      97.530 109.510  84.800  1.00  0.00            
ATOM   3553  HB3 ALA   224      96.020 110.270  85.190  1.00  0.00            
ATOM   3554  C   ALA   224      97.630 110.250  87.310  1.00  0.00            
ATOM   3555  O   ALA   224      98.450 109.390  87.620  1.00  0.00            
ATOM   3556  N   ALA   225      96.420 110.220  87.900  1.00  0.00            
ATOM   3557  HN  ALA   225      95.880 111.060  87.810  1.00  0.00            
ATOM   3558  CA  ALA   225      95.940 109.230  88.800  1.00  0.00            
ATOM   3559  HA  ALA   225      96.550 108.370  88.530  1.00  0.00            
ATOM   3560  CB  ALA   225      96.310 109.660  90.230  1.00  0.00            
ATOM   3561  HB1 ALA   225      95.810 110.610  90.540  1.00  0.00            
ATOM   3562  HB2 ALA   225      95.970 108.890  90.950  1.00  0.00            
ATOM   3563  HB3 ALA   225      97.410 109.780  90.380  1.00  0.00            
ATOM   3564  C   ALA   225      94.490 108.950  88.650  1.00  0.00            
ATOM   3565  O   ALA   225      93.690 109.800  88.270  1.00  0.00            
ATOM   3566  N   GLY   226      94.090 107.710  89.010  1.00  0.00            
ATOM   3567  HN  GLY   226      94.750 106.980  89.180  1.00  0.00            
ATOM   3568  CA  GLY   226      92.740 107.270  89.020  1.00  0.00            
ATOM   3569  HA1 GLY   226      92.240 107.760  88.200  1.00  0.00            
ATOM   3570  HA2 GLY   226      92.780 106.190  89.070  1.00  0.00            
ATOM   3571  C   GLY   226      92.070 107.660  90.290  1.00  0.00            
ATOM   3572  O   GLY   226      90.900 107.370  90.560  1.00  0.00            
ATOM   3573  N   THR   227      92.790 108.310  91.220  1.00  0.00            
ATOM   3574  HN  THR   227      93.730 108.610  91.050  1.00  0.00            
ATOM   3575  CA  THR   227      92.240 108.740  92.470  1.00  0.00            
ATOM   3576  HA  THR   227      91.250 109.100  92.260  1.00  0.00            
ATOM   3577  CB  THR   227      92.000 107.700  93.520  1.00  0.00            
ATOM   3578  HB  THR   227      91.520 106.780  93.120  1.00  0.00            
ATOM   3579  OG1 THR   227      91.210 108.260  94.560  1.00  0.00            
ATOM   3580  HG1 THR   227      91.370 107.620  95.250  1.00  0.00            
ATOM   3581  CG2 THR   227      93.360 107.220  94.040  1.00  0.00            
ATOM   3582 1HG2 THR   227      93.130 106.440  94.800  1.00  0.00            
ATOM   3583 2HG2 THR   227      93.990 106.740  93.250  1.00  0.00            
ATOM   3584 3HG2 THR   227      93.950 108.050  94.490  1.00  0.00            
ATOM   3585  C   THR   227      92.940 109.980  92.910  1.00  0.00            
ATOM   3586  O   THR   227      94.040 110.300  92.480  1.00  0.00            
ATOM   3587  N   LEU   228      92.250 110.780  93.750  1.00  0.00            
ATOM   3588  HN  LEU   228      91.290 110.550  93.890  1.00  0.00            
ATOM   3589  CA  LEU   228      92.750 111.890  94.500  1.00  0.00            
ATOM   3590  HA  LEU   228      93.330 112.460  93.780  1.00  0.00            
ATOM   3591  CB  LEU   228      91.560 112.670  95.080  1.00  0.00            
ATOM   3592  HB1 LEU   228      90.870 112.780  94.220  1.00  0.00            
ATOM   3593  HB2 LEU   228      90.970 112.120  95.850  1.00  0.00            
ATOM   3594  CG  LEU   228      91.850 114.100  95.570  1.00  0.00            
ATOM   3595  HG  LEU   228      92.590 114.090  96.390  1.00  0.00            
ATOM   3596  CD1 LEU   228      92.410 114.980  94.440  1.00  0.00            
ATOM   3597 1HD1 LEU   228      93.330 114.580  93.950  1.00  0.00            
ATOM   3598 2HD1 LEU   228      91.630 114.950  93.650  1.00  0.00            
ATOM   3599 3HD1 LEU   228      92.610 116.000  94.840  1.00  0.00            
ATOM   3600  CD2 LEU   228      90.530 114.760  95.970  1.00  0.00            
ATOM   3601 1HD2 LEU   228      89.770 114.830  95.150  1.00  0.00            
ATOM   3602 2HD2 LEU   228      90.240 114.260  96.920  1.00  0.00            
ATOM   3603 3HD2 LEU   228      90.760 115.790  96.320  1.00  0.00            
ATOM   3604  C   LEU   228      93.630 111.500  95.640  1.00  0.00            
ATOM   3605  O   LEU   228      94.660 112.160  95.760  1.00  0.00            
ATOM   3606  N   GLY   229      93.300 110.500  96.470  1.00  0.00            
ATOM   3607  HN  GLY   229      92.480 109.950  96.330  1.00  0.00            
ATOM   3608  CA  GLY   229      94.100 110.140  97.600  1.00  0.00            
ATOM   3609  HA1 GLY   229      94.410 111.040  98.120  1.00  0.00            
ATOM   3610  HA2 GLY   229      93.530 109.340  98.050  1.00  0.00            
ATOM   3611  C   GLY   229      95.470 109.700  97.240  1.00  0.00            
ATOM   3612  O   GLY   229      95.640 108.690  96.570  1.00  0.00            
ATOM   3613  N   MET   230      96.510 110.470  97.640  1.00  0.00            
ATOM   3614  HN  MET   230      96.330 111.290  98.180  1.00  0.00            
ATOM   3615  CA  MET   230      97.870 110.050  97.590  1.00  0.00            
ATOM   3616  HA  MET   230      98.070 109.800  96.560  1.00  0.00            
ATOM   3617  CB  MET   230      98.750 111.190  98.130  1.00  0.00            
ATOM   3618  HB1 MET   230      98.480 111.430  99.180  1.00  0.00            
ATOM   3619  HB2 MET   230      99.780 110.780  98.040  1.00  0.00            
ATOM   3620  CG  MET   230      98.730 112.540  97.420  1.00  0.00            
ATOM   3621  HG1 MET   230      97.680 112.920  97.390  1.00  0.00            
ATOM   3622  HG2 MET   230      99.300 113.280  98.020  1.00  0.00            
ATOM   3623  SD  MET   230      99.350 112.630  95.710  1.00  0.00            
ATOM   3624  CE  MET   230     101.040 112.420  96.320  1.00  0.00            
ATOM   3625  HE1 MET   230     101.230 111.400  96.740  1.00  0.00            
ATOM   3626  HE2 MET   230     101.770 112.410  95.480  1.00  0.00            
ATOM   3627  HE3 MET   230     101.300 113.180  97.090  1.00  0.00            
ATOM   3628  C   MET   230      98.150 108.810  98.370  1.00  0.00            
ATOM   3629  O   MET   230      98.780 107.850  97.910  1.00  0.00            
ATOM   3630  N   ASP   231      97.640 108.710  99.620  1.00  0.00            
ATOM   3631  HN  ASP   231      97.240 109.510 100.050  1.00  0.00            
ATOM   3632  CA  ASP   231      97.740 107.520 100.400  1.00  0.00            
ATOM   3633  HA  ASP   231      98.740 107.130 100.530  1.00  0.00            
ATOM   3634  CB  ASP   231      97.110 107.840 101.760  1.00  0.00            
ATOM   3635  HB1 ASP   231      96.100 108.280 101.730  1.00  0.00            
ATOM   3636  HB2 ASP   231      97.010 106.850 102.270  1.00  0.00            
ATOM   3637  CG  ASP   231      97.950 108.730 102.670  1.00  0.00            
ATOM   3638  OD1 ASP   231      98.820 108.190 103.410  1.00  0.00            
ATOM   3639  OD2 ASP   231      97.830 109.980 102.580  1.00  0.00            
ATOM   3640  C   ASP   231      97.120 106.320  99.760  1.00  0.00            
ATOM   3641  O   ASP   231      97.730 105.260  99.640  1.00  0.00            
ATOM   3642  N   GLU   232      95.910 106.460  99.180  1.00  0.00            
ATOM   3643  HN  GLU   232      95.450 107.340  99.100  1.00  0.00            
ATOM   3644  CA  GLU   232      95.200 105.450  98.470  1.00  0.00            
ATOM   3645  HA  GLU   232      95.180 104.630  99.180  1.00  0.00            
ATOM   3646  CB  GLU   232      93.740 105.850  98.180  1.00  0.00            
ATOM   3647  HB1 GLU   232      93.320 106.240  99.130  1.00  0.00            
ATOM   3648  HB2 GLU   232      93.760 106.710  97.470  1.00  0.00            
ATOM   3649  CG  GLU   232      92.860 104.760  97.570  1.00  0.00            
ATOM   3650  HG1 GLU   232      93.370 104.340  96.670  1.00  0.00            
ATOM   3651  HG2 GLU   232      92.670 103.920  98.260  1.00  0.00            
ATOM   3652  CD  GLU   232      91.450 105.270  97.320  1.00  0.00            
ATOM   3653  OE1 GLU   232      90.510 104.490  97.610  1.00  0.00            
ATOM   3654  OE2 GLU   232      91.290 106.470  96.970  1.00  0.00            
ATOM   3655  C   GLU   232      95.950 105.050  97.250  1.00  0.00            
ATOM   3656  O   GLU   232      96.030 103.860  96.930  1.00  0.00            
ATOM   3657  N   LEU   233      96.580 105.960  96.490  1.00  0.00            
ATOM   3658  HN  LEU   233      96.560 106.930  96.710  1.00  0.00            
ATOM   3659  CA  LEU   233      97.310 105.700  95.290  1.00  0.00            
ATOM   3660  HA  LEU   233      96.710 105.060  94.660  1.00  0.00            
ATOM   3661  CB  LEU   233      97.510 107.060  94.600  1.00  0.00            
ATOM   3662  HB1 LEU   233      96.590 107.680  94.690  1.00  0.00            
ATOM   3663  HB2 LEU   233      98.290 107.510  95.260  1.00  0.00            
ATOM   3664  CG  LEU   233      97.940 106.920  93.130  1.00  0.00            
ATOM   3665  HG  LEU   233      98.730 106.140  93.030  1.00  0.00            
ATOM   3666  CD1 LEU   233      96.760 106.360  92.320  1.00  0.00            
ATOM   3667 1HD1 LEU   233      97.020 106.640  91.270  1.00  0.00            
ATOM   3668 2HD1 LEU   233      96.610 105.290  92.540  1.00  0.00            
ATOM   3669 3HD1 LEU   233      95.800 106.850  92.600  1.00  0.00            
ATOM   3670  CD2 LEU   233      98.670 108.140  92.550  1.00  0.00            
ATOM   3671 1HD2 LEU   233      99.450 108.530  93.230  1.00  0.00            
ATOM   3672 2HD2 LEU   233      98.960 107.930  91.500  1.00  0.00            
ATOM   3673 3HD2 LEU   233      97.960 108.990  92.380  1.00  0.00            
ATOM   3674  C   LEU   233      98.600 104.960  95.450  1.00  0.00            
ATOM   3675  O   LEU   233      98.920 103.990  94.770  1.00  0.00            
ATOM   3676  N   TYR   234      99.410 105.370  96.440  1.00  0.00            
ATOM   3677  HN  TYR   234      99.050 106.030  97.100  1.00  0.00            
ATOM   3678  CA  TYR   234     100.680 104.770  96.700  1.00  0.00            
ATOM   3679  HA  TYR   234     100.990 104.420  95.720  1.00  0.00            
ATOM   3680  CB  TYR   234     101.760 105.780  97.100  1.00  0.00            
ATOM   3681  HB1 TYR   234     101.510 106.400  97.980  1.00  0.00            
ATOM   3682  HB2 TYR   234     102.640 105.230  97.490  1.00  0.00            
ATOM   3683  CG  TYR   234     102.170 106.610  95.920  1.00  0.00            
ATOM   3684  CD1 TYR   234     101.650 107.830  95.570  1.00  0.00            
ATOM   3685  HD1 TYR   234     101.040 108.280  96.350  1.00  0.00            
ATOM   3686  CE1 TYR   234     101.970 108.470  94.400  1.00  0.00            
ATOM   3687  HE1 TYR   234     101.530 109.430  94.180  1.00  0.00            
ATOM   3688  CZ  TYR   234     102.980 107.890  93.670  1.00  0.00            
ATOM   3689  OH  TYR   234     103.520 108.660  92.610  1.00  0.00            
ATOM   3690  HH  TYR   234     104.330 108.180  92.410  1.00  0.00            
ATOM   3691  CD2 TYR   234     103.100 106.010  95.120  1.00  0.00            
ATOM   3692  HD2 TYR   234     103.390 105.010  95.430  1.00  0.00            
ATOM   3693  CE2 TYR   234     103.510 106.660  93.980  1.00  0.00            
ATOM   3694  HE2 TYR   234     104.270 106.230  93.350  1.00  0.00            
ATOM   3695  C   TYR   234     100.670 103.630  97.660  1.00  0.00            
ATOM   3696  O   TYR   234     101.580 102.810  97.520  1.00  0.00            
ATOM   3697  N   LYS   235      99.700 103.440  98.560  1.00  0.00            
ATOM   3698  HN  LYS   235      98.970 104.110  98.690  1.00  0.00            
ATOM   3699  CA  LYS   235      99.610 102.320  99.460  1.00  0.00            
ATOM   3700  HA  LYS   235     100.610 101.960  99.620  1.00  0.00            
ATOM   3701  CB  LYS   235      99.080 102.780 100.830  1.00  0.00            
ATOM   3702  HB1 LYS   235      98.100 103.290 100.680  1.00  0.00            
ATOM   3703  HB2 LYS   235      98.980 101.840 101.410  1.00  0.00            
ATOM   3704  CG  LYS   235     100.030 103.620 101.680  1.00  0.00            
ATOM   3705  HG1 LYS   235     100.930 102.990 101.830  1.00  0.00            
ATOM   3706  HG2 LYS   235     100.240 104.530 101.080  1.00  0.00            
ATOM   3707  CD  LYS   235      99.550 104.080 103.060  1.00  0.00            
ATOM   3708  HD1 LYS   235      98.500 104.430 103.000  1.00  0.00            
ATOM   3709  HD2 LYS   235      99.650 103.220 103.750  1.00  0.00            
ATOM   3710  CE  LYS   235     100.440 105.100 103.760  1.00  0.00            
ATOM   3711  HE1 LYS   235     100.030 105.430 104.740  1.00  0.00            
ATOM   3712  HE2 LYS   235     101.380 104.630 104.140  1.00  0.00            
ATOM   3713  NZ  LYS   235     100.860 106.330 103.050  1.00  0.00            
ATOM   3714  HZ1 LYS   235      99.980 106.850 102.920  1.00  0.00            
ATOM   3715  HZ2 LYS   235     101.490 106.970 103.570  1.00  0.00            
ATOM   3716  HZ3 LYS   235     101.220 106.250 102.070  1.00  0.00            
ATOM   3717  C   LYS   235      98.670 101.310  98.900  1.00  0.00            
ATOM   3718  O   LYS   235      98.450 100.210  99.410  1.00  0.00            
ATOM   3719  N   SER   236      98.020 101.670  97.780  1.00  0.00            
ATOM   3720  HN  SER   236      98.120 102.560  97.350  1.00  0.00            
ATOM   3721  CA  SER   236      97.170 100.810  97.020  1.00  0.00            
ATOM   3722  HA  SER   236      96.930 101.410  96.140  1.00  0.00            
ATOM   3723  CB  SER   236      97.850  99.580  96.400  1.00  0.00            
ATOM   3724  HB1 SER   236      98.160  98.880  97.210  1.00  0.00            
ATOM   3725  HB2 SER   236      97.110  99.070  95.750  1.00  0.00            
ATOM   3726  OG  SER   236      99.000 100.020  95.690  1.00  0.00            
ATOM   3727  HG1 SER   236      99.370  99.230  95.300  1.00  0.00            
ATOM   3728  C   SER   236      95.830 100.410  97.530  1.00  0.00            
ATOM   3729  O   SER   236      95.420  99.250  97.510  1.00  0.00            
ATOM   3730  N   GLY   237      95.120 101.430  98.050  1.00  0.00            
ATOM   3731  HN  GLY   237      95.420 102.330  97.760  1.00  0.00            
ATOM   3732  CA  GLY   237      93.930 101.150  98.790  1.00  0.00            
ATOM   3733  HA1 GLY   237      93.170 101.800  98.380  1.00  0.00            
ATOM   3734  HA2 GLY   237      93.610 100.130  98.590  1.00  0.00            
ATOM   3735  C   GLY   237      94.050 101.260 100.270  1.00  0.00            
ATOM   3736  O   GLY   237      94.720 100.390 100.820  1.00  0.00            
ATOM   3737  N   ILE   238      93.330 102.220 100.870  1.00  0.00            
ATOM   3738  HN  ILE   238      92.810 102.880 100.330  1.00  0.00            
ATOM   3739  CA  ILE   238      93.260 102.400 102.290  1.00  0.00            
ATOM   3740  HA  ILE   238      93.590 101.500 102.790  1.00  0.00            
ATOM   3741  CB  ILE   238      93.960 103.590 102.880  1.00  0.00            
ATOM   3742  HB  ILE   238      93.660 103.730 103.940  1.00  0.00            
ATOM   3743  CG2 ILE   238      95.470 103.360 102.710  1.00  0.00            
ATOM   3744 1HG2 ILE   238      95.920 103.330 101.700  1.00  0.00            
ATOM   3745 2HG2 ILE   238      96.040 104.190 103.180  1.00  0.00            
ATOM   3746 3HG2 ILE   238      95.790 102.490 103.320  1.00  0.00            
ATOM   3747  CG1 ILE   238      93.590 104.930 102.220  1.00  0.00            
ATOM   3748 1HG1 ILE   238      94.070 105.050 101.220  1.00  0.00            
ATOM   3749 2HG1 ILE   238      92.480 104.980 102.140  1.00  0.00            
ATOM   3750  CD  ILE   238      94.130 106.080 103.060  1.00  0.00            
ATOM   3751  HD1 ILE   238      93.750 106.990 102.550  1.00  0.00            
ATOM   3752  HD2 ILE   238      93.680 105.850 104.050  1.00  0.00            
ATOM   3753  HD3 ILE   238      95.240 106.030 103.120  1.00  0.00            
ATOM   3754  C   ILE   238      91.890 102.450 102.860  1.00  0.00            
ATOM   3755  O   ILE   238      91.670 102.420 104.070  1.00  0.00            
ATOM   3756  N   ARG   239      90.860 102.400 101.990  1.00  0.00            
ATOM   3757  HN  ARG   239      90.980 102.220 101.020  1.00  0.00            
ATOM   3758  CA  ARG   239      89.500 102.610 102.400  1.00  0.00            
ATOM   3759  HA  ARG   239      89.510 102.290 103.430  1.00  0.00            
ATOM   3760  CB  ARG   239      89.110 104.100 102.300  1.00  0.00            
ATOM   3761  HB1 ARG   239      88.040 104.200 102.580  1.00  0.00            
ATOM   3762  HB2 ARG   239      89.690 104.690 103.040  1.00  0.00            
ATOM   3763  CG  ARG   239      89.180 104.670 100.890  1.00  0.00            
ATOM   3764  HG1 ARG   239      90.250 104.630 100.590  1.00  0.00            
ATOM   3765  HG2 ARG   239      88.670 103.920 100.240  1.00  0.00            
ATOM   3766  CD  ARG   239      88.690 106.080 100.580  1.00  0.00            
ATOM   3767  HD1 ARG   239      87.640 106.400 100.780  1.00  0.00            
ATOM   3768  HD2 ARG   239      89.430 106.670 101.150  1.00  0.00            
ATOM   3769  NE  ARG   239      88.900 106.270  99.120  1.00  0.00            
ATOM   3770  HE  ARG   239      89.660 105.790  98.680  1.00  0.00            
ATOM   3771  CZ  ARG   239      88.020 106.770  98.200  1.00  0.00            
ATOM   3772  NH1 ARG   239      88.280 106.590  96.870  1.00  0.00            
ATOM   3773 1HH1 ARG   239      89.220 106.360  96.650  1.00  0.00            
ATOM   3774 2HH1 ARG   239      87.500 106.830  96.280  1.00  0.00            
ATOM   3775  NH2 ARG   239      86.840 107.400  98.470  1.00  0.00            
ATOM   3776 1HH2 ARG   239      86.730 107.790  99.380  1.00  0.00            
ATOM   3777 2HH2 ARG   239      86.340 107.840  97.720  1.00  0.00            
ATOM   3778  C   ARG   239      88.590 101.710 101.650  1.00  0.00            
ATOM   3779  O   ARG   239      88.970 100.970 100.740  1.00  0.00            
ATOM   3780  N   GLY   240      87.350 101.480 102.120  1.00  0.00            
ATOM   3781  HN  GLY   240      87.050 101.940 102.960  1.00  0.00            
ATOM   3782  CA  GLY   240      86.300 100.820 101.410  1.00  0.00            
ATOM   3783  HA1 GLY   240      85.330 101.150 101.740  1.00  0.00            
ATOM   3784  HA2 GLY   240      86.510 101.110 100.400  1.00  0.00            
ATOM   3785  C   GLY   240      86.420  99.330 101.470  1.00  0.00            
ATOM   3786  O   GLY   240      85.570  98.570 101.000  1.00  0.00            
ATOM   3787  N   GLY   241      87.460  98.780 102.120  1.00  0.00            
ATOM   3788  HN  GLY   241      88.040  99.380 102.660  1.00  0.00            
ATOM   3789  CA  GLY   241      87.880  97.420 102.230  1.00  0.00            
ATOM   3790  HA1 GLY   241      88.220  97.340 103.250  1.00  0.00            
ATOM   3791  HA2 GLY   241      87.030  96.800 101.990  1.00  0.00            
ATOM   3792  C   GLY   241      89.030  97.070 101.350  1.00  0.00            
ATOM   3793  O   GLY   241      89.560  95.960 101.390  1.00  0.00            
ATOM   3794  N   SER   242      89.490  98.000 100.510  1.00  0.00            
ATOM   3795  HN  SER   242      89.070  98.900 100.590  1.00  0.00            
ATOM   3796  CA  SER   242      90.700  97.910  99.750  1.00  0.00            
ATOM   3797  HA  SER   242      90.590  97.040  99.120  1.00  0.00            
ATOM   3798  CB  SER   242      90.860  99.100  98.790  1.00  0.00            
ATOM   3799  HB1 SER   242      89.880  99.280  98.300  1.00  0.00            
ATOM   3800  HB2 SER   242      91.110 100.000  99.390  1.00  0.00            
ATOM   3801  OG  SER   242      91.750  98.820  97.730  1.00  0.00            
ATOM   3802  HG1 SER   242      91.740  99.620  97.200  1.00  0.00            
ATOM   3803  C   SER   242      91.900  97.800 100.630  1.00  0.00            
ATOM   3804  O   SER   242      92.200  98.580 101.530  1.00  0.00            
ATOM   3805  N   GLY   243      92.710  96.770 100.330  1.00  0.00            
ATOM   3806  HN  GLY   243      92.590  96.050  99.650  1.00  0.00            
ATOM   3807  CA  GLY   243      94.010  96.580 100.890  1.00  0.00            
ATOM   3808  HA1 GLY   243      94.410  95.770 100.300  1.00  0.00            
ATOM   3809  HA2 GLY   243      94.580  97.490 100.810  1.00  0.00            
ATOM   3810  C   GLY   243      94.040  96.180 102.320  1.00  0.00            
ATOM   3811  O   GLY   243      94.980  96.390 103.090  1.00  0.00            
ATOM   3812  N   GLY   244      92.930  95.560 102.770  1.00  0.00            
ATOM   3813  HN  GLY   244      92.220  95.420 102.090  1.00  0.00            
ATOM   3814  CA  GLY   244      92.630  95.150 104.110  1.00  0.00            
ATOM   3815  HA1 GLY   244      91.660  94.680 104.020  1.00  0.00            
ATOM   3816  HA2 GLY   244      93.470  94.540 104.410  1.00  0.00            
ATOM   3817  C   GLY   244      92.490  96.270 105.070  1.00  0.00            
ATOM   3818  O   GLY   244      92.680  96.130 106.270  1.00  0.00            
ATOM   3819  N   SER   245      92.010  97.440 104.610  1.00  0.00            
ATOM   3820  HN  SER   245      91.880  97.580 103.630  1.00  0.00            
ATOM   3821  CA  SER   245      91.760  98.570 105.460  1.00  0.00            
ATOM   3822  HA  SER   245      91.610  98.160 106.440  1.00  0.00            
ATOM   3823  CB  SER   245      92.910  99.590 105.520  1.00  0.00            
ATOM   3824  HB1 SER   245      93.820  98.950 105.490  1.00  0.00            
ATOM   3825  HB2 SER   245      92.920 100.270 104.640  1.00  0.00            
ATOM   3826  OG  SER   245      92.920 100.410 106.680  1.00  0.00            
ATOM   3827  HG1 SER   245      93.640 101.050 106.680  1.00  0.00            
ATOM   3828  C   SER   245      90.500  99.300 105.150  1.00  0.00            
ATOM   3829  O   SER   245      89.940  99.120 104.070  1.00  0.00            
ATOM   3830  N   GLY   246      89.870  99.950 106.140  1.00  0.00            
ATOM   3831  HN  GLY   246      90.320 100.010 107.030  1.00  0.00            
ATOM   3832  CA  GLY   246      88.580 100.550 106.130  1.00  0.00            
ATOM   3833  HA1 GLY   246      88.400 100.950 107.120  1.00  0.00            
ATOM   3834  HA2 GLY   246      88.680 101.310 105.370  1.00  0.00            
ATOM   3835  C   GLY   246      87.400  99.780 105.650  1.00  0.00            
ATOM   3836  O   GLY   246      87.610  98.630 105.260  1.00  0.00            
ATOM   3837  N   GLY   247      86.170 100.320 105.710  1.00  0.00            
ATOM   3838  HN  GLY   247      86.180 101.220 106.130  1.00  0.00            
ATOM   3839  CA  GLY   247      84.910  99.830 105.230  1.00  0.00            
ATOM   3840  HA1 GLY   247      84.170 100.430 105.740  1.00  0.00            
ATOM   3841  HA2 GLY   247      84.850  99.870 104.150  1.00  0.00            
ATOM   3842  C   GLY   247      84.540  98.410 105.490  1.00  0.00            
ATOM   3843  O   GLY   247      85.070  97.730 106.360  1.00  0.00            
ATOM   3844  N   SER   248      83.550  97.920 104.720  1.00  0.00            
ATOM   3845  HN  SER   248      83.080  98.530 104.090  1.00  0.00            
ATOM   3846  CA  SER   248      83.030  96.590 104.860  1.00  0.00            
ATOM   3847  HA  SER   248      82.690  96.560 105.880  1.00  0.00            
ATOM   3848  CB  SER   248      81.740  96.300 104.080  1.00  0.00            
ATOM   3849  HB1 SER   248      81.880  96.270 102.980  1.00  0.00            
ATOM   3850  HB2 SER   248      81.550  95.260 104.430  1.00  0.00            
ATOM   3851  OG  SER   248      80.630  97.110 104.450  1.00  0.00            
ATOM   3852  HG1 SER   248      79.970  97.100 103.750  1.00  0.00            
ATOM   3853  C   SER   248      83.980  95.460 104.660  1.00  0.00            
ATOM   3854  O   SER   248      84.050  94.490 105.410  1.00  0.00            
ATOM   3855  N   GLY   249      84.920  95.610 103.710  1.00  0.00            
ATOM   3856  HN  GLY   249      84.870  96.430 103.150  1.00  0.00            
ATOM   3857  CA  GLY   249      85.950  94.630 103.490  1.00  0.00            
ATOM   3858  HA1 GLY   249      85.490  93.660 103.400  1.00  0.00            
ATOM   3859  HA2 GLY   249      86.510  94.930 102.620  1.00  0.00            
ATOM   3860  C   GLY   249      87.060  94.490 104.470  1.00  0.00            
ATOM   3861  O   GLY   249      87.680  93.430 104.520  1.00  0.00            
ATOM   3862  N   GLY   250      87.290  95.510 105.320  1.00  0.00            
ATOM   3863  HN  GLY   250      86.750  96.350 105.280  1.00  0.00            
ATOM   3864  CA  GLY   250      88.370  95.580 106.260  1.00  0.00            
ATOM   3865  HA1 GLY   250      89.260  95.300 105.720  1.00  0.00            
ATOM   3866  HA2 GLY   250      88.460  96.620 106.500  1.00  0.00            
ATOM   3867  C   GLY   250      88.220  94.730 107.480  1.00  0.00            
ATOM   3868  O   GLY   250      89.120  94.240 108.150  1.00  0.00            
ATOM   3869  N   SER   251      86.950  94.650 107.930  1.00  0.00            
ATOM   3870  HN  SER   251      86.190  94.870 107.330  1.00  0.00            
ATOM   3871  CA  SER   251      86.640  94.340 109.290  1.00  0.00            
ATOM   3872  HA  SER   251      87.240  94.980 109.920  1.00  0.00            
ATOM   3873  CB  SER   251      85.170  94.690 109.600  1.00  0.00            
ATOM   3874  HB1 SER   251      84.570  93.920 109.060  1.00  0.00            
ATOM   3875  HB2 SER   251      84.970  94.580 110.680  1.00  0.00            
ATOM   3876  OG  SER   251      84.840  96.000 109.180  1.00  0.00            
ATOM   3877  HG1 SER   251      83.930  96.190 109.410  1.00  0.00            
ATOM   3878  C   SER   251      86.890  92.960 109.770  1.00  0.00            
ATOM   3879  O   SER   251      87.370  92.790 110.890  1.00  0.00            
ATOM   3880  N   GLY   252      86.550  91.950 108.950  1.00  0.00            
ATOM   3881  HN  GLY   252      86.410  92.290 108.020  1.00  0.00            
ATOM   3882  CA  GLY   252      86.230  90.580 109.230  1.00  0.00            
ATOM   3883  HA1 GLY   252      85.980  90.050 108.320  1.00  0.00            
ATOM   3884  HA2 GLY   252      87.110  90.230 109.750  1.00  0.00            
ATOM   3885  C   GLY   252      85.010  90.360 110.050  1.00  0.00            
ATOM   3886  O   GLY   252      84.190  91.240 110.280  1.00  0.00            
ATOM   3887  N   GLY   253      84.850  89.140 110.600  1.00  0.00            
ATOM   3888  HN  GLY   253      85.600  88.510 110.430  1.00  0.00            
ATOM   3889  CA  GLY   253      83.670  88.760 111.320  1.00  0.00            
ATOM   3890  HA1 GLY   253      82.990  89.600 111.310  1.00  0.00            
ATOM   3891  HA2 GLY   253      83.300  87.850 110.880  1.00  0.00            
ATOM   3892  C   GLY   253      84.010  88.410 112.730  1.00  0.00            
ATOM   3893  O   GLY   253      85.040  88.820 113.250  1.00  0.00            
ATOM   3894  N   SER   254      83.130  87.610 113.360  1.00  0.00            
ATOM   3895  HN  SER   254      82.240  87.360 112.990  1.00  0.00            
ATOM   3896  CA  SER   254      83.240  87.320 114.760  1.00  0.00            
ATOM   3897  HA  SER   254      84.060  87.910 115.120  1.00  0.00            
ATOM   3898  CB  SER   254      82.110  87.770 115.690  1.00  0.00            
ATOM   3899  HB1 SER   254      81.170  87.180 115.640  1.00  0.00            
ATOM   3900  HB2 SER   254      82.530  87.580 116.700  1.00  0.00            
ATOM   3901  OG  SER   254      81.970  89.180 115.570  1.00  0.00            
ATOM   3902  HG1 SER   254      81.300  89.390 116.220  1.00  0.00            
ATOM   3903  C   SER   254      83.570  85.900 115.080  1.00  0.00            
ATOM   3904  O   SER   254      83.610  85.510 116.240  1.00  0.00            
ATOM   3905  N   GLY   255      83.760  84.990 114.100  1.00  0.00            
ATOM   3906  HN  GLY   255      83.570  85.320 113.180  1.00  0.00            
ATOM   3907  CA  GLY   255      84.170  83.640 114.290  1.00  0.00            
ATOM   3908  HA1 GLY   255      84.400  83.480 115.330  1.00  0.00            
ATOM   3909  HA2 GLY   255      83.450  82.920 113.940  1.00  0.00            
ATOM   3910  C   GLY   255      85.480  83.440 113.610  1.00  0.00            
ATOM   3911  O   GLY   255      86.490  83.940 114.120  1.00  0.00            
ATOM   3912  N   GLY   256      85.500  82.750 112.460  1.00  0.00            
ATOM   3913  HN  GLY   256      84.670  82.340 112.090  1.00  0.00            
ATOM   3914  CA  GLY   256      86.650  82.740 111.610  1.00  0.00            
ATOM   3915  HA1 GLY   256      86.350  82.400 110.630  1.00  0.00            
ATOM   3916  HA2 GLY   256      87.180  83.680 111.640  1.00  0.00            
ATOM   3917  C   GLY   256      87.720  81.790 112.010  1.00  0.00            
ATOM   3918  O   GLY   256      88.800  81.700 111.420  1.00  0.00            
ATOM   3919  N   SER   257      87.410  80.970 113.030  1.00  0.00            
ATOM   3920  HN  SER   257      86.500  80.940 113.450  1.00  0.00            
ATOM   3921  CA  SER   257      88.330  80.090 113.680  1.00  0.00            
ATOM   3922  HA  SER   257      88.850  79.560 112.900  1.00  0.00            
ATOM   3923  CB  SER   257      89.400  80.750 114.570  1.00  0.00            
ATOM   3924  HB1 SER   257      89.690  81.690 114.050  1.00  0.00            
ATOM   3925  HB2 SER   257      88.970  81.050 115.560  1.00  0.00            
ATOM   3926  OG  SER   257      90.530  79.900 114.690  1.00  0.00            
ATOM   3927  HG1 SER   257      91.100  80.190 115.400  1.00  0.00            
ATOM   3928  C   SER   257      87.500  79.090 114.410  1.00  0.00            
ATOM   3929  O   SER   257      86.340  79.370 114.700  1.00  0.00            
ATOM   3930  N   THR   258      88.150  77.980 114.830  1.00  0.00            
ATOM   3931  HN  THR   258      89.130  77.860 114.760  1.00  0.00            
ATOM   3932  CA  THR   258      87.600  77.000 115.710  1.00  0.00            
ATOM   3933  HA  THR   258      86.630  76.780 115.290  1.00  0.00            
ATOM   3934  CB  THR   258      88.360  75.720 115.630  1.00  0.00            
ATOM   3935  HB  THR   258      89.400  75.930 115.980  1.00  0.00            
ATOM   3936  OG1 THR   258      88.460  75.220 114.300  1.00  0.00            
ATOM   3937  HG1 THR   258      88.840  74.350 114.440  1.00  0.00            
ATOM   3938  CG2 THR   258      87.750  74.540 116.410  1.00  0.00            
ATOM   3939 1HG2 THR   258      87.600  74.890 117.450  1.00  0.00            
ATOM   3940 2HG2 THR   258      86.760  74.270 115.970  1.00  0.00            
ATOM   3941 3HG2 THR   258      88.260  73.560 116.440  1.00  0.00            
ATOM   3942  C   THR   258      87.430  77.450 117.120  1.00  0.00            
ATOM   3943  O   THR   258      88.370  77.420 117.910  1.00  0.00            
ATOM   3944  N   MET   259      86.160  77.660 117.530  1.00  0.00            
ATOM   3945  HN  MET   259      85.380  77.690 116.920  1.00  0.00            
ATOM   3946  CA  MET   259      85.860  78.170 118.830  1.00  0.00            
ATOM   3947  HA  MET   259      86.710  78.810 119.040  1.00  0.00            
ATOM   3948  CB  MET   259      84.750  79.240 118.870  1.00  0.00            
ATOM   3949  HB1 MET   259      83.760  78.740 118.980  1.00  0.00            
ATOM   3950  HB2 MET   259      84.770  79.700 119.880  1.00  0.00            
ATOM   3951  CG  MET   259      84.730  80.220 117.700  1.00  0.00            
ATOM   3952  HG1 MET   259      84.660  79.680 116.730  1.00  0.00            
ATOM   3953  HG2 MET   259      83.820  80.850 117.730  1.00  0.00            
ATOM   3954  SD  MET   259      86.290  81.160 117.620  1.00  0.00            
ATOM   3955  CE  MET   259      85.660  82.510 118.670  1.00  0.00            
ATOM   3956  HE1 MET   259      85.070  82.080 119.510  1.00  0.00            
ATOM   3957  HE2 MET   259      86.470  83.080 119.160  1.00  0.00            
ATOM   3958  HE3 MET   259      84.960  83.170 118.110  1.00  0.00            
ATOM   3959  C   MET   259      85.650  77.180 119.930  1.00  0.00            
ATOM   3960  O   MET   259      85.640  77.530 121.110  1.00  0.00            
ATOM   3961  N   VAL   260      85.430  75.890 119.620  1.00  0.00            
ATOM   3962  HN  VAL   260      85.480  75.620 118.660  1.00  0.00            
ATOM   3963  CA  VAL   260      85.110  74.880 120.580  1.00  0.00            
ATOM   3964  HA  VAL   260      85.020  75.280 121.580  1.00  0.00            
ATOM   3965  CB  VAL   260      83.760  74.300 120.310  1.00  0.00            
ATOM   3966  HB  VAL   260      83.650  73.290 120.760  1.00  0.00            
ATOM   3967  CG1 VAL   260      82.740  75.050 121.190  1.00  0.00            
ATOM   3968 1HG1 VAL   260      82.660  76.120 120.900  1.00  0.00            
ATOM   3969 2HG1 VAL   260      81.840  74.460 120.930  1.00  0.00            
ATOM   3970 3HG1 VAL   260      83.040  74.950 122.260  1.00  0.00            
ATOM   3971  CG2 VAL   260      83.400  74.240 118.820  1.00  0.00            
ATOM   3972 1HG2 VAL   260      83.270  75.250 118.380  1.00  0.00            
ATOM   3973 2HG2 VAL   260      84.260  73.840 118.230  1.00  0.00            
ATOM   3974 3HG2 VAL   260      82.440  73.720 118.660  1.00  0.00            
ATOM   3975  C   VAL   260      86.130  73.800 120.620  1.00  0.00            
ATOM   3976  O   VAL   260      86.860  73.590 119.650  1.00  0.00            
ATOM   3977  N   SER   261      86.360  73.190 121.800  1.00  0.00            
ATOM   3978  HN  SER   261      85.940  73.560 122.630  1.00  0.00            
ATOM   3979  CA  SER   261      87.490  72.320 121.920  1.00  0.00            
ATOM   3980  HA  SER   261      87.800  71.940 120.960  1.00  0.00            
ATOM   3981  CB  SER   261      88.730  73.070 122.430  1.00  0.00            
ATOM   3982  HB1 SER   261      88.550  74.120 122.110  1.00  0.00            
ATOM   3983  HB2 SER   261      88.640  73.070 123.540  1.00  0.00            
ATOM   3984  OG  SER   261      89.920  72.430 121.980  1.00  0.00            
ATOM   3985  HG1 SER   261      90.660  73.040 122.020  1.00  0.00            
ATOM   3986  C   SER   261      87.140  71.150 122.780  1.00  0.00            
ATOM   3987  O   SER   261      86.160  71.110 123.510  1.00  0.00            
ATOM   3988  N   LYS   262      87.910  70.050 122.730  1.00  0.00            
ATOM   3989  HN  LYS   262      88.640  70.140 122.060  1.00  0.00            
ATOM   3990  CA  LYS   262      87.690  68.930 123.590  1.00  0.00            
ATOM   3991  HA  LYS   262      87.410  69.310 124.560  1.00  0.00            
ATOM   3992  CB  LYS   262      89.000  68.150 123.780  1.00  0.00            
ATOM   3993  HB1 LYS   262      89.330  67.660 122.840  1.00  0.00            
ATOM   3994  HB2 LYS   262      89.810  68.890 124.000  1.00  0.00            
ATOM   3995  CG  LYS   262      88.990  67.100 124.890  1.00  0.00            
ATOM   3996  HG1 LYS   262      88.980  67.610 125.870  1.00  0.00            
ATOM   3997  HG2 LYS   262      88.060  66.480 124.830  1.00  0.00            
ATOM   3998  CD  LYS   262      90.160  66.120 124.740  1.00  0.00            
ATOM   3999  HD1 LYS   262      90.310  65.810 123.690  1.00  0.00            
ATOM   4000  HD2 LYS   262      91.070  66.690 125.030  1.00  0.00            
ATOM   4001  CE  LYS   262      90.310  64.910 125.660  1.00  0.00            
ATOM   4002  HE1 LYS   262      89.600  64.070 125.450  1.00  0.00            
ATOM   4003  HE2 LYS   262      91.310  64.450 125.520  1.00  0.00            
ATOM   4004  NZ  LYS   262      90.210  65.160 127.120  1.00  0.00            
ATOM   4005  HZ1 LYS   262      90.800  64.580 127.750  1.00  0.00            
ATOM   4006  HZ2 LYS   262      90.510  66.120 127.350  1.00  0.00            
ATOM   4007  HZ3 LYS   262      89.250  65.010 127.510  1.00  0.00            
ATOM   4008  C   LYS   262      86.650  68.020 123.050  1.00  0.00            
ATOM   4009  O   LYS   262      85.870  67.350 123.730  1.00  0.00            
ATOM   4010  N   GLY   263      86.620  67.910 121.710  1.00  0.00            
ATOM   4011  HN  GLY   263      87.380  68.320 121.210  1.00  0.00            
ATOM   4012  CA  GLY   263      85.510  67.260 121.090  1.00  0.00            
ATOM   4013  HA1 GLY   263      84.610  67.850 121.210  1.00  0.00            
ATOM   4014  HA2 GLY   263      85.890  67.180 120.080  1.00  0.00            
ATOM   4015  C   GLY   263      85.140  65.870 121.460  1.00  0.00            
ATOM   4016  O   GLY   263      83.960  65.520 121.460  1.00  0.00            
ATOM   4017  N   GLU   264      86.110  65.030 121.860  1.00  0.00            
ATOM   4018  HN  GLU   264      87.070  65.310 121.770  1.00  0.00            
ATOM   4019  CA  GLU   264      85.930  63.740 122.440  1.00  0.00            
ATOM   4020  HA  GLU   264      85.510  63.030 121.740  1.00  0.00            
ATOM   4021  CB  GLU   264      87.270  63.190 122.950  1.00  0.00            
ATOM   4022  HB1 GLU   264      88.050  63.120 122.150  1.00  0.00            
ATOM   4023  HB2 GLU   264      87.750  63.930 123.620  1.00  0.00            
ATOM   4024  CG  GLU   264      87.260  61.810 123.590  1.00  0.00            
ATOM   4025  HG1 GLU   264      86.490  61.760 124.400  1.00  0.00            
ATOM   4026  HG2 GLU   264      87.060  61.100 122.760  1.00  0.00            
ATOM   4027  CD  GLU   264      88.680  61.630 124.100  1.00  0.00            
ATOM   4028  OE1 GLU   264      89.630  61.320 123.330  1.00  0.00            
ATOM   4029  OE2 GLU   264      88.800  61.780 125.350  1.00  0.00            
ATOM   4030  C   GLU   264      84.930  63.730 123.550  1.00  0.00            
ATOM   4031  O   GLU   264      83.970  62.960 123.660  1.00  0.00            
ATOM   4032  N   GLU   265      84.990  64.630 124.540  1.00  0.00            
ATOM   4033  HN  GLU   265      85.710  65.320 124.440  1.00  0.00            
ATOM   4034  CA  GLU   265      84.140  64.850 125.660  1.00  0.00            
ATOM   4035  HA  GLU   265      83.730  63.920 126.040  1.00  0.00            
ATOM   4036  CB  GLU   265      85.090  65.240 126.800  1.00  0.00            
ATOM   4037  HB1 GLU   265      85.680  66.160 126.600  1.00  0.00            
ATOM   4038  HB2 GLU   265      84.510  65.290 127.740  1.00  0.00            
ATOM   4039  CG  GLU   265      86.020  64.040 127.010  1.00  0.00            
ATOM   4040  HG1 GLU   265      85.380  63.210 127.370  1.00  0.00            
ATOM   4041  HG2 GLU   265      86.600  63.700 126.130  1.00  0.00            
ATOM   4042  CD  GLU   265      87.030  64.190 128.140  1.00  0.00            
ATOM   4043  OE1 GLU   265      87.200  63.190 128.890  1.00  0.00            
ATOM   4044  OE2 GLU   265      87.700  65.240 128.330  1.00  0.00            
ATOM   4045  C   GLU   265      83.120  65.930 125.580  1.00  0.00            
ATOM   4046  O   GLU   265      82.290  66.030 126.480  1.00  0.00            
ATOM   4047  N   LEU   266      83.110  66.770 124.530  1.00  0.00            
ATOM   4048  HN  LEU   266      83.810  66.620 123.830  1.00  0.00            
ATOM   4049  CA  LEU   266      82.150  67.780 124.220  1.00  0.00            
ATOM   4050  HA  LEU   266      81.710  68.150 125.130  1.00  0.00            
ATOM   4051  CB  LEU   266      82.820  69.030 123.620  1.00  0.00            
ATOM   4052  HB1 LEU   266      83.670  69.320 124.280  1.00  0.00            
ATOM   4053  HB2 LEU   266      83.260  68.700 122.660  1.00  0.00            
ATOM   4054  CG  LEU   266      81.990  70.320 123.450  1.00  0.00            
ATOM   4055  HG  LEU   266      81.140  70.130 122.760  1.00  0.00            
ATOM   4056  CD1 LEU   266      81.370  70.750 124.800  1.00  0.00            
ATOM   4057 1HD1 LEU   266      80.870  69.860 125.230  1.00  0.00            
ATOM   4058 2HD1 LEU   266      82.130  71.200 125.480  1.00  0.00            
ATOM   4059 3HD1 LEU   266      80.550  71.460 124.590  1.00  0.00            
ATOM   4060  CD2 LEU   266      82.800  71.500 122.910  1.00  0.00            
ATOM   4061 1HD2 LEU   266      83.690  71.760 123.530  1.00  0.00            
ATOM   4062 2HD2 LEU   266      83.130  71.300 121.870  1.00  0.00            
ATOM   4063 3HD2 LEU   266      82.170  72.410 122.890  1.00  0.00            
ATOM   4064  C   LEU   266      81.010  67.450 123.320  1.00  0.00            
ATOM   4065  O   LEU   266      79.980  68.120 123.420  1.00  0.00            
ATOM   4066  N   PHE   267      81.180  66.430 122.460  1.00  0.00            
ATOM   4067  HN  PHE   267      82.030  65.910 122.420  1.00  0.00            
ATOM   4068  CA  PHE   267      80.170  65.850 121.630  1.00  0.00            
ATOM   4069  HA  PHE   267      79.280  66.480 121.610  1.00  0.00            
ATOM   4070  CB  PHE   267      80.670  65.690 120.180  1.00  0.00            
ATOM   4071  HB1 PHE   267      81.370  64.830 120.070  1.00  0.00            
ATOM   4072  HB2 PHE   267      79.850  65.640 119.440  1.00  0.00            
ATOM   4073  CG  PHE   267      81.400  66.860 119.630  1.00  0.00            
ATOM   4074  CD1 PHE   267      81.240  68.150 120.090  1.00  0.00            
ATOM   4075  HD1 PHE   267      80.450  68.410 120.770  1.00  0.00            
ATOM   4076  CE1 PHE   267      82.000  69.190 119.610  1.00  0.00            
ATOM   4077  HE1 PHE   267      81.840  70.200 119.960  1.00  0.00            
ATOM   4078  CZ  PHE   267      82.850  68.950 118.550  1.00  0.00            
ATOM   4079  HZ  PHE   267      83.410  69.800 118.200  1.00  0.00            
ATOM   4080  CD2 PHE   267      82.350  66.640 118.660  1.00  0.00            
ATOM   4081  HD2 PHE   267      82.530  65.680 118.190  1.00  0.00            
ATOM   4082  CE2 PHE   267      83.040  67.670 118.070  1.00  0.00            
ATOM   4083  HE2 PHE   267      83.780  67.460 117.320  1.00  0.00            
ATOM   4084  C   PHE   267      79.830  64.480 122.100  1.00  0.00            
ATOM   4085  O   PHE   267      80.730  63.780 122.560  1.00  0.00            
ATOM   4086  N   THR   268      78.530  64.150 121.990  1.00  0.00            
ATOM   4087  HN  THR   268      77.840  64.820 121.730  1.00  0.00            
ATOM   4088  CA  THR   268      77.990  62.850 122.250  1.00  0.00            
ATOM   4089  HA  THR   268      76.920  62.840 122.140  1.00  0.00            
ATOM   4090  CB  THR   268      78.300  61.820 121.200  1.00  0.00            
ATOM   4091  HB  THR   268      79.360  61.590 121.460  1.00  0.00            
ATOM   4092  OG1 THR   268      78.190  62.400 119.910  1.00  0.00            
ATOM   4093  HG1 THR   268      79.120  62.280 119.690  1.00  0.00            
ATOM   4094  CG2 THR   268      77.330  60.630 121.070  1.00  0.00            
ATOM   4095 1HG2 THR   268      77.760  59.860 120.410  1.00  0.00            
ATOM   4096 2HG2 THR   268      77.200  60.160 122.070  1.00  0.00            
ATOM   4097 3HG2 THR   268      76.310  60.990 120.820  1.00  0.00            
ATOM   4098  C   THR   268      78.140  62.250 123.600  1.00  0.00            
ATOM   4099  O   THR   268      78.650  61.140 123.770  1.00  0.00            
ATOM   4100  N   GLY   269      77.670  63.040 124.590  1.00  0.00            
ATOM   4101  HN  GLY   269      77.210  63.890 124.370  1.00  0.00            
ATOM   4102  CA  GLY   269      77.690  62.610 125.950  1.00  0.00            
ATOM   4103  HA1 GLY   269      78.620  62.200 126.300  1.00  0.00            
ATOM   4104  HA2 GLY   269      77.490  63.460 126.590  1.00  0.00            
ATOM   4105  C   GLY   269      76.710  61.560 126.340  1.00  0.00            
ATOM   4106  O   GLY   269      76.930  60.780 127.270  1.00  0.00            
ATOM   4107  N   VAL   270      75.530  61.420 125.700  1.00  0.00            
ATOM   4108  HN  VAL   270      75.350  61.920 124.860  1.00  0.00            
ATOM   4109  CA  VAL   270      74.450  60.620 126.200  1.00  0.00            
ATOM   4110  HA  VAL   270      74.920  60.050 126.990  1.00  0.00            
ATOM   4111  CB  VAL   270      73.220  61.250 126.780  1.00  0.00            
ATOM   4112  HB  VAL   270      72.400  60.510 126.850  1.00  0.00            
ATOM   4113  CG1 VAL   270      73.510  61.910 128.140  1.00  0.00            
ATOM   4114 1HG1 VAL   270      74.090  62.850 128.050  1.00  0.00            
ATOM   4115 2HG1 VAL   270      72.670  61.980 128.860  1.00  0.00            
ATOM   4116 3HG1 VAL   270      74.220  61.200 128.610  1.00  0.00            
ATOM   4117  CG2 VAL   270      72.830  62.280 125.700  1.00  0.00            
ATOM   4118 1HG2 VAL   270      72.890  61.840 124.680  1.00  0.00            
ATOM   4119 2HG2 VAL   270      71.780  62.580 125.880  1.00  0.00            
ATOM   4120 3HG2 VAL   270      73.440  63.210 125.720  1.00  0.00            
ATOM   4121  C   VAL   270      74.120  59.580 125.180  1.00  0.00            
ATOM   4122  O   VAL   270      74.240  59.860 123.990  1.00  0.00            
ATOM   4123  N   VAL   271      73.700  58.360 125.550  1.00  0.00            
ATOM   4124  HN  VAL   271      73.580  58.110 126.510  1.00  0.00            
ATOM   4125  CA  VAL   271      73.480  57.290 124.630  1.00  0.00            
ATOM   4126  HA  VAL   271      73.510  57.690 123.630  1.00  0.00            
ATOM   4127  CB  VAL   271      74.550  56.300 124.960  1.00  0.00            
ATOM   4128  HB  VAL   271      74.390  56.130 126.050  1.00  0.00            
ATOM   4129  CG1 VAL   271      74.360  55.020 124.120  1.00  0.00            
ATOM   4130 1HG1 VAL   271      74.290  55.180 123.030  1.00  0.00            
ATOM   4131 2HG1 VAL   271      75.190  54.360 124.440  1.00  0.00            
ATOM   4132 3HG1 VAL   271      73.430  54.470 124.380  1.00  0.00            
ATOM   4133  CG2 VAL   271      75.970  56.880 124.940  1.00  0.00            
ATOM   4134 1HG2 VAL   271      76.280  57.310 123.960  1.00  0.00            
ATOM   4135 2HG2 VAL   271      76.160  57.710 125.650  1.00  0.00            
ATOM   4136 3HG2 VAL   271      76.680  56.040 125.090  1.00  0.00            
ATOM   4137  C   VAL   271      72.120  56.780 124.980  1.00  0.00            
ATOM   4138  O   VAL   271      71.820  56.740 126.170  1.00  0.00            
ATOM   4139  N   PRO   272      71.240  56.400 124.110  1.00  0.00            
ATOM   4140  CD  PRO   272      71.270  56.690 122.690  1.00  0.00            
ATOM   4141  HD1 PRO   272      72.230  56.450 122.190  1.00  0.00            
ATOM   4142  HD2 PRO   272      71.040  57.770 122.510  1.00  0.00            
ATOM   4143  CA  PRO   272      70.140  55.540 124.480  1.00  0.00            
ATOM   4144  HA  PRO   272      69.690  56.000 125.350  1.00  0.00            
ATOM   4145  CB  PRO   272      69.240  55.600 123.250  1.00  0.00            
ATOM   4146  HB1 PRO   272      68.620  54.680 123.100  1.00  0.00            
ATOM   4147  HB2 PRO   272      68.600  56.500 123.320  1.00  0.00            
ATOM   4148  CG  PRO   272      70.240  55.710 122.090  1.00  0.00            
ATOM   4149  HG1 PRO   272      70.790  54.770 121.870  1.00  0.00            
ATOM   4150  HG2 PRO   272      69.800  56.130 121.170  1.00  0.00            
ATOM   4151  C   PRO   272      70.490  54.140 124.840  1.00  0.00            
ATOM   4152  O   PRO   272      71.310  53.450 124.230  1.00  0.00            
ATOM   4153  N   ILE   273      69.910  53.560 125.900  1.00  0.00            
ATOM   4154  HN  ILE   273      69.260  54.010 126.510  1.00  0.00            
ATOM   4155  CA  ILE   273      70.000  52.170 126.210  1.00  0.00            
ATOM   4156  HA  ILE   273      70.630  51.740 125.440  1.00  0.00            
ATOM   4157  CB  ILE   273      70.740  51.900 127.490  1.00  0.00            
ATOM   4158  HB  ILE   273      71.750  52.350 127.360  1.00  0.00            
ATOM   4159  CG2 ILE   273      70.160  52.510 128.780  1.00  0.00            
ATOM   4160 1HG2 ILE   273      69.280  51.930 129.110  1.00  0.00            
ATOM   4161 2HG2 ILE   273      70.910  52.540 129.600  1.00  0.00            
ATOM   4162 3HG2 ILE   273      69.950  53.590 128.620  1.00  0.00            
ATOM   4163  CG1 ILE   273      71.000  50.400 127.720  1.00  0.00            
ATOM   4164 1HG1 ILE   273      70.050  49.820 127.650  1.00  0.00            
ATOM   4165 2HG1 ILE   273      71.710  49.990 126.980  1.00  0.00            
ATOM   4166  CD  ILE   273      71.650  50.020 129.050  1.00  0.00            
ATOM   4167  HD1 ILE   273      72.660  50.460 129.100  1.00  0.00            
ATOM   4168  HD2 ILE   273      71.040  50.370 129.910  1.00  0.00            
ATOM   4169  HD3 ILE   273      71.800  48.920 129.010  1.00  0.00            
ATOM   4170  C   ILE   273      68.670  51.510 126.220  1.00  0.00            
ATOM   4171  O   ILE   273      67.680  52.010 126.760  1.00  0.00            
ATOM   4172  N   LEU   274      68.640  50.260 125.710  1.00  0.00            
ATOM   4173  HN  LEU   274      69.510  49.850 125.460  1.00  0.00            
ATOM   4174  CA  LEU   274      67.550  49.350 125.580  1.00  0.00            
ATOM   4175  HA  LEU   274      66.720  49.770 126.130  1.00  0.00            
ATOM   4176  CB  LEU   274      67.200  49.010 124.120  1.00  0.00            
ATOM   4177  HB1 LEU   274      67.070  50.060 123.770  1.00  0.00            
ATOM   4178  HB2 LEU   274      68.020  48.570 123.510  1.00  0.00            
ATOM   4179  CG  LEU   274      65.840  48.330 123.910  1.00  0.00            
ATOM   4180  HG  LEU   274      65.340  48.310 124.900  1.00  0.00            
ATOM   4181  CD1 LEU   274      64.910  49.100 122.950  1.00  0.00            
ATOM   4182 1HD1 LEU   274      65.540  49.540 122.160  1.00  0.00            
ATOM   4183 2HD1 LEU   274      64.160  48.340 122.650  1.00  0.00            
ATOM   4184 3HD1 LEU   274      64.290  49.900 123.420  1.00  0.00            
ATOM   4185  CD2 LEU   274      66.040  46.880 123.430  1.00  0.00            
ATOM   4186 1HD2 LEU   274      65.030  46.520 123.130  1.00  0.00            
ATOM   4187 2HD2 LEU   274      66.810  46.840 122.620  1.00  0.00            
ATOM   4188 3HD2 LEU   274      66.360  46.260 124.290  1.00  0.00            
ATOM   4189  C   LEU   274      67.930  48.060 126.230  1.00  0.00            
ATOM   4190  O   LEU   274      69.070  47.590 126.160  1.00  0.00            
ATOM   4191  N   VAL   275      66.950  47.390 126.860  1.00  0.00            
ATOM   4192  HN  VAL   275      65.990  47.600 126.720  1.00  0.00            
ATOM   4193  CA  VAL   275      67.270  46.280 127.690  1.00  0.00            
ATOM   4194  HA  VAL   275      68.250  45.940 127.400  1.00  0.00            
ATOM   4195  CB  VAL   275      67.330  46.430 129.190  1.00  0.00            
ATOM   4196  HB  VAL   275      66.350  46.720 129.620  1.00  0.00            
ATOM   4197  CG1 VAL   275      67.690  45.120 129.910  1.00  0.00            
ATOM   4198 1HG1 VAL   275      67.860  45.350 130.990  1.00  0.00            
ATOM   4199 2HG1 VAL   275      66.860  44.380 129.900  1.00  0.00            
ATOM   4200 3HG1 VAL   275      68.670  44.730 129.590  1.00  0.00            
ATOM   4201  CG2 VAL   275      68.500  47.380 129.460  1.00  0.00            
ATOM   4202 1HG2 VAL   275      68.510  47.600 130.550  1.00  0.00            
ATOM   4203 2HG2 VAL   275      69.550  47.150 129.160  1.00  0.00            
ATOM   4204 3HG2 VAL   275      68.210  48.400 129.100  1.00  0.00            
ATOM   4205  C   VAL   275      66.260  45.240 127.350  1.00  0.00            
ATOM   4206  O   VAL   275      65.080  45.560 127.460  1.00  0.00            
ATOM   4207  N   GLU   276      66.680  44.000 127.030  1.00  0.00            
ATOM   4208  HN  GLU   276      67.660  43.850 127.010  1.00  0.00            
ATOM   4209  CA  GLU   276      65.820  42.870 126.900  1.00  0.00            
ATOM   4210  HA  GLU   276      64.790  43.120 127.100  1.00  0.00            
ATOM   4211  CB  GLU   276      65.890  42.400 125.440  1.00  0.00            
ATOM   4212  HB1 GLU   276      66.940  42.090 125.230  1.00  0.00            
ATOM   4213  HB2 GLU   276      65.260  41.490 125.350  1.00  0.00            
ATOM   4214  CG  GLU   276      65.380  43.340 124.340  1.00  0.00            
ATOM   4215  HG1 GLU   276      64.350  43.710 124.560  1.00  0.00            
ATOM   4216  HG2 GLU   276      66.070  44.180 124.130  1.00  0.00            
ATOM   4217  CD  GLU   276      65.180  42.660 123.000  1.00  0.00            
ATOM   4218  OE1 GLU   276      65.860  43.070 122.020  1.00  0.00            
ATOM   4219  OE2 GLU   276      64.390  41.680 122.920  1.00  0.00            
ATOM   4220  C   GLU   276      66.170  41.770 127.850  1.00  0.00            
ATOM   4221  O   GLU   276      67.330  41.390 127.960  1.00  0.00            
ATOM   4222  N   LEU   277      65.190  41.170 128.540  1.00  0.00            
ATOM   4223  HN  LEU   277      64.240  41.480 128.480  1.00  0.00            
ATOM   4224  CA  LEU   277      65.420  40.140 129.500  1.00  0.00            
ATOM   4225  HA  LEU   277      66.390  39.690 129.290  1.00  0.00            
ATOM   4226  CB  LEU   277      65.370  40.760 130.910  1.00  0.00            
ATOM   4227  HB1 LEU   277      66.320  41.330 131.070  1.00  0.00            
ATOM   4228  HB2 LEU   277      64.530  41.460 130.730  1.00  0.00            
ATOM   4229  CG  LEU   277      65.070  39.860 132.110  1.00  0.00            
ATOM   4230  HG  LEU   277      64.130  39.300 131.910  1.00  0.00            
ATOM   4231  CD1 LEU   277      66.240  38.890 132.370  1.00  0.00            
ATOM   4232 1HD1 LEU   277      66.330  38.170 131.530  1.00  0.00            
ATOM   4233 2HD1 LEU   277      67.070  39.600 132.590  1.00  0.00            
ATOM   4234 3HD1 LEU   277      66.160  38.360 133.340  1.00  0.00            
ATOM   4235  CD2 LEU   277      64.910  40.710 133.380  1.00  0.00            
ATOM   4236 1HD2 LEU   277      64.770  40.020 134.240  1.00  0.00            
ATOM   4237 2HD2 LEU   277      65.830  41.340 133.360  1.00  0.00            
ATOM   4238 3HD2 LEU   277      64.080  41.450 133.280  1.00  0.00            
ATOM   4239  C   LEU   277      64.410  39.060 129.310  1.00  0.00            
ATOM   4240  O   LEU   277      63.260  39.390 129.040  1.00  0.00            
ATOM   4241  N   ASP   278      64.840  37.810 129.530  1.00  0.00            
ATOM   4242  HN  ASP   278      65.820  37.660 129.700  1.00  0.00            
ATOM   4243  CA  ASP   278      63.980  36.680 129.740  1.00  0.00            
ATOM   4244  HA  ASP   278      63.000  37.020 130.040  1.00  0.00            
ATOM   4245  CB  ASP   278      63.970  35.800 128.480  1.00  0.00            
ATOM   4246  HB1 ASP   278      65.000  35.460 128.220  1.00  0.00            
ATOM   4247  HB2 ASP   278      63.400  34.870 128.690  1.00  0.00            
ATOM   4248  CG  ASP   278      63.280  36.520 127.340  1.00  0.00            
ATOM   4249  OD1 ASP   278      63.950  37.000 126.390  1.00  0.00            
ATOM   4250  OD2 ASP   278      62.030  36.670 127.400  1.00  0.00            
ATOM   4251  C   ASP   278      64.360  35.890 130.940  1.00  0.00            
ATOM   4252  O   ASP   278      65.470  35.360 131.080  1.00  0.00            
ATOM   4253  N   GLY   279      63.370  35.670 131.820  1.00  0.00            
ATOM   4254  HN  GLY   279      62.440  36.020 131.730  1.00  0.00            
ATOM   4255  CA  GLY   279      63.650  34.910 132.990  1.00  0.00            
ATOM   4256  HA1 GLY   279      64.660  34.550 133.020  1.00  0.00            
ATOM   4257  HA2 GLY   279      63.260  35.480 133.820  1.00  0.00            
ATOM   4258  C   GLY   279      62.820  33.660 132.950  1.00  0.00            
ATOM   4259  O   GLY   279      61.660  33.680 132.560  1.00  0.00            
ATOM   4260  N   ASP   280      63.410  32.510 133.320  1.00  0.00            
ATOM   4261  HN  ASP   280      64.390  32.510 133.510  1.00  0.00            
ATOM   4262  CA  ASP   280      62.740  31.260 133.490  1.00  0.00            
ATOM   4263  HA  ASP   280      61.680  31.450 133.520  1.00  0.00            
ATOM   4264  CB  ASP   280      63.160  30.260 132.400  1.00  0.00            
ATOM   4265  HB1 ASP   280      62.650  30.830 131.600  1.00  0.00            
ATOM   4266  HB2 ASP   280      64.260  30.190 132.230  1.00  0.00            
ATOM   4267  CG  ASP   280      62.580  28.880 132.640  1.00  0.00            
ATOM   4268  OD1 ASP   280      62.070  28.330 131.630  1.00  0.00            
ATOM   4269  OD2 ASP   280      62.750  28.240 133.710  1.00  0.00            
ATOM   4270  C   ASP   280      63.210  30.810 134.830  1.00  0.00            
ATOM   4271  O   ASP   280      64.380  30.510 135.030  1.00  0.00            
ATOM   4272  N   VAL   281      62.330  30.540 135.810  1.00  0.00            
ATOM   4273  HN  VAL   281      61.410  30.900 135.660  1.00  0.00            
ATOM   4274  CA  VAL   281      62.770  30.000 137.060  1.00  0.00            
ATOM   4275  HA  VAL   281      63.750  29.560 137.050  1.00  0.00            
ATOM   4276  CB  VAL   281      62.760  31.020 138.160  1.00  0.00            
ATOM   4277  HB  VAL   281      61.760  31.500 138.270  1.00  0.00            
ATOM   4278  CG1 VAL   281      63.190  30.410 139.500  1.00  0.00            
ATOM   4279 1HG1 VAL   281      62.490  29.650 139.890  1.00  0.00            
ATOM   4280 2HG1 VAL   281      64.200  29.950 139.360  1.00  0.00            
ATOM   4281 3HG1 VAL   281      63.240  31.230 140.250  1.00  0.00            
ATOM   4282  CG2 VAL   281      63.650  32.260 137.930  1.00  0.00            
ATOM   4283 1HG2 VAL   281      64.700  31.920 137.880  1.00  0.00            
ATOM   4284 2HG2 VAL   281      63.360  32.810 137.010  1.00  0.00            
ATOM   4285 3HG2 VAL   281      63.670  32.890 138.850  1.00  0.00            
ATOM   4286  C   VAL   281      61.860  28.870 137.400  1.00  0.00            
ATOM   4287  O   VAL   281      60.690  29.150 137.630  1.00  0.00            
ATOM   4288  N   ASN   282      62.390  27.630 137.410  1.00  0.00            
ATOM   4289  HN  ASN   282      63.380  27.570 137.380  1.00  0.00            
ATOM   4290  CA  ASN   282      61.680  26.460 137.820  1.00  0.00            
ATOM   4291  HA  ASN   282      62.350  25.630 137.920  1.00  0.00            
ATOM   4292  CB  ASN   282      60.970  26.560 139.180  1.00  0.00            
ATOM   4293  HB1 ASN   282      60.160  27.320 139.240  1.00  0.00            
ATOM   4294  HB2 ASN   282      60.410  25.630 139.440  1.00  0.00            
ATOM   4295  CG  ASN   282      61.990  26.810 140.290  1.00  0.00            
ATOM   4296  OD1 ASN   282      63.180  26.530 140.270  1.00  0.00            
ATOM   4297  ND2 ASN   282      61.560  27.390 141.440  1.00  0.00            
ATOM   4298 1HD2 ASN   282      60.580  27.460 141.650  1.00  0.00            
ATOM   4299 2HD2 ASN   282      62.240  27.530 142.150  1.00  0.00            
ATOM   4300  C   ASN   282      60.640  26.110 136.810  1.00  0.00            
ATOM   4301  O   ASN   282      59.600  25.500 137.060  1.00  0.00            
ATOM   4302  N   GLY   283      60.840  26.570 135.560  1.00  0.00            
ATOM   4303  HN  GLY   283      61.610  27.190 135.420  1.00  0.00            
ATOM   4304  CA  GLY   283      59.990  26.340 134.430  1.00  0.00            
ATOM   4305  HA1 GLY   283      60.590  26.390 133.530  1.00  0.00            
ATOM   4306  HA2 GLY   283      59.580  25.350 134.490  1.00  0.00            
ATOM   4307  C   GLY   283      58.980  27.410 134.220  1.00  0.00            
ATOM   4308  O   GLY   283      58.110  27.430 133.350  1.00  0.00            
ATOM   4309  N   HIS   284      58.890  28.380 135.160  1.00  0.00            
ATOM   4310  HN  HIS   284      59.550  28.320 135.900  1.00  0.00            
ATOM   4311  CA  HIS   284      57.970  29.470 135.140  1.00  0.00            
ATOM   4312  HA  HIS   284      57.020  29.280 134.670  1.00  0.00            
ATOM   4313  CB  HIS   284      57.550  29.730 136.590  1.00  0.00            
ATOM   4314  HB1 HIS   284      58.420  30.150 137.150  1.00  0.00            
ATOM   4315  HB2 HIS   284      56.670  30.400 136.620  1.00  0.00            
ATOM   4316  ND1 HIS   284      57.290  28.230 138.670  1.00  0.00            
ATOM   4317  HD1 HIS   284      57.780  28.870 139.260  1.00  0.00            
ATOM   4318  CG  HIS   284      57.090  28.510 137.330  1.00  0.00            
ATOM   4319  CE1 HIS   284      56.620  27.070 138.880  1.00  0.00            
ATOM   4320  HE1 HIS   284      56.600  26.360 139.710  1.00  0.00            
ATOM   4321  NE2 HIS   284      56.050  26.580 137.800  1.00  0.00            
ATOM   4322  CD2 HIS   284      56.310  27.510 136.820  1.00  0.00            
ATOM   4323  HD2 HIS   284      55.830  27.430 135.850  1.00  0.00            
ATOM   4324  C   HIS   284      58.640  30.680 134.570  1.00  0.00            
ATOM   4325  O   HIS   284      59.710  31.080 135.010  1.00  0.00            
ATOM   4326  N   LYS   285      58.070  31.320 133.530  1.00  0.00            
ATOM   4327  HN  LYS   285      57.200  31.190 133.070  1.00  0.00            
ATOM   4328  CA  LYS   285      58.850  32.300 132.830  1.00  0.00            
ATOM   4329  HA  LYS   285      59.880  32.370 133.120  1.00  0.00            
ATOM   4330  CB  LYS   285      58.790  32.050 131.310  1.00  0.00            
ATOM   4331  HB1 LYS   285      57.720  31.780 131.120  1.00  0.00            
ATOM   4332  HB2 LYS   285      59.130  32.940 130.740  1.00  0.00            
ATOM   4333  CG  LYS   285      59.520  30.780 130.880  1.00  0.00            
ATOM   4334  HG1 LYS   285      60.550  30.790 131.300  1.00  0.00            
ATOM   4335  HG2 LYS   285      58.980  29.930 131.340  1.00  0.00            
ATOM   4336  CD  LYS   285      59.380  30.570 129.370  1.00  0.00            
ATOM   4337  HD1 LYS   285      58.300  30.460 129.140  1.00  0.00            
ATOM   4338  HD2 LYS   285      59.680  31.520 128.890  1.00  0.00            
ATOM   4339  CE  LYS   285      60.140  29.320 128.920  1.00  0.00            
ATOM   4340  HE1 LYS   285      59.760  28.420 129.450  1.00  0.00            
ATOM   4341  HE2 LYS   285      60.090  29.150 127.820  1.00  0.00            
ATOM   4342  NZ  LYS   285      61.540  29.460 129.370  1.00  0.00            
ATOM   4343  HZ1 LYS   285      61.830  30.460 129.350  1.00  0.00            
ATOM   4344  HZ2 LYS   285      61.670  29.060 130.310  1.00  0.00            
ATOM   4345  HZ3 LYS   285      62.160  28.890 128.750  1.00  0.00            
ATOM   4346  C   LYS   285      58.230  33.640 133.040  1.00  0.00            
ATOM   4347  O   LYS   285      57.090  33.860 133.450  1.00  0.00            
ATOM   4348  N   PHE   286      59.030  34.650 132.690  1.00  0.00            
ATOM   4349  HN  PHE   286      59.960  34.510 132.360  1.00  0.00            
ATOM   4350  CA  PHE   286      58.560  36.000 132.730  1.00  0.00            
ATOM   4351  HA  PHE   286      57.520  36.010 132.440  1.00  0.00            
ATOM   4352  CB  PHE   286      58.730  36.680 134.110  1.00  0.00            
ATOM   4353  HB1 PHE   286      58.520  37.760 134.200  1.00  0.00            
ATOM   4354  HB2 PHE   286      58.000  36.120 134.740  1.00  0.00            
ATOM   4355  CG  PHE   286      60.020  36.350 134.770  1.00  0.00            
ATOM   4356  CD1 PHE   286      61.060  37.240 134.840  1.00  0.00            
ATOM   4357  HD1 PHE   286      61.040  38.150 134.250  1.00  0.00            
ATOM   4358  CE1 PHE   286      62.230  36.960 135.510  1.00  0.00            
ATOM   4359  HE1 PHE   286      63.020  37.690 135.660  1.00  0.00            
ATOM   4360  CZ  PHE   286      62.380  35.760 136.160  1.00  0.00            
ATOM   4361  HZ  PHE   286      63.290  35.550 136.700  1.00  0.00            
ATOM   4362  CD2 PHE   286      60.270  35.130 135.350  1.00  0.00            
ATOM   4363  HD2 PHE   286      59.660  34.260 135.180  1.00  0.00            
ATOM   4364  CE2 PHE   286      61.380  34.820 136.110  1.00  0.00            
ATOM   4365  HE2 PHE   286      61.580  33.840 136.530  1.00  0.00            
ATOM   4366  C   PHE   286      59.470  36.790 131.840  1.00  0.00            
ATOM   4367  O   PHE   286      60.620  36.430 131.610  1.00  0.00            
ATOM   4368  N   SER   287      58.980  37.930 131.330  1.00  0.00            
ATOM   4369  HN  SER   287      58.030  38.210 131.500  1.00  0.00            
ATOM   4370  CA  SER   287      59.690  38.560 130.270  1.00  0.00            
ATOM   4371  HA  SER   287      60.720  38.220 130.310  1.00  0.00            
ATOM   4372  CB  SER   287      59.200  38.180 128.860  1.00  0.00            
ATOM   4373  HB1 SER   287      58.100  38.300 128.860  1.00  0.00            
ATOM   4374  HB2 SER   287      59.720  38.820 128.110  1.00  0.00            
ATOM   4375  OG  SER   287      59.510  36.830 128.530  1.00  0.00            
ATOM   4376  HG1 SER   287      60.300  36.780 128.000  1.00  0.00            
ATOM   4377  C   SER   287      59.540  39.990 130.620  1.00  0.00            
ATOM   4378  O   SER   287      58.540  40.370 131.240  1.00  0.00            
ATOM   4379  N   VAL   288      60.620  40.750 130.340  1.00  0.00            
ATOM   4380  HN  VAL   288      61.340  40.240 129.870  1.00  0.00            
ATOM   4381  CA  VAL   288      60.870  42.080 130.780  1.00  0.00            
ATOM   4382  HA  VAL   288      59.860  42.450 130.900  1.00  0.00            
ATOM   4383  CB  VAL   288      61.660  42.110 132.060  1.00  0.00            
ATOM   4384  HB  VAL   288      62.630  41.590 131.920  1.00  0.00            
ATOM   4385  CG1 VAL   288      62.000  43.500 132.590  1.00  0.00            
ATOM   4386 1HG1 VAL   288      61.220  44.070 133.140  1.00  0.00            
ATOM   4387 2HG1 VAL   288      62.850  43.330 133.300  1.00  0.00            
ATOM   4388 3HG1 VAL   288      62.470  44.180 131.840  1.00  0.00            
ATOM   4389  CG2 VAL   288      60.910  41.440 133.230  1.00  0.00            
ATOM   4390 1HG2 VAL   288      60.800  40.350 133.040  1.00  0.00            
ATOM   4391 2HG2 VAL   288      61.420  41.600 134.200  1.00  0.00            
ATOM   4392 3HG2 VAL   288      59.890  41.860 133.300  1.00  0.00            
ATOM   4393  C   VAL   288      61.540  42.870 129.700  1.00  0.00            
ATOM   4394  O   VAL   288      62.340  42.260 129.000  1.00  0.00            
ATOM   4395  N   SER   289      61.180  44.150 129.500  1.00  0.00            
ATOM   4396  HN  SER   289      60.320  44.490 129.880  1.00  0.00            
ATOM   4397  CA  SER   289      61.680  45.130 128.580  1.00  0.00            
ATOM   4398  HA  SER   289      62.510  44.730 128.010  1.00  0.00            
ATOM   4399  CB  SER   289      60.550  45.500 127.600  1.00  0.00            
ATOM   4400  HB1 SER   289      60.300  44.580 127.040  1.00  0.00            
ATOM   4401  HB2 SER   289      59.650  45.860 128.140  1.00  0.00            
ATOM   4402  OG  SER   289      60.960  46.530 126.710  1.00  0.00            
ATOM   4403  HG1 SER   289      60.220  46.690 126.130  1.00  0.00            
ATOM   4404  C   SER   289      62.110  46.330 129.330  1.00  0.00            
ATOM   4405  O   SER   289      61.450  46.700 130.310  1.00  0.00            
ATOM   4406  N   GLY   290      63.070  47.140 128.870  1.00  0.00            
ATOM   4407  HN  GLY   290      63.580  46.900 128.040  1.00  0.00            
ATOM   4408  CA  GLY   290      63.250  48.430 129.470  1.00  0.00            
ATOM   4409  HA1 GLY   290      62.270  48.840 129.660  1.00  0.00            
ATOM   4410  HA2 GLY   290      63.990  48.400 130.250  1.00  0.00            
ATOM   4411  C   GLY   290      63.860  49.410 128.530  1.00  0.00            
ATOM   4412  O   GLY   290      64.210  49.090 127.400  1.00  0.00            
ATOM   4413  N   GLU   291      64.020  50.650 129.030  1.00  0.00            
ATOM   4414  HN  GLU   291      63.780  50.920 129.960  1.00  0.00            
ATOM   4415  CA  GLU   291      64.560  51.710 128.220  1.00  0.00            
ATOM   4416  HA  GLU   291      65.290  51.280 127.550  1.00  0.00            
ATOM   4417  CB  GLU   291      63.570  52.280 127.200  1.00  0.00            
ATOM   4418  HB1 GLU   291      64.020  52.960 126.440  1.00  0.00            
ATOM   4419  HB2 GLU   291      63.050  51.420 126.700  1.00  0.00            
ATOM   4420  CG  GLU   291      62.470  53.120 127.850  1.00  0.00            
ATOM   4421  HG1 GLU   291      62.100  52.540 128.720  1.00  0.00            
ATOM   4422  HG2 GLU   291      62.750  54.050 128.380  1.00  0.00            
ATOM   4423  CD  GLU   291      61.350  53.520 126.900  1.00  0.00            
ATOM   4424  OE1 GLU   291      60.450  52.700 126.570  1.00  0.00            
ATOM   4425  OE2 GLU   291      61.490  54.650 126.360  1.00  0.00            
ATOM   4426  C   GLU   291      65.220  52.710 129.110  1.00  0.00            
ATOM   4427  O   GLU   291      64.820  52.910 130.260  1.00  0.00            
ATOM   4428  N   GLY   292      66.180  53.510 128.620  1.00  0.00            
ATOM   4429  HN  GLY   292      66.610  53.150 127.790  1.00  0.00            
ATOM   4430  CA  GLY   292      66.660  54.630 129.360  1.00  0.00            
ATOM   4431  HA1 GLY   292      65.810  55.290 129.270  1.00  0.00            
ATOM   4432  HA2 GLY   292      66.900  54.370 130.380  1.00  0.00            
ATOM   4433  C   GLY   292      67.850  55.230 128.690  1.00  0.00            
ATOM   4434  O   GLY   292      68.190  54.980 127.530  1.00  0.00            
ATOM   4435  N   GLU   293      68.650  55.980 129.480  1.00  0.00            
ATOM   4436  HN  GLU   293      68.360  56.220 130.400  1.00  0.00            
ATOM   4437  CA  GLU   293      69.770  56.690 128.940  1.00  0.00            
ATOM   4438  HA  GLU   293      70.020  56.380 127.940  1.00  0.00            
ATOM   4439  CB  GLU   293      69.510  58.210 128.930  1.00  0.00            
ATOM   4440  HB1 GLU   293      68.500  58.300 128.490  1.00  0.00            
ATOM   4441  HB2 GLU   293      69.480  58.610 129.970  1.00  0.00            
ATOM   4442  CG  GLU   293      70.500  59.100 128.180  1.00  0.00            
ATOM   4443  HG1 GLU   293      71.440  59.350 128.720  1.00  0.00            
ATOM   4444  HG2 GLU   293      70.790  58.720 127.170  1.00  0.00            
ATOM   4445  CD  GLU   293      69.780  60.430 128.020  1.00  0.00            
ATOM   4446  OE1 GLU   293      68.900  60.380 127.120  1.00  0.00            
ATOM   4447  OE2 GLU   293      70.080  61.390 128.770  1.00  0.00            
ATOM   4448  C   GLU   293      70.990  56.360 129.730  1.00  0.00            
ATOM   4449  O   GLU   293      70.910  55.900 130.860  1.00  0.00            
ATOM   4450  N   GLY   294      72.140  56.480 129.040  1.00  0.00            
ATOM   4451  HN  GLY   294      72.120  56.560 128.040  1.00  0.00            
ATOM   4452  CA  GLY   294      73.390  56.420 129.720  1.00  0.00            
ATOM   4453  HA1 GLY   294      73.310  56.240 130.780  1.00  0.00            
ATOM   4454  HA2 GLY   294      73.940  55.600 129.270  1.00  0.00            
ATOM   4455  C   GLY   294      74.100  57.720 129.530  1.00  0.00            
ATOM   4456  O   GLY   294      74.220  58.120 128.370  1.00  0.00            
ATOM   4457  N   ASP   295      74.560  58.450 130.570  1.00  0.00            
ATOM   4458  HN  ASP   295      74.390  58.080 131.480  1.00  0.00            
ATOM   4459  CA  ASP   295      75.480  59.530 130.420  1.00  0.00            
ATOM   4460  HA  ASP   295      75.400  59.970 129.440  1.00  0.00            
ATOM   4461  CB  ASP   295      75.270  60.530 131.570  1.00  0.00            
ATOM   4462  HB1 ASP   295      74.190  60.780 131.510  1.00  0.00            
ATOM   4463  HB2 ASP   295      75.400  60.100 132.590  1.00  0.00            
ATOM   4464  CG  ASP   295      76.040  61.840 131.400  1.00  0.00            
ATOM   4465  OD1 ASP   295      75.380  62.880 131.680  1.00  0.00            
ATOM   4466  OD2 ASP   295      77.210  61.840 130.950  1.00  0.00            
ATOM   4467  C   ASP   295      76.840  58.930 130.540  1.00  0.00            
ATOM   4468  O   ASP   295      77.270  58.340 131.530  1.00  0.00            
ATOM   4469  N   ALA   296      77.580  59.060 129.430  1.00  0.00            
ATOM   4470  HN  ALA   296      77.180  59.540 128.660  1.00  0.00            
ATOM   4471  CA  ALA   296      78.870  58.460 129.250  1.00  0.00            
ATOM   4472  HA  ALA   296      78.900  57.640 129.960  1.00  0.00            
ATOM   4473  CB  ALA   296      79.030  58.040 127.780  1.00  0.00            
ATOM   4474  HB1 ALA   296      80.070  57.660 127.680  1.00  0.00            
ATOM   4475  HB2 ALA   296      78.270  57.300 127.470  1.00  0.00            
ATOM   4476  HB3 ALA   296      78.830  58.920 127.130  1.00  0.00            
ATOM   4477  C   ALA   296      79.990  59.380 129.590  1.00  0.00            
ATOM   4478  O   ALA   296      81.120  58.890 129.570  1.00  0.00            
ATOM   4479  N   THR   297      79.800  60.680 129.880  1.00  0.00            
ATOM   4480  HN  THR   297      78.920  61.070 129.620  1.00  0.00            
ATOM   4481  CA  THR   297      80.730  61.590 130.480  1.00  0.00            
ATOM   4482  HA  THR   297      81.730  61.250 130.260  1.00  0.00            
ATOM   4483  CB  THR   297      80.550  63.000 130.000  1.00  0.00            
ATOM   4484  HB  THR   297      79.500  63.330 130.170  1.00  0.00            
ATOM   4485  OG1 THR   297      80.600  62.960 128.580  1.00  0.00            
ATOM   4486  HG1 THR   297      80.040  63.670 128.270  1.00  0.00            
ATOM   4487  CG2 THR   297      81.630  63.960 130.550  1.00  0.00            
ATOM   4488 1HG2 THR   297      82.580  63.410 130.390  1.00  0.00            
ATOM   4489 2HG2 THR   297      81.580  64.960 130.060  1.00  0.00            
ATOM   4490 3HG2 THR   297      81.420  64.130 131.630  1.00  0.00            
ATOM   4491  C   THR   297      80.660  61.450 131.960  1.00  0.00            
ATOM   4492  O   THR   297      81.680  61.290 132.630  1.00  0.00            
ATOM   4493  N   TYR   298      79.470  61.630 132.560  1.00  0.00            
ATOM   4494  HN  TYR   298      78.660  61.890 132.030  1.00  0.00            
ATOM   4495  CA  TYR   298      79.360  61.840 133.970  1.00  0.00            
ATOM   4496  HA  TYR   298      80.290  62.190 134.380  1.00  0.00            
ATOM   4497  CB  TYR   298      78.190  62.800 134.240  1.00  0.00            
ATOM   4498  HB1 TYR   298      77.210  62.580 133.770  1.00  0.00            
ATOM   4499  HB2 TYR   298      78.010  62.850 135.340  1.00  0.00            
ATOM   4500  CG  TYR   298      78.640  64.180 133.910  1.00  0.00            
ATOM   4501  CD1 TYR   298      78.180  64.840 132.800  1.00  0.00            
ATOM   4502  HD1 TYR   298      77.550  64.330 132.090  1.00  0.00            
ATOM   4503  CE1 TYR   298      78.680  66.070 132.450  1.00  0.00            
ATOM   4504  HE1 TYR   298      78.320  66.570 131.560  1.00  0.00            
ATOM   4505  CZ  TYR   298      79.590  66.720 133.260  1.00  0.00            
ATOM   4506  OH  TYR   298      80.290  67.860 132.820  1.00  0.00            
ATOM   4507  HH  TYR   298      81.070  68.040 133.350  1.00  0.00            
ATOM   4508  CD2 TYR   298      79.540  64.840 134.730  1.00  0.00            
ATOM   4509  HD2 TYR   298      79.870  64.200 135.530  1.00  0.00            
ATOM   4510  CE2 TYR   298      80.030  66.080 134.390  1.00  0.00            
ATOM   4511  HE2 TYR   298      80.830  66.510 134.960  1.00  0.00            
ATOM   4512  C   TYR   298      79.030  60.610 134.730  1.00  0.00            
ATOM   4513  O   TYR   298      79.080  60.550 135.960  1.00  0.00            
ATOM   4514  N   GLY   299      78.740  59.490 134.030  1.00  0.00            
ATOM   4515  HN  GLY   299      78.700  59.550 133.030  1.00  0.00            
ATOM   4516  CA  GLY   299      78.680  58.190 134.620  1.00  0.00            
ATOM   4517  HA1 GLY   299      78.650  57.520 133.780  1.00  0.00            
ATOM   4518  HA2 GLY   299      79.470  58.090 135.360  1.00  0.00            
ATOM   4519  C   GLY   299      77.370  57.910 135.260  1.00  0.00            
ATOM   4520  O   GLY   299      77.310  57.250 136.300  1.00  0.00            
ATOM   4521  N   LYS   300      76.290  58.470 134.700  1.00  0.00            
ATOM   4522  HN  LYS   300      76.500  59.080 133.940  1.00  0.00            
ATOM   4523  CA  LYS   300      74.930  58.270 135.090  1.00  0.00            
ATOM   4524  HA  LYS   300      74.950  57.870 136.090  1.00  0.00            
ATOM   4525  CB  LYS   300      74.110  59.570 135.140  1.00  0.00            
ATOM   4526  HB1 LYS   300      73.870  59.950 134.120  1.00  0.00            
ATOM   4527  HB2 LYS   300      73.150  59.320 135.620  1.00  0.00            
ATOM   4528  CG  LYS   300      74.840  60.700 135.870  1.00  0.00            
ATOM   4529  HG1 LYS   300      74.920  60.380 136.930  1.00  0.00            
ATOM   4530  HG2 LYS   300      75.870  60.800 135.470  1.00  0.00            
ATOM   4531  CD  LYS   300      74.210  62.090 135.770  1.00  0.00            
ATOM   4532  HD1 LYS   300      74.160  62.520 134.750  1.00  0.00            
ATOM   4533  HD2 LYS   300      73.160  62.020 136.150  1.00  0.00            
ATOM   4534  CE  LYS   300      74.910  63.200 136.560  1.00  0.00            
ATOM   4535  HE1 LYS   300      74.880  63.010 137.660  1.00  0.00            
ATOM   4536  HE2 LYS   300      75.980  63.220 136.280  1.00  0.00            
ATOM   4537  NZ  LYS   300      74.410  64.560 136.230  1.00  0.00            
ATOM   4538  HZ1 LYS   300      73.520  64.800 136.700  1.00  0.00            
ATOM   4539  HZ2 LYS   300      75.120  65.250 136.570  1.00  0.00            
ATOM   4540  HZ3 LYS   300      74.370  64.670 135.200  1.00  0.00            
ATOM   4541  C   LYS   300      74.170  57.270 134.290  1.00  0.00            
ATOM   4542  O   LYS   300      74.250  57.220 133.060  1.00  0.00            
ATOM   4543  N   LEU   301      73.390  56.360 134.910  1.00  0.00            
ATOM   4544  HN  LEU   301      73.420  56.120 135.870  1.00  0.00            
ATOM   4545  CA  LEU   301      72.670  55.340 134.210  1.00  0.00            
ATOM   4546  HA  LEU   301      72.580  55.580 133.170  1.00  0.00            
ATOM   4547  CB  LEU   301      73.430  54.010 134.050  1.00  0.00            
ATOM   4548  HB1 LEU   301      74.460  54.290 133.750  1.00  0.00            
ATOM   4549  HB2 LEU   301      73.380  53.530 135.050  1.00  0.00            
ATOM   4550  CG  LEU   301      72.900  52.900 133.130  1.00  0.00            
ATOM   4551  HG  LEU   301      71.850  52.610 133.370  1.00  0.00            
ATOM   4552  CD1 LEU   301      72.960  53.290 131.640  1.00  0.00            
ATOM   4553 1HD1 LEU   301      72.250  54.080 131.310  1.00  0.00            
ATOM   4554 2HD1 LEU   301      73.920  53.760 131.330  1.00  0.00            
ATOM   4555 3HD1 LEU   301      72.820  52.400 130.990  1.00  0.00            
ATOM   4556  CD2 LEU   301      73.810  51.670 133.180  1.00  0.00            
ATOM   4557 1HD2 LEU   301      73.610  50.980 134.030  1.00  0.00            
ATOM   4558 2HD2 LEU   301      73.670  50.990 132.310  1.00  0.00            
ATOM   4559 3HD2 LEU   301      74.860  52.020 133.170  1.00  0.00            
ATOM   4560  C   LEU   301      71.290  55.200 134.760  1.00  0.00            
ATOM   4561  O   LEU   301      71.110  54.900 135.940  1.00  0.00            
ATOM   4562  N   THR   302      70.280  55.380 133.900  1.00  0.00            
ATOM   4563  HN  THR   302      70.360  55.250 132.910  1.00  0.00            
ATOM   4564  CA  THR   302      68.910  55.540 134.270  1.00  0.00            
ATOM   4565  HA  THR   302      68.810  55.290 135.310  1.00  0.00            
ATOM   4566  CB  THR   302      68.390  56.930 134.040  1.00  0.00            
ATOM   4567  HB  THR   302      68.170  57.150 132.980  1.00  0.00            
ATOM   4568  OG1 THR   302      69.230  57.950 134.580  1.00  0.00            
ATOM   4569  HG1 THR   302      70.000  57.980 134.020  1.00  0.00            
ATOM   4570  CG2 THR   302      67.050  56.960 134.800  1.00  0.00            
ATOM   4571 1HG2 THR   302      66.820  58.020 135.040  1.00  0.00            
ATOM   4572 2HG2 THR   302      66.200  56.490 134.270  1.00  0.00            
ATOM   4573 3HG2 THR   302      67.150  56.640 135.860  1.00  0.00            
ATOM   4574  C   THR   302      68.080  54.590 133.480  1.00  0.00            
ATOM   4575  O   THR   302      67.960  54.740 132.260  1.00  0.00            
ATOM   4576  N   LEU   303      67.550  53.530 134.110  1.00  0.00            
ATOM   4577  HN  LEU   303      67.660  53.340 135.080  1.00  0.00            
ATOM   4578  CA  LEU   303      66.770  52.520 133.450  1.00  0.00            
ATOM   4579  HA  LEU   303      66.570  52.820 132.430  1.00  0.00            
ATOM   4580  CB  LEU   303      67.510  51.170 133.540  1.00  0.00            
ATOM   4581  HB1 LEU   303      68.330  51.280 134.280  1.00  0.00            
ATOM   4582  HB2 LEU   303      66.790  50.360 133.790  1.00  0.00            
ATOM   4583  CG  LEU   303      68.260  50.820 132.240  1.00  0.00            
ATOM   4584  HG  LEU   303      68.740  51.730 131.830  1.00  0.00            
ATOM   4585  CD1 LEU   303      69.420  49.830 132.450  1.00  0.00            
ATOM   4586 1HD1 LEU   303      69.070  49.070 133.190  1.00  0.00            
ATOM   4587 2HD1 LEU   303      69.830  49.340 131.550  1.00  0.00            
ATOM   4588 3HD1 LEU   303      70.270  50.340 132.960  1.00  0.00            
ATOM   4589  CD2 LEU   303      67.300  50.350 131.130  1.00  0.00            
ATOM   4590 1HD2 LEU   303      66.410  51.010 131.080  1.00  0.00            
ATOM   4591 2HD2 LEU   303      67.910  50.500 130.220  1.00  0.00            
ATOM   4592 3HD2 LEU   303      67.050  49.290 131.360  1.00  0.00            
ATOM   4593  C   LEU   303      65.420  52.300 134.040  1.00  0.00            
ATOM   4594  O   LEU   303      65.300  52.340 135.270  1.00  0.00            
ATOM   4595  N   LYS   304      64.380  52.070 133.230  1.00  0.00            
ATOM   4596  HN  LYS   304      64.540  51.960 132.250  1.00  0.00            
ATOM   4597  CA  LYS   304      63.050  51.760 133.670  1.00  0.00            
ATOM   4598  HA  LYS   304      62.960  51.570 134.730  1.00  0.00            
ATOM   4599  CB  LYS   304      62.020  52.800 133.190  1.00  0.00            
ATOM   4600  HB1 LYS   304      62.260  53.770 133.680  1.00  0.00            
ATOM   4601  HB2 LYS   304      62.100  53.070 132.120  1.00  0.00            
ATOM   4602  CG  LYS   304      60.560  52.510 133.580  1.00  0.00            
ATOM   4603  HG1 LYS   304      60.120  51.720 132.930  1.00  0.00            
ATOM   4604  HG2 LYS   304      60.630  52.030 134.580  1.00  0.00            
ATOM   4605  CD  LYS   304      59.680  53.760 133.610  1.00  0.00            
ATOM   4606  HD1 LYS   304      58.740  53.280 133.960  1.00  0.00            
ATOM   4607  HD2 LYS   304      60.050  54.560 134.290  1.00  0.00            
ATOM   4608  CE  LYS   304      59.360  54.360 132.240  1.00  0.00            
ATOM   4609  HE1 LYS   304      60.240  54.990 131.960  1.00  0.00            
ATOM   4610  HE2 LYS   304      59.200  53.610 131.430  1.00  0.00            
ATOM   4611  NZ  LYS   304      58.200  55.280 132.240  1.00  0.00            
ATOM   4612  HZ1 LYS   304      58.170  55.920 131.420  1.00  0.00            
ATOM   4613  HZ2 LYS   304      57.360  54.690 132.110  1.00  0.00            
ATOM   4614  HZ3 LYS   304      58.220  55.870 133.100  1.00  0.00            
ATOM   4615  C   LYS   304      62.690  50.480 133.010  1.00  0.00            
ATOM   4616  O   LYS   304      62.820  50.340 131.790  1.00  0.00            
ATOM   4617  N   PHE   305      62.290  49.500 133.840  1.00  0.00            
ATOM   4618  HN  PHE   305      62.230  49.560 134.830  1.00  0.00            
ATOM   4619  CA  PHE   305      61.910  48.190 133.410  1.00  0.00            
ATOM   4620  HA  PHE   305      62.010  48.120 132.330  1.00  0.00            
ATOM   4621  CB  PHE   305      62.630  47.060 134.150  1.00  0.00            
ATOM   4622  HB1 PHE   305      62.320  47.170 135.210  1.00  0.00            
ATOM   4623  HB2 PHE   305      62.350  46.070 133.740  1.00  0.00            
ATOM   4624  CG  PHE   305      64.110  47.220 134.020  1.00  0.00            
ATOM   4625  CD1 PHE   305      64.810  47.770 135.060  1.00  0.00            
ATOM   4626  HD1 PHE   305      64.340  48.250 135.910  1.00  0.00            
ATOM   4627  CE1 PHE   305      66.180  47.720 135.150  1.00  0.00            
ATOM   4628  HE1 PHE   305      66.690  48.270 135.930  1.00  0.00            
ATOM   4629  CZ  PHE   305      66.880  47.160 134.100  1.00  0.00            
ATOM   4630  HZ  PHE   305      67.950  47.080 134.050  1.00  0.00            
ATOM   4631  CD2 PHE   305      64.830  46.700 132.970  1.00  0.00            
ATOM   4632  HD2 PHE   305      64.280  46.380 132.100  1.00  0.00            
ATOM   4633  CE2 PHE   305      66.210  46.740 132.970  1.00  0.00            
ATOM   4634  HE2 PHE   305      66.780  46.510 132.080  1.00  0.00            
ATOM   4635  C   PHE   305      60.450  47.970 133.610  1.00  0.00            
ATOM   4636  O   PHE   305      59.850  48.130 134.670  1.00  0.00            
ATOM   4637  N   ILE   306      59.800  47.540 132.510  1.00  0.00            
ATOM   4638  HN  ILE   306      60.240  47.460 131.620  1.00  0.00            
ATOM   4639  CA  ILE   306      58.440  47.110 132.380  1.00  0.00            
ATOM   4640  HA  ILE   306      58.030  47.370 133.350  1.00  0.00            
ATOM   4641  CB  ILE   306      57.630  47.760 131.310  1.00  0.00            
ATOM   4642  HB  ILE   306      57.740  48.860 131.430  1.00  0.00            
ATOM   4643  CG2 ILE   306      58.120  47.530 129.870  1.00  0.00            
ATOM   4644 1HG2 ILE   306      59.160  47.900 129.790  1.00  0.00            
ATOM   4645 2HG2 ILE   306      58.140  46.440 129.650  1.00  0.00            
ATOM   4646 3HG2 ILE   306      57.510  48.110 129.140  1.00  0.00            
ATOM   4647  CG1 ILE   306      56.110  47.550 131.370  1.00  0.00            
ATOM   4648 1HG1 ILE   306      55.690  48.300 130.670  1.00  0.00            
ATOM   4649 2HG1 ILE   306      55.830  46.530 131.020  1.00  0.00            
ATOM   4650  CD  ILE   306      55.470  47.940 132.700  1.00  0.00            
ATOM   4651  HD1 ILE   306      54.380  48.120 132.560  1.00  0.00            
ATOM   4652  HD2 ILE   306      55.520  47.090 133.420  1.00  0.00            
ATOM   4653  HD3 ILE   306      55.950  48.860 133.090  1.00  0.00            
ATOM   4654  C   ILE   306      58.500  45.620 132.340  1.00  0.00            
ATOM   4655  O   ILE   306      59.290  45.140 131.530  1.00  0.00            
ATOM   4656  N   CYS   307      57.730  44.850 133.140  1.00  0.00            
ATOM   4657  HN  CYS   307      57.300  45.100 134.000  1.00  0.00            
ATOM   4658  CA  CYS   307      57.590  43.430 133.030  1.00  0.00            
ATOM   4659  HA  CYS   307      58.400  43.060 132.420  1.00  0.00            
ATOM   4660  CB  CYS   307      57.530  42.770 134.420  1.00  0.00            
ATOM   4661  HB1 CYS   307      58.470  43.000 134.970  1.00  0.00            
ATOM   4662  HB2 CYS   307      56.700  43.200 135.020  1.00  0.00            
ATOM   4663  SG  CYS   307      57.380  40.960 134.410  1.00  0.00            
ATOM   4664  HG1 CYS   307      56.060  41.030 134.450  1.00  0.00            
ATOM   4665  C   CYS   307      56.370  43.080 132.250  1.00  0.00            
ATOM   4666  O   CYS   307      55.260  43.450 132.610  1.00  0.00            
ATOM   4667  N   THR   308      56.480  42.410 131.090  1.00  0.00            
ATOM   4668  HN  THR   308      57.330  41.960 130.810  1.00  0.00            
ATOM   4669  CA  THR   308      55.520  42.430 130.030  1.00  0.00            
ATOM   4670  HA  THR   308      54.870  43.290 130.160  1.00  0.00            
ATOM   4671  CB  THR   308      56.250  42.630 128.740  1.00  0.00            
ATOM   4672  HB  THR   308      55.580  42.430 127.880  1.00  0.00            
ATOM   4673  OG1 THR   308      57.360  41.750 128.630  1.00  0.00            
ATOM   4674  HG1 THR   308      57.780  41.870 127.770  1.00  0.00            
ATOM   4675  CG2 THR   308      56.810  44.050 128.600  1.00  0.00            
ATOM   4676 1HG2 THR   308      57.690  44.260 129.250  1.00  0.00            
ATOM   4677 2HG2 THR   308      57.060  44.190 127.530  1.00  0.00            
ATOM   4678 3HG2 THR   308      56.030  44.810 128.790  1.00  0.00            
ATOM   4679  C   THR   308      54.640  41.230 130.000  1.00  0.00            
ATOM   4680  O   THR   308      53.570  41.180 129.390  1.00  0.00            
ATOM   4681  N   THR   309      54.970  40.230 130.840  1.00  0.00            
ATOM   4682  HN  THR   309      55.780  40.110 131.400  1.00  0.00            
ATOM   4683  CA  THR   309      54.100  39.120 131.100  1.00  0.00            
ATOM   4684  HA  THR   309      53.520  38.920 130.210  1.00  0.00            
ATOM   4685  CB  THR   309      54.910  37.910 131.420  1.00  0.00            
ATOM   4686  HB  THR   309      54.220  37.130 131.800  1.00  0.00            
ATOM   4687  OG1 THR   309      55.810  38.200 132.480  1.00  0.00            
ATOM   4688  HG1 THR   309      55.480  37.710 133.240  1.00  0.00            
ATOM   4689  CG2 THR   309      55.570  37.310 130.170  1.00  0.00            
ATOM   4690 1HG2 THR   309      56.380  37.980 129.810  1.00  0.00            
ATOM   4691 2HG2 THR   309      56.150  36.370 130.310  1.00  0.00            
ATOM   4692 3HG2 THR   309      54.910  37.010 129.320  1.00  0.00            
ATOM   4693  C   THR   309      53.090  39.380 132.160  1.00  0.00            
ATOM   4694  O   THR   309      52.140  38.630 132.400  1.00  0.00            
ATOM   4695  N   GLY   310      53.340  40.460 132.920  1.00  0.00            
ATOM   4696  HN  GLY   310      54.180  40.960 132.700  1.00  0.00            
ATOM   4697  CA  GLY   310      52.510  40.880 134.010  1.00  0.00            
ATOM   4698  HA1 GLY   310      52.180  41.880 133.800  1.00  0.00            
ATOM   4699  HA2 GLY   310      51.810  40.080 134.210  1.00  0.00            
ATOM   4700  C   GLY   310      53.350  40.990 135.240  1.00  0.00            
ATOM   4701  O   GLY   310      54.380  41.670 135.250  1.00  0.00            
ATOM   4702  N   LYS   311      52.880  40.490 136.390  1.00  0.00            
ATOM   4703  HN  LYS   311      52.010  40.010 136.350  1.00  0.00            
ATOM   4704  CA  LYS   311      53.570  40.610 137.640  1.00  0.00            
ATOM   4705  HA  LYS   311      53.780  41.670 137.770  1.00  0.00            
ATOM   4706  CB  LYS   311      52.710  40.030 138.770  1.00  0.00            
ATOM   4707  HB1 LYS   311      52.510  38.960 138.560  1.00  0.00            
ATOM   4708  HB2 LYS   311      53.250  39.990 139.750  1.00  0.00            
ATOM   4709  CG  LYS   311      51.510  40.900 139.120  1.00  0.00            
ATOM   4710  HG1 LYS   311      50.880  41.130 138.230  1.00  0.00            
ATOM   4711  HG2 LYS   311      50.810  40.280 139.720  1.00  0.00            
ATOM   4712  CD  LYS   311      51.810  42.190 139.900  1.00  0.00            
ATOM   4713  HD1 LYS   311      52.520  42.010 140.730  1.00  0.00            
ATOM   4714  HD2 LYS   311      52.290  42.890 139.180  1.00  0.00            
ATOM   4715  CE  LYS   311      50.490  42.750 140.440  1.00  0.00            
ATOM   4716  HE1 LYS   311      49.890  42.870 139.510  1.00  0.00            
ATOM   4717  HE2 LYS   311      50.220  42.010 141.220  1.00  0.00            
ATOM   4718  NZ  LYS   311      50.690  44.020 141.170  1.00  0.00            
ATOM   4719  HZ1 LYS   311      51.310  44.720 140.720  1.00  0.00            
ATOM   4720  HZ2 LYS   311      49.790  44.540 141.270  1.00  0.00            
ATOM   4721  HZ3 LYS   311      51.150  43.940 142.100  1.00  0.00            
ATOM   4722  C   LYS   311      54.880  39.900 137.610  1.00  0.00            
ATOM   4723  O   LYS   311      55.020  39.030 136.740  1.00  0.00            
ATOM   4724  N   LEU   312      55.810  40.150 138.540  1.00  0.00            
ATOM   4725  HN  LEU   312      55.660  40.750 139.320  1.00  0.00            
ATOM   4726  CA  LEU   312      57.090  39.520 138.430  1.00  0.00            
ATOM   4727  HA  LEU   312      57.270  39.100 137.450  1.00  0.00            
ATOM   4728  CB  LEU   312      58.210  40.570 138.560  1.00  0.00            
ATOM   4729  HB1 LEU   312      58.070  41.390 137.830  1.00  0.00            
ATOM   4730  HB2 LEU   312      58.120  41.040 139.560  1.00  0.00            
ATOM   4731  CG  LEU   312      59.650  40.050 138.340  1.00  0.00            
ATOM   4732  HG  LEU   312      59.740  39.060 138.820  1.00  0.00            
ATOM   4733  CD1 LEU   312      59.820  39.780 136.830  1.00  0.00            
ATOM   4734 1HD1 LEU   312      60.840  39.480 136.500  1.00  0.00            
ATOM   4735 2HD1 LEU   312      59.020  39.100 136.480  1.00  0.00            
ATOM   4736 3HD1 LEU   312      59.610  40.690 136.240  1.00  0.00            
ATOM   4737  CD2 LEU   312      60.650  41.120 138.810  1.00  0.00            
ATOM   4738 1HD2 LEU   312      60.490  42.110 138.320  1.00  0.00            
ATOM   4739 2HD2 LEU   312      60.470  41.070 139.900  1.00  0.00            
ATOM   4740 3HD2 LEU   312      61.680  40.890 138.460  1.00  0.00            
ATOM   4741  C   LEU   312      57.320  38.600 139.580  1.00  0.00            
ATOM   4742  O   LEU   312      57.220  38.990 140.740  1.00  0.00            
ATOM   4743  N   PRO   313      57.740  37.380 139.390  1.00  0.00            
ATOM   4744  CD  PRO   313      57.820  36.670 138.130  1.00  0.00            
ATOM   4745  HD1 PRO   313      58.610  37.010 137.430  1.00  0.00            
ATOM   4746  HD2 PRO   313      56.850  36.610 137.600  1.00  0.00            
ATOM   4747  CA  PRO   313      57.690  36.430 140.460  1.00  0.00            
ATOM   4748  HA  PRO   313      56.820  36.600 141.070  1.00  0.00            
ATOM   4749  CB  PRO   313      57.580  35.040 139.840  1.00  0.00            
ATOM   4750  HB1 PRO   313      57.970  34.280 140.560  1.00  0.00            
ATOM   4751  HB2 PRO   313      56.510  34.800 139.670  1.00  0.00            
ATOM   4752  CG  PRO   313      58.260  35.230 138.480  1.00  0.00            
ATOM   4753  HG1 PRO   313      59.360  35.360 138.500  1.00  0.00            
ATOM   4754  HG2 PRO   313      57.990  34.510 137.680  1.00  0.00            
ATOM   4755  C   PRO   313      58.830  36.550 141.410  1.00  0.00            
ATOM   4756  O   PRO   313      58.780  36.020 142.520  1.00  0.00            
ATOM   4757  N   VAL   314      59.950  37.170 140.990  1.00  0.00            
ATOM   4758  HN  VAL   314      59.990  37.550 140.070  1.00  0.00            
ATOM   4759  CA  VAL   314      61.190  37.210 141.700  1.00  0.00            
ATOM   4760  HA  VAL   314      61.090  36.490 142.500  1.00  0.00            
ATOM   4761  CB  VAL   314      62.360  36.730 140.890  1.00  0.00            
ATOM   4762  HB  VAL   314      62.840  37.580 140.350  1.00  0.00            
ATOM   4763  CG1 VAL   314      63.370  36.090 141.850  1.00  0.00            
ATOM   4764 1HG1 VAL   314      63.020  35.110 142.240  1.00  0.00            
ATOM   4765 2HG1 VAL   314      64.400  35.990 141.440  1.00  0.00            
ATOM   4766 3HG1 VAL   314      63.570  36.840 142.650  1.00  0.00            
ATOM   4767  CG2 VAL   314      62.020  35.660 139.850  1.00  0.00            
ATOM   4768 1HG2 VAL   314      61.400  36.100 139.040  1.00  0.00            
ATOM   4769 2HG2 VAL   314      62.930  35.170 139.440  1.00  0.00            
ATOM   4770 3HG2 VAL   314      61.460  34.830 140.330  1.00  0.00            
ATOM   4771  C   VAL   314      61.510  38.530 142.300  1.00  0.00            
ATOM   4772  O   VAL   314      61.740  39.470 141.530  1.00  0.00            
ATOM   4773  N   PRO   315      61.730  38.730 143.570  1.00  0.00            
ATOM   4774  CD  PRO   315      61.350  37.700 144.530  1.00  0.00            
ATOM   4775  HD1 PRO   315      61.960  36.780 144.460  1.00  0.00            
ATOM   4776  HD2 PRO   315      60.290  37.420 144.360  1.00  0.00            
ATOM   4777  CA  PRO   315      62.290  39.930 144.110  1.00  0.00            
ATOM   4778  HA  PRO   315      61.480  40.650 144.040  1.00  0.00            
ATOM   4779  CB  PRO   315      62.510  39.490 145.550  1.00  0.00            
ATOM   4780  HB1 PRO   315      63.440  38.880 145.620  1.00  0.00            
ATOM   4781  HB2 PRO   315      62.440  40.300 146.300  1.00  0.00            
ATOM   4782  CG  PRO   315      61.420  38.450 145.870  1.00  0.00            
ATOM   4783  HG1 PRO   315      61.700  37.750 146.700  1.00  0.00            
ATOM   4784  HG2 PRO   315      60.530  39.080 146.070  1.00  0.00            
ATOM   4785  C   PRO   315      63.440  40.630 143.470  1.00  0.00            
ATOM   4786  O   PRO   315      64.500  40.030 143.360  1.00  0.00            
ATOM   4787  N   TRP   316      63.400  41.960 143.260  1.00  0.00            
ATOM   4788  HN  TRP   316      62.590  42.460 143.560  1.00  0.00            
ATOM   4789  CA  TRP   316      64.460  42.730 142.680  1.00  0.00            
ATOM   4790  HA  TRP   316      64.670  42.230 141.740  1.00  0.00            
ATOM   4791  CB  TRP   316      63.990  44.170 142.420  1.00  0.00            
ATOM   4792  HB1 TRP   316      63.810  44.670 143.400  1.00  0.00            
ATOM   4793  HB2 TRP   316      64.830  44.690 141.920  1.00  0.00            
ATOM   4794  CG  TRP   316      62.990  44.180 141.290  1.00  0.00            
ATOM   4795  CD1 TRP   316      61.680  44.550 141.410  1.00  0.00            
ATOM   4796  HD1 TRP   316      61.290  44.830 142.370  1.00  0.00            
ATOM   4797  NE1 TRP   316      61.090  44.720 140.180  1.00  0.00            
ATOM   4798  HE1 TRP   316      60.160  44.970 140.030  1.00  0.00            
ATOM   4799  CE2 TRP   316      62.000  44.320 139.230  1.00  0.00            
ATOM   4800  CD2 TRP   316      63.230  44.120 139.870  1.00  0.00            
ATOM   4801  CE3 TRP   316      64.350  43.820 139.140  1.00  0.00            
ATOM   4802  HE3 TRP   316      65.270  43.740 139.700  1.00  0.00            
ATOM   4803  CZ3 TRP   316      64.190  43.780 137.770  1.00  0.00            
ATOM   4804  HZ3 TRP   316      65.070  43.550 137.190  1.00  0.00            
ATOM   4805  CZ2 TRP   316      61.880  44.320 137.860  1.00  0.00            
ATOM   4806  HZ2 TRP   316      61.030  44.640 137.280  1.00  0.00            
ATOM   4807  CH2 TRP   316      63.010  44.040 137.120  1.00  0.00            
ATOM   4808  HH2 TRP   316      62.950  44.130 136.040  1.00  0.00            
ATOM   4809  C   TRP   316      65.790  42.770 143.330  1.00  0.00            
ATOM   4810  O   TRP   316      66.690  42.830 142.490  1.00  0.00            
ATOM   4811  N   PRO   317      66.150  42.790 144.580  1.00  0.00            
ATOM   4812  CD  PRO   317      65.200  43.010 145.660  1.00  0.00            
ATOM   4813  HD1 PRO   317      64.920  42.020 146.070  1.00  0.00            
ATOM   4814  HD2 PRO   317      64.340  43.690 145.450  1.00  0.00            
ATOM   4815  CA  PRO   317      67.500  42.870 145.070  1.00  0.00            
ATOM   4816  HA  PRO   317      67.950  43.700 144.550  1.00  0.00            
ATOM   4817  CB  PRO   317      67.500  43.180 146.570  1.00  0.00            
ATOM   4818  HB1 PRO   317      67.660  42.250 147.150  1.00  0.00            
ATOM   4819  HB2 PRO   317      68.250  43.950 146.870  1.00  0.00            
ATOM   4820  CG  PRO   317      66.060  43.670 146.760  1.00  0.00            
ATOM   4821  HG1 PRO   317      65.810  43.210 147.740  1.00  0.00            
ATOM   4822  HG2 PRO   317      66.000  44.780 146.730  1.00  0.00            
ATOM   4823  C   PRO   317      68.310  41.650 144.830  1.00  0.00            
ATOM   4824  O   PRO   317      69.490  41.790 144.500  1.00  0.00            
ATOM   4825  N   THR   318      67.760  40.430 144.760  1.00  0.00            
ATOM   4826  HN  THR   318      66.770  40.340 144.840  1.00  0.00            
ATOM   4827  CA  THR   318      68.460  39.320 144.180  1.00  0.00            
ATOM   4828  HA  THR   318      69.450  39.300 144.620  1.00  0.00            
ATOM   4829  CB  THR   318      67.720  38.030 144.370  1.00  0.00            
ATOM   4830  HB  THR   318      66.630  38.260 144.360  1.00  0.00            
ATOM   4831  OG1 THR   318      68.030  37.430 145.620  1.00  0.00            
ATOM   4832  HG1 THR   318      68.990  37.390 145.630  1.00  0.00            
ATOM   4833  CG2 THR   318      68.060  36.870 143.420  1.00  0.00            
ATOM   4834 1HG2 THR   318      69.130  36.560 143.470  1.00  0.00            
ATOM   4835 2HG2 THR   318      67.450  36.010 143.760  1.00  0.00            
ATOM   4836 3HG2 THR   318      67.910  37.090 142.340  1.00  0.00            
ATOM   4837  C   THR   318      68.620  39.480 142.710  1.00  0.00            
ATOM   4838  O   THR   318      69.720  39.240 142.210  1.00  0.00            
ATOM   4839  N   LEU   319      67.610  39.930 141.950  1.00  0.00            
ATOM   4840  HN  LEU   319      66.800  40.250 142.450  1.00  0.00            
ATOM   4841  CA  LEU   319      67.590  40.070 140.530  1.00  0.00            
ATOM   4842  HA  LEU   319      68.020  39.130 140.210  1.00  0.00            
ATOM   4843  CB  LEU   319      66.170  40.100 139.940  1.00  0.00            
ATOM   4844  HB1 LEU   319      65.510  39.600 140.680  1.00  0.00            
ATOM   4845  HB2 LEU   319      65.930  41.180 139.860  1.00  0.00            
ATOM   4846  CG  LEU   319      65.890  39.280 138.660  1.00  0.00            
ATOM   4847  HG  LEU   319      66.680  39.630 137.970  1.00  0.00            
ATOM   4848  CD1 LEU   319      66.130  37.800 139.000  1.00  0.00            
ATOM   4849 1HD1 LEU   319      67.190  37.550 139.180  1.00  0.00            
ATOM   4850 2HD1 LEU   319      65.540  37.500 139.890  1.00  0.00            
ATOM   4851 3HD1 LEU   319      65.740  37.210 138.140  1.00  0.00            
ATOM   4852  CD2 LEU   319      64.470  39.560 138.130  1.00  0.00            
ATOM   4853 1HD2 LEU   319      63.710  38.840 138.510  1.00  0.00            
ATOM   4854 2HD2 LEU   319      64.100  40.560 138.430  1.00  0.00            
ATOM   4855 3HD2 LEU   319      64.560  39.380 137.030  1.00  0.00            
ATOM   4856  C   LEU   319      68.540  41.080 139.980  1.00  0.00            
ATOM   4857  O   LEU   319      69.350  40.790 139.100  1.00  0.00            
ATOM   4858  N   VAL   320      68.650  42.280 140.580  1.00  0.00            
ATOM   4859  HN  VAL   320      68.020  42.510 141.310  1.00  0.00            
ATOM   4860  CA  VAL   320      69.590  43.270 140.170  1.00  0.00            
ATOM   4861  HA  VAL   320      69.360  43.390 139.130  1.00  0.00            
ATOM   4862  CB  VAL   320      69.260  44.570 140.850  1.00  0.00            
ATOM   4863  HB  VAL   320      69.190  44.360 141.940  1.00  0.00            
ATOM   4864  CG1 VAL   320      70.380  45.610 140.670  1.00  0.00            
ATOM   4865 1HG1 VAL   320      70.070  46.460 140.030  1.00  0.00            
ATOM   4866 2HG1 VAL   320      70.500  46.200 141.610  1.00  0.00            
ATOM   4867 3HG1 VAL   320      71.400  45.230 140.450  1.00  0.00            
ATOM   4868  CG2 VAL   320      67.930  45.170 140.380  1.00  0.00            
ATOM   4869 1HG2 VAL   320      67.760  46.100 140.950  1.00  0.00            
ATOM   4870 2HG2 VAL   320      68.070  45.410 139.300  1.00  0.00            
ATOM   4871 3HG2 VAL   320      67.050  44.490 140.480  1.00  0.00            
ATOM   4872  C   VAL   320      71.000  42.820 140.400  1.00  0.00            
ATOM   4873  O   VAL   320      71.910  43.010 139.590  1.00  0.00            
ATOM   4874  N   THR   321      71.310  42.230 141.560  1.00  0.00            
ATOM   4875  HN  THR   321      70.590  42.230 142.250  1.00  0.00            
ATOM   4876  CA  THR   321      72.530  41.540 141.830  1.00  0.00            
ATOM   4877  HA  THR   321      73.290  42.310 141.870  1.00  0.00            
ATOM   4878  CB  THR   321      72.580  40.820 143.150  1.00  0.00            
ATOM   4879  HB  THR   321      71.530  40.510 143.330  1.00  0.00            
ATOM   4880  OG1 THR   321      72.770  41.670 144.270  1.00  0.00            
ATOM   4881  HG1 THR   321      72.710  41.120 145.060  1.00  0.00            
ATOM   4882  CG2 THR   321      73.400  39.530 143.320  1.00  0.00            
ATOM   4883 1HG2 THR   321      73.420  39.170 144.370  1.00  0.00            
ATOM   4884 2HG2 THR   321      73.070  38.700 142.670  1.00  0.00            
ATOM   4885 3HG2 THR   321      74.490  39.750 143.260  1.00  0.00            
ATOM   4886  C   THR   321      72.890  40.600 140.730  1.00  0.00            
ATOM   4887  O   THR   321      73.980  40.600 140.170  1.00  0.00            
ATOM   4888  N   THR   322      71.890  39.780 140.340  1.00  0.00            
ATOM   4889  HN  THR   322      70.960  39.890 140.670  1.00  0.00            
ATOM   4890  CA  THR   322      72.010  38.750 139.350  1.00  0.00            
ATOM   4891  HA  THR   322      72.830  38.130 139.650  1.00  0.00            
ATOM   4892  CB  THR   322      70.860  37.790 139.240  1.00  0.00            
ATOM   4893  HB  THR   322      69.950  38.340 138.930  1.00  0.00            
ATOM   4894  OG1 THR   322      70.620  37.220 140.520  1.00  0.00            
ATOM   4895  HG1 THR   322      70.340  37.930 141.110  1.00  0.00            
ATOM   4896  CG2 THR   322      71.080  36.670 138.200  1.00  0.00            
ATOM   4897 1HG2 THR   322      71.950  35.990 138.360  1.00  0.00            
ATOM   4898 2HG2 THR   322      70.180  36.020 138.160  1.00  0.00            
ATOM   4899 3HG2 THR   322      71.130  36.990 137.140  1.00  0.00            
ATOM   4900  C   THR   322      72.440  39.210 138.000  1.00  0.00            
ATOM   4901  O   THR   322      73.290  38.590 137.380  1.00  0.00            
ATOM   4902  N   PHE   323      71.880  40.330 137.510  1.00  0.00            
ATOM   4903  HN  PHE   323      71.280  40.850 138.110  1.00  0.00            
ATOM   4904  CA  PHE   323      72.020  40.760 136.150  1.00  0.00            
ATOM   4905  HA  PHE   323      72.640  40.030 135.660  1.00  0.00            
ATOM   4906  CB  PHE   323      70.740  40.710 135.300  1.00  0.00            
ATOM   4907  HB1 PHE   323      71.070  40.840 134.240  1.00  0.00            
ATOM   4908  HB2 PHE   323      70.260  39.730 135.490  1.00  0.00            
ATOM   4909  CG  PHE   323      69.760  41.820 135.440  1.00  0.00            
ATOM   4910  CD1 PHE   323      68.630  41.450 136.130  1.00  0.00            
ATOM   4911  HD1 PHE   323      68.500  40.470 136.570  1.00  0.00            
ATOM   4912  CE1 PHE   323      67.620  42.350 136.390  1.00  0.00            
ATOM   4913  HE1 PHE   323      66.860  41.880 136.990  1.00  0.00            
ATOM   4914  CZ  PHE   323      67.790  43.680 136.070  1.00  0.00            
ATOM   4915  HZ  PHE   323      67.000  44.360 136.330  1.00  0.00            
ATOM   4916  CD2 PHE   323      69.860  43.140 135.070  1.00  0.00            
ATOM   4917  HD2 PHE   323      70.690  43.530 134.510  1.00  0.00            
ATOM   4918  CE2 PHE   323      68.940  44.100 135.430  1.00  0.00            
ATOM   4919  HE2 PHE   323      69.200  45.120 135.210  1.00  0.00            
ATOM   4920  C   PHE   323      72.700  42.070 135.970  1.00  0.00            
ATOM   4921  O   PHE   323      73.030  42.400 134.830  1.00  0.00            
ATOM   4922  N   CRO   324      72.880  42.880 137.020  1.00  0.00            
ATOM   4923  HN  CRO   324      72.860  42.540 137.960  1.00  0.00            
ATOM   4924  CA  CRO   324      73.130  44.300 136.750  1.00  0.00            
ATOM   4925  HA1 CRO   324      72.900  44.820 137.570  1.00  0.00            
ATOM   4926  HA2 CRO   324      72.450  44.680 136.130  1.00  0.00            
ATOM   4927  C1  CRO   324      74.520  44.630 136.190  1.00  0.00            
ATOM   4928  N2  CRO   324      75.440  44.400 137.320  1.00  0.00            
ATOM   4929  N3  CRO   324      75.090  45.830 135.550  1.00  0.00            
ATOM   4930  C2  CRO   324      76.340  45.910 135.980  1.00  0.00            
ATOM   4931  OA2 CRO   324      77.160  46.810 135.840  1.00  0.00            
ATOM   4932  CA2 CRO   324      76.550  45.030 136.960  1.00  0.00            
ATOM   4933  CA3 CRO   324      74.600  45.950 134.170  1.00  0.00            
ATOM   4934 1HA3 CRO   324      73.620  46.100 134.000  1.00  0.00            
ATOM   4935 2HA3 CRO   324      74.610  44.970 133.960  1.00  0.00            
ATOM   4936  CB2 CRO   324      77.630  45.030 137.740  1.00  0.00            
ATOM   4937  HB2 CRO   324      78.490  45.190 137.250  1.00  0.00            
ATOM   4938  CG2 CRO   324      77.890  44.380 138.940  1.00  0.00            
ATOM   4939  CD1 CRO   324      76.860  44.230 139.860  1.00  0.00            
ATOM   4940  HD1 CRO   324      75.900  44.470 139.720  1.00  0.00            
ATOM   4941  CD2 CRO   324      79.180  44.070 139.350  1.00  0.00            
ATOM   4942  HD2 CRO   324      79.910  44.300 138.700  1.00  0.00            
ATOM   4943  CE1 CRO   324      77.010  43.400 140.970  1.00  0.00            
ATOM   4944  HE1 CRO   324      76.220  43.210 141.560  1.00  0.00            
ATOM   4945  CE2 CRO   324      79.380  43.420 140.560  1.00  0.00            
ATOM   4946  HE2 CRO   324      80.330  43.240 140.810  1.00  0.00            
ATOM   4947  CZ  CRO   324      78.300  43.050 141.350  1.00  0.00            
ATOM   4948  OH  CRO   324      78.460  42.300 142.320  1.00  0.00            
ATOM   4949  HH  CRO   324      79.420  42.250 142.600  1.00  0.00            
ATOM   4950  C   CRO   324      75.550  46.270 133.010  1.00  0.00            
ATOM   4951  O   CRO   324      75.300  45.860 131.880  1.00  0.00            
ATOM   4952  N   LEU   325      76.400  47.300 133.150  1.00  0.00            
ATOM   4953  HN  LEU   325      76.260  47.790 134.000  1.00  0.00            
ATOM   4954  CA  LEU   325      77.210  47.800 132.090  1.00  0.00            
ATOM   4955  HA  LEU   325      77.370  47.000 131.380  1.00  0.00            
ATOM   4956  CB  LEU   325      76.440  48.940 131.400  1.00  0.00            
ATOM   4957  HB1 LEU   325      75.410  48.560 131.240  1.00  0.00            
ATOM   4958  HB2 LEU   325      76.440  49.670 132.240  1.00  0.00            
ATOM   4959  CG  LEU   325      77.060  49.500 130.110  1.00  0.00            
ATOM   4960  HG  LEU   325      78.160  49.570 130.230  1.00  0.00            
ATOM   4961  CD1 LEU   325      76.900  48.480 128.960  1.00  0.00            
ATOM   4962 1HD1 LEU   325      75.870  48.440 128.560  1.00  0.00            
ATOM   4963 2HD1 LEU   325      77.590  48.860 128.170  1.00  0.00            
ATOM   4964 3HD1 LEU   325      77.160  47.450 129.280  1.00  0.00            
ATOM   4965  CD2 LEU   325      76.430  50.880 129.860  1.00  0.00            
ATOM   4966 1HD2 LEU   325      75.320  50.770 129.840  1.00  0.00            
ATOM   4967 2HD2 LEU   325      76.660  51.530 130.730  1.00  0.00            
ATOM   4968 3HD2 LEU   325      76.870  51.530 129.080  1.00  0.00            
ATOM   4969  C   LEU   325      78.550  48.190 132.610  1.00  0.00            
ATOM   4970  O   LEU   325      78.750  48.570 133.770  1.00  0.00            
ATOM   4971  N   GLN   326      79.600  48.150 131.770  1.00  0.00            
ATOM   4972  HN  GLN   326      79.510  47.680 130.890  1.00  0.00            
ATOM   4973  CA  GLN   326      80.970  48.290 132.170  1.00  0.00            
ATOM   4974  HA  GLN   326      81.050  48.450 133.240  1.00  0.00            
ATOM   4975  CB  GLN   326      81.710  46.970 131.920  1.00  0.00            
ATOM   4976  HB1 GLN   326      81.510  46.720 130.860  1.00  0.00            
ATOM   4977  HB2 GLN   326      82.800  47.030 132.110  1.00  0.00            
ATOM   4978  CG  GLN   326      81.270  45.860 132.880  1.00  0.00            
ATOM   4979  HG1 GLN   326      81.430  46.190 133.930  1.00  0.00            
ATOM   4980  HG2 GLN   326      80.180  45.770 132.690  1.00  0.00            
ATOM   4981  CD  GLN   326      81.940  44.530 132.560  1.00  0.00            
ATOM   4982  OE1 GLN   326      82.570  43.960 133.440  1.00  0.00            
ATOM   4983  NE2 GLN   326      81.830  43.990 131.320  1.00  0.00            
ATOM   4984 1HE2 GLN   326      81.150  44.300 130.650  1.00  0.00            
ATOM   4985 2HE2 GLN   326      82.270  43.100 131.220  1.00  0.00            
ATOM   4986  C   GLN   326      81.660  49.330 131.350  1.00  0.00            
ATOM   4987  O   GLN   326      82.880  49.260 131.220  1.00  0.00            
ATOM   4988  N   CYS   327      80.860  50.270 130.820  1.00  0.00            
ATOM   4989  HN  CYS   327      79.890  50.380 131.060  1.00  0.00            
ATOM   4990  CA  CYS   327      81.270  51.160 129.780  1.00  0.00            
ATOM   4991  HA  CYS   327      82.320  51.040 129.560  1.00  0.00            
ATOM   4992  CB  CYS   327      80.410  51.010 128.510  1.00  0.00            
ATOM   4993  HB1 CYS   327      79.370  51.310 128.770  1.00  0.00            
ATOM   4994  HB2 CYS   327      80.890  51.590 127.700  1.00  0.00            
ATOM   4995  SG  CYS   327      80.490  49.260 128.020  1.00  0.00            
ATOM   4996  HG1 CYS   327      81.610  49.490 127.370  1.00  0.00            
ATOM   4997  C   CYS   327      81.150  52.590 130.160  1.00  0.00            
ATOM   4998  O   CYS   327      81.830  53.430 129.570  1.00  0.00            
ATOM   4999  N   PHE   328      80.210  52.980 131.040  1.00  0.00            
ATOM   5000  HN  PHE   328      79.620  52.290 131.450  1.00  0.00            
ATOM   5001  CA  PHE   328      79.960  54.370 131.300  1.00  0.00            
ATOM   5002  HA  PHE   328      80.660  54.960 130.720  1.00  0.00            
ATOM   5003  CB  PHE   328      78.520  54.820 131.020  1.00  0.00            
ATOM   5004  HB1 PHE   328      77.880  54.140 131.630  1.00  0.00            
ATOM   5005  HB2 PHE   328      78.210  55.860 131.280  1.00  0.00            
ATOM   5006  CG  PHE   328      78.010  54.520 129.650  1.00  0.00            
ATOM   5007  CD1 PHE   328      78.780  54.360 128.520  1.00  0.00            
ATOM   5008  HD1 PHE   328      79.810  54.660 128.420  1.00  0.00            
ATOM   5009  CE1 PHE   328      78.280  53.950 127.310  1.00  0.00            
ATOM   5010  HE1 PHE   328      78.850  54.020 126.400  1.00  0.00            
ATOM   5011  CZ  PHE   328      76.930  53.660 127.230  1.00  0.00            
ATOM   5012  HZ  PHE   328      76.520  53.220 126.340  1.00  0.00            
ATOM   5013  CD2 PHE   328      76.660  54.330 129.530  1.00  0.00            
ATOM   5014  HD2 PHE   328      76.000  54.550 130.360  1.00  0.00            
ATOM   5015  CE2 PHE   328      76.150  53.860 128.340  1.00  0.00            
ATOM   5016  HE2 PHE   328      75.100  53.590 128.290  1.00  0.00            
ATOM   5017  C   PHE   328      80.280  54.570 132.740  1.00  0.00            
ATOM   5018  O   PHE   328      79.500  54.170 133.600  1.00  0.00            
ATOM   5019  N   ALA   329      81.370  55.290 133.060  1.00  0.00            
ATOM   5020  HN  ALA   329      81.980  55.400 132.290  1.00  0.00            
ATOM   5021  CA  ALA   329      81.630  55.840 134.360  1.00  0.00            
ATOM   5022  HA  ALA   329      80.690  56.040 134.830  1.00  0.00            
ATOM   5023  CB  ALA   329      82.570  54.930 135.160  1.00  0.00            
ATOM   5024  HB1 ALA   329      83.460  54.710 134.540  1.00  0.00            
ATOM   5025  HB2 ALA   329      82.830  55.340 136.170  1.00  0.00            
ATOM   5026  HB3 ALA   329      82.030  54.010 135.470  1.00  0.00            
ATOM   5027  C   ALA   329      82.300  57.170 134.200  1.00  0.00            
ATOM   5028  O   ALA   329      82.710  57.530 133.100  1.00  0.00            
ATOM   5029  N   ARG   330      82.350  58.020 135.240  1.00  0.00            
ATOM   5030  HN  ARG   330      81.900  57.910 136.120  1.00  0.00            
ATOM   5031  CA  ARG   330      83.160  59.200 135.200  1.00  0.00            
ATOM   5032  HA  ARG   330      83.070  59.630 134.210  1.00  0.00            
ATOM   5033  CB  ARG   330      82.780  60.250 136.260  1.00  0.00            
ATOM   5034  HB1 ARG   330      81.690  60.430 136.300  1.00  0.00            
ATOM   5035  HB2 ARG   330      83.050  59.900 137.280  1.00  0.00            
ATOM   5036  CG  ARG   330      83.530  61.580 136.130  1.00  0.00            
ATOM   5037  HG1 ARG   330      84.600  61.340 135.960  1.00  0.00            
ATOM   5038  HG2 ARG   330      83.300  62.040 135.140  1.00  0.00            
ATOM   5039  CD  ARG   330      83.520  62.460 137.380  1.00  0.00            
ATOM   5040  HD1 ARG   330      82.480  62.790 137.590  1.00  0.00            
ATOM   5041  HD2 ARG   330      83.830  61.810 138.230  1.00  0.00            
ATOM   5042  NE  ARG   330      84.410  63.620 137.140  1.00  0.00            
ATOM   5043  HE  ARG   330      85.390  63.500 136.960  1.00  0.00            
ATOM   5044  CZ  ARG   330      84.060  64.920 137.380  1.00  0.00            
ATOM   5045  NH1 ARG   330      82.760  65.320 137.520  1.00  0.00            
ATOM   5046 1HH1 ARG   330      82.070  64.610 137.380  1.00  0.00            
ATOM   5047 2HH1 ARG   330      82.520  66.290 137.610  1.00  0.00            
ATOM   5048  NH2 ARG   330      84.980  65.930 137.410  1.00  0.00            
ATOM   5049 1HH2 ARG   330      85.880  65.750 137.030  1.00  0.00            
ATOM   5050 2HH2 ARG   330      84.660  66.860 137.590  1.00  0.00            
ATOM   5051  C   ARG   330      84.550  58.740 135.460  1.00  0.00            
ATOM   5052  O   ARG   330      84.890  58.160 136.490  1.00  0.00            
ATOM   5053  N   TYR   331      85.450  58.820 134.470  1.00  0.00            
ATOM   5054  HN  TYR   331      85.180  59.290 133.630  1.00  0.00            
ATOM   5055  CA  TYR   331      86.820  58.430 134.530  1.00  0.00            
ATOM   5056  HA  TYR   331      86.870  57.750 135.360  1.00  0.00            
ATOM   5057  CB  TYR   331      87.410  57.690 133.320  1.00  0.00            
ATOM   5058  HB1 TYR   331      87.400  58.410 132.470  1.00  0.00            
ATOM   5059  HB2 TYR   331      88.490  57.470 133.440  1.00  0.00            
ATOM   5060  CG  TYR   331      86.750  56.390 133.000  1.00  0.00
[truncated: 197,275 more chars]
